# Supplementary material for: NR2F2 regulation of interstitial cell fate in the embryonic mouse testis and its impact on differences of sex development
Source: Nat Commun. 2025 Apr 29;16:3987. doi: 10.1038/s41467-025-59183-6 (PMC12038043; doi:10.1038/s41467-025-59183-6)
Supplement: Supplementary file 3 — Supplementary Data 1 [file 41467_2025_59183_MOESM3_ESM.xlsx]

## Sheet: c0 marker genes
gene	p-value	adj p-value	avg log2FC	% c0 cells	% other cells
Fat3	0.000000e+00	0.000000e+00	2.1661793	0.954	0.38
Itga4	0.000000e+00	0.000000e+00	2.6903091	0.829	0.268
Tafa2	0.000000e+00	0.000000e+00	3.2314205	0.818	0.257
Hs3st3a1	0.000000e+00	0.000000e+00	2.3256617	0.811	0.264
Arhgap20	0.000000e+00	0.000000e+00	1.8446061	0.846	0.321
Lama2	0.000000e+00	0.000000e+00	2.1921797	0.944	0.436
2600014E21Rik	0.000000e+00	0.000000e+00	3.1858879	0.627	0.131
Dnm3os	0.000000e+00	0.000000e+00	1.3792893	0.946	0.457
Sncaip	0.000000e+00	0.000000e+00	1.5119187	0.905	0.417
Adamts5	0.000000e+00	0.000000e+00	3.0458186	0.638	0.151
Kcnj3	0.000000e+00	0.000000e+00	2.2895803	0.76	0.288
Inhba	0.000000e+00	0.000000e+00	2.2872195	0.769	0.298
Ptpro	0.000000e+00	0.000000e+00	2.9285147	0.596	0.125
Ednra	0.000000e+00	0.000000e+00	1.5438088	0.942	0.471
B130024G19Rik	0.000000e+00	0.000000e+00	1.4454061	0.906	0.44
Lrfn5	0.000000e+00	0.000000e+00	1.9921064	0.771	0.306
Nrg1	0.000000e+00	0.000000e+00	1.7063050	0.927	0.463
Gna14	0.000000e+00	0.000000e+00	1.6875863	0.817	0.353
Egflam	0.000000e+00	0.000000e+00	1.6334790	0.901	0.449
Nexmif	0.000000e+00	0.000000e+00	2.4040826	0.879	0.427
Tshz3	0.000000e+00	0.000000e+00	1.5968312	0.904	0.455
Adam23	0.000000e+00	0.000000e+00	2.9596924	0.713	0.264
Col23a1	0.000000e+00	0.000000e+00	2.3393776	0.674	0.232
Itih5	0.000000e+00	0.000000e+00	2.2294801	0.714	0.279
Nhs	0.000000e+00	0.000000e+00	1.4639344	0.988	0.556
Kcnd3	0.000000e+00	0.000000e+00	1.8362773	0.797	0.372
Cxcl12	0.000000e+00	0.000000e+00	2.0258546	0.801	0.376
Arhgap6	0.000000e+00	0.000000e+00	1.7227228	0.906	0.481
Itgb8	0.000000e+00	0.000000e+00	1.7515062	0.893	0.469
Adgrl3	0.000000e+00	0.000000e+00	1.3992617	0.983	0.562
Adcy2	0.000000e+00	0.000000e+00	1.4629562	0.884	0.465
Dlc1	0.000000e+00	0.000000e+00	2.4582077	0.992	0.575
Col25a1	0.000000e+00	0.000000e+00	2.7071991	0.778	0.366
Pdgfra	0.000000e+00	0.000000e+00	1.5049373	0.923	0.514
Efna5	0.000000e+00	0.000000e+00	2.1584148	0.967	0.571
Slit2	0.000000e+00	0.000000e+00	1.9914828	0.982	0.6
Spats2l	0.000000e+00	0.000000e+00	2.4551755	0.906	0.529
Hs6st2	0.000000e+00	0.000000e+00	2.5216800	0.967	0.596
Naaladl2	0.000000e+00	0.000000e+00	1.6192896	0.896	0.526
Arhgap24	0.000000e+00	0.000000e+00	1.4799573	0.914	0.553
Col4a2	0.000000e+00	0.000000e+00	2.1483319	0.871	0.513
Robo2	0.000000e+00	0.000000e+00	1.8635743	0.991	0.652
Vcan	0.000000e+00	0.000000e+00	2.0438105	0.922	0.584
Itga9	0.000000e+00	0.000000e+00	1.2268621	0.98	0.654
Tshz2	0.000000e+00	0.000000e+00	1.5697999	0.996	0.697
Cped1	0.000000e+00	0.000000e+00	1.1859198	0.985	0.699
Fbn1	0.000000e+00	0.000000e+00	1.3022255	0.933	0.649
Zeb2	0.000000e+00	0.000000e+00	1.1981787	0.987	0.737
Ptprk	0.000000e+00	0.000000e+00	1.3096495	0.954	0.716
Stox2	0.000000e+00	0.000000e+00	1.2185040	0.962	0.736
Col4a1	0.000000e+00	0.000000e+00	2.1103532	0.953	0.728
Ptch1	0.000000e+00	0.000000e+00	1.5817504	0.918	0.735
Trps1	0.000000e+00	0.000000e+00	1.2440064	0.972	0.79
Mir99ahg	0.000000e+00	0.000000e+00	1.3064382	0.994	0.827
Ssbp2	0.000000e+00	0.000000e+00	1.0637564	0.972	0.818
Rev3l	0.000000e+00	0.000000e+00	1.0828172	0.979	0.941
Stk3	0.000000e+00	0.000000e+00	0.9343873	0.97	0.932
Rassf5	3.99818e-303	1.10741e-298	2.9684882	0.511	0.101
AU020206	8.62159e-296	2.38801e-291	1.3349402	0.91	0.718
Stxbp5l	4.47969e-293	1.24078e-288	2.8203307	0.576	0.174
Tbx2	2.19157e-292	6.07022e-288	1.5592923	0.814	0.393
Frk	1.07041e-287	2.96481e-283	2.2088726	0.683	0.286
Sorcs2	6.13897e-285	1.70037e-280	1.3874938	0.86	0.486
Nr2f2	1.06555e-282	2.95137e-278	1.2267276	0.923	0.534
Cald1	1.24359e-280	3.44449e-276	1.0231385	0.972	0.65
Gli2	2.36137e-279	6.54051e-275	1.3527817	0.867	0.409
Dock4	1.5417e-273	4.27021e-269	1.2235217	0.935	0.716
Plxdc2	1.66258e-269	4.60503e-265	1.4270672	0.889	0.64
Ncald	3.43911e-267	9.52565e-263	1.6761371	0.722	0.304
Prickle2	9.90921e-265	2.74465e-260	1.3351167	0.878	0.562
Nlgn1	1.23781e-264	3.42849e-260	1.6626029	0.748	0.331
4833422C13Rik	7.71456e-260	2.13678e-255	3.0494467	0.455	0.092
Lamb1	4.62105e-258	1.27994e-253	1.1254475	0.932	0.793
Pknox2	8.95155e-257	2.4794e-252	0.9992576	0.939	0.483
Clca3a1	2.82703e-254	7.8303e-250	1.5670958	0.775	0.439
Syt1	2.38053e-251	6.59359e-247	1.9702122	0.612	0.216
Hhip	2.55476e-244	7.07617e-240	1.9908862	0.628	0.237
Ldb2	5.06236e-243	1.40217e-238	0.9961131	0.971	0.746
Grk5	1.12875e-241	3.12641e-237	1.0312589	0.94	0.715
Ccdc141	2.64835e-241	7.33541e-237	1.6948056	0.718	0.353
Col1a2	1.03652e-240	2.87097e-236	0.9140958	0.97	0.824
Zfp423	7.68916e-238	2.12974e-233	1.3835336	0.809	0.449
Pdgfrb	1.19086e-237	3.29845e-233	2.0164444	0.594	0.207
Ebf1	6.37143e-236	1.76476e-231	1.6252570	0.627	0.232
Slc8a1	1.3371e-232	3.70351e-228	0.9135691	0.933	0.511
Gm29683	3.04504e-231	8.43416e-227	2.6471040	0.509	0.149
Tll1	5.33475e-231	1.47762e-226	3.0100600	0.358	0.051
Mest	9.43439e-231	2.61314e-226	1.6273321	0.775	0.506
Tacr3	6.14088e-229	1.7009e-224	2.0803303	0.557	0.173
Sox5	9.23794e-229	2.55873e-224	0.9043639	0.96	0.746
Sema5a	2.63192e-223	7.28988e-219	1.0950867	0.894	0.577
Atp2b4	5.16152e-223	1.42964e-218	1.1336289	0.872	0.667
Meg3	8.99665e-223	2.49189e-218	0.8606284	0.977	0.719
Cdh11	3.02742e-219	8.38535e-215	0.9197518	0.97	0.572
Grb10	2.66451e-218	7.38017e-214	1.0000928	0.955	0.722
Plcxd3	7.0187e-218	1.94404e-213	2.9251612	0.44	0.103
Gnai1	1.92693e-214	5.33722e-210	2.2571150	0.601	0.283
B3galt1	3.80444e-212	1.05375e-207	1.1598456	0.863	0.579
Vstm4	2.72018e-211	7.53435e-207	1.4719052	0.711	0.352
Chsy1	2.16809e-210	6.00519e-206	1.7211503	0.731	0.478
Zeb1	6.25011e-209	1.73115e-204	0.8434749	0.956	0.912
Epha3	4.33477e-208	1.20064e-203	1.0247985	0.679	0.287
Hgf	2.75403e-204	7.62811e-200	1.9015415	0.547	0.181
Col3a1	9.68559e-204	2.68272e-199	0.7530057	0.977	0.841
Notch3	2.46576e-200	6.82967e-196	1.7331278	0.62	0.276
Tgfbr3	1.37007e-198	3.79482e-194	0.9402975	0.914	0.653
Crppa	1.32255e-197	3.6632e-193	1.2970555	0.797	0.54
Hs3st3b1	1.04235e-196	2.8871e-192	2.3115744	0.465	0.136
Col13a1	1.06792e-196	2.95791e-192	1.9981564	0.582	0.256
Gucy1a2	2.3576e-193	6.53008e-189	1.3191217	0.774	0.479
Aff3	9.66766e-185	2.67775e-180	0.7636424	0.979	0.759
Pld5	8.28475e-182	2.29471e-177	2.4004331	0.422	0.11
St5	1.428e-179	3.95526e-175	0.9909150	0.867	0.738
Ghr	2.28102e-179	6.31796e-175	0.8492788	0.912	0.638
Plpp3	3.90136e-178	1.0806e-173	1.2023742	0.764	0.469
Igfbp7	1.54654e-177	4.28361e-173	1.6014639	0.626	0.306
Csmd3	1.48868e-175	4.12334e-171	3.0494249	0.349	0.072
Arx	1.49316e-175	4.13575e-171	1.3408765	0.659	0.296
Egfr	2.79122e-175	7.73112e-171	1.2948595	0.732	0.405
Phc2	5.10674e-175	1.41446e-170	1.1929399	0.778	0.544
Rian	1.22106e-171	3.3821e-167	0.7805576	0.959	0.711
Hoxd3	1.18459e-170	3.28109e-166	1.4954309	0.626	0.285
Nrp1	1.65871e-170	4.5943e-166	1.2754678	0.59	0.254
Gpc6	5.14745e-169	1.42574e-164	0.8703832	0.906	0.64
Nrn1	8.32745e-169	2.30654e-164	2.7356124	0.365	0.089
Fbn2	1.09454e-165	3.03165e-161	0.8629469	0.9	0.717
Mical2	4.37614e-165	1.2121e-160	1.4273276	0.649	0.326
Stc1	4.38653e-164	1.21498e-159	2.2435143	0.467	0.166
Smoc2	1.23033e-163	3.40776e-159	1.8561730	0.583	0.283
Pde5a	2.49401e-163	6.90792e-159	1.4042710	0.68	0.39
Gnas	5.29116e-159	1.46555e-154	0.7551614	0.938	0.863
Prlr	5.92155e-159	1.64015e-154	0.7674539	0.669	0.31
5033421B08Rik	4.78437e-155	1.32517e-150	2.4665164	0.352	0.09
Uaca	5.20359e-155	1.44129e-150	1.8005705	0.546	0.261
Frmd4a	1.6498e-154	4.56963e-150	1.1417519	0.79	0.581
Unc5c	6.69053e-154	1.85314e-149	0.7454401	0.882	0.499
Grin2a	7.7595e-154	2.14923e-149	1.6690774	0.461	0.162
Slc16a2	8.11655e-154	2.24812e-149	1.5981623	0.623	0.339
Col15a1	1.90614e-151	5.27963e-147	2.2577771	0.416	0.137
Cacna2d1	6.22465e-150	1.7241e-145	0.8690107	0.91	0.829
Airn	1.15281e-149	3.19305e-145	0.6906008	0.971	0.788
Tcf4	4.34472e-148	1.2034e-143	0.5863526	0.978	0.944
Adcy7	4.48712e-147	1.24284e-142	1.8038685	0.455	0.162
Maf	8.94058e-147	2.47636e-142	1.2354204	0.658	0.358
Gucy1b1	1.25001e-146	3.46228e-142	1.6555896	0.513	0.203
Sema3c	1.7589e-146	4.87181e-142	1.4612094	0.696	0.475
Celf2	3.03688e-146	8.41155e-142	0.8765169	0.917	0.834
Rhou	3.09674e-146	8.57735e-142	1.6034561	0.601	0.313
Tmeff2	2.07824e-143	5.75631e-139	2.8383428	0.384	0.12
Dach1	2.95631e-143	8.18838e-139	2.0555625	0.406	0.136
Epha6	1.0321e-140	2.85871e-136	2.0060930	0.336	0.085
Ets1	6.71057e-140	1.85869e-135	1.2150755	0.652	0.369
Osr2	7.71418e-139	2.13667e-134	2.8226282	0.293	0.062
Kcnn2	2.06891e-137	5.73047e-133	1.9471060	0.488	0.217
Runx1t1	2.91035e-137	8.0611e-133	1.1888563	0.725	0.463
Ar	3.76221e-137	1.04206e-132	1.9059297	0.49	0.218
Rnf144a	1.75199e-134	4.85266e-130	1.1178057	0.7	0.442
Rbms3	3.39045e-133	9.39088e-129	0.5339749	0.966	0.593
Arhgap42	1.11143e-131	3.07843e-127	0.8314185	0.846	0.693
Lhx9	6.33966e-130	1.75596e-125	1.0132057	0.656	0.314
Adamts12	2.84785e-129	7.88796e-125	1.1687168	0.633	0.323
G630064G18Rik	3.17122e-128	8.78365e-124	3.3169312	0.212	0.027
Gab2	2.58921e-127	7.17161e-123	0.5705800	0.973	0.898
Agap1	6.58342e-127	1.82348e-122	0.7534941	0.903	0.86
Fmnl2	8.30273e-126	2.29969e-121	0.5562632	0.96	0.916
Tln2	5.67093e-123	1.57073e-118	0.9579918	0.754	0.558
Mark1	3.65923e-122	1.01353e-117	1.4454271	0.586	0.339
Nhsl2	1.21719e-120	3.37137e-116	1.0554818	0.699	0.413
Dtx4	6.12822e-120	1.69739e-115	1.9709332	0.403	0.148
Peg3	1.84091e-118	5.09895e-114	0.8219716	0.852	0.721
Ktn1	3.8297e-118	1.06075e-113	0.6068933	0.944	0.917
Hoxd4	6.54329e-118	1.81236e-113	1.4492088	0.511	0.236
Frem1	3.39549e-117	9.40483e-113	0.2984164	0.821	0.412
Pcsk5	1.69365e-116	4.69108e-112	0.6776690	0.934	0.768
Gabrb2	4.53779e-116	1.25688e-111	2.0914582	0.338	0.11
Lhfpl2	5.16262e-116	1.42994e-111	1.0119928	0.712	0.478
Rgs22	1.01534e-115	2.81229e-111	1.7563659	0.452	0.208
AY036118	7.79365e-115	2.15868e-110	0.4381803	1	1
P3h2	1.94105e-114	5.37632e-110	1.0073322	0.636	0.32
Gpc3	4.81492e-114	1.33364e-109	0.3817173	0.979	0.8
Aff2	6.90574e-114	1.91275e-109	1.0728541	0.752	0.529
Fstl1	2.86097e-112	7.92431e-108	0.7440144	0.836	0.669
Ncoa1	1.25022e-111	3.46286e-107	0.6672085	0.9	0.791
Marcks	2.54238e-111	7.04189e-107	0.8612458	0.787	0.653
Ripor2	1.11365e-110	3.08459e-106	2.1954625	0.422	0.188
Igdcc4	5.32865e-110	1.47593e-105	0.9365428	0.709	0.468
Bdnf	5.77505e-110	1.59957e-105	3.1867898	0.213	0.037
Trerf1	2.64397e-109	7.32328e-105	0.5341503	0.949	0.897
Gucy1a1	9.24653e-107	2.5611e-102	0.7119015	0.732	0.386
Sulf2	1.79393e-106	4.96884e-102	1.0036095	0.665	0.408
Cntn3	3.80232e-106	1.05317e-101	2.3302256	0.38	0.16
Notch2	2.69569e-105	7.46653e-101	0.8691970	0.788	0.695
Cttnbp2	1.69482e-104	4.6943e-100	1.6903694	0.46	0.221
Kcp	4.00458e-104	1.109188e-99	1.2954623	0.548	0.297
Mme	1.48637e-103	4.116943e-99	1.1699385	0.642	0.404
Hmcn1	8.07215e-103	2.235824e-98	0.3353507	0.939	0.624
Adgrb3	8.42545e-102	2.333682e-97	1.5784825	0.57	0.351
Cntn6	1.07416e-101	2.975201e-97	2.0651993	0.383	0.162
Klhdc10	2.28371e-101	6.325432e-97	0.9708191	0.812	0.77
Bmp5	8.16252e-101	2.260856e-96	1.5883568	0.335	0.109
Dlk1	9.2664e-101	2.566608e-96	0.8166046	0.721	0.457
Lrp1	1.585479e-99	4.391459e-95	0.8187464	0.766	0.601
Lhfp	9.942865e-99	2.753975e-94	1.1233441	0.596	0.356
Peak1	4.203277e-98	1.164224e-93	0.5210279	0.93	0.877
Ccbe1	7.720393e-98	2.138394e-93	0.7335415	0.663	0.373
Fgf10	3.050561e-97	8.449443e-93	1.9903555	0.302	0.097
Pbx3	6.462804e-97	1.790067e-92	0.6947835	0.871	0.754
B830012L14Rik	7.845804e-97	2.173131e-92	0.8085159	0.769	0.537
Pld1	8.728482e-97	2.417615e-92	1.3497741	0.512	0.282
Cdc14b	1.259709e-96	3.489141e-92	1.0233498	0.689	0.505
Dock10	7.512100e-96	2.080701e-91	1.4826037	0.454	0.222
Prdm5	2.206275e-95	6.110941e-91	0.7668692	0.815	0.662
Reps2	5.034953e-95	1.394581e-90	1.2064059	0.584	0.372
Fbln1	7.584108e-95	2.100646e-90	1.4645600	0.493	0.259
Col5a1	1.309911e-94	3.628191e-90	1.0161312	0.655	0.443
Acss3	2.488788e-94	6.893444e-90	2.2275230	0.31	0.108
Thbd	1.239245e-93	3.432461e-89	1.7154486	0.399	0.174
Adamts17	1.769253e-93	4.900476e-89	1.5556152	0.441	0.214
Heyl	9.276144e-93	2.569307e-88	2.3662178	0.246	0.066
C1qtnf7	4.074999e-92	1.128693e-87	0.6506914	0.85	0.622
Lgr4	2.697284e-90	7.470938e-86	0.5481935	0.875	0.788
Xkr4	4.843861e-90	1.341653e-85	0.9432091	0.697	0.502
Nid1	4.896521e-90	1.356238e-85	1.0718249	0.62	0.422
Sh3kbp1	9.542778e-90	2.643159e-85	0.8210821	0.735	0.567
Ptch2	1.382040e-88	3.827975e-84	1.6648963	0.393	0.178
Malat1	5.071287e-87	1.404645e-82	0.3607388	0.998	0.999
Cers6	1.826198e-86	5.058203e-82	0.6697661	0.898	0.819
Wnt5a	2.088709e-86	5.785306e-82	0.6139999	0.805	0.579
Zcchc24	2.469289e-86	6.839437e-82	1.1665167	0.545	0.324
Gm42418	4.369721e-86	1.210325e-81	0.3361570	1	1
Tcf7l1	8.599388e-86	2.381858e-81	0.6731084	0.742	0.487
Jag1	2.055830e-85	5.694239e-81	1.0661368	0.549	0.33
Npr3	1.172698e-84	3.248138e-80	1.4531324	0.288	0.093
Tril	1.357179e-84	3.759114e-80	1.2630152	0.535	0.323
Btbd3	2.154251e-84	5.966844e-80	1.1217526	0.631	0.488
Phlpp1	3.254310e-84	9.013787e-80	0.7925235	0.774	0.637
Vps13d	5.017258e-84	1.389680e-79	0.6599317	0.823	0.785
Ptprg	1.358120e-83	3.761720e-79	0.4470683	0.944	0.911
Pdyn	1.439919e-83	3.988288e-79	2.2500852	0.249	0.071
Nipal2	3.414852e-83	9.458458e-79	1.7059252	0.401	0.197
Gli1	2.163164e-82	5.991532e-78	1.5350645	0.386	0.162
Meis1	9.381802e-82	2.598572e-77	0.2495865	0.93	0.717
Adamts2	1.102210e-81	3.052901e-77	0.7089438	0.719	0.476
Ror1	1.012535e-80	2.804519e-76	0.3252165	0.714	0.483
St8sia2	4.700927e-79	1.302063e-74	1.1041356	0.501	0.259
Plxna2	7.858299e-79	2.176592e-74	0.9069996	0.546	0.306
Bicc1	1.192237e-78	3.302258e-74	0.6737402	0.722	0.498
Dpyd	1.244546e-78	3.447143e-74	1.0825990	0.606	0.418
Prokr2	5.062198e-78	1.402128e-73	2.4126052	0.225	0.066
Rassf4	2.084098e-77	5.772535e-73	2.2576058	0.22	0.059
Myo1b	5.322566e-77	1.474244e-72	0.8379302	0.699	0.562
Fat4	2.637007e-76	7.303981e-72	0.9908905	0.5	0.261
Parm1	7.933881e-76	2.197526e-71	1.5489376	0.4	0.186
Vstm2b	8.394091e-76	2.324995e-71	1.6069137	0.311	0.114
Vgll3	2.429250e-75	6.728536e-71	1.6851685	0.298	0.108
Bcl2	3.042347e-75	8.426693e-71	0.8034747	0.646	0.424
Sh2d3c	7.033748e-75	1.948208e-70	2.2199488	0.234	0.07
Tspan9	3.125634e-74	8.657380e-70	0.8020461	0.684	0.505
Zdhhc2	1.669399e-73	4.623901e-69	0.8398849	0.676	0.511
Greb1l	1.867938e-73	5.173814e-69	0.3996863	0.954	0.805
Enc1	3.832084e-73	1.061411e-68	1.8631645	0.34	0.163
Wsb1	5.166988e-73	1.431152e-68	0.6351459	0.799	0.729
Slc16a7	6.928390e-73	1.919025e-68	1.3464112	0.414	0.221
Matn2	4.073009e-72	1.128142e-67	0.9945282	0.492	0.265
Rims4	1.084783e-71	3.004632e-67	1.7357990	0.287	0.114
2610316D01Rik	1.272214e-71	3.523777e-67	2.3302572	0.232	0.072
Mill2	5.767792e-71	1.597563e-66	1.5868424	0.308	0.124
Acaa2	1.915970e-70	5.306853e-66	1.2682573	0.487	0.311
Pcdh7	4.980632e-70	1.379536e-65	0.8433421	0.526	0.284
Bgn	7.730183e-70	2.141106e-65	1.3604651	0.43	0.231
4933431K23Rik	9.588405e-70	2.655796e-65	1.3981543	0.348	0.147
Enpep	2.531429e-69	7.011551e-65	1.6043036	0.384	0.188
Arsj	3.812363e-69	1.055948e-64	2.1097398	0.211	0.059
Tspan5	4.655784e-69	1.289559e-64	0.7869244	0.766	0.677
Epb41l2	4.742108e-69	1.313469e-64	0.4510743	0.914	0.862
Map2	5.209250e-68	1.442858e-63	0.7760964	0.59	0.39
Gem	5.318153e-68	1.473022e-63	1.5774159	0.255	0.09
Gulp1	8.235972e-67	2.281199e-62	0.5687163	0.758	0.561
Nfia	1.136812e-66	3.148742e-62	0.3610333	0.99	0.931
Tut4	1.235691e-66	3.422618e-62	0.3371409	0.974	0.973
Ksr1	7.740835e-66	2.144056e-61	1.0693131	0.496	0.312
Fam114a1	1.470087e-65	4.071848e-61	0.9643648	0.547	0.347
Chsy3	1.512509e-65	4.189348e-61	1.2013884	0.397	0.194
Chd9	1.725711e-65	4.779876e-61	0.5115633	0.857	0.789
Mirg	1.217617e-64	3.372556e-60	0.8819759	0.615	0.434
Eepd1	1.283376e-64	3.554695e-60	0.9367152	0.582	0.405
Emp1	1.765231e-64	4.889336e-60	1.3280423	0.422	0.216
Adamts1	1.969853e-64	5.456100e-60	1.5570547	0.323	0.142
Eya1	1.447630e-63	4.009645e-59	1.5634427	0.395	0.221
Syt13	3.833755e-63	1.061873e-58	1.9181200	0.235	0.079
Rerg	4.096527e-63	1.134656e-58	0.9163498	0.498	0.296
Peli2	4.234826e-63	1.172962e-58	0.8479827	0.626	0.452
Prss35	1.005332e-62	2.784569e-58	1.2552496	0.519	0.374
Eln	2.393153e-62	6.628556e-58	1.2127396	0.384	0.188
Ank	3.749190e-62	1.038451e-57	1.5172587	0.339	0.165
Zfp36l1	4.205734e-62	1.164904e-57	0.7789965	0.656	0.478
Htra3	4.386559e-62	1.214989e-57	1.6955525	0.284	0.115
Ngfr	6.771461e-62	1.875559e-57	2.1179709	0.222	0.071
Kcns2	8.085733e-62	2.239586e-57	2.4708876	0.168	0.041
Creb3l1	1.929327e-61	5.343849e-57	1.1520008	0.434	0.238
Mmp16	2.118957e-61	5.869087e-57	0.7212634	0.766	0.659
Mmp14	2.263474e-61	6.269370e-57	1.0117805	0.538	0.372
Antxr2	3.849566e-60	1.066253e-55	0.7867028	0.631	0.448
Rab8b	4.819888e-60	1.335013e-55	1.0061398	0.52	0.356
Gm15261	1.441500e-59	3.992666e-55	2.2069718	0.198	0.06
Dleu2	3.919413e-59	1.085599e-54	0.7594631	0.701	0.624
Dkk2	1.031701e-58	2.857605e-54	2.3011897	0.151	0.038
Rab30	1.286699e-58	3.563898e-54	1.0771880	0.545	0.393
Rnd3	1.481487e-57	4.103424e-53	1.0625994	0.474	0.28
Cyp1b1	2.368544e-57	6.560393e-53	1.7497382	0.302	0.135
Lrrtm3	5.684771e-57	1.574568e-52	2.5182639	0.271	0.126
Ngf	7.409613e-57	2.052315e-52	2.8840636	0.122	0.019
Plagl1	7.821429e-57	2.166379e-52	0.6299880	0.624	0.411
Arid1b	9.675362e-57	2.679882e-52	0.3420704	0.969	0.961
Efnb1	2.482728e-56	6.876661e-52	1.0520113	0.491	0.322
Igfbp5	4.646805e-56	1.287072e-51	0.4794234	0.817	0.707
Kcnmb2	1.174470e-55	3.253047e-51	2.2060165	0.157	0.042
Pmepa1	1.602485e-55	4.438562e-51	0.8887287	0.572	0.412
A830082K12Rik	2.355877e-55	6.525307e-51	1.2689107	0.325	0.154
Serpini1	2.883554e-55	7.986868e-51	1.3497745	0.43	0.267
Nrxn3	1.052766e-54	2.915952e-50	0.4032097	0.705	0.491
Adam12	1.326162e-54	3.673203e-50	1.0569838	0.508	0.35
Necab1	3.211672e-54	8.895689e-50	2.9070353	0.141	0.035
Vegfd	5.545948e-54	1.536117e-49	1.3056160	0.419	0.255
Ltbp4	7.246050e-54	2.007011e-49	1.1568991	0.439	0.261
Pla2g4a	1.007444e-53	2.790419e-49	0.7336915	0.614	0.455
Gm15270	7.051143e-53	1.953026e-48	1.4043690	0.375	0.214
Kcnip3	1.260468e-52	3.491245e-48	1.6063144	0.244	0.093
Mamdc2	1.562374e-52	4.327463e-48	2.2336634	0.164	0.046
Srpx2	1.431715e-51	3.965565e-47	1.7875084	0.228	0.082
Fn1	2.155417e-51	5.970073e-47	0.5358973	0.757	0.631
Trio	2.168368e-51	6.005945e-47	0.3706894	0.91	0.846
Gpm6b	2.536808e-51	7.026451e-47	0.5287003	0.725	0.563
Kif1b	4.196972e-51	1.162477e-46	0.5942295	0.787	0.749
Sptbn1	7.865918e-51	2.178702e-46	0.3333863	0.947	0.934
Pcbp3	7.972015e-51	2.208089e-46	0.6472120	0.676	0.562
Tmem45a	8.814137e-51	2.441340e-46	1.2150576	0.348	0.178
Il15ra	2.618797e-50	7.253544e-46	2.7083765	0.119	0.025
Rtn4rl1	3.214607e-50	8.903817e-46	1.1773770	0.366	0.203
Fyn	3.872611e-50	1.072636e-45	0.3892358	0.859	0.777
Heg1	1.226935e-48	3.398366e-44	0.6091806	0.645	0.509
Zfp608	1.710941e-48	4.738965e-44	0.9043722	0.496	0.332
Zfp618	3.430723e-48	9.502416e-44	0.4926412	0.795	0.71
Tcf7l2	5.563067e-48	1.540858e-43	0.4832179	0.794	0.668
Rin3	8.897743e-48	2.464497e-43	0.7967253	0.537	0.367
Colec11	1.002179e-47	2.775837e-43	2.7588432	0.114	0.022
Laptm4a	1.063710e-47	2.946264e-43	0.6539460	0.698	0.641
Arhgef26	1.265462e-47	3.505077e-43	1.1891789	0.336	0.171
Sdc1	1.436006e-47	3.977450e-43	1.8626146	0.22	0.086
Slitrk2	4.799374e-47	1.329331e-42	2.6082284	0.109	0.022
Pakap.1	1.099585e-46	3.045632e-42	0.5663032	0.689	0.53
Mprip	1.182538e-46	3.275393e-42	0.5608361	0.78	0.756
Asb4	2.434548e-46	6.743210e-42	2.0064677	0.261	0.125
Scn7a	3.399797e-46	9.416758e-42	2.5245396	0.131	0.032
Piezo1	8.595206e-46	2.380700e-41	0.7976130	0.594	0.453
Arhgef25	1.059771e-45	2.935355e-41	1.0944428	0.403	0.242
Ncam1	1.562187e-45	4.326945e-41	0.1310513	0.818	0.605
Arhgef40	2.404509e-45	6.660009e-41	1.0428741	0.422	0.252
Chst3	5.027086e-45	1.392402e-40	1.2244107	0.312	0.161
Olfml3	5.084422e-45	1.408283e-40	1.3007151	0.305	0.156
Apba1	8.154411e-45	2.258609e-40	1.1245213	0.34	0.172
Gm13652	1.040823e-44	2.882870e-40	2.1107740	0.142	0.037
Ppp3ca	1.465205e-44	4.058325e-40	0.3386000	0.945	0.926
Plxnd1	1.599969e-44	4.431594e-40	0.9989151	0.375	0.226
Cnrip1	3.768102e-44	1.043689e-39	1.1602075	0.337	0.186
Ankrd50	4.031558e-44	1.116661e-39	0.8874151	0.506	0.375
Pdlim3	4.601877e-44	1.274628e-39	0.8300620	0.467	0.3
Spon1	4.892951e-44	1.355249e-39	1.8969583	0.23	0.099
Fbxl7	7.940122e-44	2.199255e-39	0.2791770	0.931	0.832
Nfib	1.740013e-43	4.819488e-39	0.1163641	0.974	0.889
Acer3	1.957098e-43	5.420771e-39	0.9517806	0.623	0.563
Sned1	2.023978e-43	5.606014e-39	0.7329250	0.443	0.261
Phldb2	2.983624e-43	8.264043e-39	0.4142893	0.803	0.688
Fgfr4	4.914306e-43	1.361165e-38	1.6636324	0.191	0.071
Zim1	5.841735e-43	1.618044e-38	0.8882668	0.437	0.266
Psd3	6.867688e-43	1.902212e-38	0.4010334	0.886	0.848
Thoc2	1.084037e-42	3.002565e-38	0.3294850	0.926	0.937
Nrk	1.616455e-42	4.477258e-38	0.8505582	0.459	0.305
Pi15	1.677792e-42	4.647147e-38	0.9837094	0.353	0.187
Tpm1	1.854025e-42	5.135278e-38	0.3591303	0.754	0.634
Lrrn3	2.145704e-42	5.943170e-38	1.9724313	0.213	0.086
Gsg1l	2.332412e-42	6.460314e-38	0.2756165	0.472	0.281
Tcf12	1.145832e-41	3.173726e-37	0.2311183	0.981	0.992
mt-Co1	1.269408e-41	3.516005e-37	0.3655336	0.982	0.981
Esr1	1.426261e-41	3.950457e-37	0.3604141	0.676	0.511
Pltp	1.702001e-41	4.714202e-37	1.7501682	0.203	0.081
Sgce	2.047202e-41	5.670340e-37	0.6910604	0.64	0.526
Trib2	3.135629e-41	8.685065e-37	0.7479088	0.501	0.34
Rgma	4.006396e-41	1.109692e-36	1.1430363	0.392	0.245
Dcn	5.611800e-41	1.554356e-36	0.4585023	0.694	0.549
Gata4	6.866470e-41	1.901875e-36	0.2147933	0.935	0.724
Hpse2	8.373901e-41	2.319403e-36	0.4338697	0.616	0.406
Itprid2	1.419799e-40	3.932559e-36	1.0594218	0.477	0.358
Mrc2	1.552916e-40	4.301267e-36	0.8383549	0.471	0.302
Syt6	4.239807e-40	1.174342e-35	2.1773210	0.122	0.032
Ank2	5.204754e-40	1.441613e-35	0.7253110	0.553	0.407
Casq2	5.360375e-40	1.484717e-35	1.6104895	0.221	0.092
Hoxd9	5.706171e-40	1.580495e-35	1.5008333	0.243	0.111
Rem1	9.353219e-40	2.590655e-35	1.7745242	0.155	0.049
Gm16263	1.176917e-39	3.259824e-35	2.3412392	0.107	0.025
Cacnb4	1.692587e-39	4.688128e-35	0.7153402	0.551	0.41
mt-Co2	2.934579e-39	8.128197e-35	0.3806044	0.992	0.993
Rcsd1	3.769462e-39	1.044066e-34	1.0677123	0.347	0.192
Gm9947	3.889800e-39	1.077397e-34	3.0543692	0.087	0.017
Cntln	9.836043e-39	2.724387e-34	0.5626339	0.742	0.694
Il1rapl2	2.147026e-38	5.946832e-34	2.5309118	0.169	0.064
Nuak1	2.933192e-38	8.124355e-34	0.9057813	0.493	0.351
Cspg4	6.817837e-38	1.888405e-33	1.2704261	0.281	0.143
mt-Co3	9.288940e-38	2.572851e-33	0.3738951	0.997	0.995
Col4a5	1.630788e-37	4.516957e-33	0.6358060	0.577	0.438
Mmp28	2.341682e-37	6.485992e-33	1.6589184	0.16	0.058
mt-Atp6	2.612891e-37	7.237185e-33	0.3775818	0.991	0.988
Stard8	9.889394e-37	2.739164e-32	1.8433894	0.152	0.054
Fmn2	1.041479e-36	2.884688e-32	1.3241045	0.352	0.226
Wdyhv1	1.357097e-36	3.758888e-32	1.2467994	0.389	0.275
Trmt9b	1.445721e-36	4.004357e-32	1.5080810	0.178	0.067
Phf21a	1.692255e-36	4.687207e-32	0.2830419	0.968	0.961
Col6a2	2.804751e-36	7.768600e-32	0.7414633	0.521	0.38
Acyp2	3.220607e-36	8.920438e-32	0.6498925	0.589	0.458
Ppm1e	5.049027e-36	1.398479e-31	0.6637721	0.552	0.427
Cntn4	5.626548e-36	1.558441e-31	0.8711780	0.459	0.316
Sostdc1	7.145548e-36	1.979174e-31	1.2642264	0.268	0.138
C7	7.465078e-36	2.067677e-31	0.9041829	0.197	0.084
Gm26827	1.949772e-35	5.400477e-31	1.6925802	0.252	0.129
Gria4	1.976442e-35	5.474349e-31	0.4715903	0.565	0.405
mt-Cytb	3.540809e-35	9.807333e-31	0.4228656	0.946	0.945
2610037D02Rik	4.108276e-35	1.137910e-30	0.6411266	0.653	0.583
Nell1	6.061914e-35	1.679029e-30	0.9636545	0.294	0.163
Mdk	6.251638e-35	1.731579e-30	0.7418617	0.579	0.471
Wls	1.153675e-34	3.195448e-30	0.5110104	0.739	0.636
Pcdh18	1.753353e-34	4.856438e-30	0.8513571	0.467	0.324
Gm17167	2.489891e-34	6.896499e-30	1.3964245	0.229	0.107
Sapcd1	4.152627e-34	1.150195e-29	2.1555834	0.099	0.025
Pten	4.497985e-34	1.245852e-29	0.4319114	0.85	0.839
Slc22a15	7.529696e-34	2.085575e-29	1.1965751	0.286	0.153
Adamts19	1.049051e-33	2.905660e-29	0.3771731	0.61	0.434
Wnt4	1.153800e-33	3.195795e-29	0.9549527	0.347	0.205
Sept7	1.268655e-33	3.513920e-29	0.3668357	0.878	0.874
Snhg18	1.386053e-33	3.839091e-29	1.6247596	0.197	0.089
Cygb	1.545680e-33	4.281224e-29	1.9380844	0.13	0.043
Dab2ip	1.716491e-33	4.754338e-29	0.6217009	0.582	0.472
Plxdc1	2.928976e-33	8.112677e-29	1.1093974	0.301	0.175
Plscr4	3.439278e-33	9.526113e-29	0.8864570	0.381	0.239
Cask	3.972404e-33	1.100276e-28	0.3501536	0.861	0.835
Ddit4l	6.086956e-33	1.685965e-28	1.5558976	0.216	0.105
mt-Nd4	6.704572e-33	1.857032e-28	0.3891084	0.931	0.92
Esr2	7.553876e-33	2.092272e-28	1.7627075	0.188	0.085
mt-Nd1	7.755695e-33	2.148172e-28	0.3908121	0.951	0.946
Gm43847	7.905631e-33	2.189702e-28	1.9972829	0.101	0.028
Lepr	2.207363e-32	6.113954e-28	1.4933785	0.229	0.113
Tafa1	2.593873e-32	7.184509e-28	2.4241196	0.13	0.042
Vsig10	2.700785e-32	7.480635e-28	0.9544183	0.377	0.254
Gpr174	3.663345e-32	1.014673e-27	2.6240716	0.069	0.011
Col5a2	3.945053e-32	1.092701e-27	0.2934467	0.651	0.483
Gm20629	4.365460e-32	1.209145e-27	1.4178161	0.249	0.138
Hsd11b2	4.506447e-32	1.248196e-27	1.6326319	0.189	0.081
Acss1	1.117507e-31	3.095272e-27	1.2074398	0.3	0.183
Mfap4	1.128869e-31	3.126741e-27	1.0299591	0.379	0.24
mt-Nd2	2.532216e-31	7.013732e-27	0.3803403	0.925	0.907
Camk2a	3.420768e-31	9.474842e-27	2.0636804	0.105	0.031
Jak1	4.492450e-31	1.244319e-26	0.5641910	0.713	0.686
Sox11	5.183883e-31	1.435832e-26	0.8439672	0.451	0.323
Afap1l2	5.451094e-31	1.509844e-26	1.0925174	0.295	0.172
Grik2	6.247724e-31	1.730495e-26	1.0308353	0.334	0.206
Scn3a	6.872277e-31	1.903483e-26	2.3205485	0.089	0.023
Ddr2	7.251086e-31	2.008406e-26	0.7834570	0.364	0.213
Tead2	7.266525e-31	2.012682e-26	0.8370795	0.439	0.303
Tia1	9.566012e-31	2.649594e-26	0.2926363	0.901	0.91
Sugct	9.631580e-31	2.667755e-26	0.7746277	0.505	0.396
Zdbf2	1.669198e-30	4.623343e-26	0.9830600	0.544	0.482
mt-Nd5	2.297292e-30	6.363038e-26	0.4455558	0.811	0.789
Grm7	2.858061e-30	7.916258e-26	1.4393218	0.214	0.103
Afap1	3.302205e-30	9.146448e-26	0.5809637	0.602	0.499
Top2b	3.448579e-30	9.551874e-26	0.4276265	0.799	0.76
Gm12339	3.454451e-30	9.568138e-26	1.2608823	0.246	0.129
Carmn	4.304250e-30	1.192191e-25	0.8014513	0.314	0.172
Pth1r	8.333170e-30	2.308121e-25	1.5361246	0.178	0.079
Ggt5	8.569312e-30	2.373528e-25	1.3257982	0.218	0.106
Tspan11	9.326582e-30	2.583277e-25	1.2958374	0.227	0.113
Ralgps2	9.451744e-30	2.617944e-25	0.3867352	0.842	0.799
Fbxw17	1.812238e-29	5.019536e-25	1.1064982	0.346	0.223
Itpr2	4.002854e-29	1.108711e-24	0.6937154	0.417	0.281
Itm2a	5.120261e-29	1.418210e-24	0.8405446	0.462	0.337
Bzw2	5.208442e-29	1.442634e-24	0.7301891	0.562	0.478
Sdc3	5.971879e-29	1.654091e-24	1.8718274	0.14	0.057
Gm14396	1.055690e-28	2.924051e-24	1.7331704	0.131	0.047
Anxa2	1.380674e-28	3.824191e-24	0.9215662	0.418	0.296
Zfp9	1.430102e-28	3.961097e-24	1.2053308	0.279	0.163
mt-Nd3	2.068996e-28	5.730704e-24	0.3763094	0.887	0.866
Heph	2.304548e-28	6.383138e-24	0.8540754	0.395	0.264
Igsf10	2.658543e-28	7.363634e-24	1.1108731	0.301	0.175
Nid2	3.121723e-28	8.646549e-24	0.7944868	0.467	0.36
Gm14812	3.611148e-28	1.000216e-23	1.7185456	0.126	0.045
Gpr153	4.187163e-28	1.159760e-23	1.4178953	0.187	0.088
Rbms1	4.261548e-28	1.180364e-23	0.2183593	0.946	0.908
Fblim1	5.838824e-28	1.617238e-23	0.7026593	0.392	0.248
Lsamp	7.255397e-28	2.009600e-23	0.9975224	0.357	0.244
Bcor	7.577504e-28	2.098817e-23	0.6533812	0.538	0.437
Smad3	9.811303e-28	2.717535e-23	0.7041889	0.533	0.437
Sept11	1.120370e-27	3.103200e-23	0.2517794	0.817	0.723
Pard3	1.193760e-27	3.306477e-23	0.2297158	0.942	0.939
A4galt	1.248006e-27	3.456726e-23	1.8784450	0.144	0.055
Zbtb46	1.394548e-27	3.862618e-23	0.4619214	0.71	0.656
Gm15418	1.394630e-27	3.862847e-23	3.2786331	0.056	0.009
Notch1	4.167799e-27	1.154397e-22	1.2440883	0.203	0.101
S1pr3	4.282662e-27	1.186212e-22	1.5468388	0.184	0.086
Tpcn1	4.722048e-27	1.307913e-22	0.9238908	0.383	0.262
Svep1	5.858329e-27	1.622640e-22	0.2370959	0.549	0.355
Anxa6	6.359452e-27	1.761441e-22	0.7311706	0.475	0.363
Vldlr	6.809204e-27	1.886013e-22	1.9084997	0.116	0.038
Col26a1	6.937338e-27	1.921504e-22	0.7373725	0.374	0.226
Fam189a1	1.530594e-26	4.239440e-22	1.6029666	0.178	0.087
Aox2	1.546829e-26	4.284408e-22	2.0279009	0.099	0.031
Rplp1	1.956768e-26	5.419857e-22	0.3914728	0.854	0.859
Fhl2	2.068511e-26	5.729361e-22	0.8238750	0.303	0.178
A230077H06Rik	3.756156e-26	1.040380e-21	1.7786902	0.105	0.035
Cdk14	4.293959e-26	1.189341e-21	0.2879133	0.732	0.642
Ggta1	4.857940e-26	1.345552e-21	1.2059619	0.244	0.133
Tpt1	5.983789e-26	1.657390e-21	0.5086058	0.747	0.749
Slitrk1	6.507461e-26	1.802436e-21	2.7274253	0.062	0.012
Hoxc6	7.870039e-26	2.179843e-21	0.8353737	0.344	0.21
Slc2a13	9.949503e-26	2.755813e-21	0.6264998	0.478	0.373
Sept9	1.154987e-25	3.199083e-21	0.6542060	0.51	0.402
Chd2	1.749273e-25	4.845137e-21	0.2978540	0.923	0.929
Arhgap20os	2.392400e-25	6.626470e-21	1.7393481	0.107	0.036
Cbln1	2.445979e-25	6.774874e-21	1.3010134	0.232	0.133
Adamts14	3.086989e-25	8.550342e-21	1.6709640	0.14	0.055
Colec10	3.721581e-25	1.030804e-20	3.7302324	0.051	0.007
Pon2	4.904099e-25	1.358337e-20	1.0621040	0.306	0.201
Kcnd3os	8.742925e-25	2.421615e-20	2.0323859	0.101	0.035
Dnmt3a	1.005243e-24	2.784322e-20	0.3499590	0.772	0.731
Gria3	1.077065e-24	2.983254e-20	0.2763403	0.613	0.453
Rell1	1.183370e-24	3.277699e-20	1.0474087	0.334	0.235
Oaf	1.552901e-24	4.301224e-20	1.1052277	0.251	0.139
Rarb	1.940733e-24	5.375441e-20	1.7399523	0.202	0.105
Gm6213	1.968695e-24	5.452890e-20	0.8461299	0.183	0.084
Ppp1r14a	2.291431e-24	6.346804e-20	1.4178787	0.171	0.082
Hoxc4	2.705625e-24	7.494039e-20	0.7879464	0.356	0.225
Ints6l	3.126548e-24	8.659913e-20	0.5667786	0.447	0.333
Dtx3	3.188971e-24	8.832813e-20	0.8829524	0.37	0.261
Casd1	3.883842e-24	1.075747e-19	0.6173885	0.582	0.521
Ahnak	6.986907e-24	1.935233e-19	0.7913247	0.462	0.366
Lrrtm4	1.059997e-23	2.935979e-19	1.2745698	0.213	0.106
Rnf165	1.090769e-23	3.021212e-19	1.3336598	0.171	0.078
Ncs1	1.157356e-23	3.205646e-19	1.2952804	0.179	0.084
Dkk3	1.274767e-23	3.530851e-19	1.5188119	0.159	0.07
Clip2	1.559489e-23	4.319474e-19	1.1413919	0.274	0.166
Ndrg2	1.603890e-23	4.442455e-19	1.7729592	0.129	0.054
Ccdc34	2.026116e-23	5.611936e-19	0.8192876	0.484	0.401
Edil3	3.270849e-23	9.059597e-19	0.8326953	0.287	0.171
Setbp1	3.850950e-23	1.066636e-18	0.2659630	0.747	0.637
Ano5	3.900151e-23	1.080264e-18	1.1562768	0.194	0.098
Pear1	4.093706e-23	1.133875e-18	1.2637229	0.186	0.091
Pard3b	4.116399e-23	1.140160e-18	0.1719784	0.896	0.907
Lrrc32	4.159079e-23	1.151982e-18	1.9718547	0.112	0.039
Pgf	4.213202e-23	1.166973e-18	2.0356220	0.085	0.025
Sema5b	4.242406e-23	1.175062e-18	0.1694658	0.57	0.43
Nin	4.742774e-23	1.313653e-18	0.7337186	0.401	0.278
AW551984	6.230818e-23	1.725812e-18	1.2134975	0.209	0.11
Sema6a	6.577897e-23	1.821946e-18	0.4749335	0.523	0.412
Rrbp1	7.228510e-23	2.002153e-18	0.3279482	0.871	0.863
Igfbp4	8.787068e-23	2.433842e-18	0.7491212	0.414	0.302
Tle1	1.055892e-22	2.924611e-18	0.4297763	0.722	0.704
Tmpo	1.261934e-22	3.495304e-18	0.4802631	0.709	0.727
Lin7a	2.430191e-22	6.731144e-18	1.8618828	0.098	0.034
Wdfy3	2.884332e-22	7.989023e-18	0.2539141	0.867	0.845
Ptprs	5.065073e-22	1.402924e-17	0.3973593	0.705	0.68
Parva	5.282167e-22	1.463055e-17	0.3501180	0.635	0.502
Map4k5	5.678715e-22	1.572891e-17	0.4603667	0.662	0.628
St7	7.503924e-22	2.078437e-17	0.4855316	0.593	0.514
Pxk	7.917388e-22	2.192958e-17	0.8225199	0.423	0.343
Kank4	9.968609e-22	2.761105e-17	0.8750552	0.321	0.205
Smurf1	1.035875e-21	2.869167e-17	0.4993221	0.623	0.585
Gm15419	1.157941e-21	3.207265e-17	2.6574126	0.054	0.011
Smo	1.249011e-21	3.459512e-17	0.5329207	0.565	0.472
Cacng7	1.467074e-21	4.063502e-17	0.9422844	0.315	0.211
Igf1	2.153975e-21	5.966079e-17	0.3328678	0.492	0.36
Igf2r	2.367412e-21	6.557258e-17	0.4954095	0.638	0.596
Gm4221	2.413343e-21	6.684476e-17	1.9772845	0.086	0.028
Tiam2	2.617644e-21	7.250351e-17	0.4702413	0.585	0.505
Mfap2	3.144228e-21	8.708883e-17	0.9386985	0.324	0.214
Gm10115	4.427963e-21	1.226457e-16	1.2187273	0.181	0.097
Twist1	5.463466e-21	1.513271e-16	1.8929973	0.098	0.036
Zdhhc15	7.302403e-21	2.022619e-16	0.7308270	0.431	0.342
Dock6	9.608041e-21	2.661235e-16	0.8392164	0.384	0.294
Zmynd11	1.723062e-20	4.772536e-16	0.2810558	0.829	0.816
Timp2	1.768308e-20	4.897860e-16	0.7592800	0.378	0.26
Resf1	1.849192e-20	5.121893e-16	0.6169769	0.689	0.684
Ezh2	1.867611e-20	5.172910e-16	0.4274447	0.707	0.696
Flna	2.398778e-20	6.644135e-16	0.4624833	0.58	0.499
Fam171a1	2.534002e-20	7.018680e-16	0.5883618	0.512	0.438
Sh2b2	2.620553e-20	7.258408e-16	1.4607664	0.178	0.093
Nrxn1	3.437493e-20	9.521169e-16	1.7854507	0.289	0.206
Klf12	3.783905e-20	1.048066e-15	0.1615508	0.902	0.834
Gm4258	3.884320e-20	1.075879e-15	0.3022328	0.734	0.671
Amotl1	3.926284e-20	1.087502e-15	0.7882960	0.354	0.248
Syt17	4.413215e-20	1.222372e-15	1.6172019	0.124	0.052
Col6a1	5.464171e-20	1.513466e-15	0.6844382	0.474	0.382
AW011738	6.458052e-20	1.788751e-15	2.7754039	0.043	0.009
Dpp6	6.648762e-20	1.841574e-15	1.2545096	0.265	0.178
Gm3364	7.233591e-20	2.003560e-15	1.2756419	0.155	0.076
D630033O11Rik	1.216198e-19	3.368625e-15	1.7673564	0.074	0.023
Cpsf6	1.226472e-19	3.397081e-15	0.2490304	0.889	0.911
Lbh	1.275183e-19	3.532001e-15	0.5708081	0.455	0.331
Svil	1.443840e-19	3.999147e-15	0.1343526	0.924	0.816
Pgm5	1.779647e-19	4.929267e-15	0.8303097	0.187	0.094
Fign	2.370737e-19	6.566467e-15	0.8952232	0.41	0.335
Gm32531	3.000572e-19	8.310985e-15	1.9617855	0.062	0.017
Ppfia2	3.467629e-19	9.604640e-15	1.3597932	0.155	0.075
Kalrn	3.810312e-19	1.055380e-14	0.1662698	0.843	0.689
Cep112	3.824902e-19	1.059421e-14	0.4277901	0.71	0.683
Hunk	4.135433e-19	1.145432e-14	0.7978849	0.34	0.227
Hif3a	5.090299e-19	1.409911e-14	0.9424917	0.271	0.168
Adra1a	5.535138e-19	1.533123e-14	1.8913544	0.066	0.019
Fip1l1	7.007039e-19	1.940810e-14	0.2971089	0.864	0.888
Cdc42ep1	7.849854e-19	2.174253e-14	1.3596782	0.142	0.071
Atp1a2	9.463952e-19	2.621326e-14	1.2925703	0.204	0.12
Lpp	1.019787e-18	2.824606e-14	0.1577130	0.953	0.899
Serpina3g	1.125306e-18	3.116872e-14	2.5631254	0.04	0.007
Ttc28	1.174598e-18	3.253403e-14	0.2079303	0.903	0.867
Pcdh10	1.324025e-18	3.667285e-14	1.7177767	0.082	0.028
Gm13052	1.902632e-18	5.269910e-14	0.7037355	0.348	0.24
Daam1	1.938260e-18	5.368592e-14	0.5650715	0.551	0.513
Hmgcs2	2.502041e-18	6.930154e-14	1.4699227	0.132	0.062
Rasgrp2	3.143761e-18	8.707588e-14	1.7816343	0.088	0.033
Pias1	3.249159e-18	8.999522e-14	0.3244227	0.792	0.78
Triqk	3.639076e-18	1.007951e-13	0.8833195	0.33	0.238
Foxn3	3.666819e-18	1.015636e-13	0.2072738	0.925	0.932
Wipf1	3.702543e-18	1.025530e-13	0.6353330	0.431	0.346
Wfdc1	3.816233e-18	1.057020e-13	1.5753464	0.111	0.047
Chst1	4.507355e-18	1.248447e-13	1.4549226	0.132	0.063
Vstm5	5.239444e-18	1.451221e-13	1.5103304	0.11	0.047
Gm12963	5.306149e-18	1.469697e-13	1.7358272	0.082	0.029
Bach2	5.721450e-18	1.584727e-13	0.2489541	0.663	0.561
Kcnq3	6.380470e-18	1.767263e-13	0.4832093	0.401	0.304
Adgra2	6.840233e-18	1.894608e-13	0.8008333	0.279	0.173
Hoxd3os1	7.238581e-18	2.004942e-13	1.0883181	0.178	0.094
Cblb	7.881763e-18	2.183091e-13	0.2969722	0.787	0.79
Hoxd8	9.816886e-18	2.719081e-13	1.1674604	0.184	0.1
Otof	1.018089e-17	2.819902e-13	1.3436729	0.104	0.041
Itpr1	1.038575e-17	2.876645e-13	0.1759879	0.961	0.957
Ppargc1a	1.060642e-17	2.937765e-13	0.9675034	0.191	0.105
Pon3	1.115198e-17	3.088876e-13	1.1161983	0.24	0.156
Tbc1d16	1.219029e-17	3.376467e-13	0.8200995	0.299	0.203
Pkdcc	1.339441e-17	3.709985e-13	0.4230432	0.398	0.292
Rps21	1.674079e-17	4.636864e-13	0.4450160	0.668	0.659
Rps8	1.752983e-17	4.855413e-13	0.3681454	0.817	0.828
Camk1d	1.889875e-17	5.234577e-13	0.1899714	0.987	0.989
Fgd5	1.967439e-17	5.449411e-13	1.1589774	0.138	0.069
Tcf23	2.025177e-17	5.609335e-13	2.0782149	0.065	0.02
Has2os	2.243966e-17	6.215336e-13	1.3295868	0.086	0.031
Sparc	2.333395e-17	6.463037e-13	0.3001784	0.796	0.781
Fmo1	2.355904e-17	6.525384e-13	2.2283993	0.041	0.009
Pcdh15	2.388676e-17	6.616154e-13	1.7444373	0.232	0.154
Gm34759	2.729464e-17	7.560068e-13	1.9984890	0.074	0.026
Arhgap32	2.746664e-17	7.607711e-13	0.3339635	0.77	0.759
Mr1	2.928123e-17	8.110314e-13	1.6994424	0.094	0.036
Lgi2	3.760660e-17	1.041628e-12	1.3327048	0.136	0.066
Gm42397	3.871495e-17	1.072327e-12	2.0490610	0.076	0.025
Gm19610	5.274681e-17	1.460981e-12	1.0268240	0.15	0.074
Plekhg1	5.400604e-17	1.495859e-12	0.3617905	0.564	0.476
Lsp1	5.887460e-17	1.630709e-12	0.8147589	0.253	0.155
Gm10125	6.084568e-17	1.685304e-12	0.9049909	0.331	0.251
Thra	7.307719e-17	2.024092e-12	0.5439224	0.499	0.415
Rps9	1.037245e-16	2.872962e-12	0.4118370	0.684	0.688
P3h3	1.109702e-16	3.073653e-12	0.9592255	0.241	0.151
Pde4d	1.118543e-16	3.098139e-12	0.1019062	0.808	0.762
Tmem255a	1.128268e-16	3.125076e-12	1.3325895	0.112	0.053
Tsga13	1.368886e-16	3.791540e-12	1.9388374	0.062	0.019
Pde1a	1.563461e-16	4.330474e-12	0.1443795	0.607	0.467
Hcfc2	1.802867e-16	4.993580e-12	0.6801948	0.459	0.399
6030407O03Rik	1.935305e-16	5.360407e-12	1.0912786	0.214	0.135
Gm13936	1.939864e-16	5.373036e-12	1.3392595	0.129	0.062
9330175M20Rik	2.191150e-16	6.069046e-12	2.6716968	0.05	0.013
Rbmx	2.250339e-16	6.232990e-12	0.5038081	0.535	0.467
Akap9	2.290454e-16	6.344101e-12	0.2704227	0.84	0.848
4933413J09Rik	2.483486e-16	6.878760e-12	0.7161918	0.353	0.259
Mrvi1	2.552264e-16	7.069261e-12	0.3031481	0.371	0.242
Mki67	2.898190e-16	8.027408e-12	0.6108504	0.526	0.477
Hexb	3.047466e-16	8.440871e-12	0.4325269	0.706	0.723
Cdc42ep5	4.190513e-16	1.160688e-11	1.0854043	0.21	0.129
Plekhh3	4.511555e-16	1.249611e-11	1.2931194	0.144	0.075
4632404M16Rik	4.791181e-16	1.327061e-11	1.8613350	0.053	0.015
mt-Nd4l	4.970309e-16	1.376676e-11	0.4293467	0.655	0.619
Gm16364.1	5.171087e-16	1.432288e-11	1.0237403	0.202	0.12
Hdac9	5.451714e-16	1.510016e-11	0.3703850	0.526	0.441
Ppp1r9a	7.105191e-16	1.967996e-11	0.1839426	0.885	0.829
Adamts20	8.101087e-16	2.243839e-11	0.8339003	0.238	0.145
Axl	9.399776e-16	2.603550e-11	0.4639091	0.513	0.435
Vim	9.955732e-16	2.757539e-11	0.7406070	0.422	0.352
Lmnb1	1.027658e-15	2.846408e-11	0.4929890	0.583	0.552
Gm28258	1.051672e-15	2.912922e-11	1.2759991	0.119	0.055
Nkain3	1.076098e-15	2.980576e-11	0.2690773	0.531	0.415
Boc	1.129485e-15	3.128447e-11	0.3385210	0.533	0.405
Iqsec1	1.252312e-15	3.468653e-11	0.6417410	0.426	0.347
Igf2bp2	1.421653e-15	3.937694e-11	0.2551480	0.82	0.833
Poglut3	2.108231e-15	5.839379e-11	0.8942442	0.251	0.167
Ss18	2.469719e-15	6.840627e-11	0.3893881	0.676	0.675
Gm30075	2.696304e-15	7.468222e-11	1.6890410	0.074	0.026
A330043C09Rik	2.959806e-15	8.198070e-11	2.7847715	0.04	0.009
Hsp90b1	3.225344e-15	8.933558e-11	0.2783523	0.877	0.901
Rpl37a	3.293070e-15	9.121147e-11	0.3835416	0.751	0.767

## Sheet: c1 marker genes
gene	p-value	adj p-value	avg log2FC	% c1 cells	% other cells
Frem1	0.000000e+00	0.000000e+00	1.9699444	0.955	0.464
Sgcd	0.000000e+00	0.000000e+00	2.4049067	0.985	0.524
Pknox2	0.000000e+00	0.000000e+00	1.7121246	0.99	0.558
Hmcn1	0.000000e+00	0.000000e+00	1.6943914	0.996	0.672
Etl4	5.8395e-293	1.61742e-288	1.8691794	0.973	0.734
Adamts19	2.19872e-278	6.09003e-274	1.8477793	0.893	0.414
Lgr4	2.71179e-263	7.51111e-259	1.5574304	0.972	0.786
Cacnb2	9.79954e-259	2.71428e-254	1.5454015	0.986	0.764
Gpc3	2.46188e-244	6.81891e-240	1.2295314	0.997	0.83
Gucy1a1	5.30022e-228	1.46805e-223	1.5725795	0.882	0.423
Meis2	2.00608e-224	5.55644e-220	1.3925070	0.939	0.56
Svep1	1.34544e-218	3.7266e-214	1.7414852	0.809	0.343
Nhs	1.1975e-214	3.31683e-210	1.1623860	0.996	0.635
Aff3	4.22436e-208	1.17006e-203	1.1064431	0.996	0.796
Col4a4	4.19534e-207	1.16202e-202	3.1406903	0.533	0.142
Kirrel3	3.87515e-206	1.07334e-201	2.9891555	0.596	0.193
Atrnl1	2.88484e-203	7.99043e-199	1.3151864	0.977	0.923
Ptn	1.70043e-197	4.70986e-193	1.6896469	0.859	0.504
Pdlim3	2.86288e-197	7.9296e-193	2.0485929	0.698	0.288
Mylk	3.95909e-195	1.09659e-190	1.8314565	0.778	0.376
St6galnac3	1.17451e-194	3.25315e-190	1.1289898	0.956	0.656
Arhgap24	1.41179e-192	3.91037e-188	1.2856131	0.953	0.614
Unc5c	2.97905e-188	8.25137e-184	1.2326542	0.96	0.556
Alcam	7.49698e-185	2.07651e-180	1.6407091	0.866	0.556
Adgrl3	4.41489e-184	1.22284e-179	1.0785504	0.993	0.638
Wnt5a	1.62011e-183	4.48739e-179	1.2206850	0.913	0.601
Kalrn	3.14775e-180	8.71863e-176	1.0496412	0.965	0.695
Ldb2	3.34514e-178	9.26538e-174	1.0391365	0.992	0.784
Mir100hg	2.9432e-176	8.15207e-172	1.0500803	0.937	0.521
Sox5	2.73094e-175	7.56415e-171	0.9800548	0.989	0.78
Gpc6	1.02986e-172	2.85251e-168	1.0337914	0.971	0.678
Trabd2b	2.49812e-171	6.91929e-167	2.0276405	0.646	0.256
Ror2	2.21712e-170	6.14098e-166	1.4936304	0.797	0.42
Nrxn3	2.12748e-169	5.89269e-165	1.9769151	0.833	0.507
Peak1	1.17191e-165	3.24596e-161	1.0115754	0.97	0.879
Setbp1	5.07187e-159	1.40481e-154	1.2117250	0.907	0.627
Adcy2	3.16174e-157	8.75739e-153	1.2042331	0.914	0.537
Pakap	3.13828e-154	8.6924e-150	1.6372998	0.736	0.373
Ncam1	4.73761e-151	1.31222e-146	1.0974646	0.921	0.626
Myocd	4.83651e-151	1.33962e-146	2.9035228	0.359	0.073
Tenm4	4.22083e-148	1.16909e-143	0.9389424	0.951	0.619
Frmd4b	4.72166e-147	1.3078e-142	1.0440353	0.931	0.705
Dcn	2.46944e-145	6.83984e-141	1.1955017	0.844	0.548
Palld	7.83583e-145	2.17037e-140	1.3162380	0.882	0.621
Adamts2	1.2398e-144	3.434e-140	1.2434794	0.841	0.499
Pdzd2	1.55275e-143	4.3008e-139	1.1919324	0.803	0.447
Ntng1	3.80856e-143	1.05489e-138	2.3743435	0.517	0.175
Lpar1	5.37363e-143	1.48839e-138	1.6998534	0.674	0.325
Pde1a	1.16513e-142	3.22717e-138	1.2515452	0.807	0.456
Phldb2	2.11166e-138	5.84887e-134	1.0997473	0.909	0.69
Gabrb1	3.84583e-136	1.06522e-131	2.1310113	0.495	0.162
Slc24a3	1.50823e-135	4.17748e-131	1.4266871	0.806	0.515
Pcdh11x	1.72248e-135	4.77094e-131	2.0936941	0.603	0.252
Pdzrn3	8.65009e-135	2.3959e-130	1.2202066	0.806	0.477
Pdgfra	7.94928e-134	2.20179e-129	0.9851736	0.92	0.591
Ccbe1	1.05076e-133	2.91039e-129	1.2047728	0.774	0.407
Ednra	1.15048e-133	3.18659e-129	0.9317002	0.946	0.558
Zfpm2	6.04884e-133	1.67541e-128	0.7903289	0.998	0.831
Gria4	1.56799e-131	4.34301e-127	1.4824304	0.734	0.403
Prkca	6.23127e-130	1.72594e-125	1.3683749	0.797	0.529
Gli2	1.19768e-129	3.31734e-125	0.9754867	0.893	0.489
Fblim1	2.44009e-127	6.75856e-123	1.6782835	0.579	0.24
Arhgap20	1.0375e-125	2.87368e-121	1.2023386	0.796	0.429
Tgfb2	1.2556e-123	3.47775e-119	1.2813774	0.742	0.399
Pbx3	1.5929e-123	4.41201e-119	1.2447633	0.915	0.767
Myh11	1.17574e-122	3.25655e-118	2.8558789	0.343	0.083
Lhx9	8.03228e-121	2.22478e-116	1.2560424	0.733	0.363
B130024G19Rik	7.68514e-120	2.12863e-115	0.9492854	0.905	0.528
Ltbp1	1.49101e-119	4.12981e-115	1.3280355	0.64	0.303
Gm20631	5.10204e-119	1.41316e-114	1.8750516	0.472	0.159
Col1a2	8.22565e-119	2.27834e-114	0.8002413	0.967	0.852
Pakap.1	1.00179e-118	2.77475e-114	1.2162196	0.813	0.536
Dnm3os	4.6538e-118	1.28901e-113	0.8415246	0.934	0.551
Clmp	1.57345e-116	4.35816e-112	1.2590723	0.729	0.406
Col3a1	1.05413e-115	2.91973e-111	0.8274555	0.977	0.866
Zfp536	1.28996e-115	3.57292e-111	2.3033244	0.471	0.181
Kcnd2	1.59813e-115	4.42651e-111	1.4903887	0.779	0.505
Nfia	4.98433e-115	1.38056e-110	0.6133365	1	0.94
Sulf2	2.92512e-114	8.10201e-110	1.1881279	0.746	0.441
Col4a3	5.61462e-113	1.55514e-108	2.9064310	0.286	0.06
Lhfpl2	2.49516e-112	6.91109e-108	1.2051110	0.797	0.506
Egflam	2.86319e-112	7.93047e-108	0.8727791	0.896	0.535
Cdh11	1.02927e-111	2.85089e-107	0.7122714	0.989	0.643
Airn	6.30974e-111	1.74767e-106	0.6966176	0.986	0.82
Robo2	2.13324e-110	5.90866e-106	0.7236242	0.991	0.716
Erc2	3.54899e-110	9.82998e-106	1.0542767	0.718	0.418
Sorcs2	4.76946e-110	1.32105e-105	0.9663881	0.866	0.554
Adamtsl1	2.08956e-109	5.78765e-105	0.3429093	0.679	0.303
Dock4	2.74949e-109	7.61553e-105	0.8459746	0.945	0.755
P3h2	1.23682e-107	3.42576e-103	1.2896466	0.703	0.366
Lbh	2.71884e-107	7.53066e-103	1.3812069	0.638	0.32
Tns3	6.58708e-107	1.82449e-102	1.0823028	0.847	0.651
Gab2	3.73574e-104	1.034724e-99	0.7167138	0.987	0.909
B3galt1	9.54142e-103	2.642783e-98	0.9718132	0.893	0.626
Fat3	2.84787e-102	7.888045e-98	0.8516069	0.883	0.5
Nr2f2	3.08699e-102	8.550333e-98	0.7723599	0.931	0.605
St8sia2	1.33788e-100	3.705659e-96	1.4046672	0.612	0.283
Fgfr1	3.29417e-100	9.124207e-96	1.2410129	0.663	0.366
Ghr	3.638860e-99	1.007892e-94	0.7420051	0.937	0.684
Igfbp5	7.445730e-99	2.062318e-94	0.8228142	0.899	0.712
Itga9	4.770048e-98	1.321208e-93	0.6867394	0.984	0.714
Cacna1g	5.280821e-98	1.462682e-93	1.6476928	0.458	0.171
Man1a	7.579162e-98	2.099276e-93	0.9831891	0.67	0.355
Nrg1	8.278880e-97	2.293084e-92	0.9986070	0.854	0.563
Tshz2	3.142476e-95	8.704031e-91	0.6779407	0.999	0.752
Fbn1	2.255435e-94	6.247103e-90	0.7781895	0.907	0.707
Sncaip	1.185143e-93	3.282610e-89	0.8247202	0.863	0.516
Tcf21	1.530889e-93	4.240258e-89	1.5361727	0.451	0.166
Meg3	1.089552e-92	3.017842e-88	0.6503274	0.99	0.765
Kcnma1	1.248013e-92	3.456746e-88	1.2635695	0.742	0.482
Pbx1	1.438185e-92	3.983485e-88	0.5056297	0.997	0.965
Scube1	1.893673e-92	5.245096e-88	1.1893214	0.667	0.377
Maml2	6.493946e-92	1.798693e-87	1.0942774	0.751	0.492
Itgb8	7.686756e-92	2.129078e-87	0.9259126	0.838	0.559
Stox2	1.222433e-90	3.385894e-86	0.6961179	0.947	0.781
Slc8a1	5.406064e-90	1.497371e-85	0.6870402	0.92	0.592
Rev3l	6.313895e-90	1.748823e-85	0.7526545	0.98	0.948
Btbd11	7.430532e-90	2.058109e-85	1.7682289	0.47	0.196
Grk5	3.150913e-89	8.727398e-85	0.7229691	0.94	0.757
Cyp7b1	5.628926e-89	1.559100e-84	1.3742619	0.553	0.255
Mertk	1.618154e-88	4.481962e-84	1.0580818	0.749	0.483
Ssbp2	2.052150e-88	5.684045e-84	0.6037910	0.992	0.843
Arhgap6	3.366552e-88	9.324676e-84	0.7325152	0.875	0.566
Tmc3	7.689026e-88	2.129706e-83	2.4677129	0.311	0.095
2010009K17Rik	1.894887e-87	5.248458e-83	1.9763754	0.321	0.092
St3gal1	3.579679e-87	9.914994e-83	1.6897233	0.438	0.17
Lrrc17	1.652725e-86	4.577719e-82	1.7503484	0.419	0.162
Gli3	2.508068e-86	6.946848e-82	0.8997937	0.863	0.719
Fbxl7	6.130691e-86	1.698079e-81	0.7202079	0.968	0.843
Col1a1	1.001643e-85	2.774350e-81	1.0327220	0.807	0.65
Tspan9	1.004833e-85	2.783186e-81	1.0023762	0.756	0.525
Fmnl2	1.071545e-85	2.967964e-81	0.6563503	0.98	0.921
Mir99ahg	1.230105e-85	3.407145e-81	0.6038817	0.996	0.858
Prickle2	3.114069e-85	8.625349e-81	0.7525879	0.884	0.62
Acta2	4.187048e-85	1.159729e-80	2.4675678	0.301	0.086
Tshz3	6.740211e-85	1.866904e-80	0.7385187	0.876	0.544
Lrp1	1.559955e-84	4.320764e-80	0.8446261	0.824	0.621
Thsd7b	2.075325e-84	5.748235e-80	1.3496594	0.584	0.295
Rhoj	4.761937e-84	1.318961e-79	1.0932082	0.63	0.329
Ptprk	5.280536e-82	1.462603e-77	0.6502370	0.949	0.762
Mrvi1	1.351287e-81	3.742795e-77	1.2871297	0.524	0.238
Naaladl2	1.521554e-81	4.214401e-77	0.7140509	0.882	0.598
Nlgn1	2.866561e-81	7.939800e-77	0.9240488	0.734	0.412
Rian	1.224503e-80	3.391627e-76	0.6528617	0.975	0.754
Ncoa1	6.078895e-80	1.683732e-75	0.7382142	0.931	0.806
Cpne8	6.456577e-79	1.788343e-74	1.5717452	0.406	0.156
Rbms3	2.765541e-78	7.659994e-74	0.5363993	0.984	0.66
Rgl1	4.607149e-78	1.276088e-73	1.3373407	0.661	0.446
Parva	1.178826e-77	3.265112e-73	0.9587534	0.76	0.503
Pcdh9	3.437313e-77	9.520670e-73	0.9103318	0.851	0.633
Igf1	3.604580e-76	9.983966e-72	1.0176145	0.63	0.359
Greb1l	3.955454e-76	1.095582e-71	0.6202827	0.97	0.83
Fstl1	5.496560e-76	1.522437e-71	0.7452136	0.864	0.695
Gabra4	8.246420e-76	2.284093e-71	1.6569296	0.359	0.128
C1qtnf7	1.860699e-75	5.153765e-71	0.7447194	0.884	0.658
Arx	3.241325e-75	8.977823e-71	1.0232892	0.655	0.364
Sfrp1	1.170678e-73	3.242543e-69	0.8959753	0.737	0.533
Col5a2	3.029794e-73	8.391922e-69	0.9505964	0.757	0.495
Lama2	4.883525e-73	1.352639e-68	0.5714439	0.882	0.542
Slc2a13	5.930788e-73	1.642710e-68	1.3077000	0.614	0.367
Tiam2	8.874597e-72	2.458086e-67	1.0598076	0.707	0.497
9630002D21Rik	9.335709e-72	2.585805e-67	2.6219991	0.194	0.041
Nfix	2.285325e-71	6.329894e-67	1.2471666	0.538	0.271
Col24a1	3.362799e-70	9.314281e-66	2.3241500	0.313	0.114
Tut4	1.332746e-69	3.691440e-65	0.4666490	0.991	0.969
Syne1	1.949343e-69	5.399291e-65	1.1381573	0.642	0.418
Pard3b	2.244761e-69	6.217538e-65	0.5469813	0.964	0.892
Tacr3	5.137491e-69	1.422982e-64	1.0922077	0.525	0.251
Ank3	5.758386e-68	1.594958e-63	1.3844360	0.577	0.357
Hmga2	5.929404e-68	1.642326e-63	0.7069198	0.729	0.48
Parp8	2.152232e-67	5.961251e-63	0.8604538	0.813	0.642
Ncald	3.349497e-67	9.277437e-63	0.9354862	0.675	0.391
Col6a3	1.120358e-66	3.103167e-62	1.3144502	0.5	0.251
Adra1b	1.247353e-66	3.454919e-62	2.9265331	0.142	0.023
Lpp	2.828923e-66	7.835550e-62	0.5195230	0.983	0.904
Sorbs2	8.125044e-66	2.250475e-61	1.4096929	0.497	0.261
Igfbp3	3.300970e-65	9.143027e-61	1.5500021	0.471	0.244
Plxnc1	6.658043e-65	1.844145e-60	0.8670235	0.685	0.422
Gria3	2.801272e-64	7.758964e-60	0.8733358	0.725	0.462
Tpm1	5.005907e-64	1.386536e-59	0.9501898	0.793	0.649
Ext1	3.783712e-63	1.048012e-58	0.5483664	0.972	0.938
Igf1r	4.767971e-63	1.320633e-58	0.4277084	0.986	0.961
Gse1	5.263088e-63	1.457770e-58	0.9012200	0.728	0.542
Lrfn5	5.355766e-63	1.483440e-58	0.8411479	0.694	0.408
Meis1	8.602149e-63	2.382623e-58	0.4340665	0.946	0.754
Cald1	9.473018e-63	2.623837e-58	0.5094572	0.968	0.711
Cry1	1.439933e-62	3.988325e-58	1.1275648	0.634	0.441
Trpc6	1.612617e-62	4.466626e-58	0.7577521	0.42	0.169
Tbx2	1.645781e-62	4.558484e-58	0.6814353	0.769	0.48
Col6a2	3.291337e-61	9.116345e-57	1.0267343	0.619	0.388
Plekhg1	2.454611e-60	6.798781e-56	0.9127419	0.683	0.47
Msrb3	1.390375e-59	3.851062e-55	1.4085196	0.478	0.25
Flna	3.469212e-59	9.609022e-55	0.9387240	0.682	0.495
Carmn	1.081312e-58	2.995019e-54	1.4119525	0.407	0.182
Svil	3.133482e-58	8.679117e-54	0.5939602	0.949	0.831
Gm10848	2.508642e-57	6.948437e-53	1.9960646	0.223	0.065
Boc	1.083208e-56	3.000269e-52	0.8069898	0.662	0.404
Itpr1	1.643482e-56	4.552117e-52	0.4451475	0.979	0.954
Adcy5	2.746724e-56	7.607876e-52	2.1634323	0.24	0.076
Il1rapl1	6.273560e-55	1.737651e-50	0.7184327	0.607	0.386
Nxn	1.282580e-54	3.552491e-50	0.8388220	0.709	0.518
Lhfp	1.969644e-54	5.455520e-50	0.7948829	0.638	0.393
Pde4d	3.286290e-54	9.102365e-50	0.7099175	0.866	0.76
Gna14	3.387099e-54	9.381587e-50	0.8561361	0.687	0.464
Kcns3	4.240868e-54	1.174636e-49	1.6462064	0.29	0.106
Cacnb4	4.672269e-54	1.294125e-49	1.0438644	0.622	0.423
Grik2	5.722940e-54	1.585140e-49	1.5225569	0.419	0.214
2610028E06Rik	6.582950e-54	1.823345e-49	1.7256338	0.253	0.084
Caln1	7.063185e-54	1.956361e-49	2.2306576	0.2	0.056
Plxna2	1.200469e-53	3.325059e-49	1.2163576	0.571	0.346
Srgap3	1.346192e-53	3.728683e-49	0.8689551	0.726	0.54
Bmp1	4.765554e-53	1.319963e-48	1.0532317	0.531	0.308
Plagl1	6.270580e-53	1.736825e-48	0.6838407	0.685	0.439
Vstm4	2.995275e-52	8.296312e-48	0.8367339	0.663	0.428
Trps1	4.178796e-52	1.157443e-47	0.4646176	0.972	0.824
Crppa	5.252384e-52	1.454805e-47	0.6965547	0.775	0.592
Marcks	6.628340e-52	1.835918e-47	0.6355199	0.805	0.674
Hpse2	2.337001e-51	6.473024e-47	1.0102992	0.671	0.435
Nkain3	3.525082e-51	9.763772e-47	0.8611702	0.638	0.416
Mcc	6.217741e-51	1.722190e-46	0.2714262	0.78	0.532
Syt1	6.706428e-51	1.857546e-46	1.0334190	0.536	0.304
Gm4258	8.847685e-51	2.450632e-46	0.7523489	0.809	0.668
Peg3	4.115569e-50	1.139930e-45	0.5499129	0.859	0.744
Efna5	4.318688e-50	1.196190e-45	0.2903264	0.943	0.649
Fgf2	4.568293e-50	1.265326e-45	1.3341402	0.371	0.165
Pcsk5	4.923394e-50	1.363682e-45	0.4650716	0.96	0.794
Pde3a	1.827927e-49	5.062992e-45	0.3855204	0.7	0.406
Pik3r1	1.343644e-48	3.721625e-44	0.9245890	0.664	0.489
Dock1	3.503807e-48	9.704845e-44	0.4715144	0.944	0.858
Adgra2	4.123111e-48	1.142019e-43	1.2143715	0.377	0.175
Gm13269	5.748026e-48	1.592088e-43	1.9692746	0.195	0.057
Asic2	7.508181e-48	2.079616e-43	0.9108334	0.34	0.138
Rhbdl3	7.917699e-48	2.193044e-43	1.3587291	0.374	0.179
Trerf1	2.007333e-47	5.559911e-43	0.4232804	0.963	0.904
Thsd4	2.115068e-47	5.858315e-43	0.8479330	0.597	0.409
Slc7a2	3.631965e-47	1.005982e-42	0.7987680	0.562	0.336
Sytl2	4.448500e-47	1.232146e-42	2.0443607	0.258	0.097
Gm17501	7.620306e-47	2.110672e-42	2.1094796	0.157	0.04
Phc2	1.328917e-46	3.680834e-42	0.6866349	0.76	0.591
Cdh6	1.565475e-46	4.336053e-42	1.4540031	0.314	0.129
Dab1	1.675238e-46	4.640075e-42	0.9422684	0.456	0.242
Ptprg	2.348957e-46	6.506141e-42	0.4083086	0.956	0.915
Tln2	1.349889e-45	3.738924e-41	0.7328509	0.739	0.597
Nav1	1.811928e-45	5.018677e-41	0.5175316	0.856	0.666
Zfp618	1.975516e-45	5.471783e-41	0.5741010	0.84	0.717
Col11a1	1.980784e-45	5.486375e-41	1.1622971	0.517	0.328
Mfhas1	2.033178e-45	5.631497e-41	1.1590496	0.413	0.213
Tcf7l1	2.315206e-45	6.412657e-41	0.5988541	0.763	0.531
Dnm1	2.654724e-45	7.353055e-41	1.2340642	0.351	0.161
B830012L14Rik	3.119159e-45	8.639448e-41	0.5789151	0.793	0.576
Adamts12	1.041114e-44	2.883677e-40	0.6559432	0.63	0.382
Eml1	1.091156e-44	3.022283e-40	1.1327163	0.44	0.233
Inf2	2.656669e-44	7.358442e-40	1.5530523	0.292	0.123
Col5a1	3.053592e-44	8.457840e-40	0.6953135	0.673	0.479
Csrp1	3.873842e-44	1.072977e-39	1.5876527	0.248	0.092
Sned1	6.017774e-44	1.666803e-39	0.8611786	0.504	0.284
Nfib	1.005770e-43	2.785780e-39	0.2677653	0.988	0.902
Ntf3	1.411692e-42	3.910104e-38	1.4895803	0.297	0.129
Mrc2	3.251975e-42	9.007320e-38	0.8827599	0.526	0.323
Hoxc4	1.525785e-41	4.226119e-37	0.9549788	0.443	0.234
Bach2	4.255080e-41	1.178572e-36	0.5698011	0.747	0.564
Dlk1	4.361788e-41	1.208128e-36	0.5878775	0.722	0.506
Chd9	1.153834e-40	3.195889e-36	0.5181207	0.876	0.798
Sptbn1	4.621075e-40	1.279945e-35	0.3834767	0.967	0.932
Zeb1	5.643834e-40	1.563229e-35	0.3836162	0.969	0.918
Gucy1b1	1.585116e-39	4.390455e-35	0.8463606	0.478	0.268
Acyp2	1.817160e-39	5.033170e-35	0.8059843	0.644	0.472
Zim1	4.072021e-39	1.127868e-34	0.9420881	0.485	0.289
Gm13052	4.451407e-39	1.232951e-34	1.0697852	0.441	0.243
Tns1	1.063577e-38	2.945895e-34	0.6686120	0.676	0.489
Dpysl3	1.177349e-38	3.261021e-34	1.2712397	0.376	0.195
Fbln5	2.823884e-38	7.821593e-34	1.5710712	0.273	0.117
Mfap4	3.302349e-38	9.146846e-34	0.9703344	0.444	0.254
Emx2os	5.234199e-38	1.449768e-33	0.8025144	0.419	0.221
Vav3	6.335455e-38	1.754794e-33	1.3906671	0.383	0.213
Emp1	6.941912e-38	1.922771e-33	0.8766625	0.451	0.249
Prdm5	7.568848e-38	2.096419e-33	0.5185335	0.836	0.686
Tril	1.633143e-37	4.523478e-33	0.7843964	0.548	0.361
Rbfox2	2.439483e-37	6.756881e-33	0.3632902	0.961	0.933
Bicc1	2.568553e-37	7.114378e-33	0.4295715	0.75	0.534
Kcnn3	3.319671e-37	9.194825e-33	1.7493383	0.193	0.068
Nuak1	3.570543e-37	9.889691e-33	0.8162833	0.56	0.365
Sema5a	4.505384e-37	1.247901e-32	0.4178288	0.85	0.644
Ptprd	6.728409e-37	1.863635e-32	0.2897694	0.983	0.879
Cnn2	1.008196e-36	2.792502e-32	1.7148217	0.238	0.096
Ampd3	7.908559e-36	2.190513e-31	1.8186697	0.175	0.059
Adcy7	1.209165e-35	3.349146e-31	0.9504833	0.414	0.224
A230057D06Rik	1.451564e-35	4.020542e-31	0.6341394	0.741	0.589
Rnd3	2.045232e-35	5.664882e-31	0.7743680	0.507	0.31
Asap1	2.145755e-35	5.943313e-31	0.4603101	0.885	0.867
Itpr2	2.426838e-35	6.721855e-31	0.9592380	0.476	0.295
Pid1	2.840154e-35	7.866658e-31	2.0126784	0.32	0.173
Lsp1	3.162244e-35	8.758784e-31	1.1758752	0.326	0.16
Pmp22	4.543447e-35	1.258444e-30	1.1869235	0.385	0.215
Cacna1d	5.093308e-35	1.410744e-30	1.0065047	0.493	0.328
Gm43507	7.410587e-35	2.052584e-30	1.8762958	0.208	0.08
Sept11	8.876713e-35	2.458672e-30	0.4264217	0.852	0.734
Kank4	9.649896e-35	2.672828e-30	0.9798925	0.393	0.214
Emilin1	1.477537e-34	4.092483e-30	1.1567047	0.357	0.187
C1qtnf3	1.575091e-34	4.362687e-30	2.1092909	0.147	0.044
Ackr3	3.137533e-34	8.690340e-30	1.4767868	0.167	0.056
Colgalt2	1.196141e-33	3.313073e-29	2.3846397	0.105	0.026
Creb3l1	3.117555e-33	8.635005e-29	0.8824195	0.454	0.271
Lamb1	4.031391e-33	1.116615e-28	0.3977117	0.886	0.827
Mmp2	5.328859e-33	1.475987e-28	0.9263552	0.441	0.263
Tspan2	7.436207e-33	2.059681e-28	1.4763193	0.242	0.106
Lrig3	9.694923e-33	2.685300e-28	1.0830147	0.416	0.247
Gli1	1.329845e-32	3.683403e-28	0.9790087	0.379	0.206
Col27a1	1.416922e-32	3.924591e-28	0.6937177	0.515	0.331
Antxr2	1.632656e-32	4.522130e-28	0.6350101	0.662	0.476
Zfp423	1.924396e-32	5.330193e-28	0.4546003	0.746	0.528
Nexn	2.246544e-32	6.222479e-28	1.7411170	0.232	0.099
Ttc28	3.368062e-32	9.328858e-28	0.3839954	0.939	0.867
Kcnd3	5.486624e-32	1.519685e-27	0.6108550	0.655	0.478
Fam114a1	6.383876e-32	1.768206e-27	0.7023976	0.566	0.381
Peli2	7.609666e-32	2.107725e-27	0.7343104	0.64	0.482
Myh10	1.096979e-31	3.038414e-27	0.5769726	0.71	0.594
Arap1	1.208474e-31	3.347231e-27	1.1631993	0.337	0.179
Auts2	1.276674e-31	3.536130e-27	0.2330172	0.998	0.981
Ptar1	5.161181e-31	1.429544e-26	0.7636974	0.57	0.436
Sostdc1	9.818561e-31	2.719545e-26	1.2451406	0.304	0.156
Frmpd4	1.149850e-30	3.184854e-26	1.6891791	0.232	0.105
Kcnk13	1.385804e-30	3.838401e-26	2.1103770	0.133	0.043
Traf5	1.592248e-30	4.410208e-26	1.2809831	0.291	0.147
Igdcc4	2.351785e-30	6.513975e-26	0.5707895	0.685	0.518
Nhsl2	2.841025e-30	7.869071e-26	0.5282350	0.67	0.472
Adam19	3.624783e-30	1.003992e-25	0.7255901	0.541	0.377
Hoxd3	4.316305e-30	1.195530e-25	0.5714060	0.566	0.36
Fam102b	5.128496e-30	1.420491e-25	1.2685244	0.305	0.156
Eln	5.158054e-30	1.428678e-25	0.9880701	0.392	0.223
Adamts6	6.141448e-30	1.701058e-25	0.6067670	0.663	0.514
Igfbp4	6.499814e-30	1.800318e-25	0.8159979	0.48	0.31
Plekha5	1.036872e-29	2.871927e-25	0.5080567	0.814	0.731
Sema6a	1.170534e-29	3.242146e-25	0.6142719	0.585	0.421
Slc1a3	1.208324e-29	3.346817e-25	1.0906166	0.335	0.181
Cuedc1	1.267772e-29	3.511475e-25	0.9270461	0.374	0.21
Ets1	1.577430e-29	4.369165e-25	0.5939955	0.604	0.431
Chsy3	1.659089e-29	4.595344e-25	0.8718583	0.402	0.231
Lmod1	2.353467e-29	6.518634e-25	2.9550539	0.059	0.009
Igsf10	3.226239e-29	8.936038e-25	1.0446486	0.348	0.19
A630012P03Rik	3.606391e-29	9.988982e-25	1.2313590	0.242	0.108
Cux1	4.303430e-29	1.191964e-24	0.3502778	0.877	0.793
Pcdh19	7.110348e-29	1.969424e-24	1.4881104	0.217	0.095
Gm10824	1.183113e-28	3.276986e-24	1.4716451	0.163	0.061
Col26a1	1.409539e-28	3.904141e-24	0.8342209	0.419	0.245
Col16a1	1.444031e-28	3.999676e-24	1.0893603	0.319	0.169
Col6a1	1.993898e-28	5.522699e-24	0.6982998	0.542	0.386
Gm31243	2.398812e-28	6.644229e-24	2.5693330	0.11	0.031
Zfp521	4.093208e-28	1.133737e-23	0.2670461	0.817	0.633
Sox11	7.963756e-28	2.205801e-23	0.7042193	0.503	0.338
Fat4	1.249877e-27	3.461910e-23	0.7645990	0.484	0.309
Stard5	1.501800e-27	4.159685e-23	1.2820859	0.277	0.142
Matn2	1.690035e-27	4.681059e-23	0.6877897	0.485	0.309
Tgfbr3	1.793317e-27	4.967130e-23	0.3532031	0.866	0.71
Pi15	1.811037e-27	5.016209e-23	0.6918357	0.382	0.212
Plekha6	1.964742e-27	5.441941e-23	1.0487514	0.291	0.148
Osmr	3.228587e-27	8.942541e-23	2.1635409	0.106	0.03
Farp1	5.219778e-27	1.445774e-22	0.2816005	0.898	0.772
Wnt5b	6.209330e-27	1.719860e-22	0.6206008	0.492	0.314
E330013P04Rik	7.298509e-27	2.021541e-22	0.5379967	0.243	0.108
Ccn4	9.029357e-27	2.500951e-22	1.1703727	0.279	0.139
Wsb1	1.165789e-26	3.229003e-22	0.4194619	0.793	0.744
Vgll3	2.123337e-26	5.881219e-22	1.0904685	0.287	0.145
Kcnb1	2.591874e-26	7.178973e-22	1.0699664	0.329	0.189
Ephb2	5.318815e-26	1.473205e-21	0.9290340	0.395	0.238
Hs3st3a1	5.560978e-26	1.540280e-21	0.4687787	0.605	0.405
Zfp36l1	8.524707e-26	2.361173e-21	0.5249791	0.646	0.513
Arhgap28	9.439704e-26	2.614609e-21	0.4489740	0.758	0.631
Phlpp1	9.742992e-26	2.698614e-21	0.4696518	0.773	0.662
Kirrel	1.312193e-25	3.634513e-21	0.6109330	0.59	0.436
AY036118	1.456720e-25	4.034823e-21	0.1794237	1	1
Mme	1.478020e-25	4.093821e-21	0.6022763	0.607	0.455
Actn1	1.519111e-25	4.207635e-21	0.7963445	0.573	0.473
Cacna1c	1.807076e-25	5.005238e-21	1.0808277	0.45	0.31
Anxa6	2.194611e-25	6.078633e-21	0.7557527	0.516	0.377
Heg1	2.479193e-25	6.866868e-21	0.5061514	0.662	0.531
Bgn	3.395289e-25	9.404272e-21	0.7089723	0.428	0.269
Nbea	4.333943e-25	1.200416e-20	0.3113821	0.972	0.924
Hoxc6	4.929128e-25	1.365270e-20	0.8761745	0.386	0.228
Ror1	9.439434e-25	2.614535e-20	0.1260688	0.703	0.528
Parm1	9.984169e-25	2.765415e-20	0.9050166	0.386	0.229
Adgrb3	1.841931e-24	5.101780e-20	0.4352991	0.559	0.393
4933431K23Rik	2.381444e-24	6.596124e-20	0.8938076	0.335	0.187
Mirg	2.503966e-24	6.935484e-20	0.5382357	0.62	0.467
Tagln	3.200345e-24	8.864316e-20	1.8054018	0.094	0.028
Wdfy3	3.720668e-24	1.030551e-19	0.3270492	0.885	0.845
Dab2ip	1.122521e-23	3.109160e-19	0.6487781	0.606	0.488
Vps13d	1.835011e-23	5.082612e-19	0.4392523	0.823	0.792
Epb41l2	2.083446e-23	5.770729e-19	0.2779639	0.915	0.872
Nrep	5.113938e-23	1.416458e-18	0.6902663	0.57	0.456
Mgam	6.534253e-23	1.809857e-18	2.1919922	0.054	0.01
Cyp27a1	7.674136e-23	2.125582e-18	2.0850022	0.076	0.02
Upp2	1.046423e-22	2.898382e-18	0.7199868	0.467	0.329
Mpdz	2.658663e-22	7.363964e-18	0.2949468	0.811	0.709
Myl9	2.839500e-22	7.864847e-18	1.6467772	0.134	0.05
Tmem196	3.413733e-22	9.455357e-18	1.4566349	0.16	0.065
Srpx2	4.013776e-22	1.111736e-17	1.0825057	0.231	0.109
Vstm2b	4.047797e-22	1.121159e-17	1.0239071	0.289	0.155
Mtus1	4.626660e-22	1.281492e-17	0.8386360	0.506	0.385
Chst15	5.832402e-22	1.615459e-17	1.8883530	0.12	0.042
Iqsec1	9.174767e-22	2.541227e-17	0.9205505	0.476	0.352
Igf2r	1.056742e-21	2.926965e-17	0.5282489	0.674	0.597
Tmem131l	1.341701e-21	3.716242e-17	0.5596713	0.678	0.608
Zcchc24	2.881782e-21	7.981959e-17	0.6189163	0.516	0.371
Ppp3ca	4.948277e-21	1.370574e-16	0.2852914	0.96	0.927
Slit3	5.323085e-21	1.474388e-16	0.3065293	0.589	0.451
Srpx	7.453628e-21	2.064506e-16	1.5768050	0.107	0.037
Pdgfd	7.802673e-21	2.161184e-16	0.5689547	0.524	0.381
Vcan	8.835335e-21	2.447211e-16	0.1463683	0.814	0.667
Apba1	9.067479e-21	2.511510e-16	0.8620421	0.344	0.203
Nrp2	9.194763e-21	2.546765e-16	0.8789376	0.209	0.104
Epha7	9.787566e-21	2.710960e-16	0.8122241	0.509	0.377
Trpm5	1.124222e-20	3.113871e-16	1.2081293	0.19	0.089
Cysltr1	1.167469e-20	3.233655e-16	1.7659807	0.081	0.023
Edil3	1.280082e-20	3.545572e-16	1.0850793	0.319	0.187
Afap1	1.451074e-20	4.019183e-16	0.5231769	0.63	0.513
Serinc2	1.708692e-20	4.732736e-16	1.9533398	0.098	0.032
Pde5a	1.915446e-20	5.305403e-16	0.5294644	0.599	0.459
Large1	2.594741e-20	7.186914e-16	0.3315481	0.899	0.85
Tcf7l2	2.808796e-20	7.779804e-16	0.3566267	0.797	0.691
A330076H08Rik	2.921506e-20	8.091986e-16	0.6630721	0.549	0.429
Fndc3b	3.000306e-20	8.310247e-16	0.2412695	0.949	0.898
Smad1	3.281096e-20	9.087979e-16	0.8648166	0.428	0.307
Ccdc141	3.303769e-20	9.150780e-16	0.4793742	0.592	0.444
Mvb12b	4.461989e-20	1.235882e-15	0.6315880	0.533	0.397
Bcl2	4.513920e-20	1.250265e-15	0.4453311	0.617	0.471
Prnp	5.134885e-20	1.422260e-15	1.2839373	0.213	0.108
Hunk	1.263289e-19	3.499057e-15	0.6724355	0.384	0.24
Tead3	1.456347e-19	4.033790e-15	1.1516735	0.233	0.12
Fhl2	1.666095e-19	4.614749e-15	0.9881054	0.323	0.198
Hspg2	2.239149e-19	6.201994e-15	0.6809287	0.458	0.332
BC067074	2.312558e-19	6.405322e-15	0.8798096	0.33	0.204
Btn1a1	2.462296e-19	6.820068e-15	2.9702137	0.05	0.011
Rbfox1	2.536649e-19	7.026011e-15	0.4569746	0.705	0.581
Plpp3	2.547260e-19	7.055400e-15	0.4696375	0.663	0.543
Eefsec	4.790748e-19	1.326941e-14	0.5975566	0.606	0.525
Scmh1	5.903394e-19	1.635122e-14	0.3309740	0.908	0.897
Ccdc34	5.927519e-19	1.641804e-14	0.7184697	0.517	0.41
Wnt4	6.312720e-19	1.748497e-14	0.7755561	0.36	0.229
Rbms1	6.674393e-19	1.848673e-14	0.2340706	0.955	0.914
Arhgef26	7.874631e-19	2.181115e-14	0.8282548	0.33	0.203
Efnb1	9.862864e-19	2.731816e-14	0.6687818	0.476	0.357
Rrbp1	1.093193e-18	3.027926e-14	0.3041364	0.888	0.862
Ppp1r12b	1.094172e-18	3.030636e-14	0.4337387	0.793	0.759
Fam20a	1.235481e-18	3.422037e-14	1.4034567	0.166	0.077
Cdc42ep3	1.322227e-18	3.662305e-14	0.9856821	0.197	0.096
Phactr2	1.413926e-18	3.916291e-14	0.5644834	0.629	0.527
Ccn1	1.630516e-18	4.516202e-14	1.9427199	0.093	0.031
Thbs1	1.967664e-18	5.450037e-14	1.3300304	0.174	0.081
Emilin3	2.114102e-18	5.855639e-14	1.3404118	0.18	0.086
Tgfb1i1	2.406254e-18	6.664841e-14	1.2101174	0.165	0.073
Adgrl2	3.470620e-18	9.612923e-14	0.2306812	0.878	0.814
Snai2	3.487994e-18	9.661047e-14	1.4369334	0.137	0.056
Sgce	3.837448e-18	1.062896e-13	0.4315204	0.661	0.543
Vegfd	4.713073e-18	1.305427e-13	0.8314975	0.403	0.289
Gng2	4.983529e-18	1.380338e-13	0.6944901	0.382	0.251
Pcdh18	6.106064e-18	1.691258e-13	0.5089585	0.488	0.347
Tbc1d16	1.047699e-17	2.901915e-13	0.8242638	0.337	0.214
Usp46	1.094712e-17	3.032134e-13	0.6374550	0.442	0.315
Myoc	1.613467e-17	4.468980e-13	2.2610002	0.052	0.013
Sgcz	2.016596e-17	5.585568e-13	1.8899238	0.109	0.041
Fbn2	2.562858e-17	7.098605e-13	0.2669753	0.856	0.759
Arhgef40	3.037610e-17	8.413573e-13	0.6358283	0.419	0.284
Nkd1	3.124366e-17	8.653870e-13	0.8558569	0.252	0.139
Ptprs	3.167973e-17	8.774653e-13	0.4168743	0.728	0.68
Gm9801	3.436989e-17	9.519771e-13	0.5324728	0.594	0.506
Rin3	5.248181e-17	1.453641e-12	0.5842881	0.525	0.401
Dchs1	5.663498e-17	1.568676e-12	0.8916790	0.259	0.147
Wls	6.739641e-17	1.866746e-12	0.3345305	0.758	0.652
Arhgap10	1.017534e-16	2.818365e-12	0.4017616	0.749	0.702
Grb10	1.712140e-16	4.742286e-12	0.1184603	0.923	0.771
Timp2	1.721623e-16	4.768551e-12	0.6570396	0.408	0.277
Gm17171	1.764626e-16	4.887661e-12	2.8532628	0.032	0.006
Cpsf6	2.288100e-16	6.337578e-12	0.2441806	0.921	0.901
Lrch1	3.021850e-16	8.369921e-12	0.3885978	0.72	0.652
Tmem200a	3.510469e-16	9.723297e-12	0.4158797	0.286	0.166
Tmem45a	3.529255e-16	9.775331e-12	0.8180478	0.332	0.213
Sh3kbp1	3.711842e-16	1.028106e-11	0.3353981	0.708	0.603
Emx2	3.809130e-16	1.055053e-11	0.9117423	0.199	0.102
Gas1	3.909227e-16	1.082778e-11	0.7270029	0.346	0.227
Zfp68	4.823466e-16	1.336004e-11	0.5867997	0.466	0.349
Dab2	5.366743e-16	1.486480e-11	0.4083565	0.519	0.389
Oaf	6.407778e-16	1.774826e-11	0.8969528	0.268	0.157
Scarf2	8.502464e-16	2.355012e-11	0.9242364	0.249	0.141
Tle1	1.019489e-15	2.823780e-11	0.4227280	0.748	0.703
Sorbs2os	1.098979e-15	3.043951e-11	1.3681008	0.14	0.061
Serping1	1.325466e-15	3.671274e-11	1.1890707	0.179	0.092
Ppp2r3a	1.819355e-15	5.039248e-11	0.3327728	0.857	0.839
Thbd	2.153765e-15	5.965499e-11	0.7227634	0.345	0.226
Ltbp4	2.376647e-15	6.582838e-11	0.5764544	0.422	0.297
Tia1	3.034024e-15	8.403640e-11	0.2509489	0.914	0.906
Pgm5	3.094899e-15	8.572253e-11	1.0794972	0.206	0.108

## Sheet: c2 marker genes
gene	p-value	adj p-value	avg log2FC	% c2 cells	% other cells
Hsd17b3	0.000000e+00	0.000000e+00	7.9542422	0.98	0.015
Erbb4	0.000000e+00	0.000000e+00	7.0815273	0.979	0.036
Adamts16	0.000000e+00	0.000000e+00	6.6277109	0.955	0.034
Cdh23	0.000000e+00	0.000000e+00	7.0186714	0.923	0.022
Dtna	0.000000e+00	0.000000e+00	6.3292898	0.975	0.088
Trank1	0.000000e+00	0.000000e+00	5.6699939	0.976	0.095
Sh3tc2	0.000000e+00	0.000000e+00	5.1892214	0.963	0.083
Gm14226	0.000000e+00	0.000000e+00	7.4326936	0.898	0.019
Gm35533	0.000000e+00	0.000000e+00	5.0852808	0.959	0.123
Mro	0.000000e+00	0.000000e+00	5.6620954	0.869	0.038
Pak3	0.000000e+00	0.000000e+00	3.4189739	0.974	0.159
Gatm	0.000000e+00	0.000000e+00	4.9340881	0.877	0.065
Gm2044	0.000000e+00	0.000000e+00	4.8936429	0.871	0.066
Ctnna3	0.000000e+00	0.000000e+00	4.6772574	0.974	0.173
Ptk2b	0.000000e+00	0.000000e+00	4.7206407	0.873	0.087
Etnk2	0.000000e+00	0.000000e+00	3.7252667	0.901	0.13
Unc13b	0.000000e+00	0.000000e+00	5.0230020	0.996	0.226
Ptpre	0.000000e+00	0.000000e+00	4.3787203	0.835	0.069
Nedd9	0.000000e+00	0.000000e+00	3.7904985	0.918	0.153
Map3k21	0.000000e+00	0.000000e+00	5.8227508	0.793	0.029
Sh3gl2	0.000000e+00	0.000000e+00	4.8905238	0.859	0.103
Abtb2	0.000000e+00	0.000000e+00	4.0607255	0.954	0.203
Ppp1r16b	0.000000e+00	0.000000e+00	3.3952367	0.868	0.131
Sel1l3	0.000000e+00	0.000000e+00	5.2681280	0.799	0.063
Kctd14	0.000000e+00	0.000000e+00	5.4405716	0.771	0.046
Gm10863	0.000000e+00	0.000000e+00	7.8771312	0.734	0.011
Trpc3	0.000000e+00	0.000000e+00	5.6679220	0.76	0.038
Gm45889	0.000000e+00	0.000000e+00	6.3801290	0.737	0.017
Aldh1a1	0.000000e+00	0.000000e+00	3.0329339	0.95	0.241
Schip1	0.000000e+00	0.000000e+00	3.9770231	0.836	0.128
Dmrt1	0.000000e+00	0.000000e+00	3.2586422	0.835	0.143
Wipf3	0.000000e+00	0.000000e+00	6.1863519	0.708	0.023
Xylt1	0.000000e+00	0.000000e+00	3.9393816	0.978	0.296
Stxbp6	0.000000e+00	0.000000e+00	3.3088289	0.964	0.292
Eps8	0.000000e+00	0.000000e+00	3.1061680	0.972	0.302
Kcnq5	0.000000e+00	0.000000e+00	3.3243986	0.802	0.133
Anapc15	0.000000e+00	0.000000e+00	4.5866972	0.744	0.078
Grem2	0.000000e+00	0.000000e+00	2.6943695	0.915	0.251
Cadps	0.000000e+00	0.000000e+00	4.1949587	0.713	0.049
Fstl4	0.000000e+00	0.000000e+00	6.4933528	0.687	0.024
Ctnna2	0.000000e+00	0.000000e+00	4.7877857	0.978	0.316
Tafa5	0.000000e+00	0.000000e+00	4.2290474	0.728	0.066
Serpine2	0.000000e+00	0.000000e+00	3.4715817	0.93	0.273
Ano4	0.000000e+00	0.000000e+00	4.1783685	0.811	0.155
Rab31	0.000000e+00	0.000000e+00	3.3968535	0.888	0.232
Agpat4	0.000000e+00	0.000000e+00	3.1181513	0.88	0.225
Pip5k1b	0.000000e+00	0.000000e+00	2.9939388	0.849	0.199
Tox	0.000000e+00	0.000000e+00	2.9198688	0.849	0.205
Aard	0.000000e+00	0.000000e+00	5.2210046	0.688	0.044
Gstm2	0.000000e+00	0.000000e+00	3.7944789	0.736	0.093
Reep1	0.000000e+00	0.000000e+00	2.9711107	0.875	0.232
Shisa6	0.000000e+00	0.000000e+00	4.7737887	0.699	0.06
Daam2	0.000000e+00	0.000000e+00	2.8274698	0.839	0.2
Ctnnal1	0.000000e+00	0.000000e+00	3.5236484	0.774	0.136
Kitl	0.000000e+00	0.000000e+00	3.5482093	0.976	0.339
Shtn1	0.000000e+00	0.000000e+00	3.8038512	0.746	0.109
Zc3hav1	0.000000e+00	0.000000e+00	3.0611571	0.771	0.139
Gprin3	0.000000e+00	0.000000e+00	6.5861284	0.647	0.016
Jam2	0.000000e+00	0.000000e+00	3.6304395	0.757	0.126
Tbc1d8	0.000000e+00	0.000000e+00	3.3478909	0.783	0.155
Espn	0.000000e+00	0.000000e+00	5.1243900	0.676	0.049
Socs2	0.000000e+00	0.000000e+00	2.9542128	0.86	0.241
Arhgef4	0.000000e+00	0.000000e+00	6.0810692	0.638	0.02
Cpe	0.000000e+00	0.000000e+00	3.0424668	0.819	0.205
Gas7	0.000000e+00	0.000000e+00	2.4532554	0.896	0.288
St6gal1	0.000000e+00	0.000000e+00	2.5813181	0.941	0.335
Cables1	0.000000e+00	0.000000e+00	4.2326584	0.678	0.073
Wnt6	0.000000e+00	0.000000e+00	3.2088299	0.715	0.112
Zc3h7b	0.000000e+00	0.000000e+00	3.0982338	0.902	0.299
Rps6ka2	0.000000e+00	0.000000e+00	3.1970458	0.815	0.212
Lpcat2	0.000000e+00	0.000000e+00	2.9074441	0.782	0.18
Tspan7	0.000000e+00	0.000000e+00	3.2634109	0.741	0.139
2610035D17Rik	0.000000e+00	0.000000e+00	2.5353726	0.901	0.303
Map1b	0.000000e+00	0.000000e+00	3.2212771	0.909	0.311
Arhgef3	0.000000e+00	0.000000e+00	3.0327803	0.9	0.302
Itga6	0.000000e+00	0.000000e+00	3.4982294	0.956	0.358
Gm53	0.000000e+00	0.000000e+00	2.9249000	0.745	0.147
Kif21a	0.000000e+00	0.000000e+00	3.1247490	0.746	0.148
Cxxc5	0.000000e+00	0.000000e+00	3.0168811	0.752	0.158
Hecw2	0.000000e+00	0.000000e+00	3.0913186	0.873	0.28
Slco3a1	0.000000e+00	0.000000e+00	2.8968539	0.742	0.149
Arhgap26	0.000000e+00	0.000000e+00	2.8418256	0.978	0.387
Sh2d4a	0.000000e+00	0.000000e+00	3.0819966	0.678	0.089
Tmcc3	0.000000e+00	0.000000e+00	3.2882528	0.704	0.116
Hpcal1	0.000000e+00	0.000000e+00	2.8323114	0.886	0.302
Mtcl1	0.000000e+00	0.000000e+00	3.2673890	0.719	0.136
6030498E09Rik	0.000000e+00	0.000000e+00	3.3507127	0.68	0.098
Sytl4	0.000000e+00	0.000000e+00	3.6874344	0.664	0.086
Ppm1l	0.000000e+00	0.000000e+00	2.7315090	0.898	0.324
Lrrc8c	0.000000e+00	0.000000e+00	3.3879717	0.719	0.145
Nhsl1	0.000000e+00	0.000000e+00	2.7988796	0.956	0.383
Npr1	0.000000e+00	0.000000e+00	3.3078273	0.69	0.119
Rnf144b	0.000000e+00	0.000000e+00	4.0485887	0.651	0.081
Tmem184a	0.000000e+00	0.000000e+00	4.3806915	0.616	0.048
Sobp	0.000000e+00	0.000000e+00	2.7415466	0.948	0.381
Fam155a	0.000000e+00	0.000000e+00	3.2531388	0.878	0.315
Sgpp2	0.000000e+00	0.000000e+00	5.2327228	0.597	0.038
Gdnf	0.000000e+00	0.000000e+00	3.8788607	0.629	0.071
Camkk2	0.000000e+00	0.000000e+00	2.7734283	0.943	0.387
Klhl23	0.000000e+00	0.000000e+00	2.5581635	0.935	0.38
Fshr	0.000000e+00	0.000000e+00	7.6515799	0.56	0.008
Sema7a	0.000000e+00	0.000000e+00	4.0993048	0.598	0.048
Tiam1	0.000000e+00	0.000000e+00	3.2403103	0.979	0.432
Vdac3	0.000000e+00	0.000000e+00	2.6368336	0.897	0.351
Sema5b	0.000000e+00	0.000000e+00	2.5869742	0.959	0.416
Ralgapa2	0.000000e+00	0.000000e+00	2.6810224	0.967	0.427
Plppr4	0.000000e+00	0.000000e+00	4.7778569	0.58	0.042
Gm14858	0.000000e+00	0.000000e+00	4.6686755	0.585	0.051
Limch1	0.000000e+00	0.000000e+00	2.4950187	0.626	0.096
Smad7	0.000000e+00	0.000000e+00	2.5796615	0.925	0.396
Fam184b	0.000000e+00	0.000000e+00	5.3538265	0.546	0.021
Flvcr2	0.000000e+00	0.000000e+00	4.4219062	0.557	0.04
Rgs11	0.000000e+00	0.000000e+00	5.1019857	0.54	0.026
Myzap	0.000000e+00	0.000000e+00	4.1472376	0.555	0.047
Ncoa7	0.000000e+00	0.000000e+00	2.6456391	0.97	0.462
Galnt18	0.000000e+00	0.000000e+00	3.4776651	0.585	0.078
Smpx	0.000000e+00	0.000000e+00	5.6878740	0.517	0.02
Dst	0.000000e+00	0.000000e+00	2.4733222	0.995	0.501
Adora1	0.000000e+00	0.000000e+00	5.6435147	0.506	0.018
Myo7a	0.000000e+00	0.000000e+00	4.0005080	0.542	0.055
Tesc	0.000000e+00	0.000000e+00	5.3844801	0.506	0.021
Phf8	0.000000e+00	0.000000e+00	2.4850178	0.939	0.456
Col9a3	0.000000e+00	0.000000e+00	3.8363069	0.543	0.062
Lgr5	0.000000e+00	0.000000e+00	6.1707865	0.499	0.018
Dysf	0.000000e+00	0.000000e+00	3.3614642	0.527	0.05
Me1	0.000000e+00	0.000000e+00	2.7445693	0.997	0.521
Lsr	0.000000e+00	0.000000e+00	3.7340970	0.539	0.066
Dsp	0.000000e+00	0.000000e+00	4.1663130	0.494	0.049
Nt5e	0.000000e+00	0.000000e+00	4.9052911	0.46	0.031
Oxr1	0.000000e+00	0.000000e+00	2.6997784	0.959	0.531
9530059O14Rik	0.000000e+00	0.000000e+00	5.9594866	0.453	0.026
Tmprss13	0.000000e+00	0.000000e+00	4.1056711	0.457	0.033
Dusp15	0.000000e+00	0.000000e+00	5.9388997	0.433	0.011
Gstm6	0.000000e+00	0.000000e+00	5.0401570	0.417	0.019
Cabp1	0.000000e+00	0.000000e+00	4.8197486	0.411	0.021
Gm14344	0.000000e+00	0.000000e+00	7.3163547	0.376	0.005
Dtnb	0.000000e+00	0.000000e+00	2.2730701	0.974	0.607
Spata21	0.000000e+00	0.000000e+00	6.5926658	0.357	0.008
Nav2	0.000000e+00	0.000000e+00	2.1310927	0.992	0.647
Chka	0.000000e+00	0.000000e+00	2.4864621	0.989	0.647
Slc47a2	0.000000e+00	0.000000e+00	5.6960768	0.351	0.016
Mybpc3	0.000000e+00	0.000000e+00	6.1982959	0.314	0.007
Myef2	0.000000e+00	0.000000e+00	1.8566401	0.995	0.807
Mef2a	0.000000e+00	0.000000e+00	1.6021331	0.993	0.924
Qk	0.000000e+00	0.000000e+00	1.9077151	1	0.934
Scrn1	8.61073e-308	2.385e-303	4.0574802	0.388	0.021
Sgms1	7.0284e-307	1.94673e-302	1.9168173	0.988	0.746
Sh3d19	8.81188e-306	2.44072e-301	2.4859731	0.939	0.471
Tox2	2.05888e-305	5.7027e-301	5.0181289	0.358	0.016
Mboat2	2.91697e-305	8.07943e-301	2.3427841	0.959	0.518
Kif6	1.22339e-304	3.38855e-300	3.8042628	0.583	0.089
Padi2	1.62441e-304	4.49928e-300	6.2644169	0.289	0.004
Cryl1	5.99661e-304	1.66094e-299	3.0012475	0.704	0.15
Wt1	1.15711e-303	3.20497e-299	2.0218004	0.984	0.403
Ttc39c	2.45607e-303	6.80282e-299	2.6636038	0.859	0.283
Sema6c	5.29391e-303	1.46631e-298	3.2754719	0.581	0.082
Strip2	2.61186e-302	7.23433e-298	5.1101465	0.383	0.022
Sgk3	5.29701e-301	1.46717e-296	2.2851943	0.927	0.314
Rere	1.43606e-300	3.97761e-296	1.2961377	0.997	0.96
Mageb18	4.00285e-300	1.10871e-295	3.5574574	0.649	0.117
Usp9x	2.22249e-296	6.15586e-292	1.5303510	0.996	0.928
Tmem117	2.76853e-295	7.66828e-291	3.6022383	0.61	0.093
Nol4l	2.0207e-293	5.59694e-289	2.7881102	0.815	0.239
A730049H05Rik	3.38557e-293	9.37734e-289	3.7854499	0.491	0.056
Nkain2	2.30241e-291	6.37723e-287	3.0776141	0.777	0.203
Atp8a1	2.81313e-291	7.79181e-287	2.1863876	0.884	0.299
Map3k1	1.46122e-290	4.04728e-286	2.3127729	0.943	0.493
Rin2	2.58083e-290	7.14839e-286	2.2199283	0.942	0.45
Rtl4	6.3308e-289	1.75351e-284	3.1937298	0.627	0.114
Map7	1.72498e-287	4.77785e-283	2.6312918	0.765	0.177
Adamts9	2.31602e-287	6.41491e-283	2.2137334	0.975	0.568
Gata4	5.42824e-285	1.50351e-280	1.6125594	0.999	0.766
Dhh	8.7397e-285	2.42072e-280	4.1162954	0.39	0.028
Zg16	1.29779e-284	3.59461e-280	5.7851732	0.303	0.01
Prkce	1.54324e-282	4.27445e-278	2.0425303	0.974	0.602
Carmil1	1.27431e-280	3.52959e-276	2.1786167	0.943	0.532
Kcnh1	2.2183e-278	6.14424e-274	2.3762299	0.864	0.288
Tnik	3.42855e-277	9.4964e-273	2.5641974	0.909	0.423
Lama3	7.11311e-277	1.97019e-272	3.7152523	0.489	0.055
Fat1	1.02973e-276	2.85215e-272	1.9717190	0.962	0.571
Tbc1d4	2.04722e-275	5.67039e-271	2.5181342	0.812	0.244
Tef	2.62134e-275	7.2606e-271	2.7650634	0.779	0.239
Ctif	5.50727e-275	1.5254e-270	2.2365192	0.921	0.438
Fkbp5	9.28178e-273	2.57087e-268	1.7118023	0.985	0.75
Dag1	9.57865e-272	2.65309e-267	2.0158255	0.964	0.606
Tpd52l1	4.05977e-270	1.12448e-265	2.6168372	0.79	0.237
Stk39	3.44264e-269	9.53542e-265	1.8939718	0.972	0.608
Rnf213	1.33941e-267	3.70989e-263	2.5382989	0.841	0.308
N4bp2l1	2.0283e-267	5.618e-263	3.4206496	0.499	0.067
Cenpv	5.13249e-267	1.4216e-262	2.9529345	0.678	0.156
Tacc1	5.30365e-267	1.469e-262	2.1275007	0.926	0.448
Masp1	1.24074e-266	3.43659e-262	4.1086668	0.402	0.036
Dpysl5	1.6526e-262	4.57736e-258	4.2459018	0.386	0.032
Rasl12	4.59717e-253	1.27332e-248	3.4394188	0.392	0.037
Ppt1	8.23941e-252	2.28215e-247	2.3414981	0.83	0.306
Cemip	1.60093e-251	4.43427e-247	3.9214368	0.402	0.04
Pappa	8.46294e-250	2.34407e-245	2.5737268	0.798	0.262
Scara5	2.55212e-249	7.06885e-245	2.9363345	0.536	0.082
Mapk4	1.80149e-248	4.98976e-244	3.5118540	0.528	0.085
Tpd52	2.72908e-246	7.559e-242	2.4262458	0.717	0.166
Gm14569	1.69371e-245	4.69124e-241	6.2658925	0.255	0.007
Plxnc1	3.5759e-244	9.90453e-240	2.0355335	0.906	0.411
Basp1	2.66067e-242	7.36952e-238	2.7660680	0.773	0.26
Gne	1.33168e-241	3.68847e-237	2.8987380	0.564	0.104
Igdcc3	8.65428e-240	2.39706e-235	3.2226701	0.563	0.11
Trim62	3.62678e-239	1.00455e-234	2.8189277	0.568	0.105
Pacc1	6.70065e-239	1.85594e-234	2.6136782	0.613	0.129
Cgn	3.3424e-238	9.25777e-234	3.3614563	0.509	0.082
Rab3b	3.06922e-237	8.50113e-233	4.3951506	0.406	0.043
Adcy9	3.16876e-236	8.77684e-232	2.1319210	0.871	0.374
Slc38a1	3.83487e-236	1.06218e-231	2.3681073	0.782	0.261
BC006965	1.44949e-233	4.0148e-229	4.6263835	0.273	0.014
Brpf3	2.2874e-232	6.33563e-228	2.1350656	0.853	0.372
Tyro3	2.06786e-231	5.72757e-227	2.8844822	0.571	0.117
Amhr2	9.16914e-231	2.53967e-226	3.0575258	0.472	0.068
Ntn4	1.51004e-230	4.1825e-226	5.5451724	0.273	0.011
Galnt7	2.59419e-229	7.18539e-225	2.0001877	0.902	0.425
Bcan	1.22682e-228	3.39806e-224	4.4751225	0.305	0.02
Grb14	3.68445e-228	1.02052e-223	2.1016109	0.824	0.284
Bcar3	3.06558e-227	8.49106e-223	1.9968494	0.851	0.32
Elmo1	9.68967e-227	2.68384e-222	1.9232610	0.845	0.265
Slc27a6	2.51908e-226	6.97733e-222	2.9502395	0.551	0.107
Nipal1	3.93994e-226	1.09129e-221	5.0244447	0.258	0.011
Gldn	9.25322e-226	2.56296e-221	4.0624406	0.366	0.036
Bcl11b	4.5418e-225	1.25799e-220	3.0997872	0.453	0.063
Hps3	1.14878e-223	3.18189e-219	2.6266496	0.675	0.188
Syt2	1.47405e-223	4.08282e-219	3.3575249	0.39	0.044
Lmln	4.5667e-223	1.26488e-218	2.6184991	0.696	0.201
Gm37350	2.98312e-222	8.26263e-218	4.1091784	0.382	0.042
Pgm3	3.29994e-222	9.14018e-218	2.1995266	0.741	0.221
Nav1	9.30046e-222	2.57604e-217	1.6228280	0.966	0.664
St3gal4	1.21637e-221	3.3691e-217	1.8366268	0.93	0.527
Sox6	1.02278e-220	2.8329e-216	1.9575641	0.898	0.432
Mef2c	1.6159e-220	4.47571e-216	1.5975539	0.926	0.445
Jazf1	1.65884e-220	4.59465e-216	2.7727061	0.75	0.267
Lpl	6.57351e-219	1.82073e-214	2.7418714	0.555	0.113
St3gal5	1.78055e-218	4.93177e-214	1.8526119	0.902	0.442
Ppfibp1	6.21876e-218	1.72247e-213	1.9378766	0.909	0.494
Akr1cl	5.69143e-217	1.57641e-212	0.9060370	0.983	0.452
Inhbb	2.67628e-215	7.41276e-211	2.7213426	0.564	0.121
Hs6st1	3.30614e-215	9.15736e-211	2.3107516	0.74	0.243
Zc3h12c	6.58226e-214	1.82315e-209	2.1967837	0.789	0.294
Rmdn2	7.56614e-214	2.09567e-209	1.5794078	0.88	0.335
Sh3bp5	1.76959e-211	4.90142e-207	2.3218523	0.671	0.173
Efhd2	2.40561e-210	6.66306e-206	3.4014445	0.386	0.048
Sox8	2.80454e-209	7.76801e-205	4.8174821	0.232	0.009
Rasgef1b	2.15139e-208	5.95892e-204	2.0144196	0.781	0.267
Osbpl11	2.57274e-208	7.12598e-204	1.8505503	0.906	0.485
Map7d3	7.93732e-208	2.19848e-203	3.4792310	0.373	0.044
Tulp2	1.86877e-205	5.17613e-201	2.6417294	0.585	0.134
Vapa	2.49259e-204	6.90397e-200	1.5478481	0.959	0.703
Lama1	6.32597e-204	1.75217e-199	1.7405826	0.93	0.506
Mmd2	6.34948e-204	1.75868e-199	2.7043098	0.503	0.094
Kcng2	1.52812e-203	4.23259e-199	4.9741754	0.25	0.012
Mta3	3.54147e-203	9.80915e-199	1.8505730	0.896	0.509
Fam234a	1.00152e-202	2.77402e-198	2.3390198	0.724	0.244
Plce1	2.8049e-202	7.769e-198	1.8547684	0.848	0.348
Shbg	4.95726e-202	1.37306e-197	5.9768918	0.202	0.004
Fyn	3.37981e-201	9.36139e-197	1.3594490	0.979	0.782
Kcnt1	3.84167e-201	1.06406e-196	3.3107273	0.402	0.052
Fbrsl1	7.98149e-201	2.21071e-196	1.9512272	0.855	0.399
Dpysl2	3.03502e-200	8.40641e-196	2.0693925	0.815	0.336
Cdc42se2	1.78821e-198	4.95299e-194	1.7611043	0.909	0.535
Aff1	3.16059e-198	8.75421e-194	2.0680411	0.844	0.397
Greb1	5.68349e-198	1.57421e-193	1.7133956	0.799	0.271
Sox10	7.88753e-198	2.18469e-193	7.8973951	0.162	0.001
Adgra3	1.03447e-197	2.86528e-193	1.6484806	0.926	0.555
Elf4	3.01507e-197	8.35114e-193	2.6937515	0.6	0.154
Sox9	4.56294e-196	1.26384e-191	3.5781802	0.349	0.04
Znrf2	2.27963e-195	6.31412e-191	1.8293149	0.875	0.426
Nrd1	2.41133e-195	6.67892e-191	1.5702476	0.942	0.684
Dync1i1	3.16524e-195	8.76708e-191	3.1869277	0.503	0.104
Cnot1	3.38221e-195	9.36805e-191	1.2074323	0.976	0.861
Vcpip1	2.06472e-194	5.71886e-190	1.8262793	0.865	0.451
Sinhcaf	6.25288e-194	1.73192e-189	1.9820294	0.807	0.335
Syne2	6.89111e-193	1.9087e-188	1.3272030	0.985	0.833
Kazald1	1.7721e-192	4.90838e-188	3.5655254	0.301	0.027
Mapk13	3.98762e-192	1.10449e-187	3.5988959	0.346	0.042
Unc79	5.45462e-192	1.51082e-187	2.7153594	0.518	0.108
Mex3c	1.06868e-191	2.96003e-187	1.8893935	0.856	0.433
Pabpn1	4.0098e-191	1.11064e-186	1.4467075	0.954	0.675
Tent5c	6.99625e-191	1.93782e-186	2.6435830	0.544	0.12
Rasgef1c	1.6527e-190	4.57766e-186	5.6761641	0.213	0.007
Gstm1	4.70572e-190	1.30339e-185	3.0588021	0.391	0.059
Nabp1	4.57263e-189	1.26653e-184	2.5400074	0.627	0.179
Foxp4	2.42057e-188	6.70451e-184	2.0467035	0.762	0.289
Stim1	1.06276e-187	2.94363e-183	2.1727434	0.827	0.405
Spint2	2.93217e-187	8.12153e-183	2.4626941	0.612	0.163
Hdhd5	3.97887e-187	1.10207e-182	2.4753902	0.581	0.149
Tmeff1	1.50289e-186	4.16269e-182	1.9706119	0.834	0.406
Prkd1	2.78619e-186	7.71718e-182	1.4532812	0.943	0.632
Ccdc171	4.00336e-186	1.10885e-181	1.8052548	0.881	0.435
Cgnl1	1.22135e-185	3.38291e-181	1.7447104	0.889	0.471
Sept11	3.65607e-185	1.01266e-180	1.3170449	0.979	0.726
Mras	2.56226e-184	7.09695e-180	2.6153044	0.547	0.127
Reep2	2.91885e-184	8.08464e-180	3.5260970	0.31	0.033
Fam126a	6.11999e-183	1.69511e-178	1.5831859	0.93	0.598
Hif1a	8.19219e-182	2.26907e-177	1.3815145	0.958	0.716
Cxadr	1.02553e-180	2.84052e-176	2.4484054	0.565	0.142
Fbxo17	4.62925e-180	1.28221e-175	3.2015317	0.365	0.049
Fbxo21	5.02564e-178	1.392e-173	2.3924591	0.598	0.163
Neat1	1.5037e-177	4.16494e-173	2.7532760	0.432	0.074
Prrc2c	2.26572e-177	6.27558e-173	0.8631209	0.996	0.956
Ddah1	2.31009e-176	6.3985e-172	2.7836515	0.503	0.117
Trim7	8.81388e-176	2.44127e-171	3.7743345	0.269	0.023
Usp32	1.30178e-175	3.60567e-171	1.1888420	0.987	0.728
Trak1	2.56411e-175	7.10207e-171	1.7661091	0.824	0.386
Adgrg1	1.67345e-173	4.63513e-169	2.7511019	0.432	0.08
Znrf3	1.23003e-172	3.40693e-168	1.3124352	0.971	0.714
Tjp2	1.50175e-172	4.15954e-168	2.1338278	0.688	0.24
Lrrc8d	2.00767e-172	5.56086e-168	1.7134991	0.838	0.376
Lrrc58	6.51846e-172	1.80548e-167	2.1547585	0.886	0.58
Adgrl2	1.92829e-171	5.34097e-167	1.4489770	0.968	0.807
Xpo7	2.0892e-171	5.78667e-167	1.2230501	0.975	0.803
Dusp16	3.90697e-171	1.08215e-166	2.1167527	0.75	0.305
Col18a1	2.18504e-170	6.05213e-166	1.7097068	0.822	0.371
1810064F22Rik	3.56836e-170	9.88364e-166	5.0913439	0.198	0.007
Sntb2	6.47845e-170	1.7944e-165	1.7526600	0.856	0.475
Ppp1r9a	4.31516e-169	1.19521e-164	1.0936219	0.987	0.83
Shank2	7.19e-168	1.99149e-163	1.9280574	0.548	0.122
Ttyh1	1.16895e-167	3.23776e-163	3.3514569	0.359	0.054
Pdgfa	2.23445e-167	6.18899e-163	3.0145122	0.445	0.092
Nfil3	2.4036e-167	6.65748e-163	3.5871567	0.254	0.021
Ndfip1	4.16823e-167	1.15452e-162	1.2575420	0.966	0.745
Pde11a	5.15163e-167	1.4269e-162	4.5711582	0.259	0.022
Papola	6.55244e-167	1.81489e-162	1.0286153	0.984	0.893
Rgs7	1.74722e-166	4.83946e-162	3.2440323	0.371	0.06
Spock2	6.67944e-166	1.85007e-161	2.5223897	0.473	0.099
Msi1	9.97733e-166	2.76352e-161	2.4960031	0.518	0.122
Synrg	1.62436e-165	4.49914e-161	1.9090404	0.773	0.341
Crim1	1.04048e-164	2.88192e-160	1.9388807	0.819	0.412
Slf2	1.00856e-163	2.79352e-159	1.2718427	0.97	0.803
Gpm6b	1.65775e-163	4.59165e-159	1.6025183	0.914	0.578
E130114P18Rik	2.90267e-163	8.03981e-159	2.7409391	0.436	0.084
Camk2d	2.38527e-162	6.60672e-158	1.7329310	0.915	0.619
Kdm7a	5.12724e-162	1.42014e-157	1.6418652	0.878	0.518
Synj2	8.05997e-162	2.23245e-157	1.9793580	0.678	0.235
Cbln4	4.25513e-161	1.17859e-156	4.1556252	0.218	0.015
Maged1	6.14865e-161	1.70305e-156	1.6069675	0.849	0.463
Etv6	1.22378e-160	3.38961e-156	1.1767968	0.966	0.756
Slc13a2	1.37147e-160	3.7987e-156	5.3108489	0.177	0.006
Rnf207	2.62638e-160	7.27455e-156	6.7980525	0.159	0.003
Jade3	1.65181e-158	4.57517e-154	1.7760160	0.773	0.315
Maml3	1.66545e-158	4.61297e-154	1.3287452	0.968	0.729
Dsg2	2.6238e-158	7.26739e-154	3.1873439	0.321	0.044
Arhgdig	1.65286e-157	4.5781e-153	3.5236407	0.255	0.025
Smg6	2.85266e-157	7.90131e-153	1.1191695	0.984	0.888
Uhrf1bp1l	4.905e-157	1.35859e-152	1.4891538	0.901	0.563
Gpr37	6.54517e-157	1.81288e-152	2.9306418	0.38	0.064
P2rx4	9.68475e-157	2.68248e-152	2.6464217	0.423	0.082
Rfwd3	2.39481e-156	6.63314e-152	1.6096680	0.875	0.553
St3gal6	2.64287e-156	7.32022e-152	2.4652600	0.493	0.114
Cry2	1.41337e-155	3.91475e-151	2.2766429	0.55	0.15
Rybp	2.76306e-155	7.65313e-151	1.3683552	0.937	0.641
Pde8b	4.31626e-155	1.19552e-150	1.2301853	0.572	0.132
Slc45a4	5.95479e-155	1.64936e-150	2.0122315	0.666	0.246
Trim47	9.86376e-155	2.73206e-150	2.9401413	0.345	0.052
Mast2	1.15829e-154	3.20822e-150	1.3015530	0.942	0.748
Gja1	2.15376e-154	5.9655e-150	1.8633264	0.734	0.29
Fam214a	2.78572e-154	7.71589e-150	1.4825067	0.855	0.408
Slc25a13	5.45957e-154	1.51219e-149	1.6531076	0.778	0.342
Evl	8.85457e-154	2.45254e-149	1.3615283	0.933	0.68
Bcl2l2	2.79739e-153	7.74822e-149	2.4457723	0.436	0.09
Mgat5	5.09107e-153	1.41012e-148	1.6313420	0.856	0.491
Slc26a7	6.56857e-153	1.81936e-148	2.3814016	0.524	0.135
Zfpm1	1.06231e-152	2.94238e-148	3.0641227	0.321	0.045
Rab20	1.82487e-152	5.05453e-148	4.0146196	0.21	0.013
Cdh2	6.92484e-151	1.91804e-146	1.8211922	0.802	0.393
Foxo3	2.58882e-150	7.17051e-146	1.5740166	0.884	0.547
Dhx9	9.05401e-150	2.50778e-145	1.2015477	0.956	0.748
C530008M17Rik	1.08943e-149	3.0175e-145	2.1991390	0.61	0.203
Ppp4r1	2.55797e-149	7.08505e-145	1.4355815	0.88	0.566
Foxo6	4.42724e-149	1.22626e-144	3.5235706	0.262	0.026
Crtc3	2.29778e-148	6.3644e-144	1.3024622	0.927	0.652
Tnni1	4.24801e-147	1.17661e-142	4.3286930	0.193	0.012
Gm34907	4.49788e-147	1.24582e-142	4.7303857	0.198	0.011
Obsl1	4.65739e-147	1.29e-142	1.7279581	0.749	0.303
Efhd1	8.02055e-147	2.22153e-142	3.1528666	0.288	0.035
Dapp1	1.36854e-146	3.79058e-142	2.8528362	0.296	0.037
Igsf9b	2.73192e-144	7.56687e-140	3.3698264	0.308	0.044
Otud4	4.29344e-144	1.1892e-139	1.3595057	0.898	0.589
Ankrd63	1.25547e-143	3.47741e-139	4.5863174	0.185	0.011
Kcnmb4	1.82989e-143	5.06843e-139	2.3984974	0.567	0.186
AU015836	2.79891e-143	7.75242e-139	4.2354211	0.185	0.011
Dtx1	3.83115e-143	1.06115e-138	2.8327578	0.339	0.055
Itpkb	3.93176e-142	1.08902e-137	1.6068556	0.758	0.322
Tmem114	2.03409e-141	5.63404e-137	4.6516460	0.156	0.006
Gm13387	2.27323e-141	6.2964e-137	5.3272216	0.159	0.005
Ctnnd1	2.51457e-141	6.96486e-137	1.1761149	0.943	0.717
Diaph2	1.46725e-140	4.064e-136	1.0913689	0.971	0.797
Trim2	2.27158e-140	6.29183e-136	2.1108879	0.576	0.177
Farp1	1.03367e-137	2.86307e-133	1.1438144	0.967	0.771
Mast4	1.36035e-137	3.76789e-133	1.3182171	0.974	0.744
Ptp4a2	3.06991e-136	8.50303e-132	1.1574332	0.942	0.717
Wwtr1	3.13538e-136	8.68437e-132	1.4633450	0.864	0.516
Dock5	4.11537e-136	1.13987e-131	1.9874067	0.517	0.142
Slc25a30	7.33109e-136	2.03056e-131	2.9050994	0.334	0.058
App	1.96109e-135	5.43182e-131	1.2645573	0.934	0.655
Usp28	2.66703e-135	7.38714e-131	1.4659563	0.815	0.398
Gm14342	2.86355e-135	7.93145e-131	5.4954151	0.137	0.003
Zfhx2	1.67281e-134	4.63334e-130	3.1895682	0.346	0.06
Gm32443	1.67702e-134	4.64502e-130	2.9048016	0.303	0.045
Mov10	2.32413e-134	6.43738e-130	1.7858833	0.663	0.261
Tspan15	3.65413e-134	1.01212e-129	2.0069091	0.579	0.189
L3mbtl4	1.15808e-133	3.20766e-129	3.2686239	0.304	0.049
Zbtb20	2.18794e-132	6.06015e-128	0.8504096	0.991	0.907
Wt1os	4.22633e-132	1.17061e-127	1.2174284	0.803	0.333
Sorbs3	1.26795e-131	3.51197e-127	2.2711639	0.446	0.107
Ildr2	1.78072e-131	4.93224e-127	2.3547500	0.374	0.072
Chst10	2.02822e-131	5.61776e-127	3.3893926	0.281	0.04
Rtn4rl1	2.21294e-131	6.12939e-127	1.8523445	0.612	0.212
Gpc4	2.23903e-131	6.20166e-127	1.7459418	0.791	0.408
Dock7	2.39068e-131	6.62172e-127	0.8520512	0.975	0.931
Fer1l4	4.06471e-131	1.12584e-126	6.1166070	0.125	0.002
Adgrl1	9.82234e-131	2.72059e-126	1.2452754	0.896	0.605
Bend4	1.43911e-130	3.98605e-126	2.9760667	0.359	0.073
Serinc3	1.45627e-130	4.03357e-126	1.1816477	0.929	0.706
Neo1	2.01228e-130	5.57362e-126	1.0527567	0.97	0.862
Bend7	2.22767e-130	6.1702e-126	2.3276544	0.507	0.151
Gask1b	4.01436e-130	1.1119e-125	1.5079824	0.787	0.381
Hacd2	1.32737e-129	3.67655e-125	1.5598293	0.785	0.397
4921507P07Rik	1.58504e-129	4.39024e-125	3.6256557	0.258	0.033
Tcea3	4.80939e-129	1.3321e-124	2.9976272	0.291	0.042
Mybl1	5.74913e-129	1.59239e-124	2.1680087	0.65	0.271
Bcat2	2.06185e-128	5.71092e-124	2.3990968	0.464	0.126
Epdr1	3.9303e-128	1.08861e-123	2.3063982	0.375	0.075
Shc4	1.38988e-127	3.8497e-123	3.4217284	0.268	0.036
Phf20l1	3.8822e-127	1.07529e-122	0.9921634	0.979	0.892
Pitpnm3	2.13575e-126	5.91559e-122	3.6905962	0.221	0.022
Spire2	2.19384e-126	6.0765e-122	3.6075209	0.239	0.027
Slc44a2	3.85368e-126	1.06739e-121	1.7933911	0.651	0.251
Tns3	4.87536e-126	1.35038e-121	0.9712893	0.952	0.65
Tgif1	1.0362e-125	2.87007e-121	2.2750753	0.464	0.127
Cnga1	1.28977e-125	3.5724e-121	4.4848984	0.157	0.008
Celf2	3.22819e-125	8.94143e-121	0.9466542	0.985	0.845
Gm49162	8.28576e-125	2.29499e-120	5.6035868	0.155	0.008
Gm15482	1.11532e-124	3.08922e-120	6.8565340	0.112	0.001
Kcnq3	2.23231e-124	6.18305e-120	2.2795940	0.655	0.296
Akr1b3	2.30305e-124	6.37899e-120	2.2891870	0.481	0.14
Pitpnm2	3.03224e-124	8.39871e-120	1.6239368	0.709	0.311
Caskin1	5.59152e-124	1.54874e-119	1.7130393	0.454	0.106
Chp2	7.60064e-124	2.10523e-119	4.5561730	0.152	0.007
Ppfibp2	8.07229e-123	2.23586e-118	1.7338956	0.655	0.26
Mybphl	9.9647e-123	2.76002e-118	5.6806996	0.116	0.003
Gcc2	1.03024e-122	2.85356e-118	1.4662953	0.815	0.453
Ssh1	8.83425e-122	2.44691e-117	1.7534854	0.631	0.251
Nmt2	1.36913e-121	3.79221e-117	1.3498489	0.86	0.525
Mapkapk2	2.82615e-121	7.82788e-117	1.6089658	0.721	0.333
Parp4	4.02502e-121	1.11485e-116	1.7967028	0.592	0.209
Arhgap18	4.11805e-121	1.14062e-116	1.4623142	0.672	0.268
Ubl3	6.63931e-121	1.83896e-116	1.3254179	0.853	0.529
Plcb2	8.38402e-121	2.32221e-116	3.0989035	0.268	0.039
Atp5c1	1.8993e-120	5.26068e-116	1.3918496	0.828	0.471
Ptprf	3.31732e-120	9.18831e-116	1.3897828	0.834	0.466
Rgcc	7.45599e-120	2.06516e-115	2.9895272	0.227	0.023
Pkig	1.1682e-117	3.23569e-113	1.2993036	0.838	0.496
Galnt1	1.27725e-117	3.53774e-113	1.1907507	0.913	0.707
Nudt4	2.72364e-117	7.54395e-113	1.7618693	0.647	0.266
Myo5b	3.98426e-117	1.10356e-112	1.8385674	0.585	0.212
Zfp395	6.51862e-117	1.80553e-112	1.4635607	0.773	0.4
Sntg2	2.7082e-116	7.50116e-112	2.6842994	0.334	0.066
Vxn	7.73455e-116	2.14232e-111	6.3378216	0.111	0.002
Ctsl	1.44933e-115	4.01437e-111	1.4813039	0.811	0.45
Macf1	1.8309e-115	5.07124e-111	0.7175466	0.988	0.948
F11r	2.17841e-115	6.03377e-111	1.6764424	0.627	0.237
Slmap	1.57057e-114	4.35017e-110	0.9958300	0.948	0.788
5330417C22Rik	3.32407e-114	9.20701e-110	4.6855617	0.172	0.014
Stambpl1	4.65078e-114	1.28817e-109	2.2564650	0.391	0.087
Dcbld2	1.36346e-113	3.77651e-109	1.3737646	0.841	0.533
Eml5	2.96027e-113	8.19936e-109	1.5589622	0.621	0.225
Asxl1	4.36119e-113	1.20796e-108	1.0218711	0.952	0.761
Sbk1	4.46136e-113	1.23571e-108	1.9243766	0.523	0.17
Nipsnap1	5.09178e-113	1.41032e-108	2.2139512	0.436	0.118
Plekha7	8.85357e-113	2.45226e-108	1.9693838	0.497	0.153
Rnf180	9.93514e-113	2.75184e-108	1.7894086	0.618	0.251
Pdlim4	1.50106e-112	4.15765e-108	2.4450117	0.341	0.073
Exoc3l2	2.39304e-112	6.62825e-108	3.5293066	0.17	0.014
Sult2b1	8.33018e-112	2.30729e-107	3.7531693	0.168	0.013
Nisch	9.08687e-112	2.51688e-107	0.9600217	0.952	0.735
Isyna1	3.77839e-111	1.04654e-106	2.4168938	0.363	0.083
Dmd	5.12732e-111	1.42017e-106	1.0479307	0.904	0.567
Bmp2k	5.47634e-111	1.51684e-106	1.3033460	0.835	0.507
Rif1	5.62873e-111	1.55904e-106	0.8034407	0.985	0.812
Zswim6	7.96975e-111	2.20746e-106	1.3654422	0.807	0.475
Tubb3	8.37582e-111	2.31993e-106	4.6246982	0.137	0.007
Wnk1	1.0347e-110	2.86591e-106	0.8025751	0.991	0.919
Ldhb	4.44057e-110	1.22995e-105	1.6763439	0.626	0.258
Glp2r	1.09269e-109	3.02652e-105	3.6447701	0.16	0.012
Usp37	1.23069e-109	3.40877e-105	1.0134975	0.954	0.732
Osbpl7	1.41579e-109	3.92145e-105	2.6546941	0.288	0.051
Aunip	1.5226e-109	4.21729e-105	2.6738178	0.325	0.067
Tnrc18	4.69376e-109	1.30008e-104	1.1853169	0.9	0.678
Fkbp1a	5.364e-108	1.48572e-103	1.6953613	0.7	0.357
Pank1	6.72277e-108	1.86207e-103	0.7783383	0.794	0.368
Rps6ka3	7.35412e-108	2.03694e-103	1.1127826	0.939	0.735
Rnf152	9.57754e-108	2.65279e-103	2.9202808	0.3	0.06
Osbpl9	5.94042e-107	1.64538e-102	0.8911950	0.968	0.741
Fndc3b	1.84046e-106	5.09772e-102	0.7747807	0.989	0.896
Nuak2	4.31295e-106	1.1946e-101	2.2635380	0.343	0.072
Gab3	9.60173e-106	2.65949e-101	1.9210817	0.483	0.155
Fam49b	3.31801e-105	9.19023e-101	1.0288759	0.922	0.618
Gm15902	3.35534e-105	9.29362e-101	2.8532329	0.205	0.025
Tbc1d9	4.57394e-105	1.26689e-100	2.2883007	0.322	0.066
Rnf43	5.63927e-105	1.56196e-100	3.2152332	0.247	0.035
Kcnq1ot1	7.79952e-105	2.16031e-100	0.8111383	0.974	0.777
Hk2	4.68679e-104	1.298147e-99	2.1886619	0.429	0.124
Suco	9.26328e-104	2.565745e-99	1.0557590	0.917	0.712
1700017B05Rik	1.10538e-103	3.061688e-99	2.0906601	0.383	0.097
Sfrp4	1.75611e-103	4.864078e-99	3.4993533	0.165	0.014
Lrrc1	1.86015e-103	5.152255e-99	1.3969605	0.711	0.349
Kif5b	1.93084e-103	5.348044e-99	0.9459109	0.947	0.785
Appl2	3.8183e-103	1.057593e-98	1.5492418	0.682	0.313
Pak6	5.98578e-103	1.657942e-98	5.1225564	0.115	0.003
Syap1	1.10763e-102	3.067909e-98	1.5496323	0.699	0.348
Creb5	1.12185e-102	3.107305e-98	3.0589555	0.391	0.109
Cradd	1.45358e-102	4.026123e-98	1.4261201	0.758	0.423
Cst9	5.08677e-102	1.408935e-97	1.8883699	0.441	0.13
Slc22a17	6.03688e-102	1.672094e-97	1.6868474	0.523	0.175
Yap1	7.06885e-102	1.957930e-97	1.0373132	0.911	0.677
9630001P10Rik	1.27033e-101	3.518551e-97	4.9460522	0.104	0.003
Mob3b	3.50892e-101	9.719018e-97	1.7392690	0.527	0.182
Wnk3	3.52637e-101	9.767339e-97	1.8011442	0.622	0.277
Nrbp2	5.0818e-101	1.407558e-96	1.6699616	0.579	0.22
Med12l	2.131e-100	5.902453e-96	1.8748350	0.625	0.286
Gprc5b	7.80402e-100	2.161557e-95	2.4824865	0.292	0.057
Hoxb9	2.106510e-99	5.834612e-95	2.4210346	0.277	0.052
Nr5a1	3.856316e-99	1.068122e-94	0.8235642	0.643	0.235
Mylk3	9.304476e-99	2.577154e-94	3.3397800	0.176	0.016
Axl	1.157401e-98	3.205769e-94	1.2322015	0.787	0.421
Cpeb3	1.316598e-98	3.646713e-94	1.6019514	0.671	0.331
Zfr	1.428632e-98	3.957026e-94	0.6595131	0.992	0.95
Zmym3	1.487268e-98	4.119434e-94	1.8099629	0.551	0.214
Zfp827	1.146385e-97	3.175258e-93	1.0792674	0.897	0.645
Tmem144	1.226719e-97	3.397767e-93	3.0750637	0.221	0.032
Pspc1	2.809703e-97	7.782315e-93	0.7787165	0.968	0.863
Zcchc7	4.120366e-97	1.141259e-92	0.6498063	0.993	0.928
Bmper	8.993636e-97	2.491057e-92	1.9570144	0.419	0.12
Gm34589	2.043890e-96	5.661167e-92	4.6858685	0.108	0.004
Slc9a7	2.177375e-96	6.030894e-92	1.3197024	0.55	0.188
Abcc1	2.555593e-96	7.078480e-92	1.5566816	0.642	0.297
Ncor2	4.021710e-96	1.113933e-91	1.1622883	0.839	0.54
Clu	6.028588e-96	1.669798e-91	1.2763809	0.766	0.409
Mical3	1.057396e-95	2.928775e-91	1.1703665	0.861	0.593
Iqgap2	4.242469e-95	1.175079e-90	0.1784745	0.709	0.3
Rnd2	1.129681e-94	3.128989e-90	3.7615446	0.149	0.013
Bcar1	4.292067e-94	1.188817e-89	1.7328787	0.513	0.184
Med14	5.794217e-94	1.604882e-89	1.1052565	0.893	0.621
Rp9	1.034301e-93	2.864807e-89	1.4523222	0.662	0.307
Slc35f1	1.053529e-93	2.918064e-89	2.3799217	0.366	0.101
Scrn2	2.054833e-93	5.691477e-89	3.2858170	0.165	0.017
Dsc2	2.874390e-93	7.961487e-89	4.5109876	0.14	0.009
Sptb	8.934227e-93	2.474602e-88	2.0648551	0.329	0.077
Ncoa2	8.955355e-93	2.480454e-88	0.7353351	0.982	0.895
Thra	1.243405e-92	3.443982e-88	1.1980543	0.77	0.402
Wasf1	3.229631e-92	8.945432e-88	1.4003105	0.745	0.428
Rnf181	4.276240e-92	1.184433e-87	2.0202525	0.39	0.112
Trim14	5.033614e-92	1.394210e-87	3.2240746	0.176	0.018
Rras2	5.711815e-92	1.582058e-87	1.3928560	0.727	0.387
Clcn2	6.439918e-92	1.783729e-87	2.1261469	0.417	0.13
Prkcb	6.846519e-92	1.896349e-87	2.2281804	0.433	0.138
Wwp2	1.024467e-91	2.837569e-87	1.3954126	0.712	0.357
Atp1a1	1.109252e-91	3.072407e-87	1.2844462	0.777	0.455
Ptpn21	1.535096e-90	4.251908e-86	1.8152821	0.505	0.188
Gm42941	3.904726e-90	1.081531e-85	2.6701230	0.273	0.055
Rexo5	6.817737e-90	1.888377e-85	1.5707496	0.67	0.355
Fdxr	7.494616e-90	2.075859e-85	1.2213549	0.594	0.233
Ap3b1	2.007462e-89	5.560267e-85	0.8067599	0.942	0.781
Arhgef17	2.432066e-89	6.736337e-85	1.1769874	0.77	0.428
Sin3b	4.127402e-89	1.143208e-84	1.6081268	0.589	0.263
Atp2a2	5.102496e-89	1.413289e-84	1.0702586	0.919	0.733
Hsd17b1	8.734508e-89	2.419284e-84	4.4459163	0.103	0.005
Cadm1	1.164950e-88	3.226679e-84	1.0766825	0.764	0.41
Ppm1a	1.931835e-88	5.350797e-84	1.0337277	0.875	0.615
Adhfe1	2.643360e-88	7.321579e-84	2.8690449	0.221	0.035
Apbb2	3.538390e-88	9.800632e-84	0.9888796	0.814	0.501
Zbtb46	3.727938e-88	1.032564e-83	0.9456265	0.901	0.646
Herc4	1.005031e-87	2.783736e-83	0.8449623	0.954	0.746
Gm40552	1.602730e-87	4.439243e-83	6.6295924	0.067	0
Akr1b8	5.977861e-87	1.655748e-82	2.2400228	0.32	0.079
Gm40614	9.824505e-87	2.721191e-82	5.5802926	0.082	0.002
Rab10	3.182428e-86	8.814690e-82	0.8458234	0.963	0.793
Napepld	3.591363e-86	9.947356e-82	2.3147612	0.357	0.102
Mamld1	5.163283e-86	1.430126e-81	1.1459936	0.795	0.466
Ptprd	5.943042e-86	1.646104e-81	0.7166412	0.989	0.884
Ttc39a	6.871870e-86	1.903370e-81	3.1845207	0.166	0.019
Aopep	9.492135e-86	2.629132e-81	0.9330252	0.909	0.682
Slc9a3	1.085834e-85	3.007542e-81	6.8639290	0.083	0.002
Mafa	1.572758e-85	4.356226e-81	5.5933316	0.09	0.003
Atp1b2	2.130722e-85	5.901674e-81	1.8871605	0.391	0.118
Srgap3	2.976940e-85	8.245528e-81	1.0019400	0.848	0.536
Chmp4c	3.066026e-85	8.492279e-81	3.4668188	0.202	0.029
Bok	4.845124e-85	1.342002e-80	2.2041138	0.309	0.075
Stard9	7.054551e-85	1.953970e-80	1.1089272	0.83	0.528
Rhobtb3	8.402700e-85	2.327380e-80	1.1008350	0.898	0.637
Mlxipl	1.060267e-84	2.936728e-80	3.5547366	0.155	0.016
Znrf1	1.541095e-84	4.268526e-80	0.9545776	0.913	0.74
Exoc6b	1.680328e-84	4.654172e-80	0.6628389	0.979	0.929
Rufy3	1.821266e-84	5.044541e-80	1.1197290	0.786	0.46
Fry	2.372864e-84	6.572358e-80	1.3326077	0.686	0.352
Acvrl1	3.763239e-84	1.042342e-79	2.3235009	0.264	0.057
Slc20a1	7.608322e-84	2.107353e-79	1.8554147	0.481	0.187
Cobll1	2.259890e-83	6.259442e-79	0.6877812	0.552	0.208
Sept9	2.447096e-83	6.777966e-79	1.1457487	0.744	0.4
Mbnl2	2.526963e-83	6.999182e-79	0.8032931	0.974	0.81
Serpinb6a	3.631241e-83	1.005781e-78	1.2227814	0.768	0.468
Otulinl	5.389096e-83	1.492672e-78	2.2008774	0.229	0.04
Dip2b	6.420041e-83	1.778223e-78	0.9742912	0.877	0.64
Ptgds	1.055668e-82	2.923988e-78	1.7238449	0.39	0.118
Creb1	1.382585e-82	3.829483e-78	0.8739959	0.934	0.764
Gab1	2.434157e-82	6.742129e-78	1.0258176	0.868	0.644
Etv5	2.664115e-82	7.379065e-78	1.9141233	0.444	0.156
Rsf1	2.730939e-82	7.564155e-78	0.7927293	0.954	0.827
Slc25a18	2.825895e-82	7.827163e-78	3.3251488	0.139	0.013
Gm12992	3.177083e-82	8.799885e-78	3.2245620	0.155	0.016
Tbl1x	3.266105e-82	9.046458e-78	0.6691155	0.978	0.919
Arhgap21	5.327174e-82	1.475521e-77	1.0946582	0.851	0.631
Nsmce2	6.545795e-82	1.813054e-77	0.7701129	0.943	0.824
Acsl4	6.570073e-82	1.819779e-77	1.5379525	0.624	0.31
Myo18a	1.288431e-81	3.568697e-77	1.1837042	0.737	0.4
Ttll5	1.689119e-81	4.678521e-77	1.0049411	0.84	0.528
Xylb	4.403375e-81	1.219647e-76	3.4605951	0.164	0.02
Fzd3	6.831117e-81	1.892083e-76	1.1849918	0.795	0.491
Atp8b5	8.469234e-81	2.345808e-76	1.6371920	0.428	0.133
Vcl	8.685373e-81	2.405674e-76	1.0465430	0.801	0.51
Tinagl1	1.000357e-80	2.770789e-76	2.5821477	0.196	0.03
BC034090	1.046567e-80	2.898782e-76	1.3677225	0.568	0.231
Frrs1	1.485517e-80	4.114586e-76	1.9745384	0.345	0.096
Scap	2.053580e-80	5.688007e-76	1.0938248	0.672	0.331
Fgf13	2.684841e-80	7.436473e-76	1.5733554	0.454	0.168
Susd3	4.066089e-80	1.126225e-75	1.5587274	0.363	0.095
Zdhhc14	4.648039e-80	1.287414e-75	1.6430956	0.446	0.161
Mbp	9.958915e-80	2.758420e-75	2.5630463	0.328	0.082
Srsf10	1.286030e-79	3.562047e-75	0.8247602	0.918	0.743
Nt5c3b	1.489136e-79	4.124609e-75	1.7286938	0.403	0.128
Dnah7b	2.418189e-79	6.697901e-75	1.1991785	0.724	0.391
Zfp644	2.592646e-79	7.181112e-75	0.7550053	0.972	0.866
Hook1	3.515940e-79	9.738452e-75	1.2387407	0.523	0.17
Bace2	3.611569e-79	1.000332e-74	2.1622023	0.332	0.09
Casp6	7.781782e-79	2.155398e-74	2.0093526	0.325	0.088
Nr6a1	1.515708e-78	4.198207e-74	0.8639615	0.917	0.698
Gnb5	2.880370e-78	7.978048e-74	2.2326666	0.293	0.073
Apobec3	4.677619e-78	1.295607e-73	2.7954425	0.189	0.027
Cttn	5.453606e-78	1.510540e-73	1.4307775	0.597	0.289
Myh9	6.297253e-78	1.744213e-73	1.1157945	0.76	0.474
Zfyve28	2.861387e-77	7.925469e-73	2.7990278	0.236	0.047
Mafk	3.190025e-77	8.835732e-73	3.3746593	0.145	0.015
Nckap1	1.615807e-76	4.475461e-72	0.7538135	0.959	0.814
Elf2	2.264882e-76	6.273270e-72	1.2141059	0.697	0.383
Zdhhc21	2.800451e-76	7.756690e-72	1.2208084	0.704	0.398
Il10rb	3.138382e-76	8.692689e-72	1.8013244	0.33	0.091
Fgd6	5.196487e-76	1.439323e-71	1.9616422	0.387	0.127
4930486L24Rik	7.497091e-76	2.076544e-71	3.1636412	0.156	0.019
Mapk6	7.950747e-76	2.202198e-71	1.4293025	0.593	0.281
Tmem44	8.137974e-76	2.254056e-71	1.8696891	0.324	0.088
Tle6	9.576023e-76	2.652367e-71	3.0499399	0.155	0.019
Celsr1	1.573161e-75	4.357340e-71	1.9551908	0.31	0.082
Mlkl	2.176176e-75	6.027572e-71	3.1878509	0.147	0.016
Ivns1abp	2.440201e-75	6.758869e-71	1.1081465	0.777	0.485
Herc2	2.630598e-75	7.286230e-71	0.8717591	0.926	0.734
Nt5c3	3.224014e-75	8.929873e-71	1.1258902	0.742	0.444
5830411N06Rik	3.854064e-75	1.067499e-70	6.5410601	0.065	0.001
Wwc2	6.229994e-75	1.725584e-70	0.9864341	0.876	0.661
Olfr836	9.761588e-75	2.703765e-70	7.9316183	0.061	0
Enah	1.143189e-74	3.166405e-70	0.6991640	0.971	0.869
Syt7	1.376625e-74	3.812975e-70	1.6099819	0.481	0.186
Nectin1	1.588895e-74	4.400922e-70	1.4785934	0.506	0.206
Islr2	3.842996e-74	1.064433e-69	2.7239787	0.182	0.03
Nmnat3	1.562165e-73	4.326884e-69	1.4866423	0.502	0.21
Trim35	1.858095e-73	5.146550e-69	1.0974840	0.754	0.444
Gsr	4.248060e-73	1.176628e-68	1.5224680	0.523	0.228
Spsb1	4.362557e-73	1.208341e-68	1.7830660	0.386	0.127
Fryl	4.593973e-73	1.272439e-68	0.8347151	0.88	0.606
Zfhx4	8.939111e-73	2.475955e-68	1.1379942	0.727	0.4
St8sia1	1.038846e-72	2.877397e-68	1.6998975	0.357	0.107
Creb3l2	1.148675e-72	3.181600e-68	0.9185104	0.889	0.712
Rbm39	1.181529e-72	3.272598e-68	0.4157981	1	0.988
Gng12	1.231532e-72	3.411097e-68	1.0012566	0.848	0.607
Cacna2d2	2.304613e-72	6.383318e-68	3.2057353	0.184	0.03
Cx3cl1	2.677083e-72	7.414984e-68	3.5625803	0.143	0.016
Tarsl2	2.744557e-72	7.601875e-68	1.7917844	0.334	0.095
Ctps2	2.801218e-72	7.758813e-68	1.2156420	0.708	0.412
Slco1a4	2.831627e-72	7.843042e-68	5.7297847	0.066	0.002
Lrba	4.053173e-72	1.122648e-67	0.8137432	0.908	0.642
Fam110b	4.375267e-72	1.211861e-67	0.7579720	0.868	0.606
Lonrf3	1.316977e-71	3.647764e-67	2.7216952	0.21	0.041
Zfp398	1.374772e-71	3.807843e-67	1.2333213	0.65	0.342
Gstm7	1.876403e-71	5.197262e-67	3.0037597	0.144	0.019
Mettl24	2.553832e-71	7.073604e-67	1.7137005	0.446	0.171
Tle4	3.859814e-71	1.069091e-66	0.8132914	0.908	0.645
Aass	4.723334e-71	1.308269e-66	3.3955137	0.132	0.015
Kcna6	6.481628e-71	1.795281e-66	2.2399063	0.211	0.041
Slc4a7	8.380281e-71	2.321170e-66	0.9489217	0.908	0.76
Lpin2	9.189053e-71	2.545184e-66	1.1561381	0.789	0.541
Kdm5b	1.103211e-70	3.055674e-66	0.8811103	0.921	0.775
Pm20d1	1.814661e-70	5.026247e-66	3.4817742	0.144	0.018
Plcb1	2.884146e-70	7.988507e-66	1.6105494	0.557	0.281
Ankrd13a	4.009511e-70	1.110554e-65	1.3743253	0.493	0.197
Vsig10	9.058813e-70	2.509110e-65	1.2456095	0.576	0.259
Syt14	1.083258e-69	3.000409e-65	1.0541444	0.68	0.357
Tacc2	1.474145e-69	4.083088e-65	1.3022734	0.6	0.297
Rab40c	1.755569e-69	4.862575e-65	1.2553656	0.686	0.406
Gm13832	1.889280e-69	5.232929e-65	1.7134607	0.349	0.108
Tor1aip1	2.439335e-69	6.756469e-65	1.1414802	0.745	0.474
Smoc1	3.484788e-69	9.652166e-65	0.5883594	0.695	0.308
Cldn11	3.511935e-69	9.727359e-65	3.0227697	0.143	0.018
Rai1	4.244438e-69	1.175624e-64	0.9427147	0.83	0.594
Ipp	9.058947e-69	2.509147e-64	1.9194619	0.345	0.11
Slc1a6	1.013974e-68	2.808506e-64	2.1792381	0.254	0.059
Syt12	1.973391e-68	5.465900e-64	3.6549758	0.123	0.013
Nfxl1	1.994527e-68	5.524440e-64	1.1199971	0.738	0.463
Pde8a	2.396109e-68	6.636743e-64	1.1352888	0.622	0.305
Prmt3	3.855731e-68	1.067960e-63	1.0140780	0.771	0.478
Rev1	4.779031e-68	1.323696e-63	0.8502188	0.872	0.621
Tspyl2	8.487220e-68	2.350790e-63	1.6922230	0.35	0.113
Top1	8.877059e-68	2.458768e-63	0.7254426	0.942	0.791
Pdpr	1.042125e-67	2.886478e-63	1.3964362	0.569	0.28
Slc9a2	1.060059e-67	2.936151e-63	6.7534005	0.071	0.001
Zar1	1.153622e-67	3.195301e-63	6.0983746	0.058	0.001
Amh	1.601686e-67	4.436349e-63	1.4279701	0.52	0.223
Slc25a43	1.749563e-67	4.845940e-63	2.5503144	0.176	0.03
Olfr837	2.476253e-67	6.858726e-63	7.3852683	0.053	0
Mmd	2.839951e-67	7.866097e-63	1.7513704	0.386	0.131
Rnf19b	3.790218e-67	1.049815e-62	1.9756069	0.428	0.169
Cst13	5.306142e-67	1.469695e-62	2.2044820	0.207	0.041
Prkra	5.644033e-67	1.563284e-62	1.3426252	0.53	0.234
Map2k1	5.804161e-67	1.607637e-62	1.2495415	0.654	0.37
Cnot7	6.186109e-67	1.713429e-62	0.8759372	0.855	0.6
Rhox8	7.261521e-67	2.011296e-62	3.7581670	0.116	0.011
Haus7	7.307715e-67	2.024091e-62	1.6392045	0.367	0.121
Gsta4	7.446272e-67	2.062469e-62	1.7435651	0.314	0.092
Elovl2	1.626079e-66	4.503913e-62	2.8984656	0.192	0.037
Gm6277	1.745501e-66	4.834689e-62	4.2756550	0.107	0.008
Mxra7	6.444073e-66	1.784879e-61	1.5027722	0.45	0.175
Samd4	1.192788e-65	3.303783e-61	1.2184191	0.63	0.313
Fam187b	1.581054e-65	4.379203e-61	4.4008308	0.108	0.008
Rab7b	2.023020e-65	5.603362e-61	3.1553084	0.127	0.014
Arap2	2.713453e-65	7.515721e-61	1.9604459	0.39	0.143
Gm26917	2.781091e-65	7.703065e-61	0.4823679	0.996	0.975
Nfatc2	3.886213e-65	1.076403e-60	2.8509733	0.19	0.032
Polr1a	4.158924e-65	1.151939e-60	1.1108742	0.715	0.427
Gm15283	4.744520e-65	1.314137e-60	1.5149707	0.473	0.203
Ninl	6.364055e-65	1.762716e-60	1.1051350	0.723	0.454
Emilin3	7.193742e-65	1.992523e-60	1.7984333	0.291	0.079
Acp7	1.225436e-64	3.394213e-60	6.3262896	0.058	0.001
Apc	1.432622e-64	3.968075e-60	0.7145114	0.933	0.813
Rtp4	2.021665e-64	5.599609e-60	3.4185493	0.11	0.01
Spin1	2.136389e-64	5.917369e-60	0.8597312	0.844	0.594
Gfod2	3.320263e-64	9.196464e-60	1.5441969	0.47	0.207
Gprasp1	4.147407e-64	1.148749e-59	0.9486666	0.831	0.582
Mtm1	5.556683e-64	1.539090e-59	1.4598950	0.55	0.271
Adk	1.166842e-63	3.231919e-59	0.8338282	0.913	0.69
Pkd2	1.303170e-63	3.609519e-59	0.8557499	0.86	0.606
Abcb10	1.458615e-63	4.040073e-59	1.4314832	0.439	0.181
Atxn1	1.724291e-63	4.775940e-59	1.1694530	0.691	0.409
Ercc6	2.027423e-63	5.615557e-59	0.9872061	0.785	0.525
Slc4a2	2.788058e-63	7.722363e-59	1.5528988	0.378	0.133
Gm44257	3.604224e-63	9.982980e-59	2.2005359	0.23	0.054
Mark4	4.035098e-63	1.117641e-58	1.4511005	0.452	0.184
Defb19	4.404430e-63	1.219939e-58	1.1062287	0.667	0.365
Ccdc160	6.441824e-63	1.784256e-58	3.6314177	0.115	0.011
D430042O09Rik	1.021339e-62	2.828905e-58	1.1706387	0.674	0.392
Pik3c2a	1.264232e-62	3.501671e-58	0.7895695	0.913	0.737
Dock9	1.569137e-62	4.346196e-58	1.1194830	0.686	0.398
Rragb	1.732388e-62	4.798368e-58	2.0270060	0.317	0.095
Rreb1	1.901135e-62	5.265763e-58	0.7665309	0.898	0.766
Sat2	3.534009e-62	9.788498e-58	1.9478187	0.255	0.066
Rbbp4	4.184347e-62	1.158981e-57	0.9146815	0.822	0.612
Gm12514	4.234628e-62	1.172907e-57	3.0729331	0.122	0.014
Kcnk1	4.281117e-62	1.185784e-57	2.5423457	0.168	0.029
6430548M08Rik	6.465713e-62	1.790873e-57	2.5918096	0.188	0.038
Acvr1b	9.338571e-62	2.586597e-57	1.6356097	0.404	0.158
Appbp2	9.635284e-62	2.668781e-57	0.7179938	0.911	0.731
Ttyh3	1.004524e-61	2.782331e-57	1.2109572	0.531	0.244
Zhx2	1.287397e-61	3.565833e-57	1.6009157	0.413	0.159
Ammecr1	1.669004e-61	4.622806e-57	1.0543228	0.72	0.458
Klhl2	1.905089e-61	5.276715e-57	1.2286799	0.605	0.323
Gdf15	2.318992e-61	6.423144e-57	5.8982715	0.057	0.001
Lysmd4	4.497842e-61	1.245812e-56	1.4424322	0.483	0.213
Cnn3	5.026225e-61	1.392164e-56	1.1920431	0.645	0.377
Supt3	5.560650e-61	1.540189e-56	0.7348645	0.935	0.802
Ppp1r13l	5.644572e-61	1.563434e-56	2.8467126	0.151	0.024
Mapre1	5.800098e-61	1.606511e-56	1.0559813	0.695	0.436
Hnrnpu	5.844548e-61	1.618823e-56	0.5668374	0.979	0.882
Mug2	7.125549e-61	1.973635e-56	6.8310696	0.059	0.001
Ankrd17	1.103002e-60	3.055095e-56	0.4886451	0.988	0.956
Tead1	1.189441e-60	3.294515e-56	0.6218171	0.967	0.839
Igsf11	1.452964e-60	4.024421e-56	1.1521792	0.487	0.192
Ccnd2	1.927049e-60	5.337541e-56	1.4459121	0.563	0.298
Clcn3	3.084109e-60	8.542366e-56	0.8946704	0.745	0.438
Cd2ap	3.667630e-60	1.015860e-55	0.5770895	0.979	0.885
Cyp26b1	4.221572e-60	1.169291e-55	1.3009192	0.39	0.143
Fam83f	5.051636e-60	1.399202e-55	5.8363026	0.073	0.002
Fndc5	5.237518e-60	1.450688e-55	2.2412432	0.206	0.046
Zwint	5.255789e-60	1.455748e-55	0.8678483	0.806	0.537
Arf3	5.411909e-60	1.498991e-55	1.3017182	0.55	0.273
Ubn2	7.879107e-60	2.182355e-55	0.6124299	0.983	0.905
Atl2	1.017687e-59	2.818790e-55	1.0531192	0.707	0.444
Jakmip2	1.189473e-59	3.294603e-55	1.7766954	0.25	0.067
Man2a2	1.569714e-59	4.347794e-55	1.2152696	0.554	0.267
Ablim1	2.321086e-59	6.428945e-55	1.2509334	0.606	0.329
Lats2	2.715984e-59	7.522733e-55	0.9221254	0.764	0.486
Bmpr2	4.574439e-59	1.267028e-54	0.6012763	0.974	0.893
Frem3	6.457011e-59	1.788463e-54	4.3285410	0.079	0.005
Tmprss5	9.738997e-59	2.697507e-54	3.1208866	0.133	0.019
Myo10	1.073273e-58	2.972751e-54	0.7655545	0.889	0.685
Rnpep	1.178390e-58	3.263905e-54	1.5516398	0.345	0.117
Anxa4	1.808871e-58	5.010211e-54	1.9200652	0.231	0.056
Btbd1	2.705452e-58	7.493562e-54	0.8358796	0.807	0.569
Slc7a1	7.939403e-58	2.199056e-53	1.1213321	0.51	0.231
Lrrtm1	8.434278e-58	2.336126e-53	4.0660196	0.073	0.004
Zfp292	9.724375e-58	2.693457e-53	0.5372213	0.979	0.885
Chst8	1.171155e-57	3.243866e-53	2.8382343	0.172	0.033
Fhl1	1.192677e-57	3.303476e-53	1.4880344	0.366	0.125
Hnrnpa2b1	1.934855e-57	5.359162e-53	0.4660536	0.985	0.945
Cdyl	2.519037e-57	6.977229e-53	0.8739718	0.818	0.599
Tmem64	3.883279e-57	1.075591e-52	1.2258864	0.576	0.302
Gnb1	4.733457e-57	1.311073e-52	0.6188575	0.958	0.854
Trim12a	5.376841e-57	1.489277e-52	1.4861323	0.429	0.185
Pla2g6	9.971565e-57	2.761924e-52	1.9446080	0.244	0.065
Spta1	1.292534e-56	3.580060e-52	1.7760573	0.132	0.017
Gpd2	1.337052e-56	3.703366e-52	1.4695540	0.35	0.125
Camsap3	2.509975e-56	6.952130e-52	3.1574140	0.155	0.026
Asxl2	2.738460e-56	7.584986e-52	0.6846235	0.93	0.758
Ptprr	3.003334e-56	8.318634e-52	4.0577452	0.156	0.027
Rorc	3.298325e-56	9.135700e-52	3.8867187	0.12	0.013
Trrap	3.755770e-56	1.040273e-51	0.7821919	0.88	0.682
Numb	4.642260e-56	1.285813e-51	0.6540594	0.96	0.853
Vnn1	5.813853e-56	1.610321e-51	2.5961734	0.145	0.025
Gtf2e2	8.056337e-56	2.231444e-51	1.0276737	0.727	0.468
Tdrp	8.225383e-56	2.278267e-51	2.7603585	0.221	0.049
Epha2	8.898196e-56	2.464622e-51	2.5182333	0.153	0.027
Zfp266	1.922246e-55	5.324236e-51	0.7410351	0.871	0.665
Lncbate6	1.982061e-55	5.489912e-51	4.4652435	0.073	0.003
Aldh1a7	2.036763e-55	5.641426e-51	1.9779381	0.232	0.059
Glb1l3	2.933891e-55	8.126293e-51	4.6570734	0.077	0.005
Scrib	2.958255e-55	8.193775e-51	1.6659595	0.363	0.139
Gas6	3.093518e-55	8.568426e-51	1.1222075	0.494	0.221
Thap4	3.163121e-55	8.761211e-51	1.3400937	0.473	0.217
Gm826	3.176834e-55	8.799196e-51	2.5577574	0.137	0.022
Dmxl1	4.020396e-55	1.113569e-50	0.5236267	0.982	0.887
Ap4e1	4.756481e-55	1.317450e-50	1.0207285	0.709	0.463
Chmp4b	5.114289e-55	1.416556e-50	1.1926955	0.592	0.323
Cobl	6.170083e-55	1.708989e-50	2.0603224	0.264	0.081
Pygb	6.815742e-55	1.887824e-50	1.0976236	0.588	0.314
Nkd2	6.985887e-55	1.934951e-50	2.4824195	0.181	0.037
Trio	1.099429e-54	3.045198e-50	0.6641466	0.934	0.858
Phf14	1.187892e-54	3.290223e-50	0.4987978	0.984	0.937
Slc13a2os	1.211004e-54	3.354239e-50	7.6622954	0.041	0
Slc7a5	1.320685e-54	3.658033e-50	1.5743067	0.395	0.164
Tmem245	1.440117e-54	3.988835e-50	0.7293591	0.892	0.712
Sema4b	1.728051e-54	4.786357e-50	1.3527108	0.436	0.186
Tbx22	2.036430e-54	5.640502e-50	6.5450411	0.052	0.001
Kctd1	2.372742e-54	6.572020e-50	1.1555027	0.514	0.245
Npl	2.404490e-54	6.659957e-50	2.0010126	0.258	0.077
Polr3g	3.027446e-54	8.385420e-50	1.6610124	0.388	0.159
Lmf1	3.340499e-54	9.252515e-50	1.4500567	0.358	0.129
AC149090.1	3.402153e-54	9.423284e-50	0.8815242	0.789	0.548
Cage1	3.412932e-54	9.453138e-50	1.8926104	0.266	0.08
Khdrbs3	4.239072e-54	1.174138e-49	1.4347461	0.454	0.211
Lrch1	4.645639e-54	1.286749e-49	0.7479418	0.855	0.64
Hmgb3	7.519492e-54	2.082749e-49	1.5762793	0.343	0.123
Irf2	7.579988e-54	2.099505e-49	0.9289147	0.715	0.437
Iffo1	1.279098e-53	3.542845e-49	1.7459772	0.284	0.089
Tlk1	1.458937e-53	4.040965e-49	0.6789938	0.915	0.753
Stk10	1.599771e-53	4.431047e-49	1.5984212	0.33	0.12
Cntn4	2.154368e-53	5.967168e-49	0.9061585	0.621	0.33
Atp8b2	2.282276e-53	6.321449e-49	1.4308060	0.437	0.197
Bex2	2.426812e-53	6.721785e-49	2.3704517	0.172	0.036
Lrrc6	2.618770e-53	7.253469e-49	3.6378568	0.107	0.013
Hdac6	2.770323e-53	7.673240e-49	1.7703426	0.304	0.103
Atg10	3.655567e-53	1.012519e-48	0.8861170	0.795	0.535
Tpp2	3.692910e-53	1.022862e-48	0.7096329	0.927	0.754
Garnl3	3.989355e-53	1.104971e-48	1.0983032	0.667	0.408
Dip2c	4.249396e-53	1.176998e-48	0.5959202	0.979	0.879
Cp	5.372326e-53	1.488027e-48	2.1232593	0.182	0.038
R3hdm2	8.190424e-53	2.268584e-48	0.6556247	0.925	0.777
P2rx7	1.149512e-52	3.183919e-48	3.0430456	0.115	0.014
Sil1	1.294061e-52	3.584291e-48	0.8445227	0.785	0.534
Arhgef18	1.650403e-52	4.571286e-48	1.0407705	0.643	0.374
C330021F23Rik	1.855730e-52	5.140002e-48	4.2454818	0.094	0.008
Abca12	2.660685e-52	7.369566e-48	4.5668108	0.071	0.004
Wee1	3.786043e-52	1.048658e-47	1.2084322	0.531	0.269
Map4k4	4.768038e-52	1.320651e-47	0.6070662	0.919	0.806
Arhgef28	6.558495e-52	1.816572e-47	1.1183824	0.383	0.145
9630014M24Rik	6.922658e-52	1.917438e-47	1.3102830	0.469	0.221
Etd	1.040141e-51	2.880982e-47	3.4598136	0.089	0.009
Wrn	1.607850e-51	4.453424e-47	0.8646921	0.754	0.519
Nckipsd	1.628460e-51	4.510508e-47	2.1473193	0.213	0.056
Ppm1k	1.659694e-51	4.597019e-47	1.1769369	0.535	0.265
Zfp609	1.784466e-51	4.942615e-47	0.6000095	0.943	0.831
Plcg1	1.852171e-51	5.130144e-47	1.0723377	0.608	0.338
Galnt10	2.139197e-51	5.925147e-47	1.0390372	0.56	0.293
Itsn2	2.196964e-51	6.085150e-47	0.7731252	0.795	0.558
Gask1a	2.210557e-51	6.122800e-47	2.3564226	0.147	0.026
N4bp2l2	2.379303e-51	6.590192e-47	0.7230791	0.913	0.772
Jsrp1	2.430466e-51	6.731904e-47	3.6813449	0.085	0.007
Plxna1	2.812450e-51	7.789925e-47	1.3736324	0.415	0.18
Amd1	3.083686e-51	8.541195e-47	1.3133262	0.462	0.214
Pcmtd1	3.122457e-51	8.648581e-47	0.6078848	0.941	0.767
Ankib1	3.548321e-51	9.828141e-47	0.6811694	0.909	0.743
Asns	4.112984e-51	1.139214e-46	2.2667253	0.185	0.041
Hdhd2	7.711979e-51	2.136064e-46	1.2456453	0.498	0.253
Klhdc2	1.368369e-50	3.790110e-46	1.0091756	0.598	0.325
Ank	1.472682e-50	4.079034e-46	1.1725347	0.445	0.193
Plekha2	1.573312e-50	4.357759e-46	1.8814736	0.223	0.06
Sept6	1.843985e-50	5.107470e-46	1.7262693	0.33	0.121
Arhgap12	1.937478e-50	5.366427e-46	0.7253555	0.892	0.736
Cap1	2.057194e-50	5.698017e-46	1.1021508	0.531	0.275
Zfhx3	4.157048e-50	1.151419e-45	0.8295136	0.823	0.637
Zmym1	4.733740e-50	1.311151e-45	1.2039798	0.515	0.263
Iqank1	7.589370e-50	2.102104e-45	2.9054117	0.119	0.018
Jup	9.048675e-50	2.506302e-45	1.9022703	0.211	0.055
Gart	1.274580e-49	3.530330e-45	1.3738784	0.444	0.207
Stk24	1.396170e-49	3.867111e-45	0.8097786	0.795	0.598
Synpo2	1.405140e-49	3.891957e-45	2.3612480	0.186	0.046
Zfpm2	1.587215e-49	4.396267e-45	0.3966411	0.992	0.842
Cbfb	1.756633e-49	4.865522e-45	0.7225850	0.897	0.736
Arhgap4	1.787524e-49	4.951084e-45	1.9364362	0.188	0.043
Lrrtm3	1.880682e-49	5.209114e-45	0.1519276	0.398	0.145
Itpka	2.030211e-49	5.623277e-45	2.9280254	0.115	0.017
Patj	2.271464e-49	6.291501e-45	0.8526910	0.694	0.404
Smim20	2.641005e-49	7.315056e-45	1.6629864	0.277	0.092
2610203C22Rik	2.854529e-49	7.906475e-45	2.0932836	0.108	0.014
Birc2	3.258513e-49	9.025431e-45	0.9620240	0.732	0.492
Slc12a7	3.652601e-49	1.011697e-44	1.0867152	0.489	0.238
Dcbld1	3.863468e-49	1.070103e-44	1.3598104	0.406	0.172
Sfxn3	3.877013e-49	1.073855e-44	2.2930019	0.165	0.036
Pan3	4.133427e-49	1.144877e-44	0.4643668	0.985	0.89
Syngr1	4.204959e-49	1.164690e-44	3.5024885	0.095	0.011
Ipcef1	4.282969e-49	1.186297e-44	2.6652199	0.148	0.029
Jmy	4.691146e-49	1.299354e-44	0.8090944	0.783	0.529
Ugcg	5.998225e-49	1.661388e-44	1.0240685	0.642	0.4
Trpm7	6.254663e-49	1.732417e-44	0.5221621	0.97	0.885
Nr6a1os	8.118819e-49	2.248751e-44	1.1022821	0.598	0.343
Baiap2l1	8.222125e-49	2.277364e-44	1.3647106	0.386	0.16
Ifngr2	1.708329e-48	4.731729e-44	1.3146350	0.407	0.173
Zfp704	2.271364e-48	6.291223e-44	0.8198075	0.849	0.68
Xpr1	2.472839e-48	6.849271e-44	0.7054258	0.848	0.614
Cltb	2.557679e-48	7.084258e-44	2.2350331	0.157	0.033
Tet3	2.976921e-48	8.245476e-44	0.8013931	0.764	0.521
Cdr2l	3.124564e-48	8.654417e-44	1.9225882	0.184	0.044
Raet1e	3.343134e-48	9.259813e-44	2.7413540	0.116	0.018
Helz	3.608188e-48	9.993958e-44	0.7022471	0.884	0.733
Svil	3.645676e-48	1.009779e-43	0.5906816	0.963	0.836
Ube2h	3.891489e-48	1.077865e-43	0.6589283	0.896	0.71
Arid5b	4.352595e-48	1.205582e-43	0.6642357	0.888	0.69
Pla2g12a	5.260816e-48	1.457141e-43	1.9215218	0.226	0.063
Gm5868	6.732252e-48	1.864699e-43	6.5074619	0.048	0
Tuba1c	9.988738e-48	2.766681e-43	2.1914861	0.188	0.046
Plekhg4	1.073032e-47	2.972083e-43	3.4223647	0.1	0.013
Susd1	1.228721e-47	3.403311e-43	1.5717234	0.324	0.123
Ptpn12	1.384120e-47	3.833735e-43	0.8376774	0.83	0.653
Casp8	1.505663e-47	4.170385e-43	1.3832318	0.333	0.125
Rangap1	1.629556e-47	4.513544e-43	1.4257581	0.423	0.2
Ap3s1	1.630259e-47	4.515492e-43	0.9359094	0.713	0.471
Erp44	1.895490e-47	5.250129e-43	0.8482653	0.764	0.551
4933413J09Rik	1.897513e-47	5.255731e-43	0.9996939	0.528	0.26
Nectin2	2.095444e-47	5.803961e-43	1.2478043	0.452	0.209
Eps15	2.555896e-47	7.079320e-43	0.5613929	0.938	0.743
Efs	3.391566e-47	9.393960e-43	1.6731529	0.244	0.073
Mrc1	3.591354e-47	9.947331e-43	0.5524669	0.131	0.022
Pard6b	4.084746e-47	1.131393e-42	2.7706862	0.178	0.038
Hoga1	4.716524e-47	1.306383e-42	2.1308110	0.155	0.031
Sorcs1	5.496875e-47	1.522525e-42	1.4734008	0.266	0.087
Rbms1	6.454501e-47	1.787768e-42	0.5480309	0.97	0.914
Snca	7.505660e-47	2.078918e-42	1.6570988	0.247	0.071
Tnks2	7.552426e-47	2.091871e-42	0.4909310	0.974	0.901
Usp48	8.213192e-47	2.274890e-42	0.6712643	0.868	0.679
E030030I06Rik	1.018611e-46	2.821348e-42	1.2854736	0.342	0.132
Me2	1.030860e-46	2.855275e-42	1.2265947	0.543	0.312
Pcca	1.058708e-46	2.932409e-42	0.9604708	0.579	0.315
Pde2a	1.359632e-46	3.765909e-42	2.3777462	0.141	0.028
Bbs9	1.692633e-46	4.688254e-42	0.9159606	0.712	0.478
Lrrc8b	1.884153e-46	5.218726e-42	1.7038285	0.301	0.112
Marc2	1.903982e-46	5.273651e-42	1.5029431	0.365	0.151
C2cd3	2.300676e-46	6.372412e-42	0.9100521	0.679	0.44
Edn1	5.808123e-46	1.608734e-41	3.0273742	0.091	0.011
Pla2r1	5.914587e-46	1.638222e-41	1.6758200	0.31	0.119
Vps26a	8.771218e-46	2.429452e-41	1.1740030	0.532	0.295
Disp1	1.118632e-45	3.098386e-41	0.7839759	0.701	0.45
Atp4a	1.324343e-45	3.668165e-41	3.9116221	0.063	0.004
Nudt19	1.605094e-45	4.445789e-41	2.4704697	0.161	0.036
Mettl26	1.632119e-45	4.520644e-41	1.9554235	0.188	0.048
Itgav	1.639334e-45	4.540628e-41	0.8875206	0.768	0.539
Gpr39	2.320294e-45	6.426749e-41	1.8801179	0.219	0.062
Rasal2	2.406008e-45	6.664162e-41	0.4844217	0.922	0.714
Gm36607	2.754991e-45	7.630775e-41	5.8589847	0.044	0.001
Wasl	2.807766e-45	7.776949e-41	0.7748151	0.807	0.619
Mfsd13a	2.932397e-45	8.122153e-41	2.2463264	0.178	0.043
Bhlhe41	3.375057e-45	9.348233e-41	4.6070894	0.053	0.002
Cnksr3	3.487733e-45	9.660324e-41	1.1728127	0.49	0.251
Syde2	4.342945e-45	1.202909e-40	1.6516298	0.31	0.119
Zfp362	5.134977e-45	1.422286e-40	1.1161952	0.458	0.21
Shisa8	6.803742e-45	1.884500e-40	3.4266675	0.075	0.007
Zfp809	7.172768e-45	1.986713e-40	1.2341116	0.382	0.16
Pepd	8.884763e-45	2.460902e-40	1.1173454	0.501	0.26
Sptan1	9.505240e-45	2.632761e-40	0.7613254	0.818	0.603
Slc39a11	1.003575e-44	2.779702e-40	1.0331225	0.568	0.323
Nr4a1	1.158859e-44	3.209809e-40	1.9323027	0.213	0.062
Cntnap5a	1.587041e-44	4.395786e-40	3.6080416	0.124	0.023
Vdr	2.563168e-44	7.099463e-40	2.1088898	0.139	0.028
Nr0b2	2.674039e-44	7.406553e-40	3.0159373	0.083	0.009
Zfp251	2.704678e-44	7.491416e-40	1.3649210	0.436	0.214
F8	2.751705e-44	7.621673e-40	1.3736282	0.378	0.167
Cnot6l	2.901380e-44	8.036241e-40	0.5838737	0.922	0.793
Pqlc1	3.184151e-44	8.819460e-40	1.7018683	0.259	0.086
Vav2	3.759917e-44	1.041422e-39	1.0160195	0.569	0.318
Snx7	4.059129e-44	1.124298e-39	1.2567331	0.45	0.225
Cavin4	4.349421e-44	1.204703e-39	1.8622962	0.213	0.06
Rnf34	7.205430e-44	1.995760e-39	1.3487599	0.444	0.221
Fbxl19	7.755560e-44	2.148135e-39	1.2202216	0.462	0.236
Src	1.053752e-43	2.918683e-39	1.4249393	0.341	0.136
Fbxl5	1.073191e-43	2.972525e-39	0.7424440	0.847	0.651
Kif23	1.111801e-43	3.079465e-39	1.1140690	0.469	0.231
Pced1b	1.599698e-43	4.430842e-39	1.0693316	0.54	0.299
Zfc3h1	1.940255e-43	5.374117e-39	0.6219879	0.898	0.75
Pipox	1.975494e-43	5.471723e-39	2.8431916	0.1	0.015
Map4	1.998376e-43	5.535102e-39	0.6888223	0.885	0.753
Elavl1	2.288121e-43	6.337637e-39	0.6931198	0.847	0.65
Slc25a45	2.300258e-43	6.371253e-39	3.8656798	0.075	0.007
Ell2	2.555563e-43	7.078398e-39	1.0828258	0.546	0.307
Jcad	3.012117e-43	8.342963e-39	1.3043018	0.416	0.199
Aldh3b1	3.090975e-43	8.561384e-39	2.0593053	0.155	0.035
Dach2	3.619594e-43	1.002555e-38	1.7570413	0.255	0.09
Zfp462	5.696619e-43	1.577849e-38	0.7000648	0.863	0.682
Rexo1	6.131532e-43	1.698312e-38	1.2647232	0.428	0.207
Rragd	9.245392e-43	2.560789e-38	1.7568046	0.259	0.09
Smad6	9.884635e-43	2.737846e-38	1.2636179	0.528	0.292
Jpt1	1.024219e-42	2.836883e-38	1.1964234	0.419	0.198
Iqck	1.105408e-42	3.061759e-38	1.9955796	0.192	0.053
Shroom2	1.170541e-42	3.242165e-38	0.9848796	0.567	0.324
Tax1bp1	1.316033e-42	3.645147e-38	0.7070729	0.815	0.612
Rhebl1	1.660376e-42	4.598908e-38	2.6201426	0.166	0.041
Map3k4	1.697329e-42	4.701261e-38	0.8913977	0.633	0.387
Fbln2	2.007154e-42	5.559416e-38	1.2466557	0.345	0.138
Arpc1b	2.887733e-42	7.998443e-38	1.2832758	0.369	0.159
Ak2	3.055821e-42	8.464014e-38	1.1985829	0.406	0.189
C1galt1	3.084325e-42	8.542965e-38	0.8160173	0.785	0.59
C9orf72	3.285627e-42	9.100531e-38	1.3166831	0.375	0.165
Nf1	3.292800e-42	9.120396e-38	0.3818218	0.979	0.959
Rhbdf2	5.278545e-42	1.462051e-37	1.9602358	0.202	0.059
Fam222a	6.598335e-42	1.827607e-37	1.0259711	0.346	0.137
March3	6.746825e-42	1.868736e-37	0.1547951	0.493	0.233
Gm15336	7.053283e-42	1.953618e-37	3.2476084	0.086	0.011
Zfp612	7.276366e-42	2.015408e-37	1.6421052	0.303	0.118
Jmjd1c	8.893809e-42	2.463407e-37	0.4643071	0.974	0.904
Arhgap31	9.784308e-42	2.710058e-37	1.2655938	0.535	0.314
Ppp4r3a	1.317963e-41	3.650495e-37	0.5482703	0.919	0.78
Mmp11	1.428032e-41	3.955363e-37	1.3934510	0.305	0.117
Sdhaf3	1.590602e-41	4.405649e-37	0.9909454	0.597	0.36
Nop58	1.608680e-41	4.455722e-37	0.7708244	0.782	0.587
Hacd3	1.710357e-41	4.737348e-37	0.9823128	0.625	0.403
Spaar	2.230766e-41	6.178775e-37	4.3901343	0.05	0.003
Csnk1g3	3.757908e-41	1.040865e-36	0.6229038	0.923	0.782
Arhgap39	3.851289e-41	1.066730e-36	0.9162315	0.629	0.404
Clip4	5.084821e-41	1.408394e-36	0.9855589	0.546	0.311
N4bp1	5.998000e-41	1.661326e-36	0.9109737	0.625	0.393
Gbe1	6.245628e-41	1.729914e-36	1.1827384	0.522	0.294
Gpbp1l1	6.380525e-41	1.767278e-36	0.6433163	0.824	0.609
Kctd9	6.484780e-41	1.796154e-36	1.0629552	0.531	0.302
Arih1	7.308376e-41	2.024274e-36	0.4315737	0.985	0.94
Ywhah	1.088903e-40	3.016044e-36	1.1928718	0.446	0.232
Sema4a	1.155725e-40	3.201126e-36	2.2362264	0.122	0.024
Gprasp2	1.334869e-40	3.697320e-36	1.5824180	0.273	0.099
Ankrd44	1.553935e-40	4.304090e-36	1.0337729	0.53	0.303
Zfp275	2.189562e-40	6.064650e-36	1.3781991	0.318	0.128
Mcrip2	2.315378e-40	6.413133e-36	2.1182727	0.141	0.03
Lmbr1l	2.960293e-40	8.199421e-36	1.3995024	0.367	0.164
A930009A15Rik	3.597078e-40	9.963186e-36	8.2192845	0.04	0
Tor1aip2	6.235122e-40	1.727004e-35	0.7437345	0.778	0.567
Mark3	1.026069e-39	2.842006e-35	0.5682575	0.913	0.755
Cerk	1.031378e-39	2.856710e-35	1.2445405	0.395	0.187
Zfand3	1.326159e-39	3.673196e-35	0.3936456	0.984	0.948
Grid2	1.368355e-39	3.790069e-35	1.0749258	0.285	0.106
Ccdc125	1.559205e-39	4.318685e-35	1.8526639	0.186	0.053
Trit1	1.576663e-39	4.367041e-35	0.9813578	0.565	0.333
Serinc5	1.815735e-39	5.029222e-35	0.7501570	0.749	0.521
Minpp1	1.957089e-39	5.420744e-35	1.0841215	0.474	0.246
Sh3rf1	2.164479e-39	5.995175e-35	0.7163340	0.808	0.613
Fads6	2.351487e-39	6.513147e-35	1.7071793	0.197	0.058
Bnip2	2.386922e-39	6.611296e-35	0.8899610	0.602	0.369
Cdc14b	2.678974e-39	7.420221e-35	0.6235135	0.791	0.536
Kcng3	3.373697e-39	9.344467e-35	1.8957053	0.263	0.093
Mblac2	4.404449e-39	1.219944e-34	1.2852928	0.407	0.2
Exoc6	6.793810e-39	1.881750e-34	1.1393233	0.41	0.191
Mpp3	7.337521e-39	2.032347e-34	1.5701699	0.234	0.08
Map2k4	7.637751e-39	2.115504e-34	0.5717840	0.9	0.751
Ankrd11	1.565151e-38	4.335155e-34	0.3687246	0.992	0.936
Folr1	1.838188e-38	5.091413e-34	1.6416737	0.223	0.073
Ripor3	2.178273e-38	6.033380e-34	2.4969447	0.09	0.014
AW046200	2.273681e-38	6.297642e-34	1.4982736	0.198	0.059
Rad23b	3.264110e-38	9.040932e-34	0.6131383	0.824	0.622
Pdcd6ip	3.578134e-38	9.910716e-34	0.7681520	0.694	0.483
Ccdc122	3.584221e-38	9.927575e-34	1.4459861	0.283	0.11
Paxbp1	4.538510e-38	1.257077e-33	0.6017272	0.873	0.71
Foxn3	6.123019e-38	1.695954e-33	0.4114658	0.979	0.924
Usp3	6.444361e-38	1.784959e-33	0.6338403	0.847	0.676
Rgs12	8.977931e-38	2.486707e-33	0.9287052	0.601	0.364
Phtf2	9.281907e-38	2.570903e-33	0.6477314	0.746	0.494
Pnrc1	9.762640e-38	2.704056e-33	1.6649129	0.289	0.115
Abhd6	1.011826e-37	2.802556e-33	0.9173057	0.51	0.281
Ahsg	1.068997e-37	2.960908e-33	4.9735802	0.046	0.002
Wsb2	1.075985e-37	2.980263e-33	1.0622205	0.461	0.243
Hmgcs2	1.149419e-37	3.183660e-33	1.5149499	0.217	0.068
Zfp787	1.477403e-37	4.092110e-33	1.2409678	0.379	0.178
Inpp5a	1.728889e-37	4.788676e-33	0.8549425	0.687	0.487
Nom1	1.863044e-37	5.160258e-33	0.9915016	0.51	0.287
Cpeb2	1.899175e-37	5.260334e-33	0.7028141	0.497	0.26
Fbxo16	1.958010e-37	5.423296e-33	1.7260042	0.226	0.072
Rin3	2.314102e-37	6.409600e-33	0.7194077	0.664	0.392
Ddr1	2.849713e-37	7.893136e-33	0.9703892	0.517	0.283
Spp1	3.588133e-37	9.938412e-33	1.6915092	0.177	0.051
Zfp532	4.154010e-37	1.150578e-32	0.5793922	0.857	0.677
Slc40a1	4.341969e-37	1.202638e-32	0.9252342	0.333	0.141
Limk1	4.346562e-37	1.203911e-32	1.4304898	0.305	0.126
Gm15737	5.897153e-37	1.633394e-32	2.5654921	0.099	0.018
Kif5c	7.057072e-37	1.954668e-32	2.1159741	0.229	0.079
Gcnt1	8.002829e-37	2.216624e-32	1.7631927	0.159	0.041
Arhgap5	8.195082e-37	2.269874e-32	0.4603199	0.963	0.874
Bcl2l1	8.559931e-37	2.370930e-32	0.9975355	0.564	0.339
Sipa1l2	8.998253e-37	2.492336e-32	0.9664845	0.46	0.243
2610206C17Rik	9.084682e-37	2.516275e-32	2.0323189	0.218	0.07
Zfp326	1.085920e-36	3.007783e-32	0.6315349	0.81	0.607
Ttc23	1.107035e-36	3.066267e-32	0.6424784	0.782	0.549
Them7	1.173399e-36	3.250080e-32	2.6019700	0.096	0.017
Zmat1	1.419278e-36	3.931116e-32	0.9697584	0.572	0.351
Bicd1	1.443682e-36	3.998710e-32	0.8446923	0.602	0.373
Rnf19a	1.504512e-36	4.167197e-32	0.4797684	0.831	0.606
Folr2	2.618319e-36	7.252219e-32	2.6535982	0.114	0.02
Slc24a5	3.565494e-36	9.875705e-32	1.3638073	0.314	0.131
Clasp1	3.834827e-36	1.062170e-31	0.5196185	0.926	0.79
Ube2d2a	4.159788e-36	1.152178e-31	0.5554853	0.882	0.748
Agfg2	6.701277e-36	1.856120e-31	1.0671439	0.429	0.221
Trim32	7.995179e-36	2.214505e-31	1.8475241	0.194	0.06
Xrn2	8.223821e-36	2.277834e-31	0.5655775	0.88	0.741
Smarcc2	9.196534e-36	2.547256e-31	0.7204588	0.691	0.449
Plekhd1	1.146238e-35	3.174851e-31	2.8190452	0.092	0.015
Hk1	1.420198e-35	3.933665e-31	1.3466946	0.291	0.116
Sidt2	1.436417e-35	3.978587e-31	1.1836079	0.357	0.165
B3gntl1	1.720229e-35	4.764690e-31	0.8685021	0.564	0.334
Gm45338	1.774051e-35	4.913767e-31	5.1981076	0.044	0.001
Mcam	2.288106e-35	6.337597e-31	1.7315866	0.177	0.051
Impa1	2.294606e-35	6.355601e-31	1.2406084	0.336	0.151
Homer2	2.436433e-35	6.748433e-31	2.0358420	0.194	0.061
Fbxo33	2.655900e-35	7.356311e-31	1.3214859	0.392	0.204
Rmnd5b	2.995275e-35	8.296312e-31	1.7202050	0.215	0.075
Fam222b	3.335002e-35	9.237288e-31	0.6925260	0.77	0.569
Rab3ip	3.496563e-35	9.684781e-31	1.1916439	0.398	0.191
Tmem131	3.869829e-35	1.071865e-30	0.5377687	0.885	0.737
Vps37a	4.652616e-35	1.288681e-30	0.7198751	0.724	0.502
Msi2	4.773427e-35	1.322144e-30	0.1022493	0.976	0.908
Ppfia1	6.756356e-35	1.871375e-30	0.6860781	0.723	0.506
Appl1	7.319791e-35	2.027436e-30	0.7062852	0.787	0.609
Mpzl2	8.433002e-35	2.335773e-30	2.4391186	0.115	0.025
Cited1	8.806884e-35	2.439331e-30	2.4585607	0.094	0.017
Dhrs11	9.572236e-35	2.651318e-30	1.7928505	0.173	0.049
Mob2	1.056218e-34	2.925512e-30	0.7950488	0.625	0.4
Crebrf	1.167593e-34	3.233998e-30	0.6859648	0.667	0.417
Ehmt1	1.283936e-34	3.556247e-30	0.4354727	0.952	0.882
Mgst1	1.705462e-34	4.723790e-30	1.1368968	0.35	0.159
Pgbd5	1.767574e-34	4.895828e-30	0.1501162	0.276	0.095
Rarres1	2.478046e-34	6.863692e-30	3.6247994	0.059	0.006
Gm42937	2.543628e-34	7.045341e-30	2.2993936	0.115	0.024
4930402H24Rik	3.012821e-34	8.344912e-30	0.6189556	0.867	0.741
Usp34	3.570286e-34	9.888978e-30	0.3243369	0.991	0.971
Ints3	3.725258e-34	1.031822e-29	0.9181542	0.573	0.36
G3bp2	4.056460e-34	1.123558e-29	0.8328126	0.651	0.439
4930595M18Rik	4.110616e-34	1.138559e-29	5.5887307	0.033	0.001
Lrrc20	4.342949e-34	1.202910e-29	1.3944097	0.346	0.165
Rims2	4.951967e-34	1.371596e-29	0.5584490	0.4	0.173
Plaat3	5.130316e-34	1.420995e-29	3.3334305	0.061	0.007
Uty	5.768958e-34	1.597886e-29	0.3816110	0.968	0.887
Elf1	6.033912e-34	1.671273e-29	0.9332561	0.639	0.445
Fbxo44	7.065695e-34	1.957056e-29	2.7319600	0.069	0.009
Slc35g1	7.606646e-34	2.106889e-29	2.2040211	0.172	0.05
Fam13b	7.896107e-34	2.187064e-29	0.4380136	0.941	0.816
Pald1	8.026883e-34	2.223286e-29	0.8767094	0.491	0.272
Lrrc41	8.101451e-34	2.243940e-29	0.9340534	0.477	0.266
Gm44618	1.138848e-33	3.154382e-29	4.1979198	0.044	0.002
Wdr59	1.313524e-33	3.638198e-29	0.8816552	0.535	0.315
Wdfy2	1.529012e-33	4.235056e-29	0.8006114	0.654	0.442
Pcmtd2	1.536577e-33	4.256011e-29	0.7330506	0.695	0.465
Rhpn1	1.831570e-33	5.073082e-29	2.9097424	0.07	0.008
S100pbp	1.891000e-33	5.237691e-29	0.7335897	0.686	0.47
Veph1	2.173618e-33	6.020488e-29	2.2063158	0.157	0.045
Adipor2	2.501032e-33	6.927357e-29	0.7741106	0.659	0.446
Gm5893	2.545062e-33	7.049313e-29	5.0441162	0.03	0.001
Nfkbil1	4.703729e-33	1.302839e-28	1.5895416	0.189	0.06
S1pr1	5.274209e-33	1.460850e-28	1.9527085	0.139	0.035
Synm	6.916324e-33	1.915683e-28	1.2021791	0.277	0.111
Elovl5	7.579253e-33	2.099302e-28	0.5811100	0.641	0.419
Cpped1	8.086767e-33	2.239873e-28	1.1501262	0.499	0.305
Ttc7b	8.936027e-33	2.475101e-28	0.6862070	0.68	0.446
Hcrtr1	9.151192e-33	2.534697e-28	4.0953568	0.045	0.003
Srpk2	1.011039e-32	2.800375e-28	0.4977886	0.917	0.788
Fgd4	1.060936e-32	2.938581e-28	0.5372510	0.844	0.655
Sbf2	1.352561e-32	3.746323e-28	0.4204311	0.971	0.909
Fxyd6	1.365112e-32	3.781087e-28	0.9540082	0.443	0.235
Pkia	1.610867e-32	4.461779e-28	0.9378961	0.45	0.241
Gm13710	1.729901e-32	4.791480e-28	2.8904862	0.094	0.016
R3hdm1	1.882273e-32	5.213521e-28	0.3236509	0.98	0.908
Akr1c14	1.966151e-32	5.445845e-28	3.1005146	0.058	0.006
Trim26	1.996233e-32	5.529167e-28	1.0121678	0.441	0.235
Rnf20	2.097263e-32	5.808999e-28	0.8086629	0.589	0.382
Lrrc75b	2.467858e-32	6.835472e-28	3.2305636	0.057	0.006
Gata6	2.923998e-32	8.098888e-28	0.4505603	0.577	0.319
5031425E22Rik	3.352212e-32	9.284958e-28	0.4699757	0.929	0.795
Gspt2	3.361850e-32	9.311652e-28	1.8901531	0.194	0.062
Prox1	3.410675e-32	9.446887e-28	2.5600316	0.094	0.018
Gcn1	5.074235e-32	1.405462e-27	0.8124876	0.573	0.354
Ifitm7	5.506053e-32	1.525067e-27	2.9689344	0.083	0.014
Amn1	5.529797e-32	1.531643e-27	0.5843695	0.803	0.596
Cyfip1	6.958988e-32	1.927500e-27	0.6395930	0.758	0.572
Arpp19	7.065384e-32	1.956970e-27	0.7924512	0.565	0.343
Zfand5	7.278500e-32	2.015999e-27	0.6601850	0.686	0.467
Mfap3l	7.643160e-32	2.117002e-27	1.1573342	0.376	0.192
Tbc1d32	8.705238e-32	2.411177e-27	0.6635675	0.703	0.475
Gtf3c1	9.980431e-32	2.764380e-27	0.6747906	0.692	0.482
Vrk1	1.006242e-31	2.787090e-27	0.8623144	0.579	0.381
Miip	1.009085e-31	2.794963e-27	1.7409091	0.201	0.068
Smarca5	1.023430e-31	2.834697e-27	0.5756570	0.848	0.663
9430041J12Rik	1.143923e-31	3.168439e-27	3.0944387	0.082	0.012
Epb41l4b	1.349744e-31	3.738520e-27	1.4075188	0.303	0.13
Golph3	1.967417e-31	5.449351e-27	0.7906491	0.605	0.404
Pkn1	2.308301e-31	6.393532e-27	1.1393471	0.338	0.159
Cdk19	2.529877e-31	7.007252e-27	0.5523872	0.841	0.637
Fhod3	2.573493e-31	7.128062e-27	1.5164786	0.256	0.099
Smad2	3.428655e-31	9.496690e-27	0.5827832	0.855	0.722
Adrm1	4.206516e-31	1.165121e-26	1.6972071	0.176	0.057
Smtnl2	4.567445e-31	1.265091e-26	1.3916253	0.184	0.058
Hibadh	4.643664e-31	1.286202e-26	0.3842577	0.852	0.63
Nploc4	5.551583e-31	1.537678e-26	0.8085499	0.627	0.42
Gm36569	5.670015e-31	1.570481e-26	2.1912527	0.102	0.022
Gabbr2	5.749851e-31	1.592594e-26	2.8369609	0.073	0.011
Pitpnc1	5.788514e-31	1.603303e-26	0.7088014	0.609	0.403
Utrn	5.878125e-31	1.628123e-26	0.4578060	0.934	0.853
Prcd	5.981410e-31	1.656731e-26	2.6693724	0.07	0.01
Tmem135	6.194968e-31	1.715882e-26	0.4291941	0.904	0.769
Srsf7	6.265770e-31	1.735493e-26	0.5302885	0.861	0.699
Lrig1	7.186105e-31	1.990407e-26	0.9602940	0.478	0.277
Arid1a	8.346888e-31	2.311921e-26	0.5124630	0.897	0.764
Nedd4	8.553406e-31	2.369122e-26	0.2516164	0.996	0.989
Hadh	9.341121e-31	2.587304e-26	0.9664090	0.421	0.223
Ank1	1.525249e-30	4.224634e-26	0.5056154	0.133	0.034
Foxa3	1.872155e-30	5.185495e-26	3.9033928	0.054	0.005
4930414N06Rik	2.019203e-30	5.592789e-26	1.5270612	0.231	0.088
9130204K15Rik	2.019240e-30	5.592892e-26	3.1633291	0.062	0.008
Sirt3	2.425909e-30	6.719283e-26	1.2338605	0.33	0.16
Rnf130	2.429709e-30	6.729808e-26	0.6017210	0.822	0.666
Tnfrsf12a	2.756763e-30	7.635683e-26	2.5508114	0.085	0.015
Wif1	3.132935e-30	8.677603e-26	3.4774564	0.081	0.012
Rnf149	3.164827e-30	8.765938e-26	0.7366898	0.601	0.384
Pabpc4	3.787258e-30	1.048995e-25	0.9261533	0.439	0.237
Cytip	3.889745e-30	1.077382e-25	3.1934760	0.049	0.004
Kcnk13	4.070973e-30	1.127578e-25	1.4658509	0.153	0.046
Psip1	4.080413e-30	1.130193e-25	0.5995680	0.785	0.582
Skil	4.177050e-30	1.156959e-25	0.6647725	0.663	0.449
Smarcc1	4.541421e-30	1.257883e-25	0.4222149	0.951	0.847
Rab14	4.960086e-30	1.373845e-25	0.5139544	0.869	0.717
Rsrc1	5.025616e-30	1.391995e-25	0.3951375	0.945	0.848
Dhx32	5.132161e-30	1.421506e-25	1.2709715	0.301	0.138
Gm26542	5.943993e-30	1.646367e-25	1.6441302	0.213	0.079
Gm29539	6.894604e-30	1.909667e-25	3.6677753	0.045	0.003
Frmpd1	7.063231e-30	1.956374e-25	1.7325403	0.246	0.096
Gkap1	7.149697e-30	1.980323e-25	0.6825885	0.679	0.479
Snx25	7.940971e-30	2.199490e-25	0.7687067	0.707	0.538
Cdc42se1	8.706991e-30	2.411662e-25	1.6327903	0.169	0.052
Exoc4	9.298600e-30	2.575526e-25	0.3720899	0.983	0.946
Vps13a	9.796656e-30	2.713478e-25	0.4945134	0.79	0.567
Rad21	1.062525e-29	2.942981e-25	0.6453129	0.75	0.553
Firre	1.114524e-29	3.087010e-25	0.6836301	0.657	0.448
Nsmaf	1.141413e-29	3.161486e-25	0.6795395	0.691	0.468
Fchsd2	1.155100e-29	3.199395e-25	0.4578082	0.951	0.868
Btrc	1.191910e-29	3.301351e-25	0.4907373	0.894	0.792
Msh3	1.342495e-29	3.718443e-25	0.5668007	0.793	0.586
Tshz1	1.372261e-29	3.800889e-25	0.7534681	0.592	0.377
Bcr	1.994823e-29	5.525260e-25	0.7916207	0.568	0.361
Aplp2	2.086814e-29	5.780056e-25	0.6205218	0.762	0.61
Slc6a8	2.477658e-29	6.862618e-25	1.6527222	0.159	0.049
Nfe2l2	2.735420e-29	7.576567e-25	0.9503525	0.485	0.29
Paqr7	3.162305e-29	8.758952e-25	2.4293715	0.082	0.016
Gm36426	3.198223e-29	8.858438e-25	6.0982899	0.025	0
Zfp568	3.253763e-29	9.012272e-25	0.8189114	0.544	0.344
Orc5	3.471116e-29	9.614298e-25	0.7077672	0.657	0.46
Hnrnpl	3.667707e-29	1.015882e-24	0.6111417	0.717	0.513
Mdga1	3.753695e-29	1.039698e-24	1.4649198	0.248	0.101
Zfp975	3.832758e-29	1.061597e-24	0.7500527	0.569	0.361
Nfia	4.750779e-29	1.315871e-24	0.3275319	0.995	0.944
Fggy	4.844752e-29	1.341899e-24	0.5074436	0.674	0.412
Pcnt	5.283572e-29	1.463444e-24	0.5015931	0.616	0.402
Myo9b	6.311303e-29	1.748105e-24	0.7762744	0.561	0.36
Ipo7	7.621330e-29	2.110956e-24	0.6184176	0.754	0.582
Soat1	8.501639e-29	2.354784e-24	0.6150621	0.704	0.515
Luc7l2	8.870909e-29	2.457064e-24	0.2869425	0.996	0.982
Hmgxb4	8.992983e-29	2.490876e-24	0.6741779	0.672	0.477
Entpd5	1.071030e-28	2.966540e-24	1.3578009	0.225	0.088
Nadk	1.116106e-28	3.091391e-24	0.9421448	0.472	0.281
Adnp	1.130818e-28	3.132141e-24	0.4816474	0.9	0.781
Mxd1	1.200603e-28	3.325431e-24	1.3773620	0.229	0.09
Echdc3	1.285512e-28	3.560611e-24	1.5874021	0.174	0.058
Gm48508	1.338507e-28	3.707397e-24	3.8748204	0.037	0.003
Nme7	1.571655e-28	4.353171e-24	0.7652682	0.622	0.426
Kansl3	1.614844e-28	4.472794e-24	0.7220364	0.613	0.417
Zhx3	1.710545e-28	4.737867e-24	0.6802221	0.613	0.408
Adipor1	1.767699e-28	4.896171e-24	0.8815772	0.445	0.252
Gm47283	1.886909e-28	5.226361e-24	0.5510871	0.811	0.628
Rufy4	2.077805e-28	5.755103e-24	2.0890884	0.086	0.017
Myo7b	2.239324e-28	6.202479e-24	5.7078022	0.03	0.001
Tcf7	2.691306e-28	7.454379e-24	1.6654886	0.235	0.096
Krba1	3.295917e-28	9.129031e-24	1.0130696	0.391	0.208
4930401G09Rik	4.431137e-28	1.227336e-23	3.3655014	0.046	0.004
Ajuba	4.683670e-28	1.297283e-23	1.5382715	0.159	0.049
Cmtm7	4.902695e-28	1.357948e-23	0.9744519	0.318	0.148
Puf60	5.189701e-28	1.437443e-23	0.9883848	0.419	0.235
Gm35853	5.203531e-28	1.441274e-23	3.1751537	0.053	0.006
Als2cl	5.565398e-28	1.541504e-23	2.7786907	0.074	0.013
Sema5a	6.511501e-28	1.803556e-23	0.4929832	0.849	0.656
Ccdc15	6.934953e-28	1.920843e-23	0.9276225	0.509	0.326
Tmem71	7.575790e-28	2.098342e-23	3.6262292	0.037	0.002
Trip12	8.614799e-28	2.386127e-23	0.2658069	0.992	0.959
B930095G15Rik	9.639894e-28	2.670058e-23	0.9791103	0.334	0.157
Usp53	1.034909e-27	2.866491e-23	0.4964209	0.658	0.409
Tgfa	1.114786e-27	3.087734e-23	1.3179405	0.211	0.081
Asic4	1.125273e-27	3.116780e-23	3.1521444	0.041	0.003
Gm10419	1.151047e-27	3.188170e-23	4.2654801	0.046	0.004
Tbc1d9b	1.311283e-27	3.631992e-23	0.7737996	0.514	0.312
Stk35	1.534944e-27	4.251488e-23	1.1224753	0.375	0.199
Zfp280c	1.570937e-27	4.351180e-23	0.6823252	0.608	0.393
Luc7l	1.642614e-27	4.549711e-23	0.5270813	0.793	0.603
Ppp2cb	1.687493e-27	4.674018e-23	0.7663252	0.53	0.331
Rdh16f2	1.798741e-27	4.982154e-23	6.9732125	0.018	0
Rnf144a	1.807451e-27	5.006279e-23	0.5468409	0.721	0.499
Cbx4	2.130570e-27	5.901253e-23	1.2719675	0.226	0.088
Szt2	2.289274e-27	6.340830e-23	1.0125225	0.314	0.149
Msl3	2.437277e-27	6.750769e-23	1.0955320	0.314	0.148
Zfp992	2.601206e-27	7.204822e-23	0.8777455	0.453	0.267
Anxa5	2.603447e-27	7.211027e-23	0.9399946	0.383	0.198
Plekhg5	2.755666e-27	7.632645e-23	1.1611900	0.334	0.169
Pkn2	2.796407e-27	7.745487e-23	0.4141305	0.939	0.852
Pacsin2	3.170476e-27	8.781585e-23	0.7827901	0.573	0.388
Pex2	3.170639e-27	8.782036e-23	0.8007388	0.515	0.307
Slco1a5	3.273343e-27	9.066506e-23	5.2386676	0.036	0.002
Gm17455	3.420343e-27	9.473665e-23	7.2918293	0.02	0
Acbd6	3.633329e-27	1.006360e-22	0.5817047	0.779	0.618
Tom1l2	3.793784e-27	1.050802e-22	0.7836212	0.671	0.504
Sppl3	4.113988e-27	1.139492e-22	0.4083584	0.922	0.793
Tle2	4.192495e-27	1.161237e-22	0.7633880	0.376	0.192
Iqce	5.544615e-27	1.535747e-22	0.9605075	0.383	0.2
Clybl	5.740019e-27	1.589871e-22	0.7856851	0.532	0.337
Khdrbs1	6.151284e-27	1.703783e-22	0.4497684	0.884	0.786
Zyx	6.515908e-27	1.804776e-22	1.1588908	0.225	0.088
Fam83b	7.289207e-27	2.018965e-22	3.1287388	0.066	0.009
Ypel2	8.082997e-27	2.238828e-22	0.8425284	0.509	0.313
Etfa	8.146325e-27	2.256369e-22	0.6138874	0.721	0.529
6030469F06Rik	8.718412e-27	2.414826e-22	1.3474375	0.201	0.075
Hnrnpul1	9.993918e-27	2.768115e-22	0.6185939	0.717	0.532
1600010M07Rik	1.042354e-26	2.887112e-22	0.7887380	0.506	0.311
Tnfrsf11b	1.103246e-26	3.055771e-22	1.9615846	0.116	0.029
Cdv3	1.195318e-26	3.310791e-22	0.7144689	0.622	0.427
Dcun1d3	1.222536e-26	3.386180e-22	0.8231633	0.486	0.298
Apex2	1.306470e-26	3.618659e-22	0.5639397	0.745	0.567
Uxs1	1.329688e-26	3.682970e-22	0.8465508	0.556	0.371
Mipol1	1.511707e-26	4.187126e-22	0.6317555	0.713	0.534
Axin1	1.709382e-26	4.734646e-22	0.6380731	0.659	0.472
Vps35l	1.715581e-26	4.751817e-22	0.6923624	0.604	0.404
Tom1l1	1.974955e-26	5.470231e-22	0.9123068	0.333	0.162
Map2k5	2.145851e-26	5.943579e-22	0.4303934	0.88	0.766
Akr1a1	2.359880e-26	6.536395e-22	0.7713901	0.554	0.368
Dgkd	2.370585e-26	6.566046e-22	0.5375054	0.741	0.556
Fgf18	2.381212e-26	6.595481e-22	2.3881897	0.078	0.014
Lgmn	2.482522e-26	6.876090e-22	0.8802496	0.313	0.152
Sfpq	2.677436e-26	7.415961e-22	0.2968601	0.983	0.944
Mttp	2.867104e-26	7.941306e-22	1.4160182	0.273	0.128
Pdia5	2.992052e-26	8.287386e-22	0.9762241	0.407	0.225
Khdc4	3.294888e-26	9.126180e-22	0.4724179	0.847	0.686
Ubash3a	3.396426e-26	9.407420e-22	3.1609774	0.053	0.006
Setd3	3.728236e-26	1.032647e-21	0.5867622	0.741	0.568
1110032F04Rik	4.161963e-26	1.152780e-21	2.7337618	0.053	0.007
Minar1	4.410049e-26	1.221495e-21	3.8146469	0.052	0.005
Adh5	4.610043e-26	1.276890e-21	1.1491298	0.325	0.166
Phgdh	4.899698e-26	1.357118e-21	1.5714419	0.202	0.079
Bpifa6	5.343435e-26	1.480025e-21	5.7800790	0.024	0
Gpr156	5.701064e-26	1.579081e-21	2.1952338	0.116	0.032
Pwwp2b	6.575340e-26	1.821238e-21	1.6691664	0.131	0.037
Cnot6	6.630955e-26	1.836642e-21	0.4665272	0.875	0.728
Afg1l	6.696110e-26	1.854688e-21	0.6856063	0.547	0.351
Rrm1	6.723958e-26	1.862402e-21	0.8614205	0.46	0.272
Lemd3	6.921168e-26	1.917025e-21	0.6506875	0.719	0.561
Phldb1	6.953555e-26	1.925996e-21	0.9018141	0.339	0.165
Tfdp2	8.676139e-26	2.403117e-21	0.4315088	0.894	0.711
Ptgr1	9.138234e-26	2.531108e-21	1.7405904	0.182	0.066
Fam76a	9.969242e-26	2.761281e-21	1.0254652	0.373	0.208
Ppp1r10	1.072076e-25	2.969436e-21	0.7001518	0.571	0.373
Mtrex	1.231733e-25	3.411655e-21	0.6044526	0.729	0.532
Ctse	1.345873e-25	3.727799e-21	2.4479697	0.054	0.006
Plbd1	1.473495e-25	4.081286e-21	3.2481335	0.063	0.01
E2f3	1.496092e-25	4.143876e-21	0.6023316	0.67	0.472
Mtf2	1.555128e-25	4.307394e-21	0.3588399	0.909	0.756
Vamp1	2.196759e-25	6.084582e-21	1.8455470	0.159	0.052
Atp1b1	2.326277e-25	6.443322e-21	0.8243267	0.357	0.184
Epha7	2.711487e-25	7.510276e-21	0.5706304	0.576	0.377
Arhgap17	2.847759e-25	7.887722e-21	0.6185824	0.699	0.512
Trmt1l	3.218029e-25	8.913297e-21	0.6748169	0.62	0.425
Srgap2	3.224515e-25	8.931263e-21	0.4894009	0.818	0.675
Ythdf1	3.430053e-25	9.500562e-21	0.7866445	0.485	0.298
Zfat	3.483934e-25	9.649801e-21	0.9485039	0.394	0.22
Blvra	4.024620e-25	1.114739e-20	1.3394033	0.211	0.085
Gm35867	4.138855e-25	1.146380e-20	2.3691580	0.104	0.025
1700034P13Rik	4.335579e-25	1.200869e-20	2.2828672	0.11	0.029
Cst8	5.180226e-25	1.434819e-20	0.8563235	0.301	0.143
Plekhh1	5.319249e-25	1.473326e-20	1.5901776	0.213	0.085
Slc27a3	6.084534e-25	1.685294e-20	1.8226040	0.133	0.041
Stxbp2	6.109505e-25	1.692211e-20	2.0559944	0.106	0.026
Slc44a3	6.394779e-25	1.771226e-20	2.2402771	0.098	0.024
Fez2	6.925825e-25	1.918315e-20	1.1028187	0.303	0.148
Gm4117	7.166592e-25	1.985003e-20	0.9947470	0.317	0.156
Ranbp10	7.381492e-25	2.044526e-20	0.6556453	0.626	0.436
Safb2	8.238704e-25	2.281956e-20	0.6821144	0.614	0.426
Zfx	8.356505e-25	2.314585e-20	0.5641359	0.756	0.589
Col27a1	9.250142e-25	2.562104e-20	1.1159146	0.523	0.34
Smyd2	1.059517e-24	2.934649e-20	1.2687398	0.301	0.153
Nt5c	1.085866e-24	3.007631e-20	2.0103868	0.098	0.025
B230307C23Rik	1.122825e-24	3.110000e-20	0.8818797	0.415	0.243
Ptpn5	1.194090e-24	3.307390e-20	2.4520730	0.086	0.018
Stx8	1.224105e-24	3.390525e-20	0.6187872	0.675	0.487
Trim59	1.335769e-24	3.699814e-20	0.9811772	0.395	0.226
Mapk1	1.426013e-24	3.949770e-20	0.4393656	0.896	0.775
Sergef	1.611123e-24	4.462487e-20	0.8408647	0.437	0.258
Galk2	1.758447e-24	4.870548e-20	0.6549156	0.58	0.377
Rab5if	1.774887e-24	4.916082e-20	1.0008362	0.328	0.168
Ccny	1.887149e-24	5.227026e-20	0.4005933	0.918	0.832
Ahcyl2	1.939908e-24	5.373158e-20	0.2412514	0.797	0.544
Col14a1	1.954915e-24	5.414723e-20	0.8197201	0.432	0.248
Hnrnpa3	2.121679e-24	5.876627e-20	0.4153853	0.852	0.71
Chd8	2.202550e-24	6.100624e-20	0.4702448	0.851	0.71
Prrg1	2.213724e-24	6.131574e-20	0.5577385	0.662	0.463
Smarca1	2.345702e-24	6.497125e-20	0.5767189	0.709	0.529
Ddhd1	2.580674e-24	7.147950e-20	0.8041218	0.568	0.407
Cxxc4	2.731121e-24	7.564659e-20	1.1581871	0.325	0.173
1110019D14Rik	2.834835e-24	7.851925e-20	0.6319496	0.497	0.295
Srr	3.712593e-24	1.028314e-19	0.7747523	0.517	0.332
Ndc1	3.736662e-24	1.034981e-19	0.7140920	0.573	0.394
Ppp6r3	3.768770e-24	1.043874e-19	0.3671768	0.943	0.856
Faf2	3.963475e-24	1.097803e-19	0.5664863	0.707	0.54
Dstn	4.872800e-24	1.349668e-19	0.6563328	0.617	0.43
Pgp	4.882645e-24	1.352395e-19	1.1672444	0.246	0.111
Dyrk1a	4.898951e-24	1.356911e-19	0.3628938	0.945	0.858
Pax2	5.175790e-24	1.433590e-19	1.8182611	0.05	0.006
Rabep2	5.340394e-24	1.479182e-19	1.0359747	0.273	0.128
Ky	5.376215e-24	1.489104e-19	3.6532929	0.062	0.009
Chd4	5.454954e-24	1.510913e-19	0.3888554	0.9	0.776
Ddx39b	5.541180e-24	1.534796e-19	0.6568078	0.635	0.455
Tulp4	5.635223e-24	1.560844e-19	0.4647589	0.867	0.723
Prkci	5.794639e-24	1.604999e-19	0.7610262	0.501	0.318
Wbp1l	5.980169e-24	1.656387e-19	0.6745661	0.54	0.353
Mrps28	6.039964e-24	1.672949e-19	0.6013756	0.647	0.463
Parp11	6.437492e-24	1.783056e-19	0.8820960	0.445	0.273
Gm49965	6.565939e-24	1.818634e-19	3.7561437	0.055	0.008
Mir22hg	6.844078e-24	1.895673e-19	1.3030423	0.225	0.096
Mt3	7.088613e-24	1.963404e-19	2.9389302	0.046	0.006
Aagab	7.137972e-24	1.977076e-19	1.1366104	0.318	0.167
Gm26788	7.712768e-24	2.136283e-19	3.0538889	0.074	0.013
Arrdc1	8.085039e-24	2.239394e-19	1.8498786	0.103	0.026
Bmp8a	8.799354e-24	2.437245e-19	3.2262213	0.057	0.009
Zfp239	8.963219e-24	2.482632e-19	1.6185929	0.153	0.053
Arl15	9.093448e-24	2.518703e-19	0.3398563	0.927	0.816
Cfi	9.606021e-24	2.660676e-19	3.5002994	0.045	0.005
Gm50399	1.075998e-23	2.980299e-19	2.5152920	0.067	0.012
Entpd1	1.146283e-23	3.174975e-19	0.8090770	0.155	0.052
Nfe2	1.174373e-23	3.252778e-19	2.7809494	0.045	0.005
Nox3	1.194052e-23	3.307285e-19	6.3163865	0.02	0
Calcoco1	1.256319e-23	3.479752e-19	1.2184585	0.321	0.172
Smyd3	1.302821e-23	3.608553e-19	0.3700902	0.926	0.786
Rcvrn	1.314445e-23	3.640749e-19	4.3059621	0.03	0.001
Gtf2f2	1.539173e-23	4.263202e-19	0.4959237	0.753	0.567
Dstyk	1.641167e-23	4.545704e-19	0.6500937	0.581	0.387
Dmrta1	1.676499e-23	4.643566e-19	3.2541061	0.041	0.004
Fgf9	1.733392e-23	4.801149e-19	0.8093732	0.182	0.066
Kcne1	1.786465e-23	4.948151e-19	3.7556093	0.034	0.003
Kdm5c	1.789733e-23	4.957204e-19	0.5256458	0.749	0.565
Clk1	1.819886e-23	5.040719e-19	0.4424795	0.849	0.694
Gsta3	1.998736e-23	5.536098e-19	1.0274710	0.199	0.08
Tlnrd1	2.000504e-23	5.540995e-19	1.3926457	0.152	0.051
Cdc40	2.114488e-23	5.856710e-19	0.6615998	0.618	0.437
Slx4ip	2.303518e-23	6.380285e-19	0.4231867	0.734	0.506
Ppp1r36	2.596725e-23	7.192409e-19	2.0358959	0.092	0.022
Kmt5a	2.621241e-23	7.260314e-19	0.7973701	0.486	0.31
Proser2	2.771415e-23	7.676266e-19	1.5057714	0.173	0.063
Sft2d2	2.987621e-23	8.275112e-19	1.4742047	0.207	0.085
Mb21d2	3.034880e-23	8.406011e-19	0.7972659	0.498	0.32
Ldlrad4	3.341481e-23	9.255235e-19	0.6698850	0.741	0.595
Hprt	3.576366e-23	9.905820e-19	0.8408329	0.431	0.26
Paip2b	3.763613e-23	1.042446e-18	0.9911211	0.387	0.226
Fam160b2	3.842997e-23	1.064433e-18	1.1713375	0.19	0.075
Iars2	4.343953e-23	1.203188e-18	0.6095272	0.629	0.44
Ogdh	4.425125e-23	1.225671e-18	0.4930537	0.771	0.614
Capn6	5.067979e-23	1.403729e-18	1.8512119	0.114	0.032
Lmtk2	5.109738e-23	1.415295e-18	0.7070448	0.56	0.382
Gm7072	5.125497e-23	1.419660e-18	0.7949235	0.461	0.287
Fam3c	5.252097e-23	1.454726e-18	0.7302262	0.535	0.349
Patz1	5.318452e-23	1.473105e-18	0.8370534	0.433	0.26
Akr7a5	5.569276e-23	1.542578e-18	1.3960117	0.17	0.063
Mia2	5.694342e-23	1.577219e-18	0.4818100	0.791	0.631
Gm16048	6.126182e-23	1.696830e-18	3.1006157	0.044	0.005
Gm26782	6.453292e-23	1.787433e-18	1.3058976	0.217	0.094
Klf12	6.478200e-23	1.794332e-18	0.4368435	0.923	0.847
Rtn1	6.630232e-23	1.836442e-18	2.1667586	0.096	0.025
Nfx1	6.853563e-23	1.898300e-18	0.4419964	0.77	0.58
Slc9a1	6.907532e-23	1.913248e-18	0.8132035	0.417	0.241
Secisbp2l	7.189751e-23	1.991417e-18	0.6824898	0.605	0.435
Gm17106	7.340895e-23	2.033281e-18	1.0511976	0.32	0.165
Ptgr2	7.609232e-23	2.107605e-18	1.1175114	0.291	0.147
Sept10	8.022526e-23	2.222079e-18	0.6019592	0.596	0.41
Rab11fip5	8.168706e-23	2.262568e-18	1.0977743	0.218	0.092
Abcg1	8.251327e-23	2.285453e-18	1.5855749	0.192	0.075
Dnaaf1	8.697142e-23	2.408934e-18	3.0007073	0.058	0.009
Whrn	8.812508e-23	2.440889e-18	1.1226800	0.305	0.156
Ston1	9.174624e-23	2.541187e-18	0.6525119	0.477	0.282
Wdr90	9.351276e-23	2.590116e-18	1.3582070	0.222	0.096
1110046J04Rik	9.401432e-23	2.604009e-18	1.3445685	0.196	0.078
Mkrn1	1.090277e-22	3.019849e-18	0.9184482	0.375	0.205
Alkbh1	1.113816e-22	3.085048e-18	0.5470638	0.729	0.552
Ulbp1	1.173046e-22	3.249104e-18	1.0643525	0.264	0.125
Gm47271	1.258019e-22	3.484461e-18	1.2196400	0.279	0.134
Smco4	1.269282e-22	3.515657e-18	0.8749014	0.329	0.168
Micu2	1.361948e-22	3.772323e-18	0.5473822	0.762	0.58
Amfr	1.593874e-22	4.414713e-18	0.7302422	0.497	0.303
Clip1	1.610544e-22	4.460883e-18	0.6357858	0.563	0.361
Gsap	1.857546e-22	5.145031e-18	1.8118202	0.098	0.025
Srsf4	1.882055e-22	5.212916e-18	0.4917852	0.756	0.59
Pigu	1.891019e-22	5.237746e-18	0.6488639	0.579	0.4
Etfrf1	2.008906e-22	5.564269e-18	1.3168301	0.214	0.093
Srrm4os	2.046367e-22	5.668026e-18	3.7728504	0.045	0.005
Hsd17b12	2.171643e-22	6.015016e-18	0.4475037	0.76	0.589
Neto2	2.192753e-22	6.073489e-18	0.8317083	0.588	0.418
Prdx2	2.220985e-22	6.151684e-18	0.7491009	0.378	0.211
Ddit4	2.452812e-22	6.793799e-18	1.9921088	0.107	0.029
Manba	3.108953e-22	8.611177e-18	0.9162489	0.325	0.172
Gm11840	3.689033e-22	1.021788e-17	6.0019583	0.02	0
Plscr1	3.846123e-22	1.065299e-17	1.5703659	0.157	0.056
Lrmda	4.068837e-22	1.126986e-17	0.6590572	0.353	0.194
Med1	4.117291e-22	1.140407e-17	0.5659758	0.653	0.468
Tgfbr3l	4.225400e-22	1.170351e-17	1.6416505	0.106	0.031
E130308A19Rik	4.225874e-22	1.170483e-17	0.4770453	0.749	0.55
P2ry6	4.723927e-22	1.308433e-17	1.4077609	0.087	0.021
Prep	4.800782e-22	1.329721e-17	0.7633136	0.458	0.287
Cdh19	5.137703e-22	1.423041e-17	2.5256713	0.087	0.022
Prdx6	5.432074e-22	1.504576e-17	1.0014017	0.275	0.132
Deptor	5.438037e-22	1.506227e-17	1.1828326	0.308	0.163
Sept7	5.609365e-22	1.553682e-17	0.3025633	0.947	0.866
Stpg2	6.124754e-22	1.696434e-17	0.5127774	0.341	0.171
Slc44a1	6.294662e-22	1.743495e-17	0.5558010	0.778	0.597
Aldh9a1	6.378984e-22	1.766851e-17	1.2709336	0.222	0.099
Sesn1	7.263250e-22	2.011775e-17	0.4663322	0.799	0.658
AU021092	7.585460e-22	2.101021e-17	3.3390155	0.037	0.003
G6pdx	7.675463e-22	2.125950e-17	1.4377075	0.19	0.079
Unc119	8.294633e-22	2.297447e-17	1.3768304	0.144	0.049
Dynlt1a	8.545877e-22	2.367037e-17	1.3031606	0.227	0.104
Herc3	8.648576e-22	2.395483e-17	1.0006598	0.383	0.229
Osbpl5	8.879681e-22	2.459494e-17	1.0863956	0.266	0.126
Vps8	9.069222e-22	2.511993e-17	0.6307362	0.584	0.397
Dennd1b	9.727207e-22	2.694242e-17	0.3438843	0.905	0.778
Sphk1	9.894502e-22	2.740579e-17	2.1129337	0.079	0.019
Spag9	1.033674e-21	2.863071e-17	0.4058923	0.91	0.843
Ola1	1.061017e-21	2.938806e-17	0.4759404	0.719	0.531
Trpm3	1.084573e-21	3.004049e-17	1.6059298	0.143	0.052
Suclg2	1.185438e-21	3.283427e-17	0.4967201	0.766	0.592
Zmynd12	1.250623e-21	3.463975e-17	1.6502554	0.139	0.048
Ttll9	1.290810e-21	3.575285e-17	2.9066974	0.059	0.011
A930002C04Rik	1.349081e-21	3.736684e-17	3.9709309	0.034	0.003
Itpr3	1.383626e-21	3.832366e-17	1.1877712	0.194	0.08
Cpne3	1.508202e-21	4.177419e-17	0.7872208	0.424	0.258
Zfp438	1.603647e-21	4.441783e-17	0.6818189	0.499	0.326
Dok5	1.627783e-21	4.508633e-17	1.3794664	0.181	0.071
Zfp182	1.634218e-21	4.526456e-17	0.7526758	0.494	0.325
Dpf3	1.636930e-21	4.533970e-17	0.1419783	0.464	0.267
Usp6nl	1.655306e-21	4.584867e-17	0.5621762	0.695	0.532
Nr3c2	1.729579e-21	4.790587e-17	1.0107758	0.263	0.129
Tbca	1.888490e-21	5.230739e-17	0.5580533	0.651	0.476
Gm36500	1.969622e-21	5.455460e-17	4.0981261	0.028	0.002
Tep1	2.169064e-21	6.007873e-17	1.1558814	0.269	0.133
Aak1	2.174715e-21	6.023525e-17	0.4157899	0.886	0.777
4931406P16Rik	2.407416e-21	6.668062e-17	0.5755860	0.692	0.534
Gm26740	2.433520e-21	6.740363e-17	0.8185326	0.066	0.01
Ccar1	2.534212e-21	7.019261e-17	0.4154638	0.901	0.774
Inppl1	2.658388e-21	7.363203e-17	0.9124840	0.312	0.163
Fam240b	2.706530e-21	7.496548e-17	6.1743298	0.021	0
Gm49018	2.814081e-21	7.794443e-17	4.1921119	0.024	0.001
Slc38a3	2.835484e-21	7.853724e-17	3.3253903	0.04	0.005
Setd2	2.911655e-21	8.064701e-17	0.3267595	0.946	0.873
Cdan1	3.055264e-21	8.462471e-17	0.8836627	0.339	0.181
Fam83d	3.259827e-21	9.029068e-17	1.2917153	0.189	0.076
Acvr2b	3.497091e-21	9.686242e-17	0.9210320	0.349	0.197
Htatsf1	3.846793e-21	1.065485e-16	0.8563039	0.406	0.244
Gm26737	4.113269e-21	1.139293e-16	2.0920637	0.079	0.017
Ppip5k2	4.128173e-21	1.143421e-16	0.4783098	0.756	0.588
Eml2	4.498206e-21	1.245913e-16	1.0133773	0.235	0.108
Rel	4.921308e-21	1.363104e-16	1.3392195	0.246	0.119
Cdk16	4.974261e-21	1.377771e-16	0.7187349	0.464	0.295
Pink1	5.209100e-21	1.442817e-16	1.5212574	0.164	0.062
Socs6	5.307236e-21	1.469998e-16	0.8198593	0.495	0.334
Rela	5.594033e-21	1.549435e-16	1.2476024	0.203	0.086
Dnajc5	5.645849e-21	1.563787e-16	0.5357986	0.683	0.499
Acss2	5.712453e-21	1.582235e-16	0.2845054	0.378	0.213
Eif2ak2	7.281886e-21	2.016937e-16	0.8427998	0.355	0.195
Akap8l	7.307172e-21	2.023941e-16	0.5781700	0.672	0.506
Ssh2	7.819149e-21	2.165748e-16	0.4114485	0.823	0.651
Agbl4	8.020765e-21	2.221592e-16	0.4868768	0.3	0.143
Ccdc88a	8.114743e-21	2.247622e-16	0.3630066	0.946	0.891
Pdzd7	8.360517e-21	2.315696e-16	3.3182358	0.037	0.004
Slc6a14	8.620932e-21	2.387826e-16	3.2351459	0.037	0.004
Gsta2	9.507168e-21	2.633296e-16	1.4645634	0.119	0.038
Dnmt3b	1.003669e-20	2.779964e-16	1.1836388	0.214	0.094
D7Ertd443e	1.055263e-20	2.922867e-16	2.7321201	0.065	0.013
Mapk9	1.144990e-20	3.171392e-16	0.5359494	0.588	0.409
Gjb2	1.223660e-20	3.389293e-16	3.0330220	0.032	0.003
Usp27x	1.235400e-20	3.421812e-16	2.3291600	0.066	0.014
Tox4	1.260149e-20	3.490362e-16	0.8490411	0.355	0.203
Cdo1	1.328234e-20	3.678942e-16	1.4726970	0.155	0.056
Elavl4	1.488200e-20	4.122015e-16	2.0916953	0.17	0.07
Pus7	1.544431e-20	4.277765e-16	0.7537372	0.427	0.262
H3f3b	1.569633e-20	4.347568e-16	0.5505641	0.707	0.557
Lrrc3b	1.901709e-20	5.267354e-16	2.2563759	0.077	0.019
Erbb3	2.052633e-20	5.685382e-16	2.2870609	0.098	0.027
Dera	2.080546e-20	5.762697e-16	0.9839808	0.271	0.133
Arl3	2.212598e-20	6.128455e-16	0.7076785	0.482	0.318
Gm22146	2.289965e-20	6.342746e-16	2.0719453	0.081	0.018
Gatad2a	2.537365e-20	7.027995e-16	0.5826539	0.642	0.456
Zfp141	3.137927e-20	8.691430e-16	0.7349597	0.473	0.303
Ly96	3.528627e-20	9.773591e-16	1.3761482	0.17	0.066
Gm48677	3.788443e-20	1.049323e-15	2.7985631	0.048	0.007
Kdm1a	3.808036e-20	1.054750e-15	0.4197237	0.81	0.649
Dnm1l	4.016337e-20	1.112445e-15	0.4145774	0.841	0.704
Ints4	4.022232e-20	1.114078e-15	0.6700822	0.535	0.368
Abhd3	4.103803e-20	1.136671e-15	1.2488212	0.279	0.146
2010309G21Rik	4.374692e-20	1.211702e-15	6.6735872	0.017	0
Klhl30	4.374693e-20	1.211702e-15	5.9919032	0.017	0
Lrp6	4.396164e-20	1.217649e-15	0.3506902	0.915	0.844
Pum1	4.546122e-20	1.259185e-15	0.2692208	0.982	0.932
Ptpn4	4.680341e-20	1.296361e-15	0.2245423	0.925	0.753
Pgpep1	4.772222e-20	1.321810e-15	1.5091658	0.164	0.064
Pvr	4.890816e-20	1.354658e-15	1.2223374	0.196	0.085
Sec22a	5.297562e-20	1.467319e-15	0.5897234	0.588	0.42
Hnrnph1	5.431467e-20	1.504408e-15	0.2644731	0.979	0.935
Mkln1	5.450882e-20	1.509785e-15	0.2891281	0.964	0.893
Erbb2	5.534004e-20	1.532808e-15	1.1707469	0.173	0.067
Knop1	6.374419e-20	1.765587e-15	0.7633788	0.436	0.279
Asah1	7.189298e-20	1.991292e-15	0.4615610	0.647	0.458
Tnni3	7.193629e-20	1.992491e-15	2.0181300	0.106	0.033
Pank4	7.202902e-20	1.995060e-15	0.9768051	0.255	0.125
Cndp2	7.923409e-20	2.194626e-15	1.6310137	0.144	0.053
Skp2	8.354939e-20	2.314151e-15	0.6036138	0.552	0.376
Zfp946	8.358001e-20	2.314999e-15	0.8429538	0.388	0.235
Gm48094	8.849887e-20	2.451242e-15	2.4765114	0.059	0.012
Opa1	9.528175e-20	2.639114e-15	0.4937970	0.758	0.619
Kbtbd2	9.879383e-20	2.736392e-15	0.6627358	0.542	0.382
Egln1	9.955983e-20	2.757608e-15	0.8445565	0.347	0.192
Hsbp1l1	1.043445e-19	2.890133e-15	2.8884801	0.041	0.005
Dok7	1.052334e-19	2.914755e-15	2.4742483	0.061	0.012
Zfp958	1.052562e-19	2.915386e-15	0.9074656	0.313	0.167
Crebbp	1.082850e-19	2.999277e-15	0.2580225	0.984	0.959
Pik3ap1	1.096191e-19	3.036231e-15	1.2999041	0.095	0.024
Fam57b	1.197202e-19	3.316009e-15	1.7509674	0.098	0.027
Lin52	1.263085e-19	3.498492e-15	0.4821607	0.687	0.521
Spats1	1.264791e-19	3.503219e-15	1.3882458	0.176	0.071
Id3	1.389036e-19	3.847352e-15	1.2701955	0.131	0.046
Smim1	1.468278e-19	4.066837e-15	1.1998003	0.174	0.072
Vat1	1.477439e-19	4.092210e-15	1.7879474	0.096	0.027
Zfp709	1.692829e-19	4.688797e-15	1.1410338	0.176	0.07
Ppp1cc	1.796587e-19	4.976187e-15	0.5784268	0.593	0.425
Etv1	1.991668e-19	5.516521e-15	0.8610521	0.293	0.157
Slc41a3	2.060890e-19	5.708253e-15	1.6431346	0.092	0.025
Epn3	2.104012e-19	5.827692e-15	2.1913726	0.045	0.007
Gm13067	2.352938e-19	6.517168e-15	3.4196060	0.03	0.002
Fxr2	2.649513e-19	7.338621e-15	0.7139151	0.519	0.36
Slc37a1	2.763268e-19	7.653701e-15	1.5882682	0.165	0.066
Ifnar2	2.856311e-19	7.911409e-15	0.5371735	0.485	0.294
Nudt3	2.946055e-19	8.159984e-15	0.6633176	0.503	0.336
Mab21l3	3.505179e-19	9.708645e-15	1.6858465	0.125	0.043
Cstdc1	3.656045e-19	1.012651e-14	1.6561824	0.067	0.016
Cpsf2	3.681567e-19	1.019720e-14	0.7819520	0.346	0.195
Usp49	3.732532e-19	1.033837e-14	0.8538980	0.429	0.277
Ppp4r4	3.987795e-19	1.104540e-14	1.2370685	0.231	0.114
E330035G20Rik	4.158633e-19	1.151858e-14	5.2394648	0.021	0.001
Lyrm1	4.261789e-19	1.180430e-14	1.3884929	0.226	0.11
Usf2	4.326269e-19	1.198290e-14	0.8071588	0.314	0.167
Rapgef2	4.350158e-19	1.204907e-14	0.3588395	0.892	0.798
Prxl2c	4.995260e-19	1.383587e-14	0.8116994	0.333	0.189
Exoc1	5.130971e-19	1.421176e-14	0.6672073	0.497	0.33
Lrrk2	5.302366e-19	1.468649e-14	0.6694425	0.483	0.305
Hspb1	5.425652e-19	1.502797e-14	2.2499125	0.063	0.014
Rlim	5.596287e-19	1.550059e-14	0.4487580	0.745	0.585
Nlrc5	5.646442e-19	1.563951e-14	3.8234932	0.042	0.005
AA467197	5.970594e-19	1.653735e-14	3.6962139	0.032	0.003
Cd38	6.466076e-19	1.790974e-14	2.3179813	0.061	0.012
Hltf	6.603623e-19	1.829072e-14	0.6099382	0.565	0.394
Grik4	7.227247e-19	2.001803e-14	0.7599597	0.215	0.099
Ak3	7.231060e-19	2.002859e-14	0.9618729	0.284	0.147
D930015M05Rik	7.247672e-19	2.007460e-14	2.9178409	0.048	0.008
Agbl1	7.426709e-19	2.057050e-14	1.8208077	0.132	0.05
6430710C18Rik	7.976304e-19	2.209277e-14	2.1786344	0.148	0.059
2310001H17Rik	8.003594e-19	2.216835e-14	2.3234758	0.049	0.007
Zdhhc2	8.066649e-19	2.234301e-14	0.3772726	0.716	0.545
Tmie	8.246764e-19	2.284189e-14	2.7856475	0.045	0.007
Dctn1	8.330921e-19	2.307498e-14	0.8621293	0.345	0.2
Pdzd8	8.901582e-19	2.465560e-14	0.4673077	0.717	0.548
Slc52a3	8.969245e-19	2.484301e-14	2.5674641	0.042	0.006
Ttyh2	9.143662e-19	2.532611e-14	0.8864708	0.339	0.197
Pik3ip1	9.210165e-19	2.551031e-14	1.5939712	0.133	0.048
Spsb4	9.274838e-19	2.568945e-14	1.4449864	0.114	0.037
Gm10825	9.363694e-19	2.593556e-14	4.0279230	0.022	0.001
Ascc2	9.996192e-19	2.768745e-14	0.6054902	0.48	0.311
Nrip1	1.150080e-18	3.185493e-14	0.3924519	0.765	0.589
Snx3	1.244295e-18	3.446448e-14	0.5314516	0.655	0.486
Tspan32	1.252183e-18	3.468297e-14	2.1158401	0.061	0.012
Lin7b	1.330895e-18	3.686312e-14	4.3511176	0.024	0.002
Sema4d	1.332542e-18	3.690876e-14	1.3650301	0.196	0.086
1810030O07Rik	1.644004e-18	4.553561e-14	0.8837114	0.38	0.231
Ormdl3	1.699579e-18	4.707493e-14	0.9458912	0.262	0.136
Zkscan3	1.870370e-18	5.180550e-14	0.4187734	0.75	0.585
Plxnb1	2.032039e-18	5.628343e-14	1.0180510	0.284	0.156
Epb41l2	2.043156e-18	5.659132e-14	0.2995904	0.951	0.87
Hdac2	2.133611e-18	5.909676e-14	0.5061430	0.655	0.486
Mpdu1	2.171400e-18	6.014343e-14	0.9210327	0.276	0.146
Gnai3	2.233304e-18	6.185806e-14	0.5030890	0.678	0.529
Socs7	2.329207e-18	6.451439e-14	0.7718514	0.425	0.275
Hsd17b11	2.345233e-18	6.495827e-14	0.9700149	0.306	0.171
Hes5	2.347943e-18	6.503333e-14	3.2472056	0.034	0.003
Gm16170	2.580567e-18	7.147655e-14	6.1793932	0.016	0
Cox16	2.618547e-18	7.252851e-14	0.3189370	0.937	0.839
Abhd4	2.789498e-18	7.726351e-14	1.1879068	0.24	0.12
Kmt2d	2.848084e-18	7.888622e-14	0.6640345	0.477	0.32
Ubap2	2.869373e-18	7.947589e-14	0.4292825	0.797	0.645
Tcf24	2.909936e-18	8.059940e-14	2.3308437	0.083	0.024
Mmp15	2.963912e-18	8.209443e-14	1.3358238	0.132	0.048
Gm11754	3.209519e-18	8.889727e-14	6.7775386	0.012	0
Ube2e1	3.217158e-18	8.910883e-14	0.6374243	0.539	0.372
Ewsr1	3.272472e-18	9.064092e-14	0.2990211	0.918	0.827
Prr12	3.281384e-18	9.088776e-14	0.7182895	0.394	0.243
Capns1	3.528650e-18	9.773654e-14	0.7480890	0.292	0.152
Atm	3.585639e-18	9.931502e-14	0.4419547	0.692	0.518
Slc25a26	3.829903e-18	1.060807e-13	0.4850786	0.544	0.353
Zswim8	4.316337e-18	1.195539e-13	0.7554675	0.437	0.278
Lyrm7os	4.334887e-18	1.200677e-13	3.1942642	0.033	0.003
Hectd1	4.404075e-18	1.219841e-13	0.3520804	0.9	0.773
Map2	4.405516e-18	1.220240e-13	0.3846086	0.634	0.431
Ddx10	4.589900e-18	1.271310e-13	0.3266682	0.822	0.629
Pgap2	4.639300e-18	1.284993e-13	0.6623676	0.514	0.355
Tpm3	4.765798e-18	1.320031e-13	0.5410645	0.614	0.453
Ccni	4.811672e-18	1.332737e-13	0.5099224	0.679	0.529
Ctc1	4.821977e-18	1.335591e-13	0.8470379	0.355	0.212
Rph3al	5.596784e-18	1.550197e-13	0.3526073	0.291	0.147
Kantr	5.637049e-18	1.561350e-13	0.6795347	0.507	0.35
Col8a2	5.704208e-18	1.579952e-13	1.1901473	0.174	0.072
C430049B03Rik	5.950485e-18	1.648165e-13	0.3644105	0.844	0.661
Gm49970	5.956955e-18	1.649957e-13	1.7314213	0.096	0.028
Ireb2	6.002436e-18	1.662555e-13	0.3228986	0.884	0.76
Erich1	6.176668e-18	1.710813e-13	0.9100081	0.262	0.137
Parp1	6.369329e-18	1.764177e-13	0.7232407	0.403	0.246
1600022D10Rik	6.407074e-18	1.774631e-13	3.5442658	0.028	0.002
Herc6	6.552001e-18	1.814773e-13	1.0936117	0.285	0.151
Acaca	6.562535e-18	1.817691e-13	0.2034870	0.89	0.762
Ptchd3	7.148519e-18	1.979997e-13	4.8069345	0.026	0.002
Gm30505	7.699213e-18	2.132528e-13	3.0647702	0.049	0.009
Stac2	7.924389e-18	2.194897e-13	2.7612783	0.044	0.007
Gm34455	8.065778e-18	2.234059e-13	4.4488311	0.024	0.001
Osbpl1a	8.089417e-18	2.240607e-13	0.3884857	0.717	0.548
Spry4	8.288678e-18	2.295798e-13	1.5138869	0.1	0.031
Plekha8	8.306229e-18	2.300659e-13	0.5759036	0.489	0.327
Cemip2	8.656104e-18	2.397568e-13	0.6572666	0.494	0.34
Gm17545	8.682042e-18	2.404752e-13	1.5928054	0.106	0.033
Cnot9	8.726312e-18	2.417014e-13	0.6831543	0.464	0.31
Fam102a	8.733616e-18	2.419037e-13	1.0877569	0.26	0.137
Zfp599	9.741422e-18	2.698179e-13	2.0751636	0.066	0.015
Vcpkmt	1.029971e-17	2.852815e-13	1.4094644	0.17	0.074
Serpina3a	1.043116e-17	2.889224e-13	2.4880158	0.057	0.012
Srsf2	1.048632e-17	2.904501e-13	0.3964145	0.758	0.582
Psen1	1.060134e-17	2.936360e-13	0.4780871	0.583	0.395
Kdm5d	1.118594e-17	3.098282e-13	0.5032816	0.67	0.516
Ucp2	1.302919e-17	3.608825e-13	1.3908759	0.125	0.045
Zfp61	1.306422e-17	3.618529e-13	1.0365917	0.211	0.097
Bclaf1	1.362470e-17	3.773768e-13	0.2817550	0.964	0.868
Clasp2	1.380424e-17	3.823498e-13	0.3688632	0.89	0.742
Npm2	1.404210e-17	3.889381e-13	2.0822962	0.059	0.013
Pot1a	1.595145e-17	4.418233e-13	0.5451912	0.633	0.476
Kank3	1.639473e-17	4.541011e-13	1.1528484	0.197	0.09
Fbxw11	1.669740e-17	4.624847e-13	0.3625812	0.857	0.735
Ckap5	1.672154e-17	4.631532e-13	0.4319963	0.869	0.737
Jade1	1.688341e-17	4.676368e-13	0.8196762	0.396	0.252
Fmn1	1.702429e-17	4.715389e-13	0.2861326	0.441	0.265
Yipf1	1.861325e-17	5.155497e-13	0.8024874	0.359	0.215
Gna12	1.910247e-17	5.291002e-13	0.4938937	0.68	0.538
Bahcc1	1.938942e-17	5.370482e-13	0.7459585	0.395	0.24
Ext1	2.026056e-17	5.611770e-13	0.2273089	0.976	0.939
Gtf2ird1	2.187741e-17	6.059604e-13	0.4508522	0.654	0.476
Alkbh8	2.196702e-17	6.084426e-13	0.4583598	0.672	0.523
Vmn2r12	2.229592e-17	6.175523e-13	2.5678562	0.042	0.006
G3bp1	2.347137e-17	6.501099e-13	0.4657097	0.734	0.599
Son	2.367713e-17	6.558091e-13	0.2906872	0.974	0.904
Bhlhb9	2.397551e-17	6.640736e-13	1.1801286	0.222	0.109
4921524J17Rik	2.501495e-17	6.928640e-13	0.6937392	0.428	0.277
Scamp1	2.673954e-17	7.406318e-13	0.6461166	0.493	0.335
Wars2	2.752783e-17	7.624659e-13	0.5580581	0.547	0.386
Tspan5	2.755648e-17	7.632594e-13	0.2598324	0.835	0.69
Nipa2	2.793268e-17	7.736793e-13	0.4841635	0.65	0.479
2810410L24Rik	2.933133e-17	8.124193e-13	1.0491162	0.229	0.111
Gnasas1	2.948099e-17	8.165645e-13	0.5644244	0.532	0.368
Iqch	3.005668e-17	8.325100e-13	1.7770452	0.156	0.065
Fam120b	3.028049e-17	8.387089e-13	0.5143693	0.573	0.401
Dclre1c	3.055904e-17	8.464242e-13	0.9106044	0.316	0.186
Gm44026	3.288066e-17	9.107286e-13	4.2426440	0.03	0.002
Plaa	3.683920e-17	1.020372e-12	0.5106474	0.659	0.492
Ube2o	3.777346e-17	1.046249e-12	0.7639808	0.366	0.225
Kyat3	3.824229e-17	1.059235e-12	1.3193421	0.222	0.112
Pgm1	3.902600e-17	1.080942e-12	0.9778089	0.262	0.138
Fmo4	4.195936e-17	1.162190e-12	3.7380472	0.025	0.002
A930037H05Rik	4.222198e-17	1.169464e-12	0.9471612	0.306	0.177
Kdf1	4.666843e-17	1.292622e-12	2.7948802	0.057	0.011
Znfx1	4.748570e-17	1.315259e-12	0.9772542	0.299	0.169
Hid1	5.951821e-17	1.648535e-12	3.6584990	0.036	0.004
Gm16973	6.044297e-17	1.674149e-12	1.2854401	0.178	0.079
Rlf	6.046765e-17	1.674833e-12	0.3869632	0.857	0.737
Zfp800	6.144322e-17	1.701854e-12	0.5531645	0.515	0.353
Cdk7	6.934635e-17	1.920755e-12	0.4710593	0.68	0.525
Cep57l1	7.639002e-17	2.115851e-12	0.5661289	0.563	0.41
Gm15893	7.665116e-17	2.123084e-12	2.0445684	0.066	0.015
Zfp872	7.751118e-17	2.146905e-12	2.4121843	0.067	0.016
Gm11837	8.201071e-17	2.271533e-12	1.5864565	0.145	0.06
Pold3	8.468281e-17	2.345545e-12	0.6507891	0.495	0.347
Gm45051	8.582374e-17	2.377146e-12	2.7981681	0.048	0.008
Qrich1	8.726112e-17	2.416959e-12	0.3432364	0.855	0.71
Hdc	8.800839e-17	2.437656e-12	1.9955779	0.066	0.016
Rabgef1	9.498999e-17	2.631033e-12	0.6739025	0.452	0.298
Rab11a	9.844548e-17	2.726743e-12	0.7013671	0.428	0.284
Snx5	1.006954e-16	2.789060e-12	0.3940949	0.75	0.59
Ifi27	1.017170e-16	2.817357e-12	1.3594861	0.185	0.085
Syk	1.023695e-16	2.835432e-12	1.1556081	0.19	0.087
Acsm3	1.072992e-16	2.971972e-12	2.9056837	0.049	0.009
Naa16	1.078205e-16	2.986412e-12	0.4123538	0.811	0.688
Glce	1.128667e-16	3.126183e-12	0.6788198	0.48	0.336
Hmgn5	1.241689e-16	3.439231e-12	1.3073551	0.114	0.04
Phf12	1.339205e-16	3.709331e-12	0.4295647	0.775	0.617
Gm13031	1.396846e-16	3.868984e-12	3.3411956	0.026	0.003
Rgn	1.426476e-16	3.951054e-12	4.2213129	0.02	0.001
Rc3h1	1.453047e-16	4.024650e-12	0.3824850	0.832	0.708
Gm36529	1.456299e-16	4.033657e-12	3.0016760	0.026	0.003
Ddx42	1.471843e-16	4.076710e-12	0.4014406	0.768	0.614
Rnf44	1.632058e-16	4.520475e-12	0.8827788	0.283	0.158
Rhbdd1	1.673897e-16	4.636359e-12	0.6372260	0.394	0.246
Uqcc1	1.855722e-16	5.139978e-12	0.5204003	0.596	0.428
Dtnbos	1.921508e-16	5.322194e-12	1.9422311	0.083	0.024
Samd1	1.951878e-16	5.406311e-12	1.1816738	0.178	0.081
Tnpo3	1.993265e-16	5.520946e-12	0.3645348	0.82	0.677
Luc7l3	2.031439e-16	5.626680e-12	0.2871682	0.917	0.841
Ikbkg	2.105062e-16	5.830599e-12	1.1792397	0.23	0.117
Tmc6	2.133200e-16	5.908537e-12	1.0391379	0.151	0.062
Vim	2.185370e-16	6.053038e-12	0.4457466	0.523	0.356
Cnmd	2.250644e-16	6.233832e-12	2.3489473	0.066	0.016
8030423J24Rik	2.297722e-16	6.364231e-12	6.3533231	0.011	0
Nup155	2.345415e-16	6.496332e-12	0.4814864	0.634	0.474
Gm20559	2.360997e-16	6.539489e-12	1.2680380	0.103	0.035
Rpgrip1l	2.484539e-16	6.881676e-12	0.6945565	0.436	0.298
Vdac2	2.668532e-16	7.391301e-12	0.6050389	0.448	0.293
Ift43	2.748220e-16	7.612018e-12	0.5991925	0.452	0.3
Gm48287	2.750697e-16	7.618881e-12	3.8351121	0.017	0.001
Gm47064	2.769882e-16	7.672020e-12	3.9018664	0.017	0.001
Slc4a3	2.901801e-16	8.037408e-12	0.8191246	0.252	0.129
Atf1	2.975195e-16	8.240696e-12	0.5291228	0.589	0.436
Defb42	3.288975e-16	9.109804e-12	3.5154027	0.03	0.003
Zfp976	3.439498e-16	9.526721e-12	0.6406343	0.49	0.344
Wdr41	3.502813e-16	9.702090e-12	0.5711217	0.531	0.373
Gm26691	3.545815e-16	9.821199e-12	0.8962368	0.28	0.156
Fnbp1	3.725869e-16	1.031991e-11	0.7822320	0.597	0.496
Zfp995	3.842951e-16	1.064420e-11	0.9794331	0.268	0.148
Fam241a	3.858239e-16	1.068655e-11	1.3126243	0.164	0.07
Ndst1	3.858657e-16	1.068771e-11	0.5634572	0.522	0.355
Slc11a2	4.015071e-16	1.112094e-11	0.9341965	0.295	0.167
Stau2	4.222977e-16	1.169680e-11	0.3876000	0.812	0.688
Atp6v0e	4.608796e-16	1.276544e-11	0.7830922	0.329	0.193
Tmem121b	4.756543e-16	1.317467e-11	2.6034034	0.037	0.005
Sema4g	5.120782e-16	1.418354e-11	1.3976807	0.122	0.046
Tmcc3os	5.141980e-16	1.424226e-11	3.4889864	0.026	0.003
Trappc6a	5.294333e-16	1.466424e-11	1.3888076	0.112	0.04
Amotl2	5.451550e-16	1.509970e-11	0.5327979	0.303	0.168
Kcnmb4os2	5.493524e-16	1.521596e-11	2.1688961	0.07	0.018
Mgst3	5.676922e-16	1.572394e-11	1.0971763	0.147	0.06
Gm4793	5.733649e-16	1.588106e-11	1.8608542	0.066	0.016
Zfp947	5.868444e-16	1.625442e-11	0.9496951	0.141	0.056
Sf1	6.246458e-16	1.730144e-11	0.4438737	0.653	0.502
Ptpn3	6.684000e-16	1.851334e-11	0.6271123	0.506	0.357
Il22ra1	6.806153e-16	1.885168e-11	3.3742957	0.045	0.008
Gm48678	7.162666e-16	1.983915e-11	0.9724699	0.248	0.131
Morf4l1	8.099334e-16	2.243354e-11	0.3425877	0.851	0.713
Rep15	8.364783e-16	2.316878e-11	1.7517410	0.083	0.025
Bche	8.427370e-16	2.334213e-11	1.2792409	0.192	0.091
Vti1a	8.480804e-16	2.349013e-11	0.3071743	0.892	0.769
Zbtb7a	8.620756e-16	2.387777e-11	0.7851023	0.318	0.187
Ptpn11	8.650576e-16	2.396037e-11	0.6342497	0.47	0.327
Mink1	8.872529e-16	2.457513e-11	0.7421953	0.358	0.222
A230001M10Rik	9.116160e-16	2.524994e-11	3.7712667	0.03	0.003
4732490B19Rik	9.484785e-16	2.627096e-11	4.6250967	0.016	0
Rbbp7	9.557207e-16	2.647155e-11	0.4129676	0.757	0.592
Pdp1	9.818395e-16	2.719499e-11	1.1244814	0.246	0.134
Gm35188	1.028313e-15	2.848223e-11	0.6958571	0.391	0.244
Acly	1.129210e-15	3.127685e-11	0.2117729	0.507	0.339
Diras2	1.153091e-15	3.193832e-11	3.0638106	0.042	0.008
Gm12676	1.191408e-15	3.299962e-11	3.6737149	0.022	0.002
Psat1	1.219038e-15	3.376491e-11	1.4669480	0.11	0.039
Clic5	1.220987e-15	3.381889e-11	2.4542057	0.052	0.011
Mmp23	1.263776e-15	3.500406e-11	1.1861320	0.12	0.046
Pfas	1.294049e-15	3.584258e-11	0.7528554	0.367	0.232
Brd3	1.347200e-15	3.731476e-11	0.4876010	0.588	0.433
Inpp5b	1.415761e-15	3.921373e-11	0.7363630	0.299	0.167
4921504A21Rik	1.480537e-15	4.100790e-11	1.0051189	0.203	0.095
Gm47467	1.510039e-15	4.182507e-11	1.2771724	0.151	0.062
Hat1	1.511180e-15	4.185665e-11	0.4483946	0.668	0.511
Thada	1.518580e-15	4.206164e-11	0.2646430	0.888	0.762
Ciita	1.632069e-15	4.520505e-11	2.4872989	0.041	0.007
Dbt	1.853464e-15	5.133724e-11	0.8020043	0.262	0.143
Pibf1	1.860279e-15	5.152601e-11	0.3671223	0.83	0.679
Cdk6	1.864566e-15	5.164474e-11	0.6079146	0.501	0.346
Mid2	1.884011e-15	5.218335e-11	0.6897048	0.303	0.169
Xrcc4	1.913424e-15	5.299801e-11	0.3744340	0.721	0.557
Nemf	1.959117e-15	5.426363e-11	0.4228938	0.76	0.63
Pla2g5	1.961903e-15	5.434079e-11	1.2410166	0.185	0.086
Naa35	1.985304e-15	5.498894e-11	0.5228419	0.653	0.515
Cacul1	2.030571e-15	5.624276e-11	0.3978184	0.741	0.581
Aftph	2.035514e-15	5.637966e-11	0.3430522	0.668	0.478
Nxnl2	2.089326e-15	5.787016e-11	2.3688453	0.033	0.005
Cyp4f13	2.362333e-15	6.543189e-11	0.8229243	0.317	0.186
Smarca2	2.470204e-15	6.841971e-11	0.4437705	0.667	0.526
Usp33	2.528320e-15	7.002942e-11	0.3590176	0.766	0.633
Laptm4b	2.719446e-15	7.532320e-11	0.6114965	0.395	0.253
Atp8a2	2.770869e-15	7.674754e-11	0.7878148	0.279	0.152
Spata6	2.957641e-15	8.192073e-11	0.4564767	0.592	0.434
Rnf208	3.028034e-15	8.387050e-11	2.5702901	0.048	0.01
Bbx	3.043315e-15	8.429374e-11	0.3463410	0.913	0.841
Plekhj1	3.078947e-15	8.528069e-11	1.0283609	0.185	0.087
Gm41545	3.098312e-15	8.581704e-11	3.8351263	0.015	0
Insyn2b	3.341152e-15	9.254323e-11	3.1889366	0.04	0.006
Dmrt3	3.366753e-15	9.325233e-11	2.7097803	0.055	0.012
Sec61a2	3.395982e-15	9.406190e-11	0.3504246	0.81	0.671
Ahi1	3.456327e-15	9.573335e-11	0.5900244	0.502	0.351

## Sheet: c3 marker genes
gene	p-value	adj p-value	avg log2FC	% c3 cells	% other cells
Fam129a	0.000000e+00	0.000000e+00	7.5554373	0.982	0.047
Lhcgr	0.000000e+00	0.000000e+00	6.5105000	0.957	0.084
8030451A03Rik	0.000000e+00	0.000000e+00	6.6871313	0.971	0.103
Kcnip4	0.000000e+00	0.000000e+00	8.0760472	0.885	0.04
Acsbg1	0.000000e+00	0.000000e+00	5.5225334	0.99	0.147
Crhr1	0.000000e+00	0.000000e+00	7.7336957	0.834	0.011
Chrm3	0.000000e+00	0.000000e+00	6.1380809	0.89	0.073
Rbm47	0.000000e+00	0.000000e+00	4.0262469	0.947	0.157
Dock8	0.000000e+00	0.000000e+00	4.6075737	0.841	0.051
6330411D24Rik	0.000000e+00	0.000000e+00	6.6350701	0.864	0.099
Cyp11a1	0.000000e+00	0.000000e+00	5.3468149	0.992	0.23
Hsd3b1	0.000000e+00	0.000000e+00	5.1318670	0.976	0.218
Nckap5	0.000000e+00	0.000000e+00	5.5761901	0.982	0.231
Oca2	0.000000e+00	0.000000e+00	7.1605913	0.766	0.016
Vsnl1	0.000000e+00	0.000000e+00	4.9709443	0.831	0.093
Pak3	0.000000e+00	0.000000e+00	2.6929367	0.917	0.181
Pde8b	0.000000e+00	0.000000e+00	4.5818305	0.845	0.114
Alas1	0.000000e+00	0.000000e+00	5.0665001	0.925	0.195
Nr5a1	0.000000e+00	0.000000e+00	3.7711679	0.936	0.215
Fdx1	0.000000e+00	0.000000e+00	4.6763068	0.936	0.216
Thrb	0.000000e+00	0.000000e+00	4.2311829	0.842	0.125
Dpf3	0.000000e+00	0.000000e+00	3.7666063	0.939	0.225
Iqgap2	0.000000e+00	0.000000e+00	4.7692153	0.994	0.281
Ephx1	0.000000e+00	0.000000e+00	4.9692443	0.761	0.058
Kcnh1	0.000000e+00	0.000000e+00	2.9390504	0.981	0.288
Gm4107	0.000000e+00	0.000000e+00	6.0775612	0.732	0.041
Smoc1	0.000000e+00	0.000000e+00	3.4228514	0.976	0.289
March3	0.000000e+00	0.000000e+00	4.0481590	0.885	0.2
Fdxr	0.000000e+00	0.000000e+00	2.9993890	0.879	0.213
Ston2	0.000000e+00	0.000000e+00	4.5197524	0.828	0.171
Cobll1	0.000000e+00	0.000000e+00	4.0218677	0.82	0.189
Rmdn2	0.000000e+00	0.000000e+00	3.0241399	0.967	0.337
Star	0.000000e+00	0.000000e+00	4.3629501	0.751	0.126
Gsg1l	0.000000e+00	0.000000e+00	2.9120618	0.909	0.286
Cpeb2	0.000000e+00	0.000000e+00	3.2726656	0.85	0.231
Slc7a8	0.000000e+00	0.000000e+00	4.6386321	0.67	0.051
Dnm3	0.000000e+00	0.000000e+00	3.0699446	0.931	0.313
Caskin1	0.000000e+00	0.000000e+00	3.8705288	0.707	0.089
Pank1	0.000000e+00	0.000000e+00	3.4301025	0.967	0.36
Susd3	0.000000e+00	0.000000e+00	4.0392671	0.676	0.071
Fam222a	0.000000e+00	0.000000e+00	3.7091008	0.707	0.107
Gm16168	0.000000e+00	0.000000e+00	6.8441453	0.62	0.021
Lss	0.000000e+00	0.000000e+00	4.4596617	0.695	0.098
Pcx	0.000000e+00	0.000000e+00	3.6251943	0.754	0.161
Filip1	0.000000e+00	0.000000e+00	4.3404266	0.691	0.099
Klhl14	0.000000e+00	0.000000e+00	5.6326421	0.604	0.015
Pgbd5	0.000000e+00	0.000000e+00	5.3230961	0.646	0.063
Fads2	0.000000e+00	0.000000e+00	4.0303736	0.951	0.368
Nsdhl	0.000000e+00	0.000000e+00	3.6771869	0.738	0.161
Prkar2b	0.000000e+00	0.000000e+00	5.5007040	0.99	0.416
Rph3al	0.000000e+00	0.000000e+00	3.9765882	0.679	0.112
Slc45a3	0.000000e+00	0.000000e+00	5.2830060	0.598	0.032
Ern1	0.000000e+00	0.000000e+00	3.1653169	0.925	0.37
Scarb1	0.000000e+00	0.000000e+00	4.4859037	0.936	0.382
Hao2	0.000000e+00	0.000000e+00	6.7846710	0.566	0.013
Rad51ap2	0.000000e+00	0.000000e+00	3.7577866	0.627	0.077
Mapt	0.000000e+00	0.000000e+00	4.2169136	0.608	0.068
Akr1cl	0.000000e+00	0.000000e+00	3.6314275	0.997	0.461
Mob4	0.000000e+00	0.000000e+00	3.7119071	0.971	0.453
Gramd1b	0.000000e+00	0.000000e+00	5.4388547	0.998	0.494
Slc6a15	0.000000e+00	0.000000e+00	5.6720580	0.494	0.026
Adh1	0.000000e+00	0.000000e+00	5.7815518	0.498	0.033
A530020G20Rik	0.000000e+00	0.000000e+00	4.5883791	0.494	0.038
1700110K17Rik	0.000000e+00	0.000000e+00	5.6437188	0.421	0.015
Gm36037	0.000000e+00	0.000000e+00	7.6232450	0.411	0.006
Lncbate1	0.000000e+00	0.000000e+00	6.2356742	0.415	0.012
Dlgap1	0.000000e+00	0.000000e+00	3.8256495	1	0.601
Megf10	0.000000e+00	0.000000e+00	5.9761365	0.407	0.018
Dact2	0.000000e+00	0.000000e+00	5.4375273	0.405	0.021
Plcb4	0.000000e+00	0.000000e+00	2.7976637	0.995	0.624
E130111B04Rik	0.000000e+00	0.000000e+00	5.7835877	0.34	0.009
Gm31084	0.000000e+00	0.000000e+00	7.5648767	0.292	0.004
Cyp17a1	0.000000e+00	0.000000e+00	3.4952962	0.994	0.726
Tmem164	0.000000e+00	0.000000e+00	2.6238865	0.995	0.814
Msi2	0.000000e+00	0.000000e+00	2.4066699	1	0.907
Prlr	1.29481e-307	3.58637e-303	2.9642790	0.962	0.371
Pcyt2	2.31076e-307	6.40034e-303	3.2773253	0.78	0.187
Mc2r	1.51864e-305	4.20633e-301	4.5269696	0.386	0.022
Rora	2.77241e-305	7.67903e-301	2.6076105	0.994	0.848
Ldlr	2.53495e-302	7.02131e-298	2.9627058	0.876	0.28
Aldh1l1	1.23935e-301	3.43274e-297	4.4784017	0.373	0.021
Msmo1	1.90487e-300	5.2761e-296	3.2225370	0.9	0.343
Pcsk6	7.68318e-300	2.12809e-295	3.3004390	0.861	0.271
Hmgcs1	2.03643e-299	5.6405e-295	3.2634639	0.927	0.428
Srd5a2	3.71576e-297	1.02919e-292	7.1901217	0.258	0.004
Dnah2	1.18233e-295	3.27481e-291	3.7467793	0.598	0.087
1010001N08Rik	1.67531e-293	4.64028e-289	3.3790292	0.619	0.094
Kcnma1	1.4922e-289	4.1331e-285	2.4889801	0.974	0.48
Mvd	4.13602e-289	1.1456e-284	4.1485172	0.437	0.038
Hmgcr	2.05353e-284	5.68787e-280	3.0033275	0.925	0.453
Per2	2.4844e-283	6.88129e-279	4.1239079	0.448	0.042
Fdps	2.93075e-283	8.1176e-279	3.2339973	0.786	0.219
Slc7a11	1.22496e-281	3.3929e-277	5.2285757	0.419	0.031
Mtss1	1.7027e-280	4.71613e-276	3.0069849	0.847	0.273
Me1	3.70423e-278	1.026e-273	2.3052962	0.998	0.53
Aebp1	8.16854e-277	2.26252e-272	2.5115684	0.92	0.363
Ppp1r16b	5.32545e-274	1.47504e-269	2.3894541	0.778	0.154
4930426D05Rik	1.273e-270	3.52594e-266	5.6060695	0.252	0.005
Atp2b3	2.99543e-270	8.29674e-266	4.8796413	0.372	0.026
Eps8	5.78144e-269	1.60134e-264	2.1150263	0.952	0.317
Greb1	3.71445e-266	1.02883e-261	2.3152281	0.876	0.274
Aldh1a1	9.39694e-265	2.60276e-260	2.7677277	0.89	0.261
Cd36	1.29346e-264	3.58263e-260	4.0611141	0.411	0.035
St8sia5	4.77624e-264	1.32292e-259	5.8437118	0.265	0.008
Por	5.39914e-263	1.49545e-258	2.7404451	0.836	0.275
Acly	8.9429e-262	2.477e-257	2.9673952	0.841	0.311
Xdh	6.73598e-259	1.86573e-254	6.2333169	0.257	0.006
Acaca	2.63853e-257	7.3082e-253	2.0888178	0.979	0.756
Idi1	5.15205e-257	1.42701e-252	3.4085397	0.651	0.139
Sel1l	2.59113e-256	7.17693e-252	2.4934667	0.93	0.48
Elmo1	3.32451e-255	9.20823e-251	2.7661293	0.876	0.273
Hsd17b7	5.20209e-255	1.44088e-250	3.3003126	0.643	0.132
Sphkap	3.52454e-254	9.76227e-250	6.7679017	0.29	0.008
Plin1	1.70611e-253	4.72559e-249	3.7416505	0.4	0.035
Tspan18	1.31804e-251	3.6507e-247	2.5715651	0.802	0.229
Elovl5	2.35096e-250	6.51168e-246	2.5780356	0.898	0.399
Pgm3	5.1053e-249	1.41407e-244	2.7211429	0.793	0.226
Pde8a	5.7228e-249	1.5851e-244	2.5195516	0.85	0.29
Tepp	6.88216e-249	1.90622e-244	5.6668861	0.247	0.007
Dhcr7	3.63486e-247	1.00678e-242	3.1580436	0.683	0.166
Ralgapa1	1.86717e-246	5.1717e-242	1.4972618	0.989	0.883
Hivep3	1.99621e-244	5.52911e-240	2.5486534	0.847	0.299
Scap	4.93569e-240	1.36709e-235	2.5714660	0.848	0.321
Steap3	5.8007e-240	1.60668e-235	3.5756472	0.52	0.076
Dnajc15	5.56466e-238	1.5413e-233	2.8210567	0.809	0.286
Sh2d4a	1.60902e-237	4.45667e-233	2.7458248	0.624	0.106
Cst13	1.67761e-237	4.64665e-233	4.0354170	0.36	0.03
Fam214a	3.08131e-237	8.53461e-233	2.2590067	0.922	0.41
Man2a1	1.46352e-235	4.05367e-231	2.0692031	0.967	0.667
Chdh	6.86494e-235	1.90145e-230	5.2877470	0.263	0.01
4933400C23Rik	2.17004e-232	6.01059e-228	7.4688206	0.204	0.003
Shank2	1.64744e-229	4.56309e-225	3.6323663	0.619	0.124
Pcnt	2.24374e-229	6.21472e-225	2.5953892	0.858	0.383
Gm34237	8.06097e-229	2.23273e-224	3.7275757	0.378	0.037
Tm7sf2	2.35684e-228	6.52798e-224	3.6522885	0.421	0.049
Galnt10	1.34004e-225	3.71164e-221	2.5053025	0.805	0.275
Cdon	2.85276e-225	7.90158e-221	2.2199625	0.973	0.705
Gm37240	5.40211e-225	1.49628e-220	4.2230217	0.788	0.281
Plcl2	1.56576e-224	4.33686e-220	2.3802255	0.936	0.564
Idh1	6.59376e-223	1.82634e-218	2.5336056	0.815	0.301
Tcaf1	1.76941e-222	4.90091e-218	2.1437054	0.946	0.514
Fam155a	1.71985e-221	4.76363e-217	2.1072925	0.896	0.324
Kit	3.34808e-221	9.27353e-217	3.7070700	0.587	0.123
Elovl6	4.38213e-216	1.21376e-211	2.0210051	0.954	0.63
Robo1	6.64177e-216	1.83964e-211	1.6763457	0.986	0.831
Cyb5b	4.63832e-214	1.28472e-209	2.4411097	0.858	0.39
D030025E07Rik	1.12224e-213	3.10837e-209	6.2884528	0.207	0.004
Sgip1	3.51822e-213	9.74476e-209	3.8712842	0.579	0.124
Rapgef4	7.72614e-212	2.13999e-207	2.3808318	0.825	0.306
Atp8a2	8.70508e-212	2.41113e-207	3.4425035	0.59	0.125
Astn2	1.54017e-211	4.26598e-207	3.1081359	0.67	0.178
Gm28905	1.5525e-211	4.30013e-207	4.6901569	0.274	0.016
Cyp51	2.27857e-210	6.31117e-206	2.3855335	0.88	0.453
Fdft1	1.37684e-208	3.81356e-204	2.3404749	0.839	0.359
Zc3hav1	1.79158e-208	4.96233e-204	2.2878571	0.687	0.16
Rnf2	5.30129e-207	1.46835e-202	2.4794615	0.903	0.507
Acat2	2.57744e-205	7.13898e-201	3.2696373	0.55	0.115
Atp1a3	7.55332e-205	2.09212e-200	4.8345063	0.246	0.012
Gm28382	2.32345e-203	6.4355e-199	8.7583484	0.164	0.001
5430401H09Rik	8.60329e-202	2.38294e-197	3.3862184	0.321	0.025
Hspa12a	1.80414e-201	4.99711e-197	2.5898178	0.781	0.295
Stambpl1	9.72068e-201	2.69243e-196	3.0922516	0.507	0.082
Acsl4	1.47111e-200	4.07469e-196	2.5397291	0.797	0.3
Pfkfb4	3.69627e-200	1.02379e-195	2.8652621	0.56	0.115
Amotl2	2.26862e-199	6.28363e-195	2.9274189	0.598	0.142
Il1r1	5.1674e-199	1.43127e-194	2.6333193	0.633	0.15
Hipk2	8.22134e-199	2.27715e-194	1.9407241	0.965	0.658
Fndc4	8.98909e-197	2.4898e-192	2.9717089	0.506	0.091
Fam110b	3.41205e-196	9.45069e-192	2.1994954	0.922	0.606
Kcnq1ot1	4.17086e-195	1.15525e-190	1.6596313	0.949	0.783
Zfp521	1.531e-194	4.24056e-190	1.7558664	0.986	0.63
Stk32a	1.46489e-193	4.05745e-189	5.3914606	0.226	0.01
Scpep1	6.26047e-192	1.73402e-187	2.6461351	0.659	0.181
Bcar3	3.1553e-190	8.73954e-186	2.1723240	0.842	0.331
Macf1	4.71089e-190	1.30482e-185	1.0891837	0.997	0.948
Ptpn4	7.91416e-189	2.19206e-184	1.5180894	0.979	0.751
Kcnk3	1.47322e-188	4.08053e-184	2.6725407	0.703	0.223
Grin2c	4.89961e-188	1.35709e-183	4.9273823	0.223	0.01
Dock5	7.21481e-188	1.99836e-183	2.7842109	0.603	0.142
Gm36602	4.60724e-187	1.27611e-182	6.5960951	0.159	0.002
Rasgef1b	9.70975e-187	2.68941e-182	2.2703535	0.786	0.277
Olfr330	2.8649e-186	7.9352e-182	6.8081928	0.172	0.003
Lrrn2	3.24677e-186	8.99291e-182	3.8029206	0.351	0.04
Sc5d	1.00363e-185	2.77985e-181	2.6708318	0.606	0.151
Abhd2	3.33167e-185	9.22807e-181	2.4530556	0.818	0.364
Fads1	8.90102e-184	2.46541e-179	2.4452341	0.743	0.266
Slc25a3	1.75113e-183	4.85027e-179	2.1296082	0.836	0.422
Tnc	8.21718e-183	2.276e-178	2.1675739	0.518	0.096
Epb41l3	7.03264e-182	1.9479e-177	3.1505741	0.734	0.295
Slc12a7	9.20493e-182	2.54958e-177	2.4930672	0.697	0.223
Wapl	4.90886e-181	1.35966e-176	1.3144580	0.987	0.83
Sdk1	8.56983e-181	2.37367e-176	1.8430561	0.981	0.584
Chst11	1.94171e-180	5.37814e-176	2.2508227	0.711	0.222
Magi1	4.39646e-180	1.21773e-175	1.4120256	0.987	0.838
9530036O11Rik	3.15879e-179	8.74923e-175	4.6567824	0.268	0.019
Paqr8	3.95437e-179	1.09528e-174	3.0979983	0.478	0.091
Atp6v0a1	2.11445e-178	5.8566e-174	2.0588225	0.853	0.427
Frmd5	2.68528e-178	7.43768e-174	3.6750284	0.579	0.139
Gca	1.73905e-175	4.81681e-171	3.2980937	0.453	0.079
Gm47405	9.11895e-174	2.52577e-169	6.3085687	0.163	0.003
Epha4	1.56867e-173	4.34489e-169	2.7075553	0.648	0.192
Tob1	1.70049e-172	4.71003e-168	3.1472740	0.45	0.083
Prkn	3.11806e-172	8.63639e-168	1.9012212	0.9	0.492
Oxtr	3.08429e-171	8.54287e-167	4.3395692	0.228	0.013
Arhgap26	1.15377e-170	3.1957e-166	1.6537773	0.887	0.408
Rerg	1.99841e-169	5.53521e-165	1.9068817	0.812	0.316
Kifc3	1.52787e-167	4.23189e-163	3.2572169	0.434	0.08
Rsrp1	3.4319e-167	9.50567e-163	1.4683614	0.955	0.776
Arhgef6	6.46639e-167	1.79106e-162	3.2544036	0.34	0.043
Zbtb7c	1.06948e-166	2.96225e-162	2.1691500	0.737	0.257
Irf8	1.32712e-165	3.67585e-161	3.9533626	0.25	0.018
Slc25a35	6.84437e-165	1.89575e-160	4.5444190	0.22	0.013
Lrrc75a	3.22416e-164	8.93029e-160	2.5510958	0.636	0.195
Olfr329-ps	6.90313e-163	1.91203e-158	6.6973337	0.156	0.003
1700020G17Rik	6.32792e-162	1.75271e-157	4.0236877	0.282	0.028
Aldh1a7	2.27837e-161	6.31063e-157	3.5285063	0.364	0.05
Gpam	3.11223e-161	8.62025e-157	2.1129128	0.753	0.293
Dhdh	1.81139e-160	5.0172e-156	2.8385629	0.435	0.081
Gm16894	1.817e-160	5.03272e-156	4.8862241	0.183	0.008
Hs3st1	2.54506e-160	7.0493e-156	2.6987606	0.453	0.078
Fut8	1.71236e-159	4.74288e-155	1.6088982	0.952	0.679
Hrg	2.19929e-159	6.09158e-155	6.5142878	0.145	0.003
Srrm2	3.80572e-157	1.05411e-152	0.9879922	0.992	0.907
Esr1	4.95822e-157	1.37333e-152	1.8633971	0.939	0.527
Cyp26b1	2.52725e-156	6.99998e-152	3.0320988	0.534	0.134
Tspan15	2.96916e-155	8.22398e-151	2.1452321	0.64	0.191
Bmp6	4.10144e-155	1.13602e-150	3.1882381	0.553	0.145
Cluh	5.61292e-153	1.55467e-148	2.6203388	0.544	0.143
Slc7a1	2.24618e-152	6.22148e-148	2.2125474	0.668	0.222
Ccnjl	1.16549e-151	3.22819e-147	2.3190373	0.721	0.29
Proser2	1.66428e-151	4.60971e-147	3.5244949	0.344	0.048
Adcy9	1.83336e-150	5.07804e-146	1.7704979	0.828	0.388
Dip2c	5.6294e-150	1.55923e-145	1.1609315	0.989	0.88
Esrrg	8.2794e-150	2.29323e-145	3.0329933	0.413	0.081
Bhlhe40	8.52291e-150	2.36068e-145	4.1908589	0.257	0.024
Pde10a	2.54155e-149	7.03958e-145	2.6477143	0.587	0.171
Ces1d	1.80695e-148	5.00488e-144	6.1431959	0.144	0.003
Gm17276	4.09351e-148	1.13382e-143	3.4164360	0.455	0.097
Mir22hg	9.66677e-147	2.6775e-142	2.8992904	0.418	0.08
Nectin1	1.32224e-146	3.66235e-142	2.4032171	0.627	0.201
Gm4211	1.02468e-145	2.83815e-141	3.8523025	0.211	0.014
Hcn3	4.6486e-145	1.28757e-140	3.8842678	0.231	0.02
Mdfic	5.53845e-145	1.53404e-140	2.0242433	0.727	0.281
Acss2	2.16633e-144	6.00029e-140	3.4475371	0.587	0.196
Atxn2	2.32044e-144	6.42717e-140	1.0295286	0.992	0.866
Asah1	3.79924e-144	1.05231e-139	1.7250323	0.834	0.443
Cpne7	4.36593e-144	1.20927e-139	5.3258375	0.159	0.006
Lrrc9	6.06851e-144	1.68086e-139	3.3939078	0.381	0.068
Mindy1	2.09351e-143	5.7986e-139	2.5892601	0.486	0.116
Tle2	9.84917e-143	2.72802e-138	2.2754785	0.585	0.176
Hspd1	1.3855e-142	3.83756e-138	1.7449972	0.872	0.548
Trib2	4.4295e-142	1.22688e-137	1.6971684	0.815	0.35
Gm28410	7.72259e-142	2.139e-137	5.2481675	0.179	0.009
Gja1	1.26791e-141	3.51186e-137	1.9061878	0.74	0.298
Pkdcc	2.93214e-140	8.12145e-136	2.1948670	0.718	0.288
Kcng4	1.30417e-139	3.6123e-135	5.1433182	0.159	0.006
Nfat5	4.58744e-139	1.27063e-134	0.9408268	0.994	0.964
As3mt	5.43894e-139	1.50648e-134	2.8250806	0.461	0.106
Ppm1e	4.62706e-137	1.2816e-132	1.7031224	0.852	0.429
Cped1	3.61316e-136	1.00077e-131	1.3573147	0.998	0.769
Insig1	6.21632e-135	1.7218e-130	2.4414430	0.571	0.178
Rnf19a	1.30999e-134	3.62841e-130	1.7898312	0.906	0.604
Gm3830	6.65967e-134	1.84459e-129	3.8965015	0.223	0.021
AC163685.1	1.61157e-133	4.46373e-129	4.7655421	0.167	0.009
Osbpl9	2.08549e-133	5.77638e-129	1.2202315	0.962	0.746
Gm2694	8.31168e-133	2.30217e-128	2.8206574	0.522	0.149
Slc47a1	1.03055e-132	2.85442e-128	5.7590216	0.148	0.005
Fgfr2	1.39977e-132	3.8771e-128	1.1499939	0.951	0.783
Fam234b	4.40039e-132	1.21882e-127	2.5986133	0.376	0.072
Sqle	5.19982e-132	1.44025e-127	1.9553964	0.702	0.288
Nt5dc3	7.09274e-132	1.96455e-127	2.2511019	0.6	0.201
Cited2	2.92939e-131	8.11383e-127	2.5813613	0.502	0.137
Gm31641	3.50677e-131	9.71305e-127	5.3350595	0.145	0.006
Malat1	7.75736e-131	2.14863e-126	0.7819283	1	0.999
Gm48342	9.68893e-131	2.68364e-126	3.5973954	0.231	0.022
Opcml	1.97834e-130	5.47959e-126	2.9730738	0.313	0.048
Prr16	7.39786e-130	2.04906e-125	2.4324361	0.491	0.132
4930511M06Rik	1.02044e-129	2.82643e-125	3.3112622	0.346	0.06
Csrp2	3.07316e-129	8.51203e-125	2.6355788	0.419	0.093
AC171003.1	3.91743e-128	1.08505e-123	5.0602183	0.147	0.005
6030498E09Rik	2.34081e-127	6.48359e-123	2.3036524	0.499	0.127
Aco1	3.19026e-127	8.83637e-123	2.0645980	0.638	0.23
8030451O07Rik	5.26579e-127	1.45852e-122	4.8598288	0.177	0.01
Gsta3	6.7026e-127	1.85648e-122	2.9288469	0.359	0.067
Sqstm1	1.12908e-126	3.12733e-122	2.1548626	0.62	0.229
Scara5	2.6763e-126	7.41281e-122	2.3572432	0.451	0.099
Grb14	5.37974e-126	1.49008e-121	1.5822550	0.756	0.302
Copz2	2.32879e-125	6.45027e-121	2.1395760	0.507	0.133
Fcho1	6.65502e-125	1.84331e-120	4.1443433	0.212	0.018
Osbpl11	6.93072e-125	1.91967e-120	1.4294674	0.863	0.497
4732471J01Rik	7.65883e-125	2.12134e-120	1.7430064	0.786	0.403
Aff2	1.3478e-124	3.73315e-120	1.4879813	0.939	0.567
Dip2a	2.37409e-124	6.57576e-120	1.7900399	0.759	0.374
Mamld1	3.56631e-124	9.87798e-120	1.5230337	0.861	0.466
Kcnk12	7.65484e-124	2.12024e-119	4.9748973	0.167	0.01
Tent5c	4.18321e-123	1.15866e-118	2.2897659	0.496	0.133
Ust	1.17395e-122	3.2516e-118	1.6438836	0.874	0.564
Pmvk	2.77746e-122	7.69302e-118	2.6996694	0.367	0.072
Jag1	6.25762e-122	1.73324e-117	1.5546867	0.786	0.362
Pclo	6.64033e-122	1.83924e-117	2.5452268	0.523	0.16
Mageb18	2.58513e-121	7.16028e-117	2.2295918	0.514	0.14
Gsta4	1.66352e-120	4.60763e-116	2.6362398	0.399	0.088
Rnf181	1.68967e-120	4.68005e-116	2.4390304	0.45	0.111
Edem3	2.55721e-120	7.08297e-116	1.9449648	0.817	0.488
Stk39	3.00416e-120	8.32093e-116	1.2719890	0.946	0.618
Fbp1	6.56248e-120	1.81768e-115	5.2268634	0.123	0.004
Gm2044	1.95296e-119	5.4093e-115	1.2328371	0.507	0.117
8430437L04Rik	2.65149e-119	7.34408e-115	4.1631901	0.183	0.014
Gm49708	8.765e-119	2.42773e-114	1.6446677	0.786	0.388
Gm13832	1.02919e-118	2.85065e-114	2.4445005	0.437	0.105
Gm39090	1.04645e-118	2.89846e-114	3.0063957	0.373	0.077
Mkx	1.05163e-118	2.91279e-114	2.4614156	0.494	0.142
Aacs	1.54996e-118	4.29308e-114	2.6853932	0.413	0.098
C4b	6.2032e-118	1.71816e-113	4.0922402	0.155	0.01
Zfp52	1.00459e-117	2.78251e-113	2.5321498	0.443	0.112
Txndc11	1.41683e-117	3.92432e-113	1.6946605	0.789	0.42
2610507I01Rik	1.87844e-117	5.20291e-113	3.1703978	0.276	0.041
Arntl	1.93387e-117	5.35643e-113	2.2630638	0.558	0.19
Aldh3b1	2.78439e-117	7.71221e-113	3.3109715	0.239	0.029
Ndel1	3.25849e-117	9.02538e-113	1.6157968	0.783	0.411
Sntb1	5.72883e-117	1.58677e-112	2.2357846	0.525	0.164
Insl3	1.34906e-116	3.73664e-112	2.1212227	0.56	0.18
Nfx1	3.64579e-116	1.00981e-111	1.3710098	0.879	0.573
Greb1l	1.7649e-115	4.88843e-111	1.0358188	0.997	0.838
Mvk	5.24928e-115	1.45395e-110	2.4783502	0.359	0.072
Cpeb3	2.10778e-114	5.83812e-110	1.6301251	0.737	0.331
Nppc	3.08362e-114	8.54102e-110	3.6145143	0.228	0.027
Fsip2	4.19019e-114	1.1606e-109	6.6471110	0.108	0.002
Pros1	4.73487e-114	1.31146e-109	1.9905940	0.6	0.215
Ahcyl2	6.20771e-114	1.71941e-109	1.3831649	0.89	0.54
Osbpl1a	9.26487e-114	2.56618e-109	1.4288121	0.856	0.538
Zeb2	1.32529e-113	3.67078e-109	1.0515203	0.997	0.798
March8	2.56212e-113	7.09656e-109	1.7394175	0.799	0.43
Heca	1.83258e-112	5.07589e-108	1.7133735	0.791	0.44
Rabep2	4.43334e-112	1.22795e-107	2.3275773	0.443	0.115
Iqsec2	8.72107e-112	2.41556e-107	2.3667568	0.603	0.245
Ren1	1.04186e-111	2.88575e-107	2.0831263	0.711	0.329
Akt2	1.06304e-111	2.9444e-107	2.1098014	0.628	0.269
Rai14	6.13834e-111	1.7002e-106	1.1279135	0.954	0.753
Nr1h4	7.48991e-110	2.07455e-105	3.8936458	0.161	0.012
Gata6	9.52076e-110	2.63706e-105	1.7730807	0.71	0.311
Rreb1	2.61325e-109	7.23817e-105	1.1339695	0.954	0.763
Lmo4	3.23503e-109	8.96039e-105	2.3667503	0.502	0.159
Fkbp5	3.53007e-109	9.77758e-105	1.0778532	0.971	0.756
Ppara	1.58683e-108	4.3952e-104	2.4289281	0.386	0.088
Acad8	2.16861e-108	6.00661e-104	1.9582816	0.598	0.226
Hspe1	2.56487e-108	7.10418e-104	1.7799064	0.708	0.339
Taok3	4.86972e-108	1.34881e-103	1.5640676	0.785	0.418
Nceh1	6.04917e-108	1.6755e-103	2.6532870	0.429	0.111
Klf12	6.25169e-108	1.73159e-103	1.1558147	0.973	0.844
Stxbp5	9.76653e-108	2.70513e-103	1.3049414	0.89	0.637
Srebf2	2.72658e-107	7.55208e-103	1.3583348	0.837	0.515
Lpcat3	7.05102e-107	1.95299e-102	1.9289622	0.652	0.283
Npas2	1.68179e-106	4.65822e-102	3.0787109	0.333	0.068
Slc22a21	3.8264e-106	1.05984e-101	1.9401088	0.561	0.198
Gm36201	4.07097e-106	1.12758e-101	4.9006330	0.121	0.006
1700017D01Rik	3.17964e-105	8.80697e-101	6.2507220	0.096	0.002
Adck5	4.98783e-105	1.38153e-100	2.2960174	0.455	0.129
Mgat4b	7.41904e-105	2.05492e-100	2.1188773	0.482	0.146
Sntg2	2.44955e-104	6.78475e-100	2.8055021	0.341	0.071
Pnpla3	5.85241e-104	1.620999e-99	5.3960231	0.116	0.005
Tmtc2	1.42723e-103	3.953153e-99	1.0435252	0.955	0.734
Txndc2	1.48262e-103	4.106558e-99	4.7748744	0.126	0.007
Bmpr2	1.99504e-103	5.525873e-99	0.9102869	0.982	0.893
Cst8	2.00595e-103	5.556082e-99	1.9840808	0.464	0.13
Gprc5a	7.0173e-103	1.943651e-98	4.3505473	0.145	0.01
Trappc9	1.91869e-101	5.314389e-97	1.3402611	0.866	0.579
Clstn3	2.19363e-101	6.075914e-97	3.1742784	0.228	0.031
Pcsk5	4.1121e-101	1.138970e-96	0.9913898	0.986	0.804
St6gal1	4.77784e-101	1.323365e-96	1.2879398	0.777	0.363
Cebpb	5.38305e-101	1.490998e-96	3.2494281	0.209	0.026
Myo10	4.75646e-100	1.317444e-95	1.1139973	0.922	0.685
Slc38a9	9.69876e-100	2.686362e-95	1.4579162	0.797	0.441
Mpp6	2.060852e-99	5.708147e-95	1.4445777	0.839	0.528
Cd82	3.440224e-99	9.528733e-95	2.5977551	0.309	0.061
Adam12	6.000472e-99	1.662011e-94	1.7850378	0.73	0.368
Ppp1r14c	1.155587e-98	3.200744e-94	3.3050127	0.25	0.038
Cbfb	3.893547e-98	1.078435e-93	1.1216561	0.93	0.736
Cpq	5.686573e-98	1.575067e-93	1.0603862	0.935	0.725
Stard4	5.906988e-98	1.636117e-93	2.1809562	0.486	0.163
Dusp4	1.331835e-97	3.688917e-93	3.6793861	0.185	0.02
Irf2	2.363285e-97	6.545827e-93	1.5678619	0.783	0.436
Arhgef28	5.427327e-97	1.503261e-92	2.8637511	0.459	0.143
Nmt2	5.948731e-97	1.647679e-92	1.2002844	0.863	0.531
Vps41	9.179549e-97	2.542552e-92	1.1334945	0.896	0.644
5031425E22Rik	1.263162e-96	3.498705e-92	1.0505045	0.951	0.795
Gm16559	1.437807e-96	3.982437e-92	6.1491823	0.086	0.002
4930526L06Rik	1.931164e-96	5.348939e-92	3.7223144	0.217	0.028
Dmd	2.063826e-96	5.716386e-92	1.0448170	0.907	0.574
Mfap3l	2.130065e-96	5.899854e-92	2.2718330	0.507	0.184
Igsf11	5.825724e-96	1.613609e-91	1.9653102	0.553	0.191
Unc79	7.092192e-96	1.964395e-91	2.1897156	0.434	0.124
Gm46210	7.946297e-96	2.200965e-91	4.2812142	0.148	0.012
Ppp1r3a	1.349044e-95	3.736583e-91	6.2601247	0.099	0.002
Jcad	2.138669e-95	5.923686e-91	1.9577926	0.534	0.192
Nr3c2	2.752495e-95	7.623860e-91	2.3735574	0.415	0.117
Mrap	3.918073e-95	1.085228e-90	3.8608888	0.142	0.011
Mbnl1	4.595338e-95	1.272817e-90	0.9442314	0.943	0.831
Fat1	1.012727e-94	2.805051e-90	1.2987846	0.877	0.587
Supt3	1.053589e-94	2.918230e-90	0.9303857	0.97	0.801
Cdkn1c	1.068418e-94	2.959305e-90	2.6812576	0.372	0.094
Cdk8	3.448139e-94	9.550656e-90	0.9059999	0.963	0.853
Gpc4	3.457560e-94	9.576751e-90	1.5348997	0.766	0.419
Rims4	7.183354e-94	1.989645e-89	1.8320623	0.466	0.14
Pappa	9.938429e-93	2.752746e-88	2.1949850	0.635	0.289
Cdkl5	3.265716e-92	9.045381e-88	2.0882153	0.6	0.265
Lipg	3.366702e-92	9.325091e-88	2.7282289	0.33	0.076
Aars	6.003482e-92	1.662845e-87	2.0853811	0.472	0.157
Scd2	2.775084e-91	7.686427e-87	1.0511260	0.92	0.722
St3gal5	3.381607e-91	9.366376e-87	1.3010226	0.809	0.46
Hsd17b12	4.540210e-91	1.257547e-86	1.3171103	0.847	0.584
Gadd45g	8.419879e-91	2.332138e-86	3.7622914	0.159	0.015
Pbx1	8.977668e-91	2.486634e-86	0.8034089	0.998	0.967
Uty	2.136913e-90	5.918822e-86	0.7841746	0.965	0.889
Ctnna3	2.746688e-90	7.607777e-86	0.5359504	0.67	0.218
Ndst4	2.812327e-90	7.789583e-86	3.2659014	0.209	0.03
Slc23a2	3.317509e-90	9.188835e-86	1.6482171	0.75	0.404
Reep3	7.972389e-90	2.208192e-85	1.4161948	0.807	0.527
E030044B06Rik	1.166484e-89	3.230927e-85	3.6492868	0.164	0.017
Nsd1	1.263156e-89	3.498690e-85	0.6536213	0.994	0.955
Efhd1	2.609511e-89	7.227824e-85	2.6209924	0.255	0.044
Clasp2	2.724481e-89	7.546268e-85	0.9142491	0.96	0.738
Gm12681	3.355624e-89	9.294406e-85	5.1998678	0.094	0.003
Osgin1	3.969843e-89	1.099567e-84	5.0333272	0.094	0.003
Stx1a	1.005059e-88	2.783813e-84	1.7673300	0.552	0.215
Pex13	4.519468e-88	1.251802e-83	1.4326862	0.759	0.442
Tbx3	7.133962e-88	1.975965e-83	2.3275519	0.29	0.061
Camkk2	1.152982e-87	3.193528e-83	1.0513281	0.786	0.413
Prkar1a	1.882993e-87	5.215513e-83	1.4729862	0.727	0.419
Steap1	2.564782e-87	7.103934e-83	3.6462598	0.163	0.018
Rab33a	3.915776e-87	1.084592e-82	3.9471797	0.164	0.017
Cyp11b1	7.122116e-87	1.972684e-82	5.6029624	0.104	0.005
Fbxo16	7.864944e-87	2.178432e-82	2.7794072	0.314	0.067
Sybu	1.286887e-86	3.564420e-82	2.9555714	0.238	0.039
Sugct	2.951493e-86	8.175045e-82	1.5518880	0.732	0.402
Slc30a2	3.921653e-86	1.086220e-81	3.2437942	0.211	0.031
Adgrl1	4.233984e-86	1.172729e-81	1.1245602	0.874	0.613
Abcg4	6.323799e-86	1.751566e-81	3.3146158	0.156	0.016
Cdh8	6.515460e-86	1.804652e-81	4.5927752	0.166	0.017
Tgfbr3	8.058187e-86	2.231957e-81	0.9625571	0.955	0.713
Strn	1.572075e-85	4.354335e-81	1.3806320	0.785	0.533
Ttyh2	1.572915e-85	4.356659e-81	1.7259687	0.509	0.184
Rab2b	7.640515e-85	2.116270e-80	1.8566162	0.526	0.209
2210408F21Rik	1.792587e-84	4.965108e-80	3.5173461	0.22	0.036
Nlk	3.506549e-84	9.712438e-80	0.8210183	0.957	0.827
Fads6	4.816186e-84	1.333987e-79	2.5595219	0.271	0.054
Tpp2	5.649838e-84	1.564892e-79	0.9171530	0.943	0.756
Rrs1	6.404431e-84	1.773899e-79	1.8759174	0.431	0.131
Azin2	9.058450e-84	2.509009e-79	2.0443678	0.461	0.158
1700113H08Rik	9.119989e-84	2.526054e-79	4.8926454	0.105	0.006
Cmpk2	9.544607e-84	2.643665e-79	3.8192444	0.132	0.011
Kank1	1.136074e-83	3.146699e-79	1.4554106	0.774	0.434
Zfp654	1.455994e-83	4.032811e-79	1.1171483	0.852	0.564
Mgarp	2.091511e-83	5.793068e-79	2.7097945	0.212	0.034
Brms1l	2.573751e-83	7.128775e-79	1.4003896	0.705	0.372
Plekhm2	4.146643e-83	1.148537e-78	1.4643455	0.649	0.29
Ankrd13a	4.314194e-83	1.194945e-78	1.7199628	0.528	0.2
Ankrd50	4.931525e-83	1.365934e-78	1.4657601	0.711	0.388
Ints6	4.970868e-83	1.376831e-78	0.9557755	0.946	0.782
Papss2	6.532821e-83	1.809461e-78	1.9802006	0.413	0.123
Pex5l	8.999385e-83	2.492650e-78	3.6865517	0.201	0.03
Ralgps2	1.488670e-82	4.123318e-78	0.9167810	0.973	0.797
Alpk1	2.746135e-82	7.606245e-78	1.9959421	0.396	0.114
Ildr1	5.433947e-82	1.505095e-77	5.8258621	0.088	0.002
Pacs1	3.221024e-81	8.921591e-77	1.0002073	0.927	0.746
Dhrs3	4.898389e-81	1.356756e-76	1.8830632	0.482	0.169
Kif1a	8.372129e-81	2.318912e-76	2.8027451	0.242	0.046
Babam2	8.978172e-81	2.486774e-76	0.9843045	0.922	0.746
Gm29682	1.027460e-80	2.845858e-76	2.6945465	0.214	0.035
Zfp462	2.593732e-80	7.184120e-76	1.1229201	0.888	0.684
Cdh9	5.274630e-80	1.460967e-75	5.6616954	0.089	0.004
Atxn7l1	5.976400e-80	1.655343e-75	1.2600989	0.762	0.422
Mpp3	6.135869e-80	1.699513e-75	2.2155676	0.314	0.075
Rassf8	9.471849e-80	2.623513e-75	1.3897229	0.737	0.403
Chka	1.008620e-79	2.793677e-75	0.7897075	0.898	0.663
Epha10	2.006346e-79	5.557176e-75	5.3314989	0.083	0.002
Pip5k1b	2.523658e-79	6.990029e-75	1.5645077	0.584	0.238
Plekha8	2.855677e-79	7.909654e-75	1.6487737	0.628	0.317
Tmem117	3.332057e-79	9.229131e-75	1.9231258	0.423	0.122
Slc6a9	6.549377e-79	1.814046e-74	1.9878967	0.394	0.119
Abca1	9.084752e-79	2.516295e-74	2.0012032	0.703	0.443
Cdc42se2	1.071344e-78	2.967408e-74	1.1404451	0.844	0.549
Rab10	1.378652e-78	3.818591e-74	0.8107325	0.943	0.798
Tpd52l1	2.076600e-78	5.751765e-74	1.4504754	0.601	0.266
Camk2g	4.114748e-78	1.139703e-73	1.0950096	0.852	0.561
Bsn	4.758952e-78	1.318135e-73	3.6520683	0.161	0.018
Soat1	6.952420e-78	1.925681e-73	1.4800863	0.788	0.511
Lpin3	8.806729e-78	2.439288e-73	3.5069925	0.164	0.019
Mbd2	9.064554e-78	2.510700e-73	1.3071309	0.778	0.48
Rbm39	2.388903e-77	6.616784e-73	0.4729872	0.998	0.988
Stard9	2.433128e-77	6.739277e-73	1.1437831	0.826	0.534
Stat2	4.142444e-77	1.147374e-72	2.0168285	0.448	0.165
2810030D12Rik	4.988437e-77	1.381697e-72	4.9953141	0.088	0.004
Sidt2	5.696144e-77	1.577718e-72	1.8146198	0.455	0.16
Nufip2	5.778242e-77	1.600457e-72	0.9514054	0.903	0.697
Ddx5	6.409675e-77	1.775352e-72	0.7493438	0.962	0.835
Pcbp3	7.057332e-77	1.954740e-72	1.3298868	0.82	0.576
Myo6	1.332266e-76	3.690110e-72	1.2711457	0.754	0.431
C4a	1.481589e-76	4.103706e-72	3.7879720	0.121	0.01
4833427G06Rik	2.114427e-76	5.856539e-72	5.0508944	0.097	0.004
Tango2	2.541049e-76	7.038197e-72	1.8622947	0.47	0.176
Man1a2	2.631357e-76	7.288333e-72	0.9355405	0.917	0.704
Brwd3	3.079839e-76	8.530537e-72	1.2617978	0.761	0.439
1700025F22Rik	5.087324e-76	1.409087e-71	6.2472893	0.077	0.002
Papss1	5.316956e-76	1.472691e-71	1.4555346	0.665	0.336
Phyh	1.826048e-75	5.057789e-71	2.4159515	0.292	0.071
Mier1	1.940329e-75	5.374324e-71	0.8532807	0.955	0.812
Ppp2r5b	3.196623e-75	8.854005e-71	3.1490634	0.179	0.026
Eif4g3	8.170307e-75	2.263012e-70	0.7386736	0.976	0.903
Cerk	1.263990e-74	3.500998e-70	1.7040967	0.488	0.183
Pgd	1.371768e-74	3.799523e-70	2.1227468	0.399	0.131
Mmab	4.493405e-74	1.244583e-69	2.2282860	0.301	0.075
2610035D17Rik	5.066682e-74	1.403370e-69	2.2649656	0.624	0.341
Gcnt4	6.618043e-74	1.833065e-69	4.3911293	0.107	0.008
Fbxo34	1.883298e-73	5.216359e-69	1.4904654	0.638	0.322
Tecpr2	9.367315e-73	2.594559e-68	1.7724001	0.55	0.253
Rabep1	1.206859e-72	3.342757e-68	0.8927767	0.927	0.73
Prune2	4.364997e-72	1.209017e-67	3.9065344	0.174	0.025
Lrba	4.799440e-72	1.329349e-67	0.8988513	0.914	0.646
Mal	7.305743e-72	2.023545e-67	3.7018051	0.137	0.016
Kcnt1	8.317025e-72	2.303650e-67	2.3380824	0.295	0.069
Tmem170b	9.803532e-72	2.715382e-67	1.8103767	0.486	0.198
Haus7	1.654891e-71	4.583717e-67	2.0295773	0.388	0.124
Gm33474	2.225571e-71	6.164387e-67	4.2351497	0.088	0.005
Ppm1k	4.845436e-71	1.342089e-66	1.5042324	0.584	0.265
Cul4a	5.088977e-71	1.409545e-66	1.1738908	0.796	0.525
1700016F12Rik	6.490485e-71	1.797735e-66	3.9068224	0.124	0.012
Adra1d	2.238222e-70	6.199427e-66	5.5037844	0.069	0.002
Sh3tc1	4.634182e-70	1.283576e-65	3.9214838	0.126	0.012
Fhit	4.752749e-70	1.316416e-65	1.0493967	0.86	0.602
Parg	4.810763e-70	1.332485e-65	0.9143278	0.887	0.674
Cdk18	7.743702e-70	2.144850e-65	4.2642886	0.107	0.007
Gm16201	8.154286e-70	2.258574e-65	2.0182925	0.343	0.101
Rnf216	1.274253e-69	3.529425e-65	0.8660637	0.928	0.735
Scpep1os	1.396733e-69	3.868670e-65	3.1948563	0.174	0.027
Gm26691	9.332452e-69	2.584902e-64	2.0541097	0.41	0.146
Psd2	1.437949e-68	3.982832e-64	3.7522357	0.123	0.012
Tom1l1	1.683153e-68	4.661997e-64	1.8086962	0.432	0.156
Itga9	4.444541e-68	1.231049e-63	0.7204314	0.986	0.734
Zfr	5.157426e-68	1.428504e-63	0.5575255	0.997	0.95
Hdac4	8.207070e-68	2.273194e-63	0.9328486	0.871	0.633
Fam161a	8.794196e-68	2.435816e-63	2.7570117	0.185	0.03
Sptbn5	1.048787e-67	2.904929e-63	4.2404243	0.089	0.005
Setd5	1.207893e-67	3.345622e-63	0.5402490	0.995	0.97
Gm50321	1.958727e-67	5.425281e-63	1.7150290	0.408	0.14
Lipe	2.872378e-67	7.955911e-63	2.3222942	0.3	0.081
Klhl23	2.923632e-67	8.097875e-63	1.0704312	0.74	0.41
Gm12474	3.216292e-67	8.908484e-63	2.5896531	0.278	0.069
B230206L02Rik	4.076000e-67	1.128971e-62	4.2147702	0.124	0.012
Slc6a6	8.491430e-67	2.351956e-62	1.2189122	0.681	0.37
6030469F06Rik	8.578812e-67	2.376159e-62	2.2808096	0.278	0.07
Uba1	1.014983e-66	2.811299e-62	1.5111972	0.565	0.272
Eno1	1.801243e-66	4.989082e-62	1.8880520	0.447	0.177
Caprin1	3.914063e-66	1.084117e-61	0.7277152	0.963	0.854
Mycbp2	1.109557e-65	3.073252e-61	0.5397111	0.987	0.959
Desi1	1.445382e-65	4.003420e-61	1.6762838	0.507	0.222
Ppp2r5a	1.711788e-65	4.741312e-61	1.2845085	0.665	0.365
Rnf128	2.603846e-65	7.212132e-61	2.7686505	0.26	0.065
Dnah2os	2.642060e-65	7.317978e-61	4.8018699	0.073	0.003
Akap9	2.739012e-65	7.586514e-61	0.7318815	0.96	0.834
Acbd5	2.803865e-65	7.766145e-61	1.2263521	0.732	0.444
Ubxn2b	3.467550e-65	9.604419e-61	1.4557784	0.581	0.277
Slc25a13	3.996477e-65	1.106944e-60	1.5105922	0.644	0.364
Rtl4	7.188325e-65	1.991022e-60	1.6437383	0.418	0.144
Ablim1	8.095481e-65	2.242286e-60	1.3400294	0.635	0.331
Ldlrap1	9.049726e-65	2.506593e-60	2.3795030	0.247	0.057
Mettl21c	1.982479e-64	5.491071e-60	2.9764563	0.145	0.019
Rcor3	2.588150e-64	7.168659e-60	1.3014015	0.656	0.348
Etnk2	2.825376e-64	7.825726e-60	1.2292497	0.499	0.185
Cacnb2	2.850825e-64	7.896216e-60	0.5126447	0.99	0.781
Plac1	2.855216e-64	7.908378e-60	2.2294410	0.234	0.052
Wnk1	3.089701e-64	8.557853e-60	0.5817293	0.99	0.921
Gm826	3.342363e-64	9.257676e-60	3.1774994	0.156	0.023
Cux2	6.928696e-64	1.919110e-59	1.7541948	0.448	0.18
Ifrd1	7.323011e-64	2.028327e-59	1.1799846	0.732	0.452
1700061J23Rik	1.224709e-63	3.392198e-59	5.5763768	0.059	0.001
Asah2	2.727531e-63	7.554714e-59	1.5637235	0.537	0.243
1700027J07Rik	4.128611e-63	1.143543e-58	4.6334225	0.124	0.012
Fam57b	4.649052e-63	1.287694e-58	3.3455649	0.156	0.023
Ppp1r9a	4.985272e-63	1.380821e-58	0.7271189	0.978	0.834
Arhgef18	1.023930e-62	2.836080e-58	1.3177564	0.662	0.378
Gm48127	1.289979e-62	3.572984e-58	6.8240139	0.049	0
Reep6	1.449874e-62	4.015862e-58	3.3431944	0.15	0.021
Znrf2	1.938577e-62	5.369470e-58	0.9720053	0.769	0.445
Gm43445	3.510334e-62	9.722924e-58	2.3634619	0.26	0.066
Inha	3.514754e-62	9.735165e-58	1.5195388	0.478	0.198
Vps8	7.548727e-62	2.090846e-57	1.1873362	0.683	0.392
Camta1	8.038927e-62	2.226622e-57	1.1712138	0.807	0.575
Ell2	1.558848e-61	4.317697e-57	1.2772479	0.603	0.306
Rgs10	1.896210e-61	5.252123e-57	2.2011602	0.228	0.051
Xpr1	2.603902e-61	7.212287e-57	0.8693236	0.869	0.617
Rhot1	4.036424e-61	1.118009e-56	1.0134333	0.796	0.545
Lrrc58	8.177400e-61	2.264976e-56	0.8298690	0.839	0.591
Calr4	9.251842e-61	2.562575e-56	3.3426848	0.14	0.019
Esyt2	1.463119e-60	4.052548e-56	1.1017573	0.868	0.731
Gnao1	1.511983e-60	4.187889e-56	1.9955323	0.381	0.138
Fbxl7	2.127533e-60	5.892842e-56	0.6787819	0.989	0.851
Nr5a1os	2.640703e-60	7.314218e-56	3.0793681	0.132	0.017
Iscu	2.869348e-60	7.947521e-56	1.9955113	0.322	0.101
Cog2	7.710588e-60	2.135679e-55	1.7828564	0.437	0.176
Ubl3	9.545247e-60	2.643842e-55	1.1198087	0.797	0.541
Zfp961	1.044625e-59	2.893403e-55	1.4303089	0.581	0.301
Tmc1	1.285922e-59	3.561746e-55	3.8681589	0.132	0.016
Abi1	1.957229e-59	5.421132e-55	0.7310142	0.93	0.788
Echs1	1.968327e-59	5.451871e-55	1.6484381	0.424	0.161
C7	2.305226e-59	6.385016e-55	2.8469003	0.321	0.1
Pon3	2.748960e-59	7.614069e-55	1.4263874	0.427	0.159
Atp6v0b	2.889874e-59	8.004373e-55	1.1637870	0.707	0.44
Armcx3	3.179847e-59	8.807540e-55	1.3171843	0.56	0.262
Pm20d2	4.672713e-59	1.294248e-54	3.5237033	0.137	0.018
0610010F05Rik	6.335578e-59	1.754828e-54	1.3164257	0.646	0.372
Rad23b	1.423105e-58	3.941717e-54	0.8803475	0.86	0.622
Tmem135	2.056736e-58	5.696748e-54	0.8469634	0.917	0.77
Kmt2e	2.689723e-58	7.449994e-54	0.6439232	0.965	0.883
Tmem150a	3.314928e-58	9.181686e-54	2.1605919	0.274	0.075
Aox1	4.620570e-58	1.279805e-53	2.0606683	0.226	0.053
Plxdc1	4.667911e-58	1.292918e-53	1.4534919	0.47	0.19
Cdk16	5.110656e-58	1.415549e-53	1.4898714	0.56	0.289
AW112010	5.453177e-58	1.510421e-53	6.1337216	0.056	0.001
Layn	8.009558e-58	2.218487e-53	2.0533394	0.297	0.086
Rfx7	9.083725e-58	2.516010e-53	0.7436502	0.938	0.799
Psd	1.861784e-57	5.156769e-53	3.3278474	0.104	0.01
Shh	2.451068e-57	6.788969e-53	5.7962544	0.054	0.002
Gm45790	2.621852e-57	7.262005e-53	7.4691517	0.051	0.001
Insr	3.799630e-57	1.052422e-52	0.9433753	0.864	0.645
Eif4a2	5.343730e-57	1.480106e-52	0.7729845	0.911	0.79
Rnf135	6.876785e-57	1.904732e-52	2.0866133	0.233	0.057
Col4a3bp	9.078128e-57	2.514460e-52	1.0019472	0.848	0.656
Cd86	1.019812e-56	2.824674e-52	2.3784272	0.199	0.04
A330008L17Rik	1.454496e-56	4.028664e-52	6.0678891	0.08	0.004
Grhpr	3.089223e-56	8.556531e-52	2.1986288	0.247	0.066
Ace2	3.173934e-56	8.791163e-52	2.7133579	0.246	0.066
Gm31356	3.240104e-56	8.974441e-52	2.5526030	0.199	0.042
Ube2h	5.348724e-56	1.481490e-51	0.7441305	0.904	0.713
Pank3	6.815129e-56	1.887654e-51	1.0831169	0.726	0.483
Lama4	8.665517e-56	2.400175e-51	0.8853337	0.781	0.483
Usp32	8.679266e-56	2.403983e-51	0.6371257	0.928	0.739
Gm28054	8.786966e-56	2.433814e-51	8.5660533	0.041	0
Gm13483	1.215329e-55	3.366218e-51	1.2999339	0.595	0.315
6430550D23Rik	1.592455e-55	4.410781e-51	2.0821390	0.246	0.062
Psmd1	3.406922e-55	9.436492e-51	0.9993481	0.809	0.582
4930483K19Rik	3.534152e-55	9.788894e-51	4.1714577	0.065	0.003
Akap8l	5.144636e-55	1.424961e-50	1.0168477	0.75	0.502
Cdh13	5.725710e-55	1.585907e-50	2.7537699	0.266	0.08
Arsg	6.708932e-55	1.858240e-50	2.3093225	0.215	0.051
Jam2	7.928694e-55	2.196090e-50	1.1500034	0.442	0.169
Usp33	8.667275e-55	2.400662e-50	0.8940318	0.842	0.628
AI427809	1.101765e-54	3.051669e-50	3.1040135	0.132	0.019
Vwce	1.589295e-54	4.402030e-50	2.9271431	0.142	0.022
Eps15	1.761801e-54	4.879837e-50	0.6606140	0.933	0.748
Myo1d	2.735536e-54	7.576889e-50	0.7257537	0.847	0.574
Kcnd1	2.841262e-54	7.869727e-50	2.6962045	0.137	0.02
Palmd	5.828160e-54	1.614284e-49	2.0358730	0.188	0.04
Lrmda	7.685851e-54	2.128827e-49	1.5442371	0.44	0.189
Tmprss13	8.139792e-54	2.254560e-49	2.0535875	0.249	0.061
Clcn5	8.718158e-54	2.414755e-49	1.2053771	0.683	0.429
Cpeb4	1.677666e-53	4.646800e-49	1.1171769	0.622	0.34
Rel	1.744715e-53	4.832512e-49	1.7390241	0.332	0.113
Vcp	1.800731e-53	4.987664e-49	0.9415296	0.786	0.557
Jmjd1c	1.828857e-53	5.065568e-49	0.6773713	0.973	0.905
Enpp6	1.940905e-53	5.375919e-49	1.9096164	0.292	0.091
Sgms1	2.189235e-53	6.063743e-49	0.6183855	0.927	0.757
Epm2aip1	3.895707e-53	1.079033e-48	1.2413825	0.544	0.267
BE692007	4.413928e-53	1.222570e-48	5.4666570	0.051	0.001
Slc25a28	6.151527e-53	1.703850e-48	1.6313732	0.408	0.164
Gm37494	7.569683e-53	2.096651e-48	0.9408916	0.791	0.559
Mindy2	1.152734e-52	3.192843e-48	1.6094256	0.394	0.154
Herc4	1.226125e-52	3.396121e-48	0.8387306	0.915	0.754
Vapa	1.284990e-52	3.559166e-48	0.6848394	0.911	0.713
Slc6a4	1.407414e-52	3.898254e-48	5.2761902	0.073	0.003
Gm35031	1.710275e-52	4.737118e-48	4.4989022	0.089	0.007
Vps37a	3.932841e-52	1.089318e-47	0.9707623	0.754	0.504
Cltc	6.122215e-52	1.695731e-47	0.6998378	0.898	0.727
Arfgef1	9.717451e-52	2.691540e-47	0.5966745	0.957	0.867
Gm14211	1.204670e-51	3.336696e-47	2.7709966	0.15	0.027
Gm48370	1.494077e-51	4.138293e-47	5.3512822	0.064	0.003
Birc3	2.184929e-51	6.051817e-47	1.6151804	0.375	0.143
Slc20a2	3.181477e-51	8.812055e-47	1.2143214	0.716	0.488
Nab1	5.948255e-51	1.647548e-46	1.1590828	0.665	0.4
Ubr3	6.961021e-51	1.928064e-46	0.5825967	0.955	0.897
Rapgef2	7.134162e-51	1.976020e-46	0.7619478	0.928	0.796
Scly	7.313654e-51	2.025736e-46	2.2673942	0.22	0.055
Mcu	9.584036e-51	2.654586e-46	0.8266346	0.821	0.582
Tnip1	1.163367e-50	3.222293e-46	1.6789199	0.408	0.171
Chst3	1.381674e-50	3.826961e-46	1.4198324	0.45	0.185
Yes1	1.620036e-50	4.487175e-46	0.8949078	0.839	0.624
Epb41l5	2.290402e-50	6.343956e-46	0.8655282	0.839	0.627
Mknk1	2.784905e-50	7.713631e-46	1.5965863	0.396	0.16
Pir	2.834648e-50	7.851407e-46	1.7978593	0.352	0.13
Hibch	5.357320e-50	1.483870e-45	1.4419493	0.493	0.237
Dhcr24	5.770280e-50	1.598252e-45	1.4800956	0.51	0.262
Slc33a1	5.976409e-50	1.655346e-45	1.2920444	0.577	0.319
Ptger4	7.062688e-50	1.956223e-45	2.8446896	0.211	0.053
Echdc1	8.285379e-50	2.294884e-45	1.3565966	0.526	0.264
Ankdd1b	1.079625e-49	2.990345e-45	5.1243040	0.061	0.003
Fggy	1.719520e-49	4.762726e-45	0.9867435	0.699	0.415
Mcrip2	2.685040e-49	7.437025e-45	2.6679240	0.161	0.031
Slc25a37	3.361382e-49	9.310357e-45	1.2691220	0.333	0.116
Srsf2	3.527209e-49	9.769665e-45	0.9156186	0.799	0.582
Tbx15	3.584552e-49	9.928492e-45	3.6440395	0.134	0.022
9130230L23Rik	3.732085e-49	1.033713e-44	5.0997032	0.056	0.002
Gm12514	3.736404e-49	1.034909e-44	3.0207636	0.12	0.017
Acsl3	5.910841e-49	1.637185e-44	1.1138183	0.689	0.454
Acvr1	9.845250e-49	2.726937e-44	0.8840372	0.842	0.653
Kif3c	1.026010e-48	2.841841e-44	1.4410929	0.386	0.15
Trmt2b	1.343784e-48	3.722012e-44	1.6218035	0.418	0.189
Ptprm	1.361687e-48	3.771602e-44	1.2552506	0.833	0.642
Arhgef11	1.516881e-48	4.201457e-44	0.7991084	0.876	0.696
Adh5	3.074544e-48	8.515871e-44	1.5930956	0.392	0.163
Rnf41	3.185664e-48	8.823653e-44	1.4094854	0.469	0.221
Slc22a5	3.428584e-48	9.496493e-44	1.5818836	0.467	0.226
Tmem191c	3.993216e-48	1.106041e-43	2.5387929	0.156	0.03
Foxk2	5.783997e-48	1.602051e-43	0.9625767	0.726	0.496
Pik3ap1	8.753559e-48	2.424561e-43	1.9759016	0.137	0.021
Nox1	8.810511e-48	2.440335e-43	2.1596364	0.236	0.068
Grem2	9.045744e-48	2.505490e-43	1.0621192	0.587	0.296
C430049B03Rik	9.635224e-48	2.668764e-43	0.9377686	0.906	0.658
Klhdc8a	1.158334e-47	3.208354e-43	5.5768330	0.041	0.001
Tnrc6b	1.287896e-47	3.567214e-43	0.4847618	0.987	0.928
Aph1c	1.289475e-47	3.571588e-43	2.2550506	0.179	0.041
Egfr	1.315149e-47	3.642699e-43	1.0334567	0.769	0.483
Gm26861	1.547219e-47	4.285486e-43	4.0370344	0.077	0.007
Sptlc2	1.589538e-47	4.402701e-43	0.9838427	0.735	0.498
Zfp703	1.796625e-47	4.976293e-43	2.4666325	0.15	0.028
Nol4l	1.882279e-47	5.213536e-43	1.0984861	0.55	0.276
Lpp	2.745704e-47	7.605051e-43	0.5197347	0.99	0.909
Capn9	5.180853e-47	1.434993e-42	4.8224164	0.057	0.003
Tcf25	5.421948e-47	1.501771e-42	0.9923268	0.737	0.52
C530008M17Rik	5.722853e-47	1.585116e-42	1.3231189	0.475	0.225
Gm47710	6.327036e-47	1.752462e-42	3.8007350	0.088	0.009
Rhcg	6.558933e-47	1.816693e-42	4.7255115	0.057	0.003
Ankhd1	7.206852e-47	1.996154e-42	0.6031510	0.957	0.883
Armcx6	7.970946e-47	2.207793e-42	1.3548536	0.392	0.155
Gm32569	8.544235e-47	2.366582e-42	3.3378631	0.08	0.008
Rdx	1.059544e-46	2.934724e-42	0.7533583	0.912	0.787
Mdga2	1.740156e-46	4.819883e-42	1.7131981	0.169	0.038
Myl12b	2.112040e-46	5.849927e-42	1.5221838	0.405	0.175
Zc3h7a	2.403135e-46	6.656205e-42	0.8776462	0.758	0.509
Pdk2	2.536067e-46	7.024399e-42	2.1911294	0.172	0.037
Gm46218	2.753996e-46	7.628017e-42	1.3858962	0.494	0.256
Gm42705	3.034876e-46	8.406000e-42	5.6613413	0.056	0.003
Pacc1	3.878787e-46	1.074346e-41	1.4990218	0.389	0.16
Trim62	5.128991e-46	1.420628e-41	1.3916135	0.359	0.134
Clint1	6.042144e-46	1.673553e-41	0.6458778	0.903	0.782
Phkb	6.618851e-46	1.833289e-41	0.5458106	0.971	0.87
Cntnap5b	1.110756e-45	3.076573e-41	3.4017822	0.104	0.014
Zfp948	1.342831e-45	3.719374e-41	1.2929987	0.534	0.278
Srsf6	1.350685e-45	3.741127e-41	0.8376411	0.833	0.628
Ptp4a2	1.609322e-45	4.457501e-41	0.7010417	0.876	0.728
Fam20a	2.179581e-45	6.037003e-41	1.4616137	0.257	0.075
Gm26725	2.502367e-45	6.931055e-41	3.9046629	0.081	0.008
Ndfip1	2.518255e-45	6.975061e-41	0.6173796	0.909	0.754
Tmem214	2.734928e-45	7.575205e-41	1.3519289	0.405	0.172
Kctd1	3.059097e-45	8.473088e-41	1.3533716	0.502	0.252
Prdx3	3.464862e-45	9.596975e-41	1.6424761	0.314	0.116
Echdc3	3.488546e-45	9.662574e-41	1.9398663	0.212	0.057
Prdx1	3.653116e-45	1.011840e-40	1.1166416	0.617	0.381
Rasd1	3.805886e-45	1.054154e-40	2.8960477	0.099	0.014
Sez6l2	4.463504e-45	1.236301e-40	2.9117953	0.128	0.022
Trmt1l	5.547571e-45	1.536566e-40	1.0675433	0.673	0.424
Zfand5	1.170144e-44	3.241065e-40	1.0001840	0.711	0.469
Polk	1.335132e-44	3.698048e-40	1.3162244	0.596	0.37
Zkscan3	1.348075e-44	3.733898e-40	0.8347954	0.791	0.585
Luc7l2	1.492977e-44	4.135248e-40	0.3729522	0.995	0.982
Slc28a1	1.684467e-44	4.665638e-40	4.1841004	0.067	0.005
Ube2q2	2.213748e-44	6.131638e-40	0.9169263	0.727	0.471
AC149090.1	3.010920e-44	8.339647e-40	0.9041560	0.769	0.555
Pptc7	3.072460e-44	8.510099e-40	1.3790449	0.445	0.212
Armcx2	5.996356e-44	1.660871e-39	1.3026225	0.498	0.248
Filip1l	6.413119e-44	1.776306e-39	1.5400385	0.63	0.429
Zfhx4	6.967087e-44	1.929744e-39	1.0072558	0.676	0.411
Ebp	7.721320e-44	2.138651e-39	1.8486452	0.196	0.052
Taf1c	1.055434e-43	2.923340e-39	2.3057534	0.199	0.053
Baz1a	1.158385e-43	3.208494e-39	1.5284919	0.343	0.134
Fam13a	1.375846e-43	3.810819e-39	1.9392004	0.327	0.131
R3hdm2	1.498494e-43	4.150530e-39	0.6287769	0.933	0.78
Extl1	1.758991e-43	4.872054e-39	4.1047321	0.099	0.01
Tmem41b	1.838049e-43	5.091027e-39	1.1793459	0.561	0.313
Snd1	2.140169e-43	5.927840e-39	0.5928033	0.976	0.916
Mgst1	2.170294e-43	6.011280e-39	1.3575624	0.384	0.159
Tmem150c	2.262987e-43	6.268022e-39	1.4243691	0.268	0.083
Gm26862	3.017529e-43	8.357952e-39	3.5660233	0.081	0.008
Mkln1	3.154750e-43	8.738027e-39	0.5071157	0.974	0.893
Rps6ka3	3.538910e-43	9.802073e-39	0.6602497	0.909	0.742
Slc16a6	3.575294e-43	9.902850e-39	1.9357223	0.25	0.079
Fam126a	3.674498e-43	1.017762e-38	0.7670307	0.85	0.612
9330111N05Rik	4.329847e-43	1.199281e-38	2.6942541	0.134	0.028
2310008N11Rik	5.540853e-43	1.534705e-38	2.7330956	0.108	0.016
Pex1	5.829729e-43	1.614718e-38	1.1890875	0.526	0.284
Ptpn1	5.864114e-43	1.624242e-38	1.2772029	0.52	0.273
Rbfox1	5.925572e-43	1.641265e-38	0.4790452	0.842	0.577
1700094J05Rik	1.328825e-42	3.680580e-38	2.8153040	0.147	0.031
Serpinb6b	1.785273e-42	4.944849e-38	2.4890547	0.153	0.034
Arrdc3	2.383170e-42	6.600905e-38	1.7021166	0.52	0.302
Upp2	2.410509e-42	6.676627e-38	1.1754018	0.581	0.328
Cdip1	3.194981e-42	8.849459e-38	0.8565972	0.781	0.583
Gm47833	4.070466e-42	1.127438e-37	3.6913459	0.08	0.009
A530072M11Rik	6.505140e-42	1.801794e-37	1.8222358	0.298	0.111
Pikfyve	6.974364e-42	1.931759e-37	0.7840046	0.812	0.595
A130014A01Rik	8.617740e-42	2.386942e-37	1.8994782	0.234	0.072
Stau2	1.592104e-41	4.409809e-37	0.7829046	0.847	0.687
Kif13b	2.916205e-41	8.077304e-37	0.7706015	0.783	0.545
Chuk	3.549885e-41	9.832472e-37	0.9287242	0.695	0.474
Pacrg	3.552021e-41	9.838389e-37	1.5704932	0.306	0.115
Hadh	3.604909e-41	9.984876e-37	1.2884780	0.458	0.224
Akap17b	3.648433e-41	1.010543e-36	1.3905485	0.421	0.198
Ggh	3.871300e-41	1.072273e-36	1.6871938	0.378	0.165
Wbp1l	4.573830e-41	1.266860e-36	1.1225394	0.59	0.352
Grik4	5.783299e-41	1.601858e-36	2.5112857	0.268	0.097
Dok7	7.549892e-41	2.091169e-36	3.0056532	0.086	0.011
Gm10516	7.811591e-41	2.163654e-36	1.8319027	0.198	0.053
Gabra1	8.617829e-41	2.386966e-36	2.1133439	0.265	0.089
Raf1	9.293867e-41	2.574215e-36	0.6909708	0.836	0.657
Gm16271	1.002544e-40	2.776848e-36	4.0279386	0.059	0.005
Fbxo3	1.007931e-40	2.791767e-36	0.9610958	0.675	0.44
Sik3	1.483709e-40	4.109578e-36	0.5836517	0.923	0.751
Birc2	1.604530e-40	4.444226e-36	0.8669590	0.727	0.497
Mblac2	2.826923e-40	7.830011e-36	1.5448851	0.416	0.203
Gan	2.964847e-40	8.212034e-36	1.3218211	0.467	0.242
Igfbp7	3.045950e-40	8.436672e-36	0.9029498	0.659	0.382
Emc9	3.759413e-40	1.041282e-35	3.3996190	0.085	0.011
Dag1	4.648515e-40	1.287546e-35	0.6091902	0.85	0.624
Ccdc122	5.724082e-40	1.585456e-35	1.6167519	0.298	0.111
Ivns1abp	6.926603e-40	1.918531e-35	0.8775176	0.721	0.496
Srgap1	1.094715e-39	3.032141e-35	0.9969572	0.718	0.489
G6pdx	1.443588e-39	3.998449e-35	1.7147628	0.238	0.077
Brpf3	1.632699e-39	4.522250e-35	0.8470831	0.654	0.4
Bpifb4	1.903044e-39	5.271052e-35	3.9196085	0.051	0.003
Cox16	2.047974e-39	5.672477e-35	0.5496129	0.939	0.84
Thoc2	2.092888e-39	5.796882e-35	0.5386560	0.984	0.929
Gm15345	2.212221e-39	6.127411e-35	3.2873963	0.091	0.012
Cstf3	2.581174e-39	7.149336e-35	0.6099189	0.917	0.774
Fam13b	2.748794e-39	7.613611e-35	0.5840290	0.938	0.819
Herc2	3.074697e-39	8.516295e-35	0.6384773	0.885	0.742
Pabpn1	3.556625e-39	9.851140e-35	0.6045256	0.86	0.69
Gigyf2	4.958206e-39	1.373324e-34	0.5074149	0.959	0.867
Ero1lb	5.248009e-39	1.453594e-34	1.7050821	0.37	0.17
Gripap1	5.419213e-39	1.501014e-34	1.1950090	0.475	0.246
Acoxl	6.593983e-39	1.826401e-34	3.0945043	0.116	0.02
Inhbb	9.157392e-39	2.536414e-34	1.2742856	0.357	0.15
Lnpep	1.271696e-38	3.522345e-34	0.5539593	0.941	0.828
Fbxw10	1.616906e-38	4.478505e-34	3.5986888	0.072	0.008
Tmem189	1.972902e-38	5.464544e-34	1.6737554	0.305	0.122
Etv6	2.000564e-38	5.541163e-34	0.5371503	0.931	0.764
Olfr1013	3.828490e-38	1.060415e-33	6.7150863	0.032	0
Rbak	3.988112e-38	1.104627e-33	1.5159820	0.362	0.16
Gm48129	4.987482e-38	1.381433e-33	6.1382236	0.037	0.001
Irf2bp2	5.396371e-38	1.494687e-33	1.3660058	0.421	0.204
Lama1	7.970845e-38	2.207765e-33	0.8804707	0.77	0.53
Foxn3	9.053391e-38	2.507608e-33	0.5437672	0.974	0.925
Nacc2	9.088001e-38	2.517195e-33	1.4646060	0.295	0.111
Sil1	1.151976e-37	3.190742e-33	0.7713048	0.766	0.541
Trp53inp1	1.248771e-37	3.458845e-33	1.4946997	0.394	0.183
Aoc3	1.384097e-37	3.833671e-33	2.8677265	0.097	0.015
Usp48	1.704778e-37	4.721895e-33	0.6390654	0.855	0.684
Huwe1	2.457081e-37	6.805622e-33	0.4024579	0.987	0.95
Lynx1	2.686838e-37	7.442003e-33	2.6651948	0.083	0.011
Kcnj3	2.928665e-37	8.111817e-33	0.2678976	0.748	0.406
4732419C18Rik	3.049676e-37	8.446993e-33	3.7359746	0.083	0.009
Cflar	4.687183e-37	1.298256e-32	0.8465957	0.676	0.44
Lcorl	5.209660e-37	1.442972e-32	0.5733319	0.946	0.821
2210408I21Rik	6.462002e-37	1.789845e-32	0.7337425	0.837	0.657
Sppl3	6.608330e-37	1.830375e-32	0.6588054	0.92	0.796
Afg1l	7.049676e-37	1.952619e-32	0.9776073	0.587	0.351
Zhx3	8.447035e-37	2.339660e-32	0.9599381	0.643	0.41
Adipor2	9.426056e-37	2.610829e-32	0.9040123	0.673	0.449
Suclg2	9.735573e-37	2.696559e-32	0.7533882	0.802	0.592
Rbms2	1.156627e-36	3.203626e-32	0.9356338	0.713	0.502
Pik3c2g	1.159662e-36	3.212032e-32	3.6746479	0.113	0.021
Grin1	1.289050e-36	3.570412e-32	3.3925095	0.07	0.008
Ddx3y	1.340832e-36	3.713838e-32	0.8269508	0.715	0.51
Ctsf	1.421404e-36	3.937005e-32	1.8006366	0.222	0.071
Bst2	1.743925e-36	4.830322e-32	1.3394760	0.386	0.178
Lrp5	1.768448e-36	4.898246e-32	1.1534248	0.528	0.301
Btg1	1.837420e-36	5.089286e-32	1.4597062	0.376	0.174
Usp11	2.217439e-36	6.141862e-32	1.0556571	0.568	0.337
Tssc4	2.707983e-36	7.500571e-32	1.8072583	0.233	0.08
Mboat2	2.760892e-36	7.647118e-32	0.6381206	0.759	0.546
Tbcel	3.750313e-36	1.038762e-31	1.1823567	0.531	0.313
Tmem86a	4.050753e-36	1.121978e-31	1.7045340	0.252	0.089
Gm31333	4.085126e-36	1.131498e-31	3.9183564	0.061	0.006
Abtb2	4.438268e-36	1.229311e-31	0.4216104	0.528	0.26
Zfp950	5.667572e-36	1.569804e-31	0.6362025	0.872	0.723
Tbcd	6.028819e-36	1.669862e-31	0.9090927	0.679	0.457
Ms4a8a	6.050049e-36	1.675743e-31	6.2264085	0.03	0.001
Ddx17	6.620949e-36	1.833870e-31	0.4142440	0.967	0.921
Ppp1r12a	7.006031e-36	1.940530e-31	0.4177047	0.974	0.929
Axdnd1	8.899898e-36	2.465094e-31	3.1208551	0.155	0.038
Camk2n1	9.341015e-36	2.587274e-31	1.6941889	0.217	0.07
Tspan11	1.084575e-35	3.004055e-31	1.3159390	0.329	0.131
Ms4a4d	1.086011e-35	3.008033e-31	3.1162927	0.085	0.013
Tecpr1	1.152015e-35	3.190850e-31	1.4417422	0.324	0.136
Abat	1.522282e-35	4.216416e-31	1.0650895	0.523	0.305
Bcl7c	1.532913e-35	4.245863e-31	1.1347037	0.498	0.268
Zwint	1.538411e-35	4.261090e-31	0.7702626	0.754	0.547
Kmt5c	1.770982e-35	4.905267e-31	1.3701141	0.351	0.155
Usp15	2.524564e-35	6.992537e-31	0.5743052	0.904	0.76
Gm26779	3.459581e-35	9.582346e-31	2.5159899	0.136	0.031
Ppp1r3b	4.178062e-35	1.157240e-30	2.6874750	0.091	0.014
Fbrsl1	4.573571e-35	1.266788e-30	0.7433128	0.67	0.426
Hsd17b11	5.320235e-35	1.473599e-30	1.3766617	0.367	0.168
Gpr39	5.324901e-35	1.474891e-30	1.9709805	0.211	0.066
Hnmt	6.101999e-35	1.690132e-30	1.8081168	0.198	0.06
Spata6	6.817783e-35	1.888390e-30	1.0307856	0.632	0.433
Rasa3	9.149100e-35	2.534118e-30	1.1068382	0.443	0.223
Grk5	1.006646e-34	2.788208e-30	0.5723786	0.931	0.772
Slc39a10	1.165188e-34	3.227338e-30	1.0437722	0.758	0.588
Prkra	1.707552e-34	4.729577e-30	0.9555111	0.478	0.245
Qsox1	2.033020e-34	5.631060e-30	1.3233617	0.319	0.133
Hhip	2.259358e-34	6.257971e-30	0.8452529	0.6	0.337
Irf3	2.475268e-34	6.855997e-30	1.2194188	0.396	0.191
Gm6209	2.746857e-34	7.608245e-30	3.4548486	0.072	0.009
Adam10	2.769213e-34	7.670165e-30	0.7054556	0.882	0.76
Plppr2	2.900048e-34	8.032554e-30	1.7432543	0.211	0.069
Morf4l2	3.233376e-34	8.955805e-30	0.8775266	0.659	0.451
Ptk2b	3.310085e-34	9.168274e-30	0.5448477	0.386	0.149
Pcca	3.708108e-34	1.027072e-29	1.0186043	0.545	0.323
Ms4a13	4.287052e-34	1.187428e-29	4.4916323	0.053	0.004
Mical3	4.891073e-34	1.354729e-29	0.7016622	0.78	0.607
Spata13	5.711579e-34	1.581993e-29	1.2365775	0.423	0.191
Rassf9	6.405337e-34	1.774150e-29	2.1749479	0.196	0.063
F2rl2	6.706159e-34	1.857472e-29	4.5193420	0.035	0.001
Tiparp	8.807334e-34	2.439455e-29	1.7044238	0.458	0.263
Gm15046	9.127055e-34	2.528012e-29	4.7037507	0.032	0.001
Apaf1	9.313746e-34	2.579721e-29	0.9476374	0.679	0.5
Tmem179b	9.873721e-34	2.734823e-29	1.3477641	0.337	0.146
Slit1	9.918441e-34	2.747210e-29	2.9191926	0.091	0.016
Galnt17	1.002152e-33	2.775762e-29	3.0237977	0.254	0.103
Hacl1	1.105397e-33	3.061730e-29	1.5081072	0.324	0.143
Jak3	1.435551e-33	3.976190e-29	2.8515043	0.072	0.01
Slc27a1	1.505500e-33	4.169934e-29	1.3098195	0.372	0.179
Izumo4	1.583753e-33	4.386679e-29	1.6329307	0.212	0.069
Tecr	1.795455e-33	4.973052e-29	0.9296744	0.608	0.399
Clcn7	2.876972e-33	7.968637e-29	1.6457901	0.367	0.181
Gm15756	3.348717e-33	9.275276e-29	6.5128200	0.024	0
Srsf5	3.391033e-33	9.392483e-29	0.5860783	0.863	0.717
Ube3a	3.713489e-33	1.028562e-28	0.4281337	0.965	0.91
Cngb1	3.825828e-33	1.059678e-28	2.8161734	0.086	0.013
F8	4.031900e-33	1.116756e-28	1.3472406	0.364	0.173
Tbc1d5	6.169484e-33	1.708824e-28	0.4429370	0.973	0.888
Atf4	6.510133e-33	1.803177e-28	1.2614314	0.402	0.206
Adam2	6.898708e-33	1.910804e-28	3.5547327	0.062	0.007
Vegfa	7.289721e-33	2.019107e-28	1.0169973	0.415	0.196
Cdhr5	8.370115e-33	2.318355e-28	3.4307217	0.054	0.005
Kalrn	9.550394e-33	2.645268e-28	0.7064821	0.917	0.72
Nat10	1.057799e-32	2.929892e-28	1.4018014	0.399	0.204
Mafg	1.641243e-32	4.545915e-28	1.1138857	0.458	0.251
Grin2a	2.107069e-32	5.836159e-28	1.8824807	0.434	0.239
Unc13a	2.476417e-32	6.859180e-28	3.1863396	0.067	0.008
Cdc14a	2.497920e-32	6.918739e-28	0.9402095	0.518	0.29
Rnf185	3.497883e-32	9.688436e-28	1.1337689	0.45	0.242
Relch	3.757184e-32	1.040665e-27	0.5258461	0.896	0.765
2510009E07Rik	3.890781e-32	1.077668e-27	1.2044435	0.435	0.222
Gm49441	3.999180e-32	1.107693e-27	2.8669577	0.065	0.008
8030462N17Rik	4.251320e-32	1.177531e-27	0.6856720	0.793	0.606
Prkaa2	5.131020e-32	1.421190e-27	1.7481881	0.263	0.105
Fam210a	5.551291e-32	1.537597e-27	0.9538002	0.534	0.321
B3gnt3	5.777715e-32	1.600311e-27	5.2884786	0.033	0.001
Sat1	5.853430e-32	1.621283e-27	1.2885579	0.175	0.048
Birc6	6.678831e-32	1.849903e-27	0.3775065	0.982	0.949
Usp34	6.760920e-32	1.872640e-27	0.3128820	0.995	0.971
Zzef1	8.715794e-32	2.414101e-27	0.7510128	0.761	0.577
Dpy19l1	9.385276e-32	2.599534e-27	0.7708053	0.74	0.569
Kctd9	9.940999e-32	2.753458e-27	1.1297936	0.514	0.309
Obsl1	1.029987e-31	2.852858e-27	0.8262950	0.579	0.328
Zfp933	1.089469e-31	3.017612e-27	1.1789848	0.496	0.3
Ttpa	1.372457e-31	3.801432e-27	2.8343752	0.187	0.056
Gpatch2	1.389202e-31	3.847813e-27	0.6134899	0.826	0.652
Folr1	1.501068e-31	4.157657e-27	1.6231939	0.22	0.077
H2-M5	1.709777e-31	4.735742e-27	2.3996868	0.096	0.018
Tor1aip1	1.746516e-31	4.837501e-27	0.7989495	0.687	0.485
Sacm1l	2.712619e-31	7.513412e-27	0.7945191	0.729	0.527
Tank	3.285505e-31	9.100192e-27	0.9436583	0.589	0.386
Klf3	3.507537e-31	9.715176e-27	0.9362731	0.552	0.329
Fam78a	3.794128e-31	1.050898e-26	2.7739928	0.08	0.012
Scd1	3.828131e-31	1.060316e-26	1.9755040	0.148	0.04
Ms4a15	4.686213e-31	1.297987e-26	4.9007395	0.03	0.001
Olfr1029	5.700128e-31	1.578821e-26	6.2273695	0.024	0
Gm2350	5.777595e-31	1.600278e-26	3.6016909	0.064	0.008
Tlcd1	5.910906e-31	1.637203e-26	1.8009351	0.185	0.057
Itpk1	8.061416e-31	2.232851e-26	1.2870450	0.332	0.151
Zfp395	8.606821e-31	2.383917e-26	0.7580446	0.636	0.42
Mospd2	1.139569e-30	3.156377e-26	1.1340220	0.47	0.276
Tle3	1.265278e-30	3.504566e-26	1.2854725	0.37	0.177
Alkbh7	1.278028e-30	3.539881e-26	2.3022002	0.115	0.026
Akr1d1	1.629044e-30	4.512126e-26	5.8573739	0.038	0.002
Ddi2	1.677606e-30	4.646633e-26	0.7670530	0.7	0.488
Pgrmc1	1.760845e-30	4.877189e-26	0.8904432	0.576	0.36
Pdhx	3.065608e-30	8.491121e-26	1.0529378	0.509	0.313
Lypd6	3.843062e-30	1.064451e-25	1.9199726	0.25	0.102
Ide	4.070201e-30	1.127364e-25	0.9797642	0.558	0.344
Vwa8	5.535153e-30	1.533127e-25	0.6172166	0.801	0.61
Tmem35a	6.021707e-30	1.667892e-25	1.8859397	0.148	0.042
Nadk	6.255780e-30	1.732726e-25	1.0202003	0.483	0.283
Naglu	8.682161e-30	2.404785e-25	2.0890449	0.124	0.029
Zcchc7	1.000728e-29	2.771818e-25	0.3621106	0.987	0.93
Gm8378	1.034575e-29	2.865566e-25	4.7706023	0.041	0.002
Acadm	1.229301e-29	3.404917e-25	1.0732428	0.463	0.263
Ogdh	1.415835e-29	3.921579e-25	0.6358607	0.802	0.614
Ncor2	1.548121e-29	4.287987e-25	0.6924028	0.745	0.555
Gnpda1	2.150260e-29	5.955791e-25	1.6030987	0.25	0.101
Gm11216	2.260571e-29	6.261330e-25	5.2940748	0.026	0
Gm31763	2.416662e-29	6.693671e-25	1.8122479	0.209	0.075
Nrip1	2.873432e-29	7.958833e-25	0.6838989	0.789	0.59
P2ry14	3.174305e-29	8.792191e-25	2.0771416	0.155	0.043
Mavs	3.176990e-29	8.799627e-25	1.6172822	0.228	0.085
Slc45a4	3.420952e-29	9.475352e-25	1.0089917	0.486	0.272
Yipf1	3.666437e-29	1.015530e-24	1.1199561	0.408	0.213
Ryr2	4.084374e-29	1.131290e-24	1.6680857	0.426	0.246
Shisa7	4.191294e-29	1.160905e-24	2.7592646	0.062	0.008
Akap1	4.263034e-29	1.180775e-24	1.2010710	0.365	0.187
Atg10	6.371598e-29	1.764805e-24	0.6878512	0.746	0.545
Abhd4	7.488022e-29	2.074032e-24	1.4631871	0.278	0.119
Prdm11	8.921405e-29	2.471051e-24	0.7488054	0.63	0.405
Qk	8.978094e-29	2.486752e-24	0.2506831	0.99	0.937
Gem	9.103341e-29	2.521444e-24	1.7389148	0.289	0.128
Hadha	1.053694e-28	2.918522e-24	0.8184820	0.657	0.473
Slc35e2	1.326216e-28	3.673354e-24	1.1056225	0.445	0.251
Psmd3	1.334819e-28	3.697183e-24	1.3820779	0.273	0.114
Col20a1	1.433002e-28	3.969128e-24	2.1016658	0.126	0.03
Nrd1	1.696758e-28	4.699679e-24	0.4810270	0.85	0.698
Cbln1	2.247033e-28	6.223831e-24	1.1114191	0.324	0.149
Kidins220	2.765406e-28	7.659621e-24	0.6309765	0.785	0.606
Lacc1	2.944891e-28	8.156759e-24	1.3465288	0.258	0.105
Fam219a	3.358025e-28	9.301057e-24	1.4343544	0.252	0.102
A530013C23Rik	3.775171e-28	1.045647e-23	3.6502223	0.046	0.004
Vmn2r87	4.206128e-28	1.165013e-23	2.1360649	0.097	0.02
Manba	4.228650e-28	1.171252e-23	1.0453177	0.357	0.172
Zfp655	6.275925e-28	1.738306e-23	1.0475088	0.44	0.247
Dnali1	7.364219e-28	2.039741e-23	5.4999432	0.033	0.001
Il1r2	7.418924e-28	2.054894e-23	3.2650121	0.046	0.005
Zfp827	8.326777e-28	2.306351e-23	0.6186563	0.82	0.657
Dhrs7	9.604653e-28	2.660297e-23	1.7278199	0.183	0.064
Cyp21a1	1.097193e-27	3.039006e-23	3.4796161	0.059	0.008
Dcun1d1	1.146923e-27	3.176747e-23	0.7336177	0.7	0.512
Mhrt	1.189749e-27	3.295365e-23	4.4149749	0.041	0.003
Clcn3	1.251850e-27	3.467373e-23	0.6986728	0.667	0.452
Slc30a9	2.020074e-27	5.595202e-23	0.6355232	0.754	0.595
Ecpas	2.195766e-27	6.081832e-23	0.4560955	0.928	0.848
Mob2	2.204679e-27	6.106520e-23	0.7550378	0.6	0.406
Ppp1r21	2.538115e-27	7.030071e-23	0.8790407	0.509	0.313
Nqo1	2.545679e-27	7.051021e-23	2.6107834	0.078	0.014
Mmd2	2.803961e-27	7.766412e-23	1.1579627	0.287	0.123
Sh2d4b	3.099097e-27	8.583880e-23	2.3439297	0.148	0.044
Pag1	3.179567e-27	8.806765e-23	2.3300176	0.447	0.302
Gm11861	3.408937e-27	9.442073e-23	4.4234067	0.027	0.001
Chchd3	3.767394e-27	1.043493e-22	0.4280647	0.931	0.799
Mmgt2	4.108113e-27	1.137865e-22	1.3463785	0.301	0.139
Agpat3	4.795188e-27	1.328171e-22	1.0253989	0.419	0.226
Mlkl	5.241693e-27	1.451844e-22	2.4893929	0.107	0.023
Ggnbp2	6.269770e-27	1.736601e-22	0.4854513	0.892	0.776
Gm6980	7.945640e-27	2.200783e-22	3.6795857	0.037	0.002
Gtf3c1	8.310418e-27	2.301820e-22	0.7496945	0.671	0.488
Gm15543	8.426315e-27	2.333921e-22	4.0155809	0.037	0.002
Fhod3	9.752172e-27	2.701157e-22	1.7450846	0.255	0.102
Tax1bp1	1.124235e-26	3.113907e-22	0.5758587	0.809	0.617
Parn	1.147133e-26	3.177328e-22	0.7570818	0.649	0.451
Paqr9	1.304601e-26	3.613483e-22	4.1101808	0.045	0.004
Acss2os	1.393766e-26	3.860452e-22	3.7842640	0.045	0.004
Dcaf4	1.503935e-26	4.165600e-22	1.3691175	0.305	0.143
N4bp2l2	1.512353e-26	4.188915e-22	0.4950157	0.885	0.778
Olfr1009	1.663064e-26	4.606356e-22	6.1297977	0.021	0
Wwp1	1.733841e-26	4.802393e-22	0.5774032	0.777	0.61
Atad2b	1.750529e-26	4.848614e-22	0.3667629	0.952	0.873
Eogt	1.799762e-26	4.984980e-22	1.1770728	0.22	0.085
Ak3	2.083575e-26	5.771086e-22	1.2040328	0.313	0.147
Pex2	2.313525e-26	6.408002e-22	0.9218373	0.507	0.312
Tsc22d3	2.766420e-26	7.662431e-22	1.9564623	0.182	0.065
Gtf2i	3.113675e-26	8.624257e-22	0.4521854	0.887	0.78
Cage1	3.978014e-26	1.101830e-21	1.4697938	0.225	0.088
Casp9	4.358084e-26	1.207102e-21	1.4093764	0.292	0.136
Pcgf3	4.753373e-26	1.316589e-21	0.7217240	0.671	0.498
Lonp1	5.009814e-26	1.387618e-21	1.4547912	0.255	0.11
Slc37a2	6.160072e-26	1.706217e-21	1.7679194	0.15	0.045
Xpo7	1.131359e-25	3.133637e-21	0.4924292	0.931	0.81
A530076I17Rik	1.222856e-25	3.387068e-21	5.6484627	0.024	0.001
Chd8	1.267567e-25	3.510906e-21	0.5569595	0.856	0.713
Maoa	1.364046e-25	3.778133e-21	0.9225325	0.45	0.258
Smap1	1.519658e-25	4.209148e-21	0.6142174	0.743	0.575
Ptgfr	1.549157e-25	4.290855e-21	3.2880932	0.075	0.013
Stat5b	1.634562e-25	4.527409e-21	0.8175559	0.595	0.388
Atp5c1	1.706444e-25	4.726507e-21	0.6185628	0.678	0.492
Runx1	1.741918e-25	4.824763e-21	0.4973501	0.167	0.049
Snx7	1.764142e-25	4.886321e-21	0.9739170	0.418	0.232
Sct	1.775793e-25	4.918591e-21	1.2861372	0.247	0.099
Cnot7	1.819171e-25	5.038741e-21	0.5962841	0.775	0.613
Gm31577	1.837016e-25	5.088166e-21	3.4503913	0.051	0.006
Adam19	1.993493e-25	5.521577e-21	0.9342410	0.573	0.387
Gm48350	2.009328e-25	5.565437e-21	2.8936287	0.064	0.009
Tulp2	2.104731e-25	5.829684e-21	1.2160338	0.338	0.167
Fam186a	2.350217e-25	6.509631e-21	4.0239542	0.04	0.004
Spink13	2.661496e-25	7.371812e-21	3.7060805	0.072	0.012
Psmd11	3.083240e-25	8.539958e-21	0.7335522	0.649	0.47
Leng1	3.675359e-25	1.018001e-20	1.6616679	0.174	0.061
Gm37350	4.215885e-25	1.167716e-20	1.0112402	0.19	0.068
Reps1	4.443389e-25	1.230730e-20	0.6313356	0.754	0.602
Vnn3	4.463384e-25	1.236268e-20	6.2236755	0.022	0
Svil	4.818723e-25	1.334690e-20	0.3472061	0.979	0.837
Pex19	4.927942e-25	1.364941e-20	1.1149311	0.386	0.215
Desi2	5.108537e-25	1.414963e-20	0.6052642	0.77	0.583
Nampt	6.150668e-25	1.703612e-20	0.9455067	0.498	0.313
Usp53	7.764367e-25	2.150574e-20	0.6297999	0.633	0.416
Pcolce	7.871416e-25	2.180225e-20	0.7887812	0.493	0.291
Srp72	8.818550e-25	2.442562e-20	0.7902869	0.581	0.397
Slc41a1	8.924283e-25	2.471848e-20	1.4649034	0.254	0.112
Nabp1	8.984734e-25	2.488592e-20	1.4221506	0.381	0.212
Ndufs3	1.061286e-24	2.939550e-20	1.0729827	0.384	0.208
Tmsb15b2	1.137490e-24	3.150619e-20	2.1311286	0.126	0.035
Zmiz1	1.181395e-24	3.272227e-20	0.4653075	0.831	0.662
Gm44577	1.198581e-24	3.319829e-20	2.7980867	0.073	0.013
Zfp467	1.232896e-24	3.414875e-20	1.1881252	0.292	0.135
Sqor	1.247013e-24	3.453975e-20	2.2262717	0.078	0.015
Gm30015	1.424165e-24	3.944652e-20	2.5735899	0.075	0.014
Pla2g6	1.790306e-24	4.958790e-20	1.7221996	0.196	0.073
Tpi1	1.798552e-24	4.981630e-20	1.3626909	0.231	0.095
Vti1a	1.909001e-24	5.287551e-20	0.4759600	0.9	0.771
Gckr	1.945776e-24	5.389409e-20	3.6541925	0.056	0.006
A330015K06Rik	1.950310e-24	5.401969e-20	2.0020642	0.132	0.04
Phka1	2.025285e-24	5.609633e-20	0.7544696	0.633	0.454
Gm2a	2.058963e-24	5.702915e-20	1.0780652	0.284	0.128
Sympk	2.117929e-24	5.866240e-20	0.9943343	0.439	0.259
Clpb	2.182090e-24	6.043953e-20	0.8782826	0.547	0.36
Rorb	2.422725e-24	6.710463e-20	2.0207021	0.12	0.032
Bloc1s5	3.498926e-24	9.691325e-20	1.4426117	0.281	0.135
E030030I06Rik	3.676427e-24	1.018297e-19	1.1852223	0.295	0.14
Crk	3.742666e-24	1.036644e-19	0.7307475	0.624	0.449
Nfyc	3.837559e-24	1.062927e-19	0.4469885	0.89	0.781
Nedd9	4.708760e-24	1.304232e-19	0.3953923	0.426	0.215
Pdlim5	4.997455e-24	1.384195e-19	0.6730515	0.531	0.328
Aif1l	5.239641e-24	1.451276e-19	2.4805239	0.08	0.016
Tmem59	5.277018e-24	1.461629e-19	0.7865322	0.589	0.403
Washc2	5.422247e-24	1.501854e-19	0.7103819	0.604	0.415
Baz2a	6.033031e-24	1.671029e-19	0.6770933	0.651	0.458
Speer4a	6.117736e-24	1.694491e-19	1.9455592	0.102	0.025
Rab11a	6.663699e-24	1.845711e-19	0.8835544	0.466	0.283
Pdgfb	7.143445e-24	1.978591e-19	2.3530934	0.091	0.019
Satb1	7.349715e-24	2.035724e-19	0.7823481	0.569	0.385
Ece1	7.669934e-24	2.124418e-19	0.7458919	0.566	0.379
Serpinb6a	7.917031e-24	2.192859e-19	0.6481593	0.681	0.483
Rai1	9.952462e-24	2.756633e-19	0.5837906	0.77	0.604
Gclc	1.097470e-23	3.039773e-19	1.0078551	0.359	0.19
1700086O06Rik	1.120778e-23	3.104331e-19	1.2970861	0.29	0.136
Sik1	1.282084e-23	3.551118e-19	1.3444777	0.262	0.119
Zfp687	1.293818e-23	3.583617e-19	1.6481058	0.193	0.074
1700087I21Rik	1.316238e-23	3.645715e-19	3.0643577	0.048	0.006
Mdh1	1.334838e-23	3.697235e-19	1.1454283	0.357	0.192
Rap1a	1.363496e-23	3.776610e-19	0.5066961	0.856	0.7
Pop4	1.486869e-23	4.118330e-19	1.7765505	0.182	0.068
Fasn	1.501851e-23	4.159827e-19	1.1674437	0.29	0.137
Gm3587	1.534312e-23	4.249737e-19	5.9764260	0.022	0
Asxl2	1.549960e-23	4.293078e-19	0.4016606	0.903	0.764
Zfp536	1.586850e-23	4.395258e-19	0.9752696	0.388	0.211
Dync1h1	1.663821e-23	4.608452e-19	0.5611209	0.77	0.616
Dand5	1.698120e-23	4.703454e-19	1.4177319	0.228	0.094
Rabgef1	1.822446e-23	5.047811e-19	0.9093573	0.478	0.298
Ttyh3	2.083354e-23	5.770473e-19	0.9250719	0.443	0.258
Acox3	2.108310e-23	5.839596e-19	1.2866221	0.244	0.104
Fam234a	2.137736e-23	5.921102e-19	0.8563023	0.466	0.279
Cd47	2.271664e-23	6.292054e-19	0.8491660	0.504	0.329
Cdh4	2.288463e-23	6.338586e-19	2.4372390	0.206	0.082
Steap2	2.417511e-23	6.696023e-19	1.4791230	0.199	0.076
Ccnt2	2.559454e-23	7.089176e-19	0.4364781	0.885	0.766
Fosl2	2.720785e-23	7.536031e-19	1.2620256	0.282	0.13
Hdc	3.242803e-23	8.981916e-19	2.5266306	0.077	0.016
Arl10	3.430479e-23	9.501742e-19	1.4152424	0.204	0.083
Olfm1	3.522551e-23	9.756761e-19	1.8814461	0.167	0.059
Map2k1	3.774111e-23	1.045353e-18	0.7275378	0.579	0.382
Ppp1r14a	3.808232e-23	1.054804e-18	1.1611105	0.236	0.097
Sod2	3.824488e-23	1.059307e-18	1.4509148	0.276	0.13
Gm47547	3.825962e-23	1.059715e-18	1.9550844	0.112	0.031
Tbc1d22a	4.667646e-23	1.292845e-18	0.7732035	0.568	0.372
Swt1	5.024500e-23	1.391686e-18	0.7203468	0.762	0.61
Tmem120a	5.232952e-23	1.449423e-18	1.7406451	0.139	0.044
Dll1	5.345118e-23	1.480491e-18	2.9482505	0.054	0.008
Ablim2	5.386661e-23	1.491997e-18	2.5202755	0.094	0.023
Akr1b8	5.400183e-23	1.495743e-18	1.4615223	0.222	0.094
Mlxipl	5.911761e-23	1.637439e-18	2.1045280	0.1	0.024
Ngly1	5.942630e-23	1.645990e-18	0.7131361	0.62	0.45
Dmc1	5.992775e-23	1.659879e-18	1.0570695	0.411	0.244
Gm10941	7.364547e-23	2.039832e-18	2.6715411	0.064	0.012
Gbf1	8.246585e-23	2.284139e-18	0.5183528	0.848	0.73
Btrc	8.417369e-23	2.331443e-18	0.4499415	0.89	0.794
Wdfy2	8.867149e-23	2.456023e-18	0.6905554	0.622	0.449
Abcb1b	9.739543e-23	2.697659e-18	2.8923428	0.118	0.031
Dpp3	1.027043e-22	2.844704e-18	1.3157105	0.285	0.137
Add1	1.106028e-22	3.063476e-18	0.5710388	0.78	0.641
Lrrc24	1.158634e-22	3.209185e-18	2.7450132	0.062	0.011
Plin3	1.167922e-22	3.234912e-18	1.1139218	0.265	0.12
Gm16876	1.189880e-22	3.295729e-18	4.2939557	0.04	0.003
Smad2	1.228897e-22	3.403800e-18	0.4932533	0.861	0.724
Smap2	1.277054e-22	3.537185e-18	0.9586508	0.439	0.267
Cxxc4	1.340881e-22	3.713971e-18	1.2698747	0.33	0.175
Pgam1	1.476210e-22	4.088805e-18	1.2476013	0.284	0.136
Adamts6	1.479580e-22	4.098140e-18	0.2615245	0.737	0.518
Gramd3	1.640881e-22	4.544911e-18	1.0205915	0.469	0.301
Rab27a	1.772037e-22	4.908189e-18	1.5698939	0.164	0.059
Htatip2	2.051748e-22	5.682931e-18	2.7153739	0.075	0.015
Shmt1	2.291906e-22	6.348120e-18	1.2933754	0.308	0.157
Mta3	2.299776e-22	6.369920e-18	0.4311427	0.734	0.532
Slco4a1	2.332098e-22	6.459446e-18	4.6771716	0.03	0.001
Gm27016	2.363333e-22	6.545958e-18	2.4858031	0.086	0.019
Rpia	2.716687e-22	7.524679e-18	1.5414525	0.25	0.114
Tbxa2r	2.925039e-22	8.101773e-18	1.5154008	0.14	0.044
Itgb5	3.069162e-22	8.500964e-18	0.5896965	0.686	0.501
Bin1	3.233062e-22	8.954936e-18	0.7686963	0.48	0.283
Pcdh9	3.393187e-22	9.398449e-18	0.4668709	0.829	0.652
Nemf	3.501137e-22	9.697450e-18	0.5435665	0.786	0.63
Rab9	3.597962e-22	9.965636e-18	1.1282630	0.354	0.191
Ccnl2	4.549070e-22	1.260001e-17	0.4658146	0.825	0.674
Kif1b	4.860701e-22	1.346317e-17	0.4054895	0.876	0.75
Gm50323	5.076398e-22	1.406061e-17	3.4962242	0.049	0.006
Rapgef4os1	5.266219e-22	1.458637e-17	1.8851074	0.14	0.046
Tbc1d23	6.814046e-22	1.887354e-17	0.5773748	0.722	0.566
Gm36642	7.016728e-22	1.943493e-17	3.3063329	0.033	0.003
Pkn2	7.836362e-22	2.170516e-17	0.4303432	0.928	0.855
Lactb2	7.965303e-22	2.206229e-17	1.0783044	0.338	0.181
Stk17b	8.364185e-22	2.316712e-17	1.4046914	0.305	0.159
Dmxl1	8.609299e-22	2.384604e-17	0.3386152	0.957	0.891
Akt1	8.711749e-22	2.412980e-17	1.0619935	0.313	0.158
Gm49797	8.734380e-22	2.419248e-17	0.5142450	0.783	0.613
Angptl1	8.925303e-22	2.472130e-17	1.4359915	0.244	0.109
St7l	9.371107e-22	2.595609e-17	0.5246080	0.77	0.611
Olfr328	9.991213e-22	2.767366e-17	4.4646115	0.032	0.002
Gnaq	1.001203e-21	2.773132e-17	0.2989959	0.982	0.937
Pip4p1	1.108541e-21	3.070438e-17	1.2059803	0.292	0.145
Elfn1	1.379877e-21	3.821984e-17	2.0146783	0.083	0.019
Ano3	1.440534e-21	3.989991e-17	3.7722689	0.072	0.013
6030471H07Rik	1.472362e-21	4.078147e-17	4.9153511	0.03	0.002
Fam160b2	1.683480e-21	4.662904e-17	1.3706018	0.195	0.077
Arl6ip6	1.847766e-21	5.117941e-17	0.6072374	0.659	0.477
Clec16a	1.875087e-21	5.193617e-17	0.7353881	0.584	0.407
Atxn1	1.989546e-21	5.510645e-17	0.4484554	0.625	0.421
Gm48321	2.024243e-21	5.606748e-17	2.8761147	0.056	0.009
Sgk2	2.026985e-21	5.614342e-17	5.3139983	0.027	0.002
Lefty2	2.098818e-21	5.813307e-17	1.8328707	0.139	0.044
Rcor1	2.651966e-21	7.345415e-17	0.4824250	0.829	0.688
Arid3a	2.819060e-21	7.808233e-17	1.1655517	0.266	0.126
Ascc3	3.304115e-21	9.151737e-17	0.3612408	0.97	0.887
Ptgr2	3.387523e-21	9.382761e-17	1.3191420	0.29	0.15
Adgrv1	3.564677e-21	9.873442e-17	1.5995118	0.25	0.119
Apc	3.825979e-21	1.059720e-16	0.3951446	0.949	0.814
Sf3b1	3.839690e-21	1.063517e-16	0.4323597	0.911	0.839
Oip5os1	3.995043e-21	1.106547e-16	0.6491073	0.622	0.451
Smc6	4.028618e-21	1.115847e-16	0.5069486	0.863	0.77
Mfsd14a	4.586599e-21	1.270396e-16	0.7437424	0.569	0.404
Hivep2	4.859557e-21	1.346000e-16	0.5582715	0.62	0.433
Abhd18	5.327568e-21	1.475630e-16	0.8941659	0.399	0.234
Cradd	5.468414e-21	1.514641e-16	0.7040930	0.624	0.443
Clk1	6.690728e-21	1.853198e-16	0.4372164	0.826	0.7
Gatad2a	6.727105e-21	1.863273e-16	0.5772866	0.649	0.459
Slc12a8	7.251828e-21	2.008611e-16	1.7762069	0.144	0.052
Rftn2	7.716143e-21	2.137217e-16	1.1405938	0.348	0.191
Wwc1	8.657404e-21	2.397928e-16	1.0369565	0.279	0.134
Mtus2	9.433225e-21	2.612815e-16	1.3653000	0.27	0.13
Scfd1	9.852984e-21	2.729080e-16	0.5292129	0.813	0.685
Bmyc	1.090862e-20	3.021469e-16	1.4759992	0.164	0.062
Agpat2	1.147072e-20	3.177160e-16	1.8278281	0.094	0.025
2010315B03Rik	1.263253e-20	3.498959e-16	0.9789516	0.338	0.177
Btd	1.264976e-20	3.503731e-16	1.2775310	0.258	0.12
Madd	1.282084e-20	3.551117e-16	1.4252919	0.185	0.074
Ccs	1.348542e-20	3.735191e-16	1.0689691	0.332	0.177
1600014C10Rik	1.364979e-20	3.780718e-16	1.6836622	0.118	0.035
Pfkfb2	1.376750e-20	3.813322e-16	1.0715088	0.314	0.165
Gm15904	1.455876e-20	4.032486e-16	3.6364580	0.038	0.004
H2-K1	1.666617e-20	4.616197e-16	2.3186040	0.085	0.02
Med10	1.678731e-20	4.649749e-16	1.5544671	0.174	0.067
Hacd3	1.787266e-20	4.950369e-16	0.7273111	0.584	0.411
Tmem241	1.807829e-20	5.007326e-16	0.6527622	0.625	0.464
Dpp6	2.519396e-20	6.978224e-16	1.1396651	0.344	0.192
Psmc2	2.631994e-20	7.290097e-16	0.9991248	0.389	0.233
Ilrun	2.662668e-20	7.375057e-16	0.6568709	0.64	0.482
Trp53inp2	2.726809e-20	7.552714e-16	1.8691121	0.123	0.04
Erg28	2.855471e-20	7.909083e-16	1.0308999	0.396	0.238
Ubxn4	2.888915e-20	8.001717e-16	0.6027647	0.721	0.56
Cd81	3.070456e-20	8.504549e-16	0.6288339	0.638	0.455
Clk4	3.661233e-20	1.014088e-15	0.5364097	0.73	0.57
2410137M14Rik	3.870149e-20	1.071954e-15	6.3893869	0.021	0
Mrm1	3.941918e-20	1.091832e-15	2.2505192	0.072	0.016
4930589P08Rik	4.071783e-20	1.127802e-15	4.7853069	0.019	0.001
Dhrs11	4.086801e-20	1.131962e-15	1.5368525	0.153	0.053
Rnf10	4.241720e-20	1.174872e-15	0.7333754	0.558	0.401
Plcb3	4.286488e-20	1.187271e-15	1.3879397	0.193	0.078
Arpc1b	4.537931e-20	1.256916e-15	0.9858294	0.319	0.168
Megf8	4.865622e-20	1.347680e-15	0.8988175	0.396	0.235
Synpo	4.907115e-20	1.359173e-15	0.8352004	0.37	0.199
Usp20	4.930229e-20	1.365575e-15	1.3125936	0.236	0.11
Gm31508	5.105986e-20	1.414256e-15	2.1816823	0.11	0.031
Abhd10	5.482229e-20	1.518468e-15	0.9870693	0.416	0.26
Vps4b	5.527589e-20	1.531032e-15	0.5486563	0.713	0.533
Serinc3	5.747069e-20	1.591823e-15	0.4760421	0.848	0.718
Trim35	5.950957e-20	1.648296e-15	0.5950003	0.644	0.461
Foxo1	6.409318e-20	1.775253e-15	0.5749445	0.722	0.531
Gsk3b	6.638862e-20	1.838832e-15	0.3169719	0.973	0.921
Trim24	6.787808e-20	1.880087e-15	0.4932484	0.903	0.808
Fam20b	6.808755e-20	1.885889e-15	0.8803268	0.493	0.33
Xkr6	7.128678e-20	1.974501e-15	0.7151766	0.635	0.467
Plxnd1	7.180586e-20	1.988879e-15	0.6431501	0.44	0.257
Bcl2l11	7.404348e-20	2.050856e-15	0.9437668	0.4	0.239
Gm49470	7.757044e-20	2.148546e-15	4.3102214	0.029	0.002
Mief2	8.273449e-20	2.291580e-15	1.9522830	0.11	0.033
Atxn7	8.368327e-20	2.317859e-15	0.4611219	0.829	0.682
Gm11186	8.419245e-20	2.331962e-15	6.5473584	0.013	0
Wipi1	8.469155e-20	2.345787e-15	1.0337472	0.376	0.219
Skil	8.753316e-20	2.424493e-15	0.7424218	0.617	0.458
Gm21671	9.124808e-20	2.527389e-15	1.8621650	0.081	0.02
Mrs2	9.504072e-20	2.632438e-15	0.9240955	0.404	0.244
Klhdc8b	9.764264e-20	2.704506e-15	1.5129000	0.167	0.066
Ift172	9.921993e-20	2.748194e-15	1.0703315	0.37	0.217
9130008F23Rik	1.077277e-19	2.983842e-15	1.9533240	0.12	0.037
D830025C05Rik	1.091090e-19	3.022102e-15	1.9855101	0.075	0.016
Gde1	1.106140e-19	3.063787e-15	1.2583271	0.212	0.093
Map3k10	1.146526e-19	3.175647e-15	1.0531463	0.34	0.19
Plcb2	1.184241e-19	3.280111e-15	1.5324333	0.153	0.055
Slc17a3	1.203452e-19	3.333322e-15	6.4589229	0.014	0
Mrps27	1.224386e-19	3.391305e-15	0.8038397	0.49	0.327
Gm47416	1.372531e-19	3.801635e-15	4.5259862	0.024	0.002
Arf5	1.391287e-19	3.853586e-15	0.8058507	0.435	0.27
Gm47664	1.419451e-19	3.931595e-15	2.4092078	0.072	0.014
Erich6b	1.427887e-19	3.954962e-15	4.3475850	0.024	0.002
4930407G08Rik	1.432803e-19	3.968578e-15	4.0776836	0.024	0.002
Ccnj	1.439802e-19	3.987962e-15	1.1595974	0.26	0.125
Rars2	1.488519e-19	4.122900e-15	0.6211829	0.684	0.527
Napa	1.503092e-19	4.163265e-15	1.2205627	0.271	0.139
Blmh	1.537885e-19	4.259634e-15	0.6704586	0.624	0.465
Osbpl5	1.627667e-19	4.508311e-15	1.0725699	0.265	0.129
Top1mt	1.685305e-19	4.667957e-15	1.8670998	0.105	0.029
Dnajc11	1.733444e-19	4.801293e-15	0.7976857	0.522	0.36
Gm28981	1.784963e-19	4.943989e-15	3.1089185	0.053	0.008
Gusb	2.156635e-19	5.973448e-15	1.0144667	0.311	0.161
Hdlbp	2.186230e-19	6.055419e-15	0.4804069	0.828	0.687
Nt5c2	2.385700e-19	6.607912e-15	0.4729607	0.789	0.631
Top1	2.399361e-19	6.645750e-15	0.4127310	0.895	0.798
Ube2e3	2.410717e-19	6.677204e-15	0.5186811	0.888	0.809
Ptpn5	2.417145e-19	6.695008e-15	2.1836429	0.083	0.02
Ntm	2.538657e-19	7.031572e-15	3.3130440	0.239	0.121
Mef2d	2.566170e-19	7.107778e-15	0.6801149	0.553	0.38
Uckl1	2.634550e-19	7.297177e-15	1.3033009	0.19	0.077
D430041D05Rik	2.649645e-19	7.338987e-15	1.5601312	0.166	0.063
Pinx1	2.691510e-19	7.454945e-15	1.0050881	0.429	0.279
Clcn6	2.710717e-19	7.508144e-15	1.0682099	0.348	0.203
Acadl	2.717679e-19	7.527427e-15	0.8465919	0.389	0.225
Rnf166	2.813820e-19	7.793718e-15	1.0121701	0.298	0.152
Susd6	2.823733e-19	7.821175e-15	0.4392997	0.809	0.659
Kcp	2.854395e-19	7.906103e-15	0.6329790	0.553	0.359
Vdac3	2.885611e-19	7.992566e-15	0.4689052	0.579	0.393
6430548M08Rik	2.893565e-19	8.014595e-15	1.5354458	0.136	0.046
Oxr1	2.978764e-19	8.250581e-15	0.3005276	0.732	0.562
Zfp438	3.192984e-19	8.843928e-15	0.8562210	0.486	0.331
Napb	4.295369e-19	1.189731e-14	1.1235498	0.356	0.211
Exoc3	4.355043e-19	1.206260e-14	0.6107424	0.608	0.442
Mapkap1	4.975779e-19	1.378191e-14	0.3697771	0.887	0.739
Nckap1	6.122520e-19	1.695816e-14	0.3811601	0.923	0.82
Nlrp12	6.413503e-19	1.776412e-14	3.0362409	0.053	0.008
Paip1	7.170953e-19	1.986210e-14	0.5646820	0.673	0.513
Dnajc5	7.318675e-19	2.027127e-14	0.6095045	0.671	0.504
Baz2b	8.751404e-19	2.423964e-14	0.2729662	0.994	0.969
Cryzl2	9.079084e-19	2.514725e-14	1.1937175	0.199	0.087
Ccnl1	9.116134e-19	2.524987e-14	0.4437511	0.85	0.714
Ero1l	9.303120e-19	2.576778e-14	1.0681550	0.467	0.315
Card9	9.814133e-19	2.718319e-14	3.8960089	0.022	0.002
Dis3l2	9.822299e-19	2.720580e-14	0.4421252	0.885	0.825
Gssos1	1.007880e-18	2.791626e-14	4.9458147	0.022	0.001
Gm12216	1.032318e-18	2.859314e-14	1.3608079	0.246	0.12
Bmp2	1.039434e-18	2.879025e-14	2.3684230	0.105	0.031
Abhd3	1.165234e-18	3.227464e-14	1.1147352	0.285	0.148
Selenok-ps1	1.253705e-18	3.472511e-14	2.4201567	0.064	0.013
Dnaja4	1.286521e-18	3.563407e-14	2.1256407	0.091	0.024
Ap2b1	1.314843e-18	3.641852e-14	0.5494421	0.751	0.615
A930007I19Rik	1.430341e-18	3.961758e-14	0.9267345	0.386	0.236
Mtmr1	1.484705e-18	4.112336e-14	0.8209760	0.432	0.271
Fank1	1.598710e-18	4.428108e-14	2.4801139	0.089	0.022
Larp4	1.602589e-18	4.438851e-14	0.4822202	0.793	0.629
Tmem141	1.740121e-18	4.819786e-14	2.0694535	0.059	0.012
Irs1	1.778584e-18	4.926321e-14	0.5688636	0.574	0.388
Lhpp	1.801090e-18	4.988659e-14	1.4345964	0.23	0.111
1810026B05Rik	1.828336e-18	5.064126e-14	0.3940331	0.866	0.769
Gm7160	1.945962e-18	5.389924e-14	1.7988720	0.12	0.038
Nrtn	1.996031e-18	5.528606e-14	2.1714927	0.075	0.018
Pgap2	2.090866e-18	5.791281e-14	0.6990682	0.509	0.359
Npr1	2.453524e-18	6.795770e-14	0.6348005	0.321	0.166
Naa15	2.464554e-18	6.826323e-14	0.3746787	0.871	0.762
Sdha	2.639711e-18	7.311472e-14	0.5364850	0.746	0.61
Chst2	2.680195e-18	7.423605e-14	1.4068052	0.183	0.076
Igdcc4	2.682464e-18	7.429889e-14	0.4490378	0.742	0.525
Hp1bp3	2.790566e-18	7.729310e-14	0.5692574	0.686	0.531
Khdrbs3	2.984124e-18	8.265426e-14	0.9806542	0.372	0.224
Specc1l	3.030737e-18	8.394536e-14	0.4376386	0.834	0.721
Ankrd17	3.902683e-18	1.080965e-13	0.2629299	0.994	0.956
Arhgap18	4.825711e-18	1.336625e-13	0.5687616	0.464	0.296
Cnot1	4.969167e-18	1.376360e-13	0.2696953	0.959	0.865
Npepl1	5.128390e-18	1.420461e-13	1.1438763	0.222	0.102
Usp25	5.594434e-18	1.549546e-13	0.4176804	0.679	0.488
Ift20	5.680125e-18	1.573281e-13	0.9957505	0.303	0.165
Atox1	5.768188e-18	1.597673e-13	1.3704547	0.203	0.09
Gm32036	5.888028e-18	1.630866e-13	2.2873113	0.07	0.016
Prkaca	6.027175e-18	1.669407e-13	1.0294998	0.337	0.191
Hdhd2	6.085273e-18	1.685499e-13	0.9938942	0.415	0.266
Dock9	6.608240e-18	1.830350e-13	0.5230801	0.592	0.413
Hipk3	6.779503e-18	1.877787e-13	0.5851352	0.64	0.469
Ms4a10	6.890261e-18	1.908464e-13	3.3045206	0.032	0.003
Bod1l	7.137998e-18	1.977083e-13	0.4835887	0.777	0.631
Sod1	7.239538e-18	2.005207e-13	0.9020816	0.394	0.245
Mmp16	7.463414e-18	2.067216e-13	0.6760992	0.793	0.683
Mdm4	7.555403e-18	2.092696e-13	0.3756010	0.892	0.78
Tmem205	7.865880e-18	2.178691e-13	1.2033548	0.201	0.088
Impdh1	8.495270e-18	2.353020e-13	1.5732200	0.118	0.039
Gm47071	9.440667e-18	2.614876e-13	1.6496163	0.191	0.089
Gm16036	9.677679e-18	2.680523e-13	2.6800308	0.069	0.016
Etfa	9.765174e-18	2.704758e-13	0.5392540	0.702	0.535
Cyb5a	9.897433e-18	2.741391e-13	1.0223598	0.378	0.234
Atp5g3	1.084498e-17	3.003842e-13	0.9154725	0.309	0.169
Gm48512	1.150831e-17	3.187571e-13	1.3280188	0.137	0.05
Golim4	1.570784e-17	4.350758e-13	0.4632072	0.716	0.555
Gpbp1	1.652469e-17	4.577009e-13	0.3278552	0.92	0.817
Rsbn1l	1.788152e-17	4.952824e-13	0.4901058	0.766	0.624
Abhd17c	1.854728e-17	5.137226e-13	0.8588610	0.416	0.263
Prpf19	1.901950e-17	5.268022e-13	1.1055063	0.247	0.125
Gt(ROSA)26Sor	1.996808e-17	5.530757e-13	0.9922280	0.333	0.191
Npy	2.075447e-17	5.748573e-13	1.8328641	0.083	0.022
Samd8	2.115643e-17	5.859907e-13	0.7475063	0.515	0.365
Lcor	2.143992e-17	5.938429e-13	0.3229909	0.933	0.836
Slc35g2	2.309127e-17	6.395821e-13	2.3759462	0.072	0.017
Gm49012	2.377267e-17	6.584553e-13	4.9145368	0.018	0.001
Tnks	2.410226e-17	6.675845e-13	0.3717071	0.912	0.813
Tom1l2	2.428113e-17	6.725388e-13	0.6131637	0.652	0.51
Atf6	2.529189e-17	7.005348e-13	0.5103047	0.684	0.53
Gm30122	2.585719e-17	7.161923e-13	2.9114280	0.032	0.004
Tmem131l	2.611968e-17	7.234630e-13	0.5867665	0.74	0.608
Il17rb	2.675662e-17	7.411048e-13	2.4054629	0.056	0.011
Sept6	2.890741e-17	8.006775e-13	0.8450526	0.263	0.131
Mbp	3.062932e-17	8.483708e-13	1.5359414	0.22	0.097
Psmd7	3.149134e-17	8.722472e-13	0.7692301	0.455	0.303
Cmbl	3.198253e-17	8.858522e-13	2.0241933	0.08	0.021
Ino80	3.230190e-17	8.946982e-13	0.3981257	0.866	0.746
Fbp2	3.353881e-17	9.289579e-13	3.7807718	0.026	0.002
Sgsm2	3.395587e-17	9.405096e-13	1.0039960	0.305	0.17
Sfxn5	3.521212e-17	9.753052e-13	0.8840385	0.327	0.184
Ttc23	3.712988e-17	1.028423e-12	0.5801606	0.684	0.563
Abcb8	3.765907e-17	1.043081e-12	1.1605478	0.265	0.137
Tbc1d14	3.802366e-17	1.053179e-12	0.8090834	0.423	0.274
Tacc2	3.973166e-17	1.100488e-12	0.7674060	0.478	0.314
Cyhr1	4.847953e-17	1.342786e-12	1.0048586	0.324	0.187
Vps35l	5.144810e-17	1.425010e-12	0.6043498	0.563	0.412
Kat6b	5.262850e-17	1.457704e-12	0.3584326	0.927	0.853
Spindoc	5.312606e-17	1.471486e-12	0.6281202	0.512	0.355
Ddit4	5.418936e-17	1.500937e-12	1.9567333	0.105	0.031
Snhg20	6.215650e-17	1.721611e-12	0.8381571	0.376	0.227
Cxcr4	6.294525e-17	1.743458e-12	2.0116892	0.078	0.02
Ppp4r3b	6.433047e-17	1.781825e-12	0.4170261	0.868	0.737
Sept12	6.803382e-17	1.884401e-12	4.2778699	0.022	0.002
Ubn2	7.172711e-17	1.986697e-12	0.2840470	0.965	0.909
Timp1	7.239203e-17	2.005114e-12	1.0464898	0.188	0.081
Taok2	7.665685e-17	2.123242e-12	0.7510478	0.404	0.258
Prpf38b	8.187168e-17	2.267682e-12	0.5262866	0.699	0.551
Ripk1	8.235053e-17	2.280945e-12	0.7811909	0.386	0.235
Gm11613	8.369732e-17	2.318248e-12	1.6715799	0.116	0.041
Utp14b	9.751637e-17	2.701008e-12	1.0681417	0.282	0.155
Papola	1.101485e-16	3.050893e-12	0.2698625	0.962	0.897
Slc25a1	1.110867e-16	3.076881e-12	1.6870101	0.093	0.028
Gss	1.210752e-16	3.353540e-12	1.5462611	0.18	0.08
Atp1b3	1.269819e-16	3.517145e-12	0.6338620	0.573	0.425
Ntmt1	1.488229e-16	4.122096e-12	1.1543086	0.266	0.14
Lonp2	1.717257e-16	4.756458e-12	0.4600679	0.7	0.542
Aplp2	1.987301e-16	5.504425e-12	0.4229408	0.764	0.613
Nt5dc1	2.074178e-16	5.745059e-12	0.5707049	0.641	0.494
Snx4	2.099515e-16	5.815237e-12	0.5267172	0.612	0.454
Anapc16	2.183752e-16	6.048556e-12	0.7853345	0.434	0.288
Gm19689	2.266604e-16	6.278040e-12	1.6497172	0.091	0.026
Wwox	2.274936e-16	6.301117e-12	0.3621865	0.915	0.827
Gm45871	2.288109e-16	6.337605e-12	1.2528914	0.238	0.118
Wdr37	2.342532e-16	6.488344e-12	0.6049803	0.649	0.516
Rhbdd3	2.541563e-16	7.039620e-12	1.2328563	0.225	0.112
P4ha1	2.554586e-16	7.075693e-12	0.6564020	0.624	0.488
Kng2	2.805960e-16	7.771949e-12	3.6721349	0.022	0.002
Gm21698	2.886687e-16	7.995546e-12	2.1278449	0.056	0.011
9430038I01Rik	2.907875e-16	8.054232e-12	1.0289079	0.335	0.205
Rab11fip5	3.015139e-16	8.351332e-12	1.1922079	0.203	0.096
Ttc39c	3.436252e-16	9.517732e-12	0.6102090	0.499	0.329
Gpi1	3.467506e-16	9.604297e-12	0.9788700	0.329	0.197
Brd9	3.535249e-16	9.791933e-12	0.7473225	0.456	0.311
Smarca5	3.653030e-16	1.011816e-11	0.4006020	0.804	0.671
Gm16169	3.733340e-16	1.034061e-11	4.8238463	0.018	0.001
Crisp2	4.213907e-16	1.167168e-11	4.6654820	0.022	0.001
Lrrc43	4.234268e-16	1.172807e-11	4.3308561	0.022	0.002
Gm35037	4.330567e-16	1.199480e-11	4.5028100	0.022	0.001
Pja1	4.560936e-16	1.263288e-11	0.9503118	0.25	0.13
Aldoa	4.849032e-16	1.343085e-11	1.2310612	0.223	0.109
Pgp	5.056628e-16	1.400585e-11	1.1578361	0.23	0.115
Copa	5.180688e-16	1.434947e-11	0.4114015	0.844	0.745
1700066O22Rik	5.381172e-16	1.490477e-11	5.9281795	0.014	0
Ugcg	5.648775e-16	1.564598e-11	0.6647454	0.555	0.413
Abca7	5.658387e-16	1.567260e-11	1.5031036	0.12	0.043
Gm46519	5.775979e-16	1.599831e-11	4.3476610	0.019	0.001
Nfe2l2	5.857693e-16	1.622464e-11	0.6184415	0.456	0.297
Ap3d1	5.933448e-16	1.643446e-11	0.7261666	0.426	0.281
Slain2	6.256234e-16	1.732852e-11	0.4960632	0.73	0.582
Pyroxd2	6.521069e-16	1.806206e-11	1.1562881	0.144	0.057
Gm10644	6.637952e-16	1.838580e-11	2.0364059	0.104	0.034
Mthfd2	7.681326e-16	2.127574e-11	1.2648230	0.193	0.09
Kank3	8.125781e-16	2.250679e-11	1.1856430	0.198	0.093
Cdc42	8.458927e-16	2.342954e-11	0.3584929	0.855	0.729
Limk1	8.655110e-16	2.397292e-11	1.1329599	0.257	0.135
Larp1b	8.661869e-16	2.399164e-11	1.1201652	0.265	0.143
Gatad2b	1.076321e-15	2.981194e-11	0.3028788	0.939	0.83
Cep76	1.084635e-15	3.004222e-11	1.1361916	0.249	0.134
Pde1a	1.134630e-15	3.142699e-11	0.2364484	0.702	0.493
Klf7	1.145761e-15	3.173530e-11	0.6207662	0.628	0.487
Gm14221	1.155970e-15	3.201806e-11	2.4550232	0.053	0.01
Appbp2	1.181958e-15	3.273787e-11	0.3643872	0.858	0.74
Zmym3	1.204503e-15	3.336232e-11	0.8129373	0.38	0.237
Rbm5	1.338642e-15	3.707769e-11	0.2905941	0.931	0.876
Gsta2	1.341789e-15	3.716487e-11	1.6114679	0.112	0.04
Tbc1d30	1.362058e-15	3.772629e-11	3.5339547	0.033	0.005
Slc16a12	1.478161e-15	4.094210e-11	2.5105825	0.045	0.008
Impg2	1.494983e-15	4.140803e-11	1.2322938	0.167	0.07
Pan3	1.566658e-15	4.339329e-11	0.2446205	0.97	0.894
Rusc1	1.628275e-15	4.509995e-11	1.8904826	0.078	0.023
Mpv17l2	1.642070e-15	4.548206e-11	2.4803209	0.057	0.014
Gmps	1.794713e-15	4.970997e-11	0.5212904	0.703	0.578
Ctnnd1	1.822443e-15	5.047804e-11	0.3429253	0.836	0.732
Gprasp1	1.823933e-15	5.051931e-11	0.4608404	0.719	0.598
Parl	2.031974e-15	5.628162e-11	0.8302501	0.431	0.294
Epdr1	2.226272e-15	6.166329e-11	1.2993098	0.204	0.098
Micos10	2.232452e-15	6.183445e-11	0.7689480	0.434	0.295
Magel2	2.327622e-15	6.447047e-11	2.5024279	0.043	0.007
Trim25	2.345013e-15	6.495216e-11	1.0455732	0.22	0.113
Eif2ak4	2.346668e-15	6.499801e-11	0.5228315	0.574	0.416
Tnxb	2.360086e-15	6.536966e-11	1.0326372	0.172	0.074
Gabrb2	2.380608e-15	6.593808e-11	0.9313434	0.303	0.17
Nr0b2	2.413915e-15	6.686063e-11	2.4248477	0.059	0.013
Evi5	2.755463e-15	7.632082e-11	0.3255755	0.895	0.761
Gpkow	2.913932e-15	8.071008e-11	0.9077495	0.308	0.178
Tlk2	3.051885e-15	8.453111e-11	0.3149773	0.931	0.828
Mtfr1l	3.162636e-15	8.759869e-11	1.1466260	0.204	0.101
Car8	3.268057e-15	9.051865e-11	2.5165920	0.113	0.039
Xrcc6	3.326740e-15	9.214405e-11	0.8241022	0.365	0.229
Gm5862	3.374698e-15	9.347239e-11	2.1877875	0.056	0.012
Fgd2	3.386966e-15	9.381220e-11	1.1532398	0.048	0.008

## Sheet: c4 marker genes
gene	p-value	adj p-value	avg log2FC	% c4 cells	% other cells
Tex14	0.000000e+00	0.000000e+00	3.8102338	0.997	0.085
Stk31	0.000000e+00	0.000000e+00	4.0363857	0.988	0.079
Dazl	0.000000e+00	0.000000e+00	4.1944263	0.988	0.08
Cpeb1	0.000000e+00	0.000000e+00	4.7122715	0.982	0.076
Ddx4	0.000000e+00	0.000000e+00	4.0190639	0.982	0.088
4930447C04Rik	0.000000e+00	0.000000e+00	3.6077750	0.995	0.121
Sycp1	0.000000e+00	0.000000e+00	3.6071208	0.935	0.076
Hormad2	0.000000e+00	0.000000e+00	4.3436957	0.938	0.079
Nr5a2	0.000000e+00	0.000000e+00	4.3246099	0.922	0.069
Rnf17	0.000000e+00	0.000000e+00	3.6275022	0.982	0.135
Tdrd5	0.000000e+00	0.000000e+00	4.2314825	0.917	0.077
Cecr2	0.000000e+00	0.000000e+00	3.0198659	0.982	0.153
Ccdc172	0.000000e+00	0.000000e+00	3.7182780	0.896	0.073
Rimbp2	0.000000e+00	0.000000e+00	4.3484445	0.89	0.069
Fam169a	0.000000e+00	0.000000e+00	3.4399197	0.938	0.122
Gm14661	0.000000e+00	0.000000e+00	3.2261673	0.89	0.075
Dock3	0.000000e+00	0.000000e+00	2.7823510	0.891	0.078
Map3k15	0.000000e+00	0.000000e+00	4.1002904	0.886	0.079
Abcc4	0.000000e+00	0.000000e+00	4.0364014	0.883	0.084
Glis3	0.000000e+00	0.000000e+00	3.9669866	0.99	0.192
Trim71	0.000000e+00	0.000000e+00	4.1740706	0.868	0.073
Lin28b	0.000000e+00	0.000000e+00	3.0148112	0.905	0.112
Fkbp6	0.000000e+00	0.000000e+00	3.9232088	0.866	0.075
Sycp2	0.000000e+00	0.000000e+00	3.0746658	0.883	0.094
Dclk2	0.000000e+00	0.000000e+00	3.4266892	0.92	0.142
Rims2	0.000000e+00	0.000000e+00	3.2572906	0.907	0.132
Dppa4	0.000000e+00	0.000000e+00	3.9809234	0.841	0.071
Asz1	0.000000e+00	0.000000e+00	3.7423810	0.836	0.073
Tdrd12	0.000000e+00	0.000000e+00	3.9339935	0.836	0.073
Gm2381	0.000000e+00	0.000000e+00	3.9954578	0.833	0.07
Hfm1	0.000000e+00	0.000000e+00	3.2307483	0.893	0.137
Esrp1	0.000000e+00	0.000000e+00	4.8751715	0.801	0.051
Fam178b	0.000000e+00	0.000000e+00	3.6199744	0.811	0.07
Elavl2	0.000000e+00	0.000000e+00	3.2552681	0.97	0.235
Ccdc73	0.000000e+00	0.000000e+00	2.9247501	0.88	0.148
Gm26510	0.000000e+00	0.000000e+00	4.9087891	0.775	0.045
Scml2	0.000000e+00	0.000000e+00	2.7919185	0.925	0.199
4930452B06Rik	0.000000e+00	0.000000e+00	3.1541805	0.866	0.141
Ddx58	0.000000e+00	0.000000e+00	3.6002509	0.83	0.109
Pik3r3	0.000000e+00	0.000000e+00	2.7266398	0.935	0.221
Zfy1	0.000000e+00	0.000000e+00	3.9660361	0.78	0.067
Piwil2	0.000000e+00	0.000000e+00	3.3879660	0.793	0.082
Hook1	0.000000e+00	0.000000e+00	2.7606543	0.858	0.148
Liph	0.000000e+00	0.000000e+00	4.4633003	0.763	0.055
Gcnt2	0.000000e+00	0.000000e+00	3.0677014	0.843	0.136
Cfap299	0.000000e+00	0.000000e+00	3.7091906	0.778	0.072
Pdk1	0.000000e+00	0.000000e+00	3.1948229	0.913	0.21
Mov10l1	0.000000e+00	0.000000e+00	3.1728592	0.815	0.114
Zyg11a	0.000000e+00	0.000000e+00	4.2788312	0.763	0.065
Mtmr7	0.000000e+00	0.000000e+00	3.3573225	0.803	0.108
Kcnc2	0.000000e+00	0.000000e+00	3.2709537	0.851	0.158
4930467D21Rik	0.000000e+00	0.000000e+00	3.5903561	0.76	0.07
Ntn1	0.000000e+00	0.000000e+00	3.7082552	0.763	0.075
Ankrd31	0.000000e+00	0.000000e+00	2.6974532	0.763	0.075
Pak1	0.000000e+00	0.000000e+00	2.7038908	0.861	0.182
Cdh1	0.000000e+00	0.000000e+00	3.8865292	0.743	0.066
Morc1	0.000000e+00	0.000000e+00	2.7216437	0.751	0.075
Mpped2	0.000000e+00	0.000000e+00	3.2091782	0.865	0.195
Cep126	0.000000e+00	0.000000e+00	2.6758078	0.863	0.195
Rnf212b	0.000000e+00	0.000000e+00	3.7913485	0.733	0.065
Snhg14	0.000000e+00	0.000000e+00	2.9343240	0.903	0.24
Rundc3b	0.000000e+00	0.000000e+00	2.6808180	0.833	0.172
Prdm1	0.000000e+00	0.000000e+00	5.0741587	0.698	0.037
Rapgef5	0.000000e+00	0.000000e+00	2.7195382	0.75	0.09
Ctnnd2	0.000000e+00	0.000000e+00	2.4809035	0.813	0.155
Satb2	0.000000e+00	0.000000e+00	3.1441451	0.775	0.121
Mgmt	0.000000e+00	0.000000e+00	2.7361919	0.93	0.276
Retreg1	0.000000e+00	0.000000e+00	3.4041213	0.736	0.083
Adam22	0.000000e+00	0.000000e+00	2.7377478	0.836	0.19
Cenpf	0.000000e+00	0.000000e+00	2.8422913	0.992	0.353
1700028E10Rik	0.000000e+00	0.000000e+00	2.6966371	0.806	0.167
Stag3	0.000000e+00	0.000000e+00	3.1237728	0.755	0.117
Stpg2	0.000000e+00	0.000000e+00	2.9582327	0.77	0.136
Nr1d2	0.000000e+00	0.000000e+00	2.8208709	0.771	0.138
Emb	0.000000e+00	0.000000e+00	3.7591170	0.698	0.072
Radil	0.000000e+00	0.000000e+00	3.4068284	0.711	0.089
Map7d2	0.000000e+00	0.000000e+00	3.3632995	0.686	0.068
Gm38393	0.000000e+00	0.000000e+00	2.9864736	0.753	0.136
Usp26	0.000000e+00	0.000000e+00	3.7868358	0.676	0.061
Shcbp1l	0.000000e+00	0.000000e+00	2.9236225	0.689	0.076
Mgat4a	0.000000e+00	0.000000e+00	3.0701864	0.73	0.118
Hsf2bp	0.000000e+00	0.000000e+00	4.1660257	0.649	0.052
Alg13	0.000000e+00	0.000000e+00	2.8581300	0.978	0.381
Bicdl1	0.000000e+00	0.000000e+00	3.5001993	0.653	0.064
Slc35f2	0.000000e+00	0.000000e+00	3.4372128	0.656	0.068
Tex11	0.000000e+00	0.000000e+00	3.7101750	0.651	0.063
Eya2	0.000000e+00	0.000000e+00	5.3053453	0.614	0.029
Fbxo41	0.000000e+00	0.000000e+00	4.0359798	0.639	0.055
Lhx1	0.000000e+00	0.000000e+00	5.9578465	0.599	0.016
Katnal2	0.000000e+00	0.000000e+00	3.1486176	0.676	0.094
Pnldc1	0.000000e+00	0.000000e+00	2.9446956	0.691	0.111
Mael	0.000000e+00	0.000000e+00	2.6645980	0.651	0.072
Tet1	0.000000e+00	0.000000e+00	2.9431941	0.958	0.381
Nup210	0.000000e+00	0.000000e+00	3.6930526	0.636	0.064
Pgpep1l	0.000000e+00	0.000000e+00	3.7904131	0.628	0.057
Syt9	0.000000e+00	0.000000e+00	3.6908900	0.661	0.095
Gm36595	0.000000e+00	0.000000e+00	5.0613126	0.596	0.03
Pls1	0.000000e+00	0.000000e+00	3.3371552	0.623	0.065
Ppm1h	0.000000e+00	0.000000e+00	2.5812062	0.648	0.092
Gm13261	0.000000e+00	0.000000e+00	3.5245218	0.616	0.063
Gm6871	0.000000e+00	0.000000e+00	4.0193558	0.598	0.047
Zfp936	0.000000e+00	0.000000e+00	3.5198746	0.606	0.059
Ccdc152	0.000000e+00	0.000000e+00	3.8387020	0.601	0.055
Triml2	0.000000e+00	0.000000e+00	4.3279600	0.589	0.044
Spo11	0.000000e+00	0.000000e+00	4.4233169	0.583	0.043
Nphs1	0.000000e+00	0.000000e+00	4.7351390	0.573	0.034
Dgka	0.000000e+00	0.000000e+00	3.1267229	0.623	0.086
Topaz1	0.000000e+00	0.000000e+00	2.7285476	0.606	0.072
Kcng3	0.000000e+00	0.000000e+00	3.4437483	0.589	0.067
Exd1	0.000000e+00	0.000000e+00	3.5601655	0.574	0.055
Fam169b	0.000000e+00	0.000000e+00	4.2923674	0.559	0.042
CN725425	0.000000e+00	0.000000e+00	3.5026189	0.571	0.057
Gm15262	0.000000e+00	0.000000e+00	3.4236151	0.568	0.06
Psma8	0.000000e+00	0.000000e+00	3.7329119	0.559	0.052
Ccdc150	0.000000e+00	0.000000e+00	3.4738546	0.558	0.06
Ap3b2	0.000000e+00	0.000000e+00	5.4473174	0.511	0.02
Glt1d1	0.000000e+00	0.000000e+00	5.5921955	0.504	0.02
Grap2	0.000000e+00	0.000000e+00	5.0616395	0.506	0.022
Zfp981	0.000000e+00	0.000000e+00	3.5543484	0.541	0.058
1700028K03Rik	0.000000e+00	0.000000e+00	3.9613959	0.528	0.045
Galnt16	0.000000e+00	0.000000e+00	3.4865791	0.534	0.063
Ugt8a	0.000000e+00	0.000000e+00	3.7798924	0.519	0.049
Sox2ot	0.000000e+00	0.000000e+00	3.8423286	0.508	0.043
Epp13	0.000000e+00	0.000000e+00	5.5280344	0.479	0.018
Uba1y	0.000000e+00	0.000000e+00	3.9226073	0.497	0.04
Cdkl4	0.000000e+00	0.000000e+00	4.3867737	0.471	0.03
Triml1	0.000000e+00	0.000000e+00	4.2349578	0.472	0.033
Esrrb	0.000000e+00	0.000000e+00	4.8197422	0.464	0.026
Tor3a	0.000000e+00	0.000000e+00	4.5312978	0.454	0.026
Sall4	0.000000e+00	0.000000e+00	4.0517245	0.462	0.038
Mdn1	0.000000e+00	0.000000e+00	2.5800999	0.995	0.574
Gm38509	0.000000e+00	0.000000e+00	4.2895056	0.427	0.03
Gm17067	0.000000e+00	0.000000e+00	4.3833317	0.412	0.028
9330185C12Rik	0.000000e+00	0.000000e+00	5.3635910	0.382	0.014
Wnt3	0.000000e+00	0.000000e+00	4.8444073	0.344	0.016
Lhx1os	0.000000e+00	0.000000e+00	6.2048255	0.27	0.006
Ptpn20	3.9777e-307	1.10174e-302	3.3951513	0.538	0.058
Sox2	2.6159e-306	7.24552e-302	4.6814254	0.377	0.021
Ralgps1	1.05037e-305	2.90931e-301	2.4653382	0.898	0.221
Kndc1	5.52851e-303	1.53129e-298	5.5761046	0.287	0.009
Tcfl5	2.05259e-302	5.68527e-298	3.3178508	0.558	0.062
Rab6b	4.15956e-301	1.15212e-296	2.7883117	0.705	0.122
Pnpla7	6.53531e-300	1.81015e-295	2.6295852	0.881	0.231
Aatf	1.27832e-298	3.54068e-294	2.4168449	0.988	0.49
Slain1	2.10153e-298	5.82083e-294	3.5644536	0.504	0.055
Gm35208	5.24593e-298	1.45302e-293	5.6915334	0.262	0.008
Slc9a7	7.91284e-298	2.1917e-293	3.1201468	0.788	0.175
Enpp3	1.91076e-297	5.29241e-293	3.7920825	0.472	0.046
Snx10	1.28462e-296	3.55814e-292	2.6580471	0.798	0.167
Arid3b	1.45897e-296	4.04106e-292	2.5882553	0.821	0.185
Ccdc191	3.11684e-295	8.63302e-291	2.5078901	0.92	0.285
Ranbp17	1.90051e-294	5.26402e-290	2.4301175	0.983	0.429
Atf7ip2	3.41212e-294	9.45089e-290	2.7442543	0.711	0.127
Rimklb	7.5495e-294	2.09106e-289	2.3383552	0.942	0.304
Spata13	1.7341e-292	4.80312e-288	2.6666493	0.801	0.157
Txlng	1.29701e-291	3.59247e-287	2.5232185	0.968	0.435
Ap1s3	2.48621e-286	6.8863e-282	3.4248356	0.541	0.058
EU599041	6.94649e-284	1.92404e-279	3.8512627	0.404	0.034
D030068K23Rik	9.75533e-282	2.70203e-277	2.7313821	0.551	0.067
Rnf125	1.71356e-279	4.74621e-275	4.1152079	0.411	0.032
Smc1b	9.01213e-278	2.49618e-273	3.8039940	0.549	0.074
Etnk1	7.03407e-277	1.9483e-272	1.9951536	0.985	0.732
Tmem154	1.31293e-276	3.63655e-272	4.8132710	0.301	0.013
Plekha1	1.16953e-275	3.23936e-271	2.3266476	0.957	0.375
Scaper	7.89549e-275	2.18689e-270	2.0632660	0.992	0.675
Lncpint	3.30548e-274	9.15551e-270	2.6195736	0.631	0.098
Tex15	2.96381e-273	8.20915e-269	2.2185959	0.928	0.278
Slc12a2	9.0998e-271	2.52046e-266	2.3193126	0.972	0.452
Slc25a31	1.94192e-269	5.37873e-265	3.5595177	0.486	0.055
Tdrd1	2.04561e-269	5.66593e-265	3.3570499	0.497	0.058
Abl2	5.64637e-269	1.56393e-264	1.9740630	0.988	0.69
A830018L16Rik	2.63978e-267	7.31166e-263	3.2946000	0.521	0.069
Pmaip1	1.67879e-266	4.64991e-262	4.2990246	0.359	0.025
Eml4	3.33106e-266	9.22637e-262	1.5561355	0.997	0.898
Myt1l	1.03387e-265	2.86362e-261	3.4472157	0.452	0.048
Tex10	3.04179e-265	8.42516e-261	2.0916808	0.973	0.547
Mcmdc2	1.41416e-264	3.91695e-260	3.2677744	0.492	0.061
Ret	7.61326e-264	2.10872e-259	4.5235163	0.332	0.021
Parp12	3.32092e-263	9.1983e-259	2.6388342	0.658	0.123
Etv5	1.69128e-262	4.68451e-258	2.6648513	0.691	0.14
Rb1	2.89753e-261	8.02558e-257	2.2638674	0.945	0.397
Ica1	1.57076e-260	4.35068e-256	2.6701761	0.641	0.106
Ccdc88c	1.52294e-259	4.21825e-255	2.7344135	0.596	0.092
Fmn1	8.85012e-259	2.45131e-254	2.5142573	0.84	0.232
Mreg	6.88438e-258	1.90683e-253	3.9775662	0.391	0.032
Epb41l4b	8.5472e-257	2.3674e-252	2.7611020	0.623	0.105
Kctd18	3.9539e-256	1.09515e-251	2.3825032	0.853	0.254
Rif1	5.03969e-256	1.39589e-251	1.5920353	0.997	0.815
Foxr1	2.23565e-255	6.1923e-251	3.3331811	0.467	0.054
Trmt10a	3.35969e-255	9.30567e-251	2.5066321	0.716	0.152
Hspbap1	1.25873e-254	3.48644e-250	2.4262189	0.845	0.233
Lin28a	1.44178e-254	3.99343e-250	4.6048079	0.314	0.018
B4galnt3	2.50396e-254	6.93546e-250	3.1762679	0.487	0.056
Wasf3	5.20268e-253	1.44104e-248	2.8397282	0.553	0.086
Pkp2	1.02664e-252	2.84359e-248	2.7976194	0.598	0.095
Dmrt1	1.5962e-252	4.42114e-248	1.8647761	0.795	0.164
Gm26901	3.63138e-252	1.00582e-247	2.3381658	0.813	0.213
Il17rd	1.72372e-251	4.77435e-247	2.1977426	0.928	0.334
Hsph1	1.65299e-250	4.57846e-246	2.5697001	0.721	0.16
Max	4.82671e-250	1.3369e-245	2.4249707	0.841	0.243
Six4	6.68228e-250	1.85086e-245	2.8639667	0.514	0.075
Gm26754	1.88009e-249	5.20748e-245	3.1489379	0.464	0.053
Susd4	7.82511e-249	2.1674e-244	2.5545427	0.629	0.096
Gm31108	6.66284e-248	1.84547e-243	4.6420655	0.294	0.017
Dennd2c	3.91466e-247	1.08428e-242	2.4824007	0.673	0.142
Phtf2	8.53566e-247	2.36421e-242	2.0602115	0.968	0.48
Zbed5	1.00015e-245	2.7702e-241	2.5942394	0.618	0.112
Spata17	7.67012e-245	2.12447e-240	2.9038180	0.539	0.078
Zwilch	2.09799e-243	5.81101e-239	2.1961735	0.913	0.336
Tcf20	8.91621e-242	2.46961e-237	1.7379902	0.997	0.765
C2cd5	3.9645e-241	1.09809e-236	1.9765068	0.98	0.545
Pou2f1	1.29371e-240	3.58331e-236	1.9053417	0.99	0.629
Epcam	3.03335e-239	8.40177e-235	3.2419921	0.441	0.055
Map7	4.63295e-239	1.28324e-234	2.0960424	0.801	0.188
Caprin2	5.6487e-239	1.56458e-234	2.2057279	0.91	0.326
Nol8	6.57345e-239	1.82071e-234	2.3063515	0.786	0.21
Btbd18	1.03068e-238	2.85477e-234	3.1643069	0.424	0.049
Gm14124	2.71641e-238	7.52393e-234	4.0094180	0.359	0.029
Strbp	5.15882e-238	1.42889e-233	1.6605716	0.993	0.714
Pou6f2	7.37008e-238	2.04136e-233	5.3014580	0.294	0.015
Trim37	1.33113e-237	3.68697e-233	2.0866163	0.953	0.398
Chn1	1.78658e-237	4.94847e-233	2.0847879	0.942	0.385
Fbxo47	2.48993e-237	6.89661e-233	2.5966387	0.603	0.107
G2e3	9.60461e-237	2.66029e-232	1.8786076	0.978	0.468
Hormad1	1.59077e-236	4.40611e-232	3.6311211	0.457	0.053
Cbx7	9.82565e-236	2.72151e-231	3.5599039	0.416	0.043
Homer1	1.14371e-235	3.16784e-231	1.9974774	0.963	0.458
2410003L11Rik	2.3273e-235	6.44617e-231	4.9810116	0.234	0.009
Tsacc	4.18569e-235	1.15935e-230	2.3582145	0.758	0.2
Erg	1.18564e-234	3.28399e-230	2.9872946	0.406	0.045
Rapgef6	1.70422e-234	4.72034e-230	1.5879647	0.995	0.774
Taf1d	2.55208e-234	7.06875e-230	1.7367005	0.988	0.654
Hlf	5.18671e-234	1.43662e-229	3.5703128	0.357	0.034
Adat1	1.2539e-232	3.47305e-228	2.2498124	0.8	0.22
Pdzd4	6.54065e-232	1.81163e-227	2.2620365	0.845	0.275
Bclaf3	8.9982e-232	2.49232e-227	2.1516704	0.942	0.443
Boll	1.26536e-231	3.5048e-227	2.4437716	0.566	0.085
Bnc2	5.8944e-230	1.63263e-225	1.5956033	0.992	0.826
2410141K09Rik	7.60039e-230	2.10516e-225	4.2323635	0.314	0.024
D10Wsu102e	2.25538e-229	6.24695e-225	2.1291219	0.93	0.353
Arid4a	2.93725e-229	8.13561e-225	1.9515740	0.967	0.501
Rbm26	3.59325e-229	9.95257e-225	1.1436453	0.995	0.939
Platr14	3.80653e-229	1.05433e-224	3.2188922	0.436	0.053
Bcas3	5.1055e-229	1.41412e-224	1.8088781	0.987	0.782
Akt3	9.8297e-229	2.72263e-224	1.4964849	0.995	0.883
Dnah14	1.9561e-228	5.41801e-224	2.9018875	0.481	0.065
Fmr1nb	1.16659e-227	3.23123e-223	3.2966128	0.414	0.045
Adad1	1.38698e-227	3.84166e-223	2.6778246	0.521	0.072
Arl15	2.22211e-227	6.15481e-223	1.5705260	0.995	0.813
Usp7	3.86265e-227	1.06988e-222	1.7930983	0.983	0.671
Sgk3	5.05217e-227	1.39935e-222	1.8454317	0.942	0.328
Gm41609	1.00441e-226	2.78202e-222	2.6415314	0.593	0.101
Cdk12	1.55589e-226	4.3095e-222	1.4496579	0.995	0.814
Dlgap2	3.2219e-226	8.92401e-222	3.1238715	0.452	0.056
Glrx2	5.27484e-226	1.46102e-221	2.3068836	0.715	0.177
Pfkfb3	2.56301e-225	7.09904e-221	2.6763653	0.564	0.104
Rasal2	1.06227e-224	2.94227e-220	1.7040195	0.988	0.713
Klf5	1.63924e-224	4.54037e-220	3.6824497	0.389	0.036
Ddx43	4.66915e-223	1.29326e-218	2.5636905	0.614	0.121
Dmxl2	7.57999e-223	2.09951e-218	2.0272175	0.858	0.261
Prtg	8.53535e-223	2.36412e-218	2.4072707	0.693	0.161
Sgk1	1.02661e-222	2.84351e-218	3.6882972	0.384	0.041
Cdkn2aip	2.33191e-221	6.45893e-217	2.5734952	0.589	0.124
Kif21a	2.93913e-221	8.14079e-217	2.2900372	0.713	0.166
Pik3cd	1.7457e-220	4.83523e-216	2.5893117	0.539	0.094
Gm14164	2.83287e-220	7.84649e-216	4.2776973	0.28	0.019
Bcap29	3.11017e-219	8.61456e-215	2.0543944	0.896	0.337
Tpk1	4.13082e-219	1.14415e-214	1.9404072	0.945	0.416
Taf4b	4.64375e-219	1.28623e-214	1.9265233	0.88	0.285
Tpd52	1.21573e-218	3.36732e-214	2.0940589	0.76	0.175
Cdk6	1.80019e-218	4.98618e-214	2.1362046	0.871	0.316
Mga	2.15618e-218	5.97219e-214	1.4449770	0.992	0.832
Mei4	4.14632e-218	1.14845e-213	2.0820615	0.578	0.096
Ermard	7.76664e-218	2.1512e-213	2.1925965	0.723	0.181
Nfasc	8.50299e-218	2.35516e-213	3.8935559	0.379	0.036
Gm26618	1.91435e-217	5.30236e-213	4.3260930	0.304	0.022
Gm31265	3.53084e-217	9.77971e-213	4.2592319	0.269	0.019
B3gnt2	4.40564e-217	1.22027e-212	2.4351825	0.684	0.157
Gm17768	7.82156e-217	2.16641e-212	3.8051326	0.337	0.03
Phactr3	1.6463e-216	4.55992e-212	4.2850612	0.262	0.016
Gm45194	1.79109e-216	4.96097e-212	2.3771299	0.543	0.077
Dst	4.17697e-216	1.15694e-211	1.7159966	0.99	0.513
Rngtt	6.48713e-216	1.7968e-211	1.4365327	0.992	0.767
Dtwd2	9.22262e-216	2.55448e-211	2.1495578	0.803	0.239
C1ql1	4.149e-215	1.14919e-210	3.8353827	0.285	0.021
Mtf2	7.61083e-215	2.10805e-210	1.4879431	0.99	0.752
Ksr2	3.76425e-214	1.04262e-209	3.4348051	0.421	0.053
Lrrfip1	4.15242e-214	1.15014e-209	2.0883606	0.888	0.355
Msh4	7.15998e-213	1.98317e-208	2.9606235	0.492	0.073
Gm4779	1.63634e-212	4.53233e-208	3.7947744	0.326	0.03
Gldc	1.79821e-212	4.9807e-208	3.4081543	0.382	0.041
Zfp42	3.77281e-211	1.04499e-206	3.9604928	0.319	0.027
Pde4b	1.04375e-210	2.89099e-206	2.2457599	0.731	0.19
Gm40723	2.23435e-210	6.1887e-206	5.0293530	0.215	0.009
Mageb16	5.59691e-209	1.55023e-204	4.1268400	0.317	0.027
Platr22	9.10786e-209	2.52269e-204	3.7773940	0.334	0.032
Ears2	1.97734e-208	5.47685e-204	2.2469197	0.673	0.164
Spata5	9.14387e-208	2.53267e-203	1.4340003	0.993	0.739
Fggy	1.14012e-207	3.1579e-203	1.8697671	0.927	0.396
Abcg1	2.01296e-207	5.57551e-203	3.0419479	0.427	0.056
Trp53inp1	3.36013e-206	9.30689e-202	2.2512665	0.664	0.159
Epb41l4a	5.46467e-206	1.5136e-201	2.2379001	0.674	0.154
Tdrkh	5.10393e-205	1.41369e-200	3.1724970	0.404	0.055
Platr20	1.64207e-204	4.54821e-200	3.6902124	0.319	0.029
Heatr1	1.59337e-203	4.41331e-199	2.0253626	0.785	0.239
Gm15246	6.07105e-203	1.68156e-198	2.3940172	0.604	0.126
BC065397	1.28721e-202	3.5653e-198	1.9196255	0.866	0.31
Pik3cb	1.56078e-202	4.32304e-198	2.3124697	0.708	0.182
Sp4	2.35815e-202	6.5316e-198	1.8852488	0.87	0.31
Cdc73	3.34075e-202	9.25321e-198	1.3825969	0.992	0.799
Mllt10	8.10504e-202	2.24493e-197	1.1063226	0.993	0.939
Prkcz	1.68109e-200	4.65629e-196	3.0323690	0.479	0.074
Atp10a	2.89686e-200	8.02374e-196	1.9686289	0.733	0.204
Gm884	4.26147e-200	1.18034e-195	1.6946888	0.497	0.071
Prmt7	1.73923e-199	4.81732e-195	2.0943268	0.801	0.258
Snhg3	4.60347e-199	1.27507e-194	2.2379916	0.715	0.202
Diaph1	3.93379e-198	1.08958e-193	1.9177511	0.893	0.371
Irf1	1.5779e-197	4.37047e-193	2.8335921	0.407	0.059
Arhgap44	2.35204e-197	6.51468e-193	1.9377850	0.738	0.189
Fbxo15	7.20971e-197	1.99695e-192	3.9699370	0.277	0.023
Zfp951	1.17645e-195	3.25854e-191	1.9450087	0.823	0.27
Atp8b5	3.28593e-195	9.10136e-191	2.1412202	0.609	0.123
Fam185a	1.91746e-194	5.31097e-190	2.0492299	0.753	0.229
D030028A08Rik	3.27674e-194	9.0759e-190	2.9518537	0.344	0.041
Gm12216	9.23478e-194	2.55785e-189	2.4014246	0.496	0.098
Rcc2	1.03027e-193	2.85363e-189	2.0624114	0.753	0.225
Tmem130	4.64913e-193	1.28772e-188	4.3017119	0.254	0.017
Ralgapa2	6.42196e-193	1.77875e-188	1.4806643	0.978	0.439
Suv39h2	2.17853e-192	6.03411e-188	2.3693786	0.531	0.104
4930480M12Rik	7.99214e-192	2.21366e-187	4.1491335	0.255	0.017
Faf1	1.66556e-191	4.61326e-187	1.2655454	0.988	0.844
Pgap1	2.14974e-191	5.95434e-187	1.9231975	0.883	0.341
Herc1	3.92233e-191	1.08641e-186	1.2062710	0.995	0.859
Cabin1	5.41978e-191	1.50117e-186	1.8032867	0.896	0.368
Mybl1	7.38683e-191	2.046e-186	1.8446159	0.815	0.265
Cenpp	7.56697e-191	2.0959e-186	1.5669589	0.98	0.425
Klf8	3.35445e-190	9.29115e-186	2.1563318	0.745	0.22
Hspa4l	3.64572e-190	1.00979e-185	2.5307503	0.561	0.109
1110019D14Rik	1.6696e-189	4.62446e-185	1.8455184	0.833	0.269
Rbm27	1.73379e-189	4.80226e-185	1.7336274	0.953	0.551
Maco1	2.75368e-189	7.62714e-185	1.7044172	0.955	0.552
Gm17231	2.96488e-189	8.21212e-185	2.6268242	0.457	0.075
Jade3	5.54458e-189	1.53574e-184	1.9355445	0.868	0.317
Ccdc18	6.18286e-189	1.71253e-184	1.8812440	0.875	0.325
Phf20	2.03951e-187	5.64904e-183	1.4891332	0.982	0.668
Chd5	2.30968e-187	6.39736e-183	3.3482506	0.342	0.036
Immp2l	3.57854e-187	9.91184e-183	1.8141265	0.955	0.604
Shb	3.81907e-187	1.05781e-182	2.0491551	0.624	0.154
Tjp1	1.04644e-186	2.89844e-182	1.7275069	0.96	0.57
Cacna1a	7.0981e-185	1.96603e-180	1.8047788	0.681	0.16
Thada	8.67179e-185	2.40191e-180	1.3844137	0.985	0.756
Mkrn1	1.60432e-184	4.44364e-180	2.1300722	0.671	0.182
Rbm44	2.90847e-184	8.05588e-180	3.5832841	0.362	0.046
Impa2	6.22488e-183	1.72417e-178	2.2276568	0.603	0.141
1700019A02Rik	2.97506e-182	8.24031e-178	2.5970483	0.508	0.091
Mgst2	3.41039e-182	9.4461e-178	4.4851746	0.199	0.009
Setx	9.93768e-182	2.75254e-177	1.6016447	0.973	0.577
Spock1	1.02369e-181	2.8354e-177	2.3202950	0.471	0.077
Dapk2	2.33667e-181	6.47212e-177	3.0111618	0.392	0.049
Klhl24	2.95687e-181	8.18994e-177	1.7233445	0.918	0.447
Drosha	5.81118e-181	1.60958e-176	1.6780911	0.943	0.52
Rdm1	3.97828e-180	1.1019e-175	2.3714251	0.558	0.124
Mcm8	8.43006e-180	2.33496e-175	2.1310133	0.591	0.143
Rnf32	1.16087e-179	3.21537e-175	2.5113906	0.476	0.085
Vps50	1.48587e-179	4.11557e-175	1.6553860	0.937	0.502
Ccdc170	1.91989e-179	5.31771e-175	2.8646764	0.424	0.069
Nln	9.00743e-179	2.49488e-174	1.9190616	0.796	0.264
Gm49357	1.30637e-178	3.61838e-174	2.7494001	0.402	0.059
Otx2	1.3812e-178	3.82563e-174	5.2535625	0.17	0.005
Wdr89	4.61315e-178	1.27775e-173	2.3919919	0.529	0.112
Frmpd1	1.51925e-177	4.20801e-173	2.4888665	0.467	0.079
Gm13110	3.95705e-177	1.09602e-172	5.1946094	0.182	0.007
Ttc27	1.22127e-176	3.38268e-172	1.7808962	0.868	0.369
Zswim5	2.40554e-176	6.66285e-172	2.4440289	0.508	0.092
B230354K17Rik	3.09714e-176	8.57845e-172	1.9368258	0.766	0.249
Noct	3.19269e-176	8.84311e-172	2.2401193	0.638	0.156
Gm41031	3.73678e-176	1.03501e-171	3.8509027	0.295	0.029
Slc25a26	5.46282e-176	1.51309e-171	1.7706695	0.853	0.33
Foxo1	1.46829e-175	4.06688e-171	1.6282683	0.958	0.51
Piwil4	3.14305e-175	8.70561e-171	2.3377058	0.442	0.065
Krt222	5.38454e-175	1.49141e-170	4.6668112	0.2	0.01
Gm30228	6.1826e-175	1.71246e-170	3.8737781	0.265	0.023
2010300C02Rik	6.97176e-175	1.93104e-170	3.2468212	0.392	0.052
Trip12	8.38326e-175	2.32199e-170	1.0565450	0.998	0.959
Platr4	1.76583e-174	4.89101e-170	4.4338132	0.222	0.016
Slc41a2	1.81076e-174	5.01545e-170	3.0433136	0.377	0.051
Tcl1	2.93696e-174	8.13479e-170	4.4158927	0.225	0.013
Catsperg1	4.04359e-174	1.11999e-169	2.5358423	0.456	0.075
Ccpg1	7.25301e-174	2.00894e-169	1.8901643	0.694	0.2
Rmnd1	9.32707e-174	2.58341e-169	1.7768962	0.845	0.322
Mettl25	8.24877e-173	2.28474e-168	1.7733790	0.865	0.343
Sacs	8.31055e-173	2.30186e-168	2.0293639	0.736	0.241
8030474K03Rik	1.02054e-172	2.8267e-168	4.0992115	0.252	0.02
Etv4	1.26365e-172	3.50006e-168	4.1329954	0.239	0.017
Arl14epl	1.67677e-172	4.64432e-168	3.6598080	0.299	0.03
Nr6a1	1.9125e-172	5.29724e-168	1.5415462	0.963	0.699
Zfp518a	1.97649e-172	5.47448e-168	1.6911063	0.907	0.413
Utp14a	2.43179e-172	6.73557e-168	1.9839226	0.725	0.239
Usp53	7.00814e-172	1.94112e-167	1.6386072	0.913	0.391
Sohlh2	1.2253e-171	3.39384e-167	5.9025617	0.169	0.005
Utp20	1.88846e-171	5.23065e-167	1.6874869	0.903	0.402
Actn2	1.99759e-171	5.53292e-167	2.5278377	0.451	0.078
Dctd	4.41862e-171	1.22387e-166	1.9705010	0.618	0.16
Phc1	8.86385e-171	2.45511e-166	2.1036057	0.631	0.171
Ube2g1	9.75842e-171	2.70289e-166	1.3913685	0.982	0.714
Mybl2	2.19589e-170	6.08219e-166	2.2116047	0.491	0.106
Prdm14	2.50467e-170	6.93744e-166	5.5559741	0.18	0.006
R3hdm1	1.51417e-169	4.19395e-165	1.1117819	0.992	0.909
Six1	2.23484e-169	6.19006e-165	3.6950762	0.275	0.026
Lrp11	2.64148e-169	7.31638e-165	3.2054071	0.314	0.038
Gm32885	2.9889e-169	8.27865e-165	4.0281559	0.25	0.02
Slx4ip	5.09161e-169	1.41027e-164	1.5261731	0.952	0.491
Thumpd3	5.21072e-169	1.44327e-164	1.8157696	0.778	0.263
Ttll11	5.62751e-169	1.55871e-164	2.8520645	0.367	0.053
Gnl3	8.14182e-169	2.25512e-164	1.8010087	0.811	0.308
Pecam1	2.0974e-168	5.80937e-164	2.3400790	0.467	0.085
Uri1	2.3352e-168	6.46803e-164	1.3541373	0.988	0.7
Trp53cor1	8.35848e-168	2.31513e-163	4.0064268	0.192	0.011
Vps13a	1.34631e-167	3.72902e-163	1.4488439	0.98	0.555
Sms	1.49313e-167	4.13566e-163	2.0562125	0.703	0.233
Hspa4	2.07767e-167	5.75472e-163	1.5240006	0.952	0.558
Rad9b	3.71806e-167	1.02983e-162	2.0918873	0.611	0.159
Ggnbp1	4.09547e-167	1.13436e-162	2.6230345	0.441	0.078
Fxr1	4.72741e-167	1.3094e-162	1.1726115	0.987	0.82
Gm14634	2.29925e-166	6.36846e-162	2.0541023	0.656	0.19
Galnt6	2.43517e-166	6.74494e-162	3.7618051	0.267	0.025
Cyct	2.71961e-166	7.53277e-162	3.3497511	0.327	0.04
Srek1	3.59047e-166	9.94489e-162	0.9822531	0.993	0.897
Kcnk5	5.13462e-166	1.42219e-161	2.3332444	0.486	0.108
Rffl	3.33995e-165	9.25101e-161	1.8139039	0.713	0.222
Dlg1	3.87349e-165	1.07288e-160	0.9412089	0.997	0.937
Ccdc91	3.94578e-165	1.0929e-160	1.7313187	0.836	0.326
Ahcyl2	6.37035e-165	1.76446e-160	1.5487627	0.957	0.535
Mep1b	6.69906e-165	1.85551e-160	5.3233406	0.174	0.007
Smyd3	1.06818e-164	2.95865e-160	1.2937442	0.99	0.783
Kat2b	1.48069e-164	4.1012e-160	1.7014220	0.89	0.408
Rad50	2.76455e-164	7.65724e-160	1.6315984	0.917	0.436
Abca16	3.05806e-164	8.4702e-160	2.2386371	0.417	0.066
Prkdc	3.82219e-164	1.05867e-159	1.5398402	0.947	0.545
Kif20b	9.49425e-164	2.62972e-159	1.4902397	0.915	0.358
Kmt2c	1.0407e-163	2.88254e-159	1.0234119	0.993	0.943
Med14	4.19325e-163	1.16145e-158	1.4823197	0.96	0.621
Optn	6.19933e-163	1.71709e-158	2.2848211	0.451	0.088
Lef1	1.29943e-162	3.59916e-158	1.7810444	0.715	0.22
Dppa2	1.63564e-162	4.5304e-158	3.7970245	0.234	0.019
St13	6.30692e-162	1.74689e-157	1.4969387	0.948	0.544
Efcab11	6.68636e-162	1.85199e-157	1.4959550	0.89	0.33
Ccdc58	7.98668e-162	2.21215e-157	1.6551095	0.875	0.398
Kif24	4.55834e-161	1.26257e-156	1.5846980	0.876	0.361
Fancd2	5.37974e-161	1.49008e-156	1.8101136	0.696	0.203
Gm47283	7.50441e-161	2.07857e-156	1.5398478	0.965	0.619
Senp8	8.9919e-161	2.49057e-156	1.9570236	0.663	0.193
Slc15a1	1.06685e-160	2.95497e-156	4.4824368	0.184	0.009
Fbxw7	1.18473e-160	3.28146e-156	1.5124304	0.958	0.593
Fhit	1.31504e-160	3.64239e-156	1.7755959	0.942	0.595
Eml5	2.96261e-160	8.20584e-156	1.8196536	0.75	0.222
Shtn1	2.96489e-160	8.21214e-156	1.6163159	0.604	0.138
Sae1	3.22287e-160	8.92671e-156	1.5227724	0.927	0.484
Ccdc62	4.36883e-160	1.21008e-155	2.0282544	0.623	0.173
Sipa1l1	1.02469e-159	2.83817e-155	1.3561728	0.975	0.597
Cfap47	1.64313e-159	4.55114e-155	1.9794798	0.589	0.13
Gclc	1.87953e-159	5.20591e-155	1.9046212	0.614	0.167
Stx3	8.52577e-159	2.36147e-154	2.7151797	0.384	0.065
Fam135a	1.14738e-158	3.17802e-154	1.1644897	0.985	0.751
Ddx10	1.5945e-158	4.41645e-154	1.4308738	0.953	0.622
Pgm2l1	1.90881e-158	5.28703e-154	1.8972407	0.705	0.219
Ovol2	2.01742e-158	5.58786e-154	5.5552544	0.149	0.004
Rasgrp1	2.02783e-158	5.61668e-154	5.0356470	0.18	0.01
Pisd	4.14616e-158	1.1484e-153	1.8696390	0.703	0.216
Ankrd28	9.92613e-158	2.74934e-153	1.2646632	0.982	0.721
Tdh	2.63686e-156	7.30357e-152	5.4769216	0.162	0.006
Pstpip2	4.98237e-156	1.38002e-151	2.6197584	0.319	0.042
Cpsf4l	1.2017e-155	3.32846e-151	3.2551761	0.262	0.028
Slc25a33	2.72577e-155	7.54982e-151	2.3750558	0.437	0.081
Zpbp	1.63666e-154	4.53321e-150	1.9700636	0.651	0.191
Gtdc1	5.08485e-154	1.4084e-149	1.3194084	0.975	0.636
Dnaaf3	6.38908e-154	1.76965e-149	2.9574846	0.327	0.046
Msh2	6.7113e-154	1.8589e-149	1.8180408	0.808	0.314
Igsf11	1.99997e-153	5.53953e-149	1.7495949	0.663	0.183
Pcmtd1	2.11298e-153	5.85253e-149	1.2302038	0.978	0.767
Rab3ip	2.81764e-153	7.80429e-149	1.8770064	0.629	0.175
Gm43464	3.4415e-153	9.53226e-149	5.7235229	0.139	0.003
Zcwpw2	3.47327e-153	9.62026e-149	1.9098118	0.601	0.162
Plekhm3	4.9415e-153	1.3687e-148	1.5657481	0.891	0.436
Nup93	6.06465e-153	1.67979e-148	1.5817146	0.851	0.35
Spire1	1.08694e-152	3.01061e-148	1.4379611	0.915	0.447
Igfbpl1	3.73457e-152	1.0344e-147	3.8841696	0.235	0.02
Gm4890	3.7474e-152	1.03795e-147	1.9711216	0.606	0.167
Smoc1	4.26205e-152	1.1805e-147	1.0804218	0.885	0.3
Usp43	8.21469e-152	2.2753e-147	3.4225344	0.307	0.035
Mettl4	8.60053e-152	2.38217e-147	1.8072572	0.689	0.221
Zc3h6	8.80243e-152	2.4381e-147	1.8731648	0.781	0.295
Bub1	1.21286e-151	3.35939e-147	1.4829748	0.796	0.275
Fhl1	3.43181e-151	9.50542e-147	2.1770614	0.519	0.117
Rad51b	3.93008e-151	1.08855e-146	1.3816904	0.987	0.587
Alms1	6.38125e-151	1.76748e-146	1.4091689	0.963	0.627
Tle4	1.58263e-150	4.38356e-146	1.3750330	0.967	0.646
BC005561	1.98611e-150	5.50114e-146	1.4534420	0.925	0.513
Slc12a6	4.25707e-150	1.17912e-145	1.2595603	0.978	0.694
Efhb	5.22702e-150	1.44778e-145	2.9644403	0.354	0.057
Catsper2	8.99899e-150	2.49254e-145	2.0425731	0.499	0.116
Gm21411	2.38017e-149	6.59258e-145	3.9714059	0.224	0.019
Rad51c	2.56861e-149	7.11454e-145	2.1386572	0.531	0.134
Ubr5	3.43103e-149	9.50327e-145	1.0446585	0.993	0.91
Mad1l1	5.13339e-149	1.42185e-144	1.5519542	0.915	0.503
Taf7l	2.11192e-148	5.8496e-144	2.6589158	0.372	0.059
Amph	5.12828e-148	1.42043e-143	2.6615929	0.371	0.058
Gm36235	6.38535e-148	1.76862e-143	2.5111245	0.384	0.063
Nptn	7.18241e-148	1.98938e-143	1.3715629	0.962	0.68
Nrg4	9.15529e-148	2.53583e-143	2.4343188	0.389	0.063
Lima1	1.62019e-147	4.4876e-143	1.7395063	0.866	0.418
Macrod2	1.80746e-147	5.00631e-143	1.4887758	0.945	0.523
Lrrc8d	1.82307e-147	5.04953e-143	1.5124577	0.873	0.384
Shmt1	2.00998e-147	5.56724e-143	2.1562631	0.548	0.136
Ywhag	2.41951e-147	6.70155e-143	1.6357807	0.826	0.35
Tnrc6c	5.97646e-147	1.65536e-142	1.1482708	0.975	0.816
Gm44748	6.06433e-147	1.6797e-142	2.9586911	0.327	0.046
Tex13b	2.51513e-146	6.96642e-142	4.1295990	0.224	0.018
Mettl8	2.9281e-146	8.11026e-142	1.6315502	0.755	0.269
Ypel2	3.62572e-146	1.00425e-141	1.6357936	0.783	0.292
Wdfy4	4.09609e-146	1.13454e-141	2.3538274	0.304	0.042
Senp2	4.33892e-146	1.20179e-141	1.5006565	0.895	0.445
Wdr43	4.617e-146	1.27882e-141	1.4320203	0.927	0.537
Syt14	7.00168e-146	1.93932e-141	1.5121027	0.86	0.348
Deptor	2.91179e-145	8.06509e-141	1.8479619	0.543	0.145
Pip4k2a	8.26648e-145	2.28965e-140	1.6761469	0.886	0.529
Gm29283	9.00696e-145	2.49475e-140	3.5998445	0.244	0.026
Msantd2	1.7371e-144	4.81141e-140	1.2210064	0.977	0.721
Ide	2.40838e-144	6.67074e-140	1.6403890	0.805	0.322
Platr30	3.18031e-144	8.80883e-140	3.8407823	0.224	0.02
Ect2	1.52716e-143	4.22992e-139	1.4626428	0.84	0.325
Fam49b	3.88796e-143	1.07689e-138	1.2376283	0.977	0.62
Cct3	4.1409e-143	1.14695e-138	1.5052179	0.856	0.374
Tasp1	6.38334e-143	1.76806e-138	1.3014611	0.96	0.618
Dtd1	6.66752e-143	1.84677e-138	1.8781366	0.701	0.245
Zbtb32	7.77017e-143	2.15218e-138	3.8094185	0.212	0.018
Kiz	8.37275e-143	2.31908e-138	1.4258737	0.943	0.541
Sdc4	2.16263e-142	5.99006e-138	1.6760054	0.765	0.279
Btbd10	2.56836e-142	7.11385e-138	1.4880565	0.895	0.427
Gm50218	2.79117e-142	7.73098e-138	3.0321166	0.317	0.047
Bckdha	3.48404e-142	9.65009e-138	1.9659184	0.576	0.166
Gphn	6.07998e-142	1.68403e-137	1.0756462	0.992	0.867
Stip1	1.3739e-141	3.80542e-137	1.7933405	0.731	0.262
Epas1	5.08769e-141	1.40919e-136	1.9258450	0.476	0.109
Gm14139	6.95012e-141	1.92504e-136	3.5302106	0.242	0.025
Cab39l	1.2124e-140	3.35811e-136	1.6866359	0.813	0.355
Hbp1	1.68372e-140	4.66357e-136	1.4392002	0.888	0.427
Cwf19l2	1.90732e-140	5.2829e-136	1.2093220	0.98	0.688
Frmd5	3.06321e-140	8.48449e-136	1.1307063	0.581	0.141
Blm	3.48406e-140	9.65014e-136	1.4289359	0.88	0.406
Ipo11	4.7592e-140	1.3182e-135	1.2236216	0.968	0.666
Poli	7.18103e-140	1.989e-135	2.2473804	0.421	0.088
Ddx60	9.55605e-140	2.64684e-135	2.1174326	0.461	0.106
Dym	1.59377e-139	4.41442e-135	1.3121376	0.965	0.623
Ttc39b	1.79487e-139	4.97144e-135	2.1588016	0.523	0.133
Amot	1.79545e-139	4.97303e-135	1.9069279	0.741	0.298
Ankrd11	2.07117e-139	5.73672e-135	0.8358976	0.995	0.937
Sbno1	2.25467e-139	6.24497e-135	1.1274175	0.98	0.744
Mrps6	2.96275e-139	8.20623e-135	1.7666033	0.654	0.209
Gas2	3.15152e-139	8.72909e-135	1.5811368	0.773	0.289
Gm19705	3.19721e-139	8.85564e-135	3.2798600	0.244	0.027
Sirt1	3.2315e-139	8.9506e-135	1.6160542	0.836	0.379
Sec1	4.10553e-139	1.13715e-134	3.3788186	0.257	0.03
Dclre1c	4.17085e-139	1.15524e-134	1.8328521	0.574	0.165
Utf1	1.54255e-138	4.27255e-134	3.2468426	0.255	0.03
1700021F05Rik	2.24325e-138	6.21335e-134	2.0428064	0.484	0.124
Syn1	3.26882e-138	9.05397e-134	2.6096625	0.421	0.086
Atp8a1	9.75676e-138	2.70243e-133	1.0541999	0.833	0.318
Pan3	1.04686e-137	2.8996e-133	0.9524345	0.985	0.893
Mettl2	1.43891e-137	3.98548e-133	1.7703476	0.634	0.202
Rps6ka6	1.72845e-137	4.78747e-133	1.6274440	0.651	0.205
Zfp980	1.91151e-137	5.29449e-133	3.3778458	0.254	0.027
Sall1	2.72361e-137	7.54385e-133	3.7233907	0.229	0.023
Tex12	4.63762e-137	1.28453e-132	2.9338813	0.314	0.046
Snhg11	4.70332e-137	1.30273e-132	2.2359239	0.444	0.094
Kif14	1.19944e-136	3.32222e-132	1.5129783	0.638	0.192
Zcwpw1	1.85487e-136	5.13761e-132	1.8475538	0.563	0.159
Zfp988	2.25163e-136	6.23657e-132	2.9570101	0.311	0.046
Gnaz	6.09823e-136	1.68909e-131	3.0632779	0.234	0.027
Dhx40	8.20691e-136	2.27315e-131	1.5311409	0.833	0.373
Gm42463	1.01831e-135	2.82051e-131	3.0637570	0.297	0.041
Riox2	1.15142e-135	3.18921e-131	1.9218382	0.529	0.136
Pcgf5	1.26499e-135	3.50378e-131	1.8250866	0.511	0.123
Glud1	1.46648e-135	4.06185e-131	1.5396709	0.843	0.384
Wdr12	1.46165e-134	4.04849e-130	1.6471561	0.748	0.279
Gm4419	1.55215e-134	4.29914e-130	3.6047499	0.195	0.017
Otx2os1	1.56828e-134	4.34382e-130	4.4736484	0.16	0.009
Sgo2a	1.61494e-134	4.47305e-130	1.5344677	0.679	0.227
Larp4	2.02327e-134	5.60404e-130	1.2569920	0.958	0.615
Eps15	2.85711e-134	7.91364e-130	1.2231215	0.973	0.745
Gk5	3.01451e-134	8.3496e-130	1.5957824	0.821	0.374
Rictor	8.55167e-134	2.36864e-129	1.0564308	0.987	0.792
Tmod2	1.78628e-133	4.94763e-129	2.8602583	0.294	0.042
Znfx1	2.14495e-133	5.94108e-129	1.8971801	0.539	0.15
Dbf4	2.24769e-133	6.22566e-129	1.4853420	0.746	0.278
Pcgf6	3.11848e-133	8.63758e-129	1.7878377	0.598	0.178
Igsf3	3.3765e-133	9.35222e-129	1.5619659	0.786	0.313
Snx29	8.2617e-133	2.28832e-128	1.4490075	0.925	0.592
Foxp1	1.20513e-132	3.33796e-128	1.4543962	0.933	0.639
Rbpms2	1.23523e-132	3.42133e-128	1.6794492	0.708	0.255
Zfp292	1.73795e-132	4.81378e-128	0.9037294	0.995	0.886
Sh3gl3	1.96019e-132	5.42932e-128	1.8336135	0.496	0.131
Ogdhl	3.93307e-132	1.08938e-127	2.5349819	0.321	0.052
Golgb1	4.28096e-132	1.18574e-127	1.2827074	0.943	0.605
2900026A02Rik	5.31159e-132	1.4712e-127	2.2937301	0.381	0.07
Chd7	7.55067e-132	2.09138e-127	1.4571107	0.773	0.287
Cfap61	9.02751e-132	2.50044e-127	2.1231191	0.354	0.062
Shroom3	1.0137e-131	2.80775e-127	1.1269661	0.72	0.254
Vps13b	1.64113e-131	4.54561e-127	0.8823793	0.978	0.903
Fam184a	1.74258e-131	4.82661e-127	1.7116240	0.634	0.205
Qtrt2	1.94555e-131	5.38879e-127	1.7377353	0.608	0.192
Ankrd12	2.13279e-131	5.9074e-127	1.1912446	0.967	0.629
Polr3b	2.13444e-131	5.91198e-127	1.4418334	0.821	0.348
Cep78	2.21211e-131	6.12709e-127	1.5248562	0.75	0.288
Hsp90aa1	2.22028e-131	6.14973e-127	1.3343825	0.922	0.499
Utp18	3.83007e-131	1.06085e-126	1.6502989	0.669	0.22
Cep120	4.24407e-131	1.17552e-126	1.4209881	0.891	0.478
Zc3h8	7.81365e-131	2.16423e-126	1.7544328	0.574	0.166
Rbpms	8.39622e-131	2.32558e-126	1.1397399	0.977	0.7
Spice1	1.01499e-130	2.81131e-126	1.4438212	0.783	0.312
Smyd4	1.0431e-130	2.88917e-126	1.7238000	0.664	0.229
Tmtc4	1.13014e-130	3.13026e-126	1.4856475	0.788	0.315
Nubpl	2.68332e-130	7.43227e-126	1.4902028	0.8	0.326
Zfp979	7.20958e-130	1.99691e-125	2.3092117	0.376	0.079
Mastl	7.70745e-130	2.13481e-125	1.4866041	0.731	0.259
Eif2b3	7.8323e-130	2.16939e-125	1.4912273	0.796	0.326
Zranb3	8.7488e-130	2.42324e-125	1.3328395	0.91	0.461
Sptan1	1.33891e-129	3.70852e-125	1.2627842	0.957	0.595
Rfx2	1.53595e-129	4.25427e-125	2.1759501	0.376	0.077
Gclm	2.97265e-129	8.23365e-125	1.6925779	0.573	0.171
Mbtd1	3.85774e-129	1.06852e-124	0.9478588	0.99	0.893
Kpna1	3.88133e-129	1.07505e-124	1.4161318	0.896	0.477
Sycp3	4.76699e-129	1.32036e-124	2.8701004	0.309	0.045
Plekhf2	5.15771e-129	1.42858e-124	1.9621557	0.474	0.12
Dgke	5.54369e-129	1.53549e-124	1.7520926	0.631	0.204
Rpap2	9.95894e-129	2.75843e-124	1.5411812	0.778	0.313
Pou6f1	2.14991e-128	5.95483e-124	2.0497590	0.467	0.119
Usp32	2.20055e-128	6.0951e-124	1.0666325	0.992	0.734
Dzip3	2.63673e-128	7.30321e-124	1.0919724	0.98	0.762
Pwwp2a	3.87868e-128	1.07432e-123	1.2240600	0.97	0.677
Dppa3	4.59449e-128	1.27258e-123	2.0216749	0.367	0.076
Usp28	4.97544e-128	1.3781e-123	1.4464547	0.856	0.404
Gm37245	9.15371e-128	2.53539e-123	2.7146881	0.362	0.063
Lrba	1.03509e-127	2.867e-123	1.1797403	0.967	0.643
Fzd10os	1.69413e-127	4.6924e-123	3.6815456	0.195	0.017
Anks1b	1.83672e-127	5.08734e-123	2.1498402	0.421	0.082
L1td1	2.0425e-127	5.65731e-123	4.3987354	0.149	0.008
Nbeal1	2.13806e-127	5.92199e-123	1.0287221	0.98	0.787
Crnde	3.32967e-127	9.22253e-123	3.0168992	0.26	0.033
Gm13830	3.36652e-127	9.32458e-123	2.3216530	0.339	0.063
Gm50242	3.85383e-127	1.06743e-122	5.6473304	0.12	0.004
Parpbp	4.58332e-127	1.26949e-122	1.3154290	0.688	0.228
Rsl1d1	5.2732e-127	1.46057e-122	1.5841272	0.758	0.3
Rbbp6	1.02059e-126	2.82683e-122	1.0251878	0.978	0.79
Syce1	1.84224e-126	5.10263e-122	3.4307501	0.239	0.027
Gm42047	1.98009e-126	5.48446e-122	2.1002710	0.472	0.126
Snhg4	2.75123e-126	7.62035e-122	2.0185525	0.481	0.127
Tfcp2l1	5.18631e-126	1.4365e-121	3.1769250	0.306	0.04
Tcam1	5.22507e-126	1.44724e-121	3.8149593	0.214	0.021
Lin9	5.49166e-126	1.52108e-121	1.4494922	0.798	0.329
Gm26665	9.39483e-126	2.60218e-121	3.3959676	0.257	0.032
Platr21	1.13096e-125	3.13252e-121	3.3602374	0.252	0.029
Fbxo36	1.64319e-125	4.55132e-121	1.8592173	0.594	0.184
Sidt1	1.65226e-125	4.57642e-121	3.6753624	0.179	0.013
Cox7b2	1.95351e-125	5.41083e-121	2.3911468	0.376	0.068
Ambra1	2.35829e-125	6.53198e-121	0.9165269	0.99	0.879
Cftr	2.96085e-125	8.20096e-121	1.9732457	0.392	0.071
Mxi1	3.77913e-125	1.04674e-120	1.4619516	0.79	0.323
Rere	5.12056e-125	1.41829e-120	0.6986956	0.995	0.962
Pdzk1	5.66645e-125	1.56949e-120	3.1238519	0.244	0.031
Lman2l	9.25906e-125	2.56457e-120	1.6163081	0.638	0.211
Sec11a	1.00898e-124	2.79469e-120	1.3904168	0.873	0.463
Ccdc28a	1.19498e-124	3.30986e-120	1.9751091	0.479	0.119
Zfp407	2.64698e-124	7.33161e-120	1.0541860	0.983	0.822
Slc39a14	3.11968e-124	8.64089e-120	1.6503725	0.619	0.204
Pitx2	3.17421e-124	8.79193e-120	5.2377848	0.12	0.004
Slc9a9	3.54327e-124	9.81415e-120	1.3786425	0.584	0.179
Otud7a	4.30618e-124	1.19272e-119	1.6783103	0.623	0.193
Gm39168	5.36758e-124	1.48671e-119	3.4822391	0.217	0.023
Nphs1os	5.93665e-124	1.64433e-119	5.2626887	0.135	0.005
Ttpa	8.21788e-124	2.27619e-119	2.1784435	0.301	0.046
2810429I04Rik	1.13714e-123	3.14964e-119	2.2658197	0.396	0.084
Mrrf	1.63778e-123	4.53631e-119	1.7729096	0.494	0.131
Lars	1.74473e-123	4.83255e-119	1.4225970	0.87	0.45
Dars	1.85437e-123	5.13624e-119	1.2451190	0.93	0.552
Gm38250	1.89253e-123	5.24194e-119	2.4519925	0.327	0.059
Fam118b	1.95804e-123	5.42338e-119	1.5821402	0.751	0.305
Btaf1	2.59813e-123	7.19631e-119	1.0940790	0.975	0.746
Spag16	2.82444e-123	7.82313e-119	1.6401583	0.396	0.069
Bend6	4.09787e-123	1.13503e-118	3.3760872	0.247	0.029
Suz12	5.20384e-123	1.44136e-118	1.0894143	0.977	0.74
Spata1	1.20692e-122	3.34293e-118	1.5010177	0.746	0.296
Cbll1	1.30775e-122	3.62222e-118	1.5324791	0.713	0.266
Zfp770	1.42414e-122	3.94458e-118	1.8159898	0.471	0.125
Epn2	1.48934e-122	4.12517e-118	1.3971418	0.888	0.445
Ddx19b	2.5313e-122	7.01119e-118	1.9504145	0.503	0.138
Npm1	4.05373e-122	1.1228e-117	1.2114800	0.962	0.643
Mphosph8	4.1142e-122	1.13955e-117	1.3588335	0.903	0.485
Huwe1	5.26402e-122	1.45803e-117	0.7583687	0.995	0.949
Neb	1.9255e-121	5.33326e-117	1.9285342	0.496	0.124
Rbm25	1.98206e-121	5.48991e-117	0.7451468	0.997	0.946
Fam3c	3.18938e-121	8.83396e-117	1.4879713	0.778	0.331
Rec114	3.5336e-121	9.78735e-117	2.6750522	0.311	0.052
3110082I17Rik	4.1514e-121	1.14985e-116	1.6227685	0.623	0.212
Slc43a2	4.34381e-121	1.20315e-116	2.2315813	0.356	0.067
Stk17b	4.84123e-121	1.34092e-116	1.9065385	0.506	0.141
Fryl	5.88065e-121	1.62882e-116	1.2068970	0.957	0.606
Xpot	1.53206e-120	4.24351e-116	1.4202578	0.815	0.36
Rev1	1.65249e-120	4.57708e-116	1.2083802	0.957	0.619
Tcea1	2.08053e-120	5.76265e-116	1.3945746	0.917	0.55
Nup62cl	2.14288e-120	5.93535e-116	2.7899842	0.292	0.044
Dnttip2	2.35184e-120	6.51413e-116	1.7484216	0.541	0.164
Adad2	2.76807e-120	7.66701e-116	3.3613730	0.235	0.031
Th	3.29463e-120	9.12547e-116	4.8271652	0.15	0.009
Gm44767	4.53778e-120	1.25687e-115	2.8105273	0.282	0.041
Gatb	6.62369e-120	1.83463e-115	1.5594957	0.631	0.214
C330018D20Rik	7.52196e-120	2.08343e-115	1.7882109	0.508	0.144
Gm5535	8.85578e-120	2.45287e-115	2.3534514	0.317	0.054
Samhd1	9.59332e-120	2.65716e-115	1.5786327	0.663	0.239
Cyb5r1	1.045e-119	2.89444e-115	1.9865152	0.426	0.108
Cnot2	1.05216e-119	2.91426e-115	0.8402443	0.992	0.908
Atg5	1.60303e-119	4.44007e-115	1.4287228	0.836	0.395
Chchd3	1.73357e-119	4.80164e-115	0.9805146	0.983	0.795
Snrpn	1.94631e-119	5.3909e-115	2.8503626	0.232	0.029
1300017J02Rik	2.01231e-119	5.57369e-115	1.9358329	0.387	0.091
Xrcc4	2.40558e-119	6.66298e-115	1.2276220	0.935	0.542
1700126G02Rik	2.80955e-119	7.7819e-115	2.6808122	0.257	0.038
F11r	2.97895e-119	8.25109e-115	1.4910856	0.671	0.242
Ccnd3	3.04704e-119	8.43969e-115	1.5175300	0.836	0.431
Wdr93	4.18283e-119	1.15856e-114	3.5467661	0.174	0.016
Ift88	5.58713e-119	1.54752e-114	1.4717093	0.765	0.321
Btbd9	6.73498e-119	1.86546e-114	0.9258357	0.982	0.829
Gm15802	8.08586e-119	2.23962e-114	3.5669667	0.214	0.024
Pura	1.57922e-118	4.37411e-114	1.3576663	0.881	0.433
Nars2	1.61123e-118	4.46278e-114	1.3100802	0.891	0.49
4930432K21Rik	1.71348e-118	4.74599e-114	2.4319798	0.312	0.056
Eya3	2.35886e-118	6.53357e-114	1.2036434	0.945	0.64
Gstcd	3.13655e-118	8.68761e-114	1.2790120	0.902	0.484
Nkain1	3.15053e-118	8.72634e-114	2.4224590	0.29	0.05
Tasor2	3.25871e-118	9.02598e-114	1.1193785	0.958	0.717
Bcl11a	4.63686e-118	1.28432e-113	1.6145480	0.508	0.148
Fars2	4.93975e-118	1.36821e-113	0.9767690	0.977	0.806
Tbc1d32	6.02706e-118	1.66937e-113	1.3576032	0.88	0.464
Shoc1	9.14208e-118	2.53217e-113	1.9338037	0.334	0.058
Pde4c	9.4525e-118	2.61815e-113	4.3136182	0.127	0.007
2010001K21Rik	1.01398e-117	2.80853e-113	3.0934981	0.269	0.037
Tarbp1	1.13982e-117	3.15706e-113	1.8142610	0.472	0.128
Npepps	1.46065e-117	4.0457e-113	1.0369715	0.98	0.747
Nmbr	1.91185e-117	5.29545e-113	2.5180852	0.322	0.055
Ttll5	2.53549e-117	7.0228e-113	1.1805797	0.93	0.527
Aen	2.80614e-117	7.77245e-113	1.9282543	0.379	0.087
D3Ertd751e	3.53228e-117	9.7837e-113	1.5496635	0.664	0.237
Ago1	3.71267e-117	1.02833e-112	1.6118567	0.661	0.24
Shld2	5.07577e-117	1.40589e-112	1.4689893	0.756	0.302
Rragb	6.77616e-117	1.87686e-112	2.2643344	0.414	0.092
Rnf216	7.39407e-117	2.04801e-112	1.0650464	0.962	0.733
Atp2c1	1.10615e-116	3.0638e-112	1.2028870	0.913	0.52
Mgme1	1.14687e-116	3.17661e-112	2.0536213	0.446	0.116
Taco1	1.46486e-116	4.05737e-112	1.2119921	0.943	0.628
Stk4	1.87645e-116	5.1974e-112	1.4273761	0.813	0.379
Gm41492	1.92522e-116	5.33248e-112	3.4350711	0.23	0.027
Ogfrl1	3.59957e-116	9.97008e-112	2.0332827	0.404	0.095
Kansl1	4.00085e-116	1.10816e-111	0.6845828	0.997	0.979
Rbm47	5.86094e-116	1.62336e-111	0.9091458	0.646	0.188
Polq	6.72723e-116	1.86331e-111	1.2760671	0.748	0.294
Cep55	1.78751e-115	4.95105e-111	1.3257417	0.599	0.197
Terf1	2.07002e-115	5.73354e-111	1.2540534	0.903	0.507
Gm11747	2.11504e-115	5.85825e-111	4.0382198	0.117	0.006
Prr14l	2.94776e-115	8.16472e-111	1.2004499	0.937	0.616
Lrriq3	3.00608e-115	8.32625e-111	2.2427405	0.352	0.072
Prmt3	3.13356e-115	8.67932e-111	1.3034823	0.891	0.474
Dnah11	3.20307e-115	8.87186e-111	3.4124388	0.209	0.022
E2f3	4.27457e-115	1.18397e-110	1.3315945	0.865	0.459
Acad12	4.47569e-115	1.23968e-110	2.5094824	0.322	0.057
Lrrc36	4.55149e-115	1.26067e-110	2.9774148	0.247	0.031
Dnaaf5	4.59286e-115	1.27213e-110	1.6440905	0.506	0.142
Psmd14	4.78721e-115	1.32596e-110	1.0943176	0.958	0.68
Slc5a3	5.06749e-115	1.40359e-110	1.4885323	0.731	0.294
Clcn3	6.91156e-115	1.91436e-110	1.2334505	0.875	0.434
Mtus2	1.21007e-114	3.35164e-110	2.1071807	0.449	0.114
Ssbp1	1.40919e-114	3.90318e-110	1.3436619	0.843	0.415
Anxa11	1.85765e-114	5.14533e-110	1.5948108	0.536	0.166
Fra10ac1	1.91362e-114	5.30034e-110	1.3733397	0.776	0.325
Skap2	2.32759e-114	6.44695e-110	1.2229931	0.758	0.312
Erc1	2.67292e-114	7.40346e-110	0.9744865	0.975	0.805
4930432B10Rik	2.79393e-114	7.73862e-110	2.3590262	0.28	0.05
Uchl3	4.06996e-114	1.1273e-109	1.3946091	0.811	0.365
Rsrc1	7.11621e-114	1.97105e-109	0.8931168	0.973	0.847
B3gntl1	8.69902e-114	2.40945e-109	1.4091811	0.766	0.321
Cdk19	1.0297e-113	2.85206e-109	1.1061579	0.958	0.631
Crebrf	1.41654e-113	3.92354e-109	1.3721036	0.856	0.405
Fry	1.45256e-113	4.02331e-109	1.1524597	0.83	0.347
Zfp710	2.29975e-113	6.36984e-109	1.3863524	0.755	0.318
1110002J07Rik	2.36574e-113	6.55262e-109	4.2974176	0.15	0.01
Hspa9	4.5018e-113	1.24691e-108	1.3088419	0.841	0.412
Mir17hg	5.90761e-113	1.63629e-108	1.6076499	0.523	0.157
Dennd5b	8.4516e-113	2.34092e-108	1.2134364	0.943	0.632
Dnajb4	1.07555e-112	2.97905e-108	1.4079545	0.751	0.304
Tfdp2	1.07761e-112	2.98477e-108	1.0189842	0.975	0.708
Hic2	1.56432e-112	4.33285e-108	1.7221794	0.503	0.145
Ciapin1	1.59059e-112	4.40561e-108	1.6385685	0.549	0.175
Pias2	1.81303e-112	5.02175e-108	0.8574923	0.987	0.857
4933433G15Rik	2.07342e-112	5.74296e-108	3.2502309	0.225	0.03
Cnksr2	2.33427e-112	6.46547e-108	1.1610971	0.588	0.185
Herc3	3.13846e-112	8.69292e-108	1.5273053	0.614	0.212
Pus3	3.66916e-112	1.01628e-107	1.7711482	0.451	0.119
Foxp2	5.33528e-112	1.47777e-107	0.9544670	0.661	0.222
Ggct	5.99085e-112	1.65934e-107	2.6129524	0.299	0.051
Ddx21	6.49626e-112	1.79933e-107	1.5087300	0.614	0.207
Strada	6.71662e-112	1.86037e-107	1.3638030	0.806	0.382
Raph1	1.48987e-111	4.12664e-107	1.0589162	0.948	0.563
Actr3b	2.44954e-111	6.78474e-107	1.7555709	0.441	0.112
Pih1d2	3.16115e-111	8.75576e-107	3.1410073	0.214	0.027
Setdb2	3.39631e-111	9.4071e-107	1.6510882	0.556	0.178
Pald1	6.24688e-111	1.73026e-106	1.3241640	0.689	0.259
Noc3l	7.05873e-111	1.95513e-106	1.5596369	0.578	0.193
Zbed4	7.89068e-111	2.18556e-106	1.5166450	0.619	0.22
Gtf2f2	7.99324e-111	2.21397e-106	1.2047325	0.935	0.555
2610507B11Rik	1.05126e-110	2.91179e-106	1.3242526	0.831	0.402
Gdpd1	1.23929e-110	3.43258e-106	1.8283055	0.482	0.137
Tmem199	1.30666e-110	3.61918e-106	1.7573617	0.411	0.103
Ddx31	1.8066e-110	5.00392e-106	1.4209866	0.706	0.268
Lrpprc	2.19224e-110	6.07207e-106	1.1921498	0.917	0.561
Dcaf1	2.23951e-110	6.203e-106	1.1996309	0.922	0.548
Chek2	2.50704e-110	6.94401e-106	1.4931635	0.619	0.222
Pou5f1	2.7726e-110	7.67955e-106	2.1921510	0.324	0.068
Abi2	4.05392e-110	1.12285e-105	1.1013093	0.965	0.674
Pex7	6.09025e-110	1.68688e-105	1.3971685	0.84	0.426
Enox2	6.09967e-110	1.68949e-105	1.2503194	0.89	0.468
Smarcc1	8.20182e-110	2.27174e-105	0.8952187	0.99	0.846
Igf2bp3	1.37871e-109	3.81874e-105	1.0338042	0.968	0.737
Phb	2.19721e-109	6.08584e-105	1.5869708	0.543	0.169
Sclt1	2.21202e-109	6.12686e-105	1.0614816	0.965	0.66
Osbpl9	3.11467e-109	8.62701e-105	0.9561174	0.978	0.745
Dph6	3.37184e-109	9.33933e-105	1.2548178	0.917	0.548
Zmym5	5.59512e-109	1.54974e-104	1.2035301	0.917	0.55
Tmem62	5.89897e-109	1.6339e-104	2.4673110	0.284	0.048
Agbl4	6.23881e-109	1.72803e-104	1.2293808	0.506	0.128
Timmdc1	2.43776e-108	6.75212e-104	1.2992332	0.795	0.351
Prelid3a	2.8885e-108	8.00058e-104	2.3318132	0.334	0.07
Ccdc117	3.6342e-108	1.0066e-103	1.6023185	0.492	0.153
Nsun6	3.70657e-108	1.02665e-103	1.4600664	0.689	0.268
Gtf2a1	4.9037e-108	1.35823e-103	1.2111903	0.902	0.48
Igsf21	5.76429e-108	1.59659e-103	3.4792748	0.165	0.014
Dtnb	1.58217e-107	4.38229e-103	0.8883913	0.962	0.617
Dnaja1	2.53599e-107	7.02418e-103	1.2889335	0.868	0.434
Pim1	4.40833e-107	1.22102e-102	1.9168597	0.362	0.082
Tex9	9.81504e-107	2.71857e-102	1.5031555	0.591	0.204
Rad18	1.08001e-106	2.99141e-102	1.1634345	0.848	0.404
Sptbn2	2.23803e-106	6.19889e-102	2.2496308	0.282	0.057
Osbpl3	2.31095e-106	6.40086e-102	1.7942601	0.531	0.175
Clhc1	2.37751e-106	6.58524e-102	2.8532046	0.265	0.043
Papolb	3.33373e-106	9.23377e-102	3.0358812	0.175	0.018
Nup98	4.08895e-106	1.13256e-101	0.9392335	0.978	0.779
Hibadh	5.82027e-106	1.6121e-101	1.1975017	0.945	0.627
Cnot4	2.50492e-105	6.93812e-101	0.7792142	0.99	0.896
Tex21	3.0243e-105	8.37671e-101	3.5672843	0.209	0.024
Wdr25	3.99424e-105	1.10632e-100	1.5588182	0.566	0.188
Evi5	8.01273e-105	2.21937e-100	0.9931057	0.962	0.755
Pde3b	9.27077e-105	2.56782e-100	1.3317003	0.721	0.282
Olfr316	1.07619e-104	2.98084e-100	3.7003408	0.194	0.023
Rrp1b	1.18319e-104	3.27721e-100	1.6143027	0.556	0.19
Adk	1.67607e-104	4.64237e-100	1.0344953	0.97	0.69
Dmxl1	1.68947e-104	4.6795e-100	0.8386030	0.992	0.888
Tango6	1.70252e-104	4.71565e-100	1.2224738	0.863	0.458
9530062K07Rik	2.60127e-104	7.20499e-100	2.5902277	0.28	0.051
4930588A03Rik	2.98721e-104	8.27396e-100	2.7075140	0.255	0.038
Ube2h	3.04829e-104	8.44317e-100	1.0753602	0.968	0.707
Xist	3.2836e-104	9.09493e-100	3.3658821	0.215	0.027
Platr16	3.79675e-104	1.051624e-99	2.2586102	0.332	0.069
Agpat5	4.05344e-104	1.122722e-99	1.4261130	0.778	0.374
4930549G23Rik	4.16024e-104	1.152303e-99	1.7186337	0.496	0.15
Mcm9	4.69952e-104	1.301672e-99	1.3072806	0.868	0.47
Zfp600	7.79726e-104	2.159685e-99	2.6462240	0.232	0.035
Gm33037	1.28763e-103	3.566489e-99	2.6936552	0.279	0.046
Gm50039	1.30267e-103	3.608146e-99	4.0817548	0.137	0.01
Rbmxl2	1.4883e-103	4.122291e-99	2.8687531	0.24	0.035
Atg10	1.63729e-103	4.534960e-99	1.1598791	0.91	0.531
Zfp385b	2.06418e-103	5.717359e-99	1.0469598	0.785	0.313
Znrf3	3.36882e-103	9.330963e-99	0.9542650	0.978	0.719
Chd1l	3.58192e-103	9.921199e-99	1.5767892	0.543	0.183
Nol9	3.72664e-103	1.032205e-98	1.7093067	0.464	0.135
AW554918	3.9735e-103	1.100579e-98	0.9573294	0.967	0.783
Cnih3	4.23657e-103	1.173444e-98	3.4400892	0.194	0.021
Hs6st3	4.42036e-103	1.224352e-98	1.4255993	0.553	0.174
Klf13	5.74224e-103	1.590485e-98	1.5451287	0.604	0.218
Cwc27	6.23616e-103	1.727292e-98	0.9939874	0.975	0.713
Txndc16	1.25319e-102	3.471097e-98	1.3893345	0.688	0.272
Ep300	1.35248e-102	3.746106e-98	0.9668745	0.983	0.755
Cep85	1.51093e-102	4.184964e-98	1.3142024	0.775	0.333
Tdrd7	1.58254e-102	4.383323e-98	1.4035301	0.624	0.221
Ndufaf6	1.74083e-102	4.821758e-98	1.6770311	0.462	0.141
Cdh3	1.84416e-102	5.107959e-98	1.1817341	0.593	0.21
Zfp451	1.88537e-102	5.222100e-98	1.0291608	0.957	0.68
Adrb3	2.63773e-102	7.305995e-98	3.0229194	0.205	0.027
Nkain2	2.69275e-102	7.458388e-98	0.8954825	0.681	0.226
Aftph	2.97598e-102	8.242857e-98	1.1746648	0.878	0.463
Bmerb1	3.02309e-102	8.373364e-98	2.1180688	0.341	0.068
Pum3	3.5303e-102	9.778215e-98	1.3871528	0.658	0.251
Zfp317	3.80452e-102	1.053776e-97	1.4866236	0.636	0.247
Bin2	6.45044e-102	1.786644e-97	2.7671154	0.227	0.033
C130071C03Rik	6.51822e-102	1.805417e-97	4.2454750	0.127	0.008
Zmym4	7.04542e-102	1.951441e-97	0.7290272	0.993	0.928
Gapvd1	1.15251e-101	3.192235e-97	0.9766525	0.978	0.778
Ubxn2b	1.48535e-101	4.114131e-97	1.3264614	0.684	0.269
Ccdc171	1.83584e-101	5.084900e-97	1.1095505	0.878	0.446
Cit	1.8726e-101	5.186739e-97	1.0421933	0.756	0.3
Sdf2	1.91929e-101	5.316054e-97	1.4000405	0.674	0.265
Pphln1	3.34744e-101	9.271750e-97	1.4400449	0.825	0.454
Gjb3	3.3941e-101	9.400986e-97	3.5260370	0.144	0.011
Ncoa3	3.50728e-101	9.714452e-97	1.2824714	0.783	0.369
Nlrp4c	4.77797e-101	1.323403e-96	3.0386384	0.245	0.037
Zfp704	5.04393e-101	1.397067e-96	1.0862277	0.957	0.674
Pabpc1	5.63065e-101	1.559577e-96	1.0802505	0.933	0.618
Vkorc1l1	6.98918e-101	1.935864e-96	1.0871377	0.937	0.62
Platr27	8.19169e-101	2.268935e-96	4.1823683	0.115	0.007
Dcaf13	8.48185e-101	2.349302e-96	1.3521023	0.72	0.308
Zfp217	8.98661e-101	2.489110e-96	1.4229181	0.633	0.23
Tfap2c	9.56103e-101	2.648214e-96	4.6962959	0.109	0.005
Mthfd1	9.97315e-101	2.762364e-96	1.3949932	0.673	0.265
Ift80	1.24725e-100	3.454624e-96	1.2528973	0.803	0.398
Rnf180	1.37847e-100	3.818093e-96	1.2845031	0.671	0.255
Zfp800	3.63283e-100	1.006223e-95	1.4110694	0.746	0.336
Dmgdh	4.4563e-100	1.234306e-95	4.1775672	0.155	0.012
Glcci1	6.29877e-100	1.744633e-95	1.2084319	0.868	0.463
Tsc1	9.01664e-100	2.497429e-95	1.2863489	0.841	0.438
Smg1	9.70485e-100	2.688050e-95	0.7479365	0.992	0.902
Cd274	9.76132e-100	2.703690e-95	3.0483151	0.2	0.025
Mtr	1.071017e-99	2.966502e-95	1.1441258	0.915	0.55
Rasd2	1.153356e-99	3.194564e-95	3.6925293	0.159	0.014
Cabcoco1	1.750893e-99	4.849623e-95	2.1248932	0.344	0.075
Gm48395	1.751686e-99	4.851819e-95	4.9958078	0.105	0.004
Ikzf2	1.767802e-99	4.896459e-95	1.4050388	0.751	0.336
Arhgef33	1.791195e-99	4.961251e-95	2.3907596	0.321	0.063
Tfrc	1.865658e-99	5.167499e-95	1.1826221	0.616	0.234
Mbd5	2.041150e-99	5.653577e-95	0.7463127	0.998	0.943
Gm26917	2.541196e-99	7.038605e-95	0.8216875	0.998	0.976
Rims1	3.026186e-99	8.381930e-95	1.5157371	0.457	0.126
Adpgk	3.959682e-99	1.096753e-94	1.4871232	0.523	0.175
Sertad2	4.091509e-99	1.133266e-94	1.3176392	0.79	0.381
Ndc1	5.226059e-99	1.447514e-94	1.2452058	0.795	0.378
Gpbp1	6.893674e-99	1.909410e-94	0.8468073	0.985	0.812
Ly75	7.318433e-99	2.027060e-94	2.3518016	0.27	0.048
Eif4b	7.696201e-99	2.131694e-94	1.2178389	0.856	0.47
Esf1	7.727905e-99	2.140475e-94	1.1944004	0.865	0.45
Gm42722	8.461819e-99	2.343755e-94	2.8702093	0.227	0.035
Abcd2	1.067370e-98	2.956400e-94	1.8023184	0.362	0.085
Pms1	1.208506e-98	3.347320e-94	1.3359012	0.715	0.305
Gm11457	1.220859e-98	3.381534e-94	2.0152690	0.402	0.111
Cspp1	1.358359e-98	3.762382e-94	0.8559911	0.99	0.808
Bend3	1.684063e-98	4.664518e-94	1.6961858	0.392	0.103
Zcchc7	1.769357e-98	4.900766e-94	0.7727970	0.988	0.93
Cthrc1	1.790544e-98	4.959450e-94	2.5702480	0.222	0.033
Rsph9	2.267667e-98	6.280983e-94	2.4662266	0.227	0.037
Vwa8	2.529320e-98	7.005711e-94	1.0834057	0.915	0.601
Echdc1	2.604348e-98	7.213523e-94	1.2509113	0.658	0.253
Trap1	2.652178e-98	7.346002e-94	1.3245390	0.651	0.248
Kpna3	3.494196e-98	9.678224e-94	1.1478122	0.908	0.551
Lypla1	5.699818e-98	1.578736e-93	1.3092776	0.728	0.308
Zfp566	8.925763e-98	2.472258e-93	1.9479793	0.359	0.091
Lrrc28	9.488298e-98	2.628069e-93	1.3664496	0.728	0.313
Cdh4	1.146237e-97	3.174846e-93	2.0699526	0.324	0.071
Esco1	1.196039e-97	3.312788e-93	1.2024110	0.848	0.433
Atg14	1.656243e-97	4.587463e-93	1.5156589	0.528	0.176
Faim	1.942588e-97	5.380580e-93	1.7982362	0.399	0.106
Gm36816	2.070045e-97	5.733611e-93	3.6943682	0.159	0.015
Pum1	2.653979e-97	7.350990e-93	0.6631772	0.99	0.933
4930461G14Rik	4.199061e-97	1.163056e-92	5.0936650	0.098	0.004
Rptor	4.645161e-97	1.286617e-92	0.9232967	0.972	0.751
Ptprn2	7.390777e-97	2.047098e-92	2.0702052	0.317	0.066
Bbx	7.496657e-97	2.076424e-92	1.0961624	0.963	0.839
Clip4	9.980914e-97	2.764513e-92	1.2264141	0.725	0.3
Rtn4ip1	1.162824e-96	3.220789e-92	1.8205986	0.406	0.109
4933425L06Rik	1.673245e-96	4.634553e-92	2.1995911	0.299	0.059
Map3k7	1.698141e-96	4.703511e-92	1.0703380	0.933	0.6
Atm	1.727114e-96	4.783759e-92	1.2651892	0.878	0.505
Paip2	2.764810e-96	7.657970e-92	1.0023803	0.937	0.63
Gm35315	2.775827e-96	7.688486e-92	2.4848651	0.255	0.045
Znrf2	2.957984e-96	8.193024e-92	1.0924293	0.861	0.438
Brdt	2.966065e-96	8.215406e-92	1.6256789	0.581	0.21
Adam17	3.417313e-96	9.465274e-92	1.2166697	0.83	0.426
Wdr77	4.195405e-96	1.162043e-91	1.4883610	0.516	0.177
9930021J03Rik	5.518330e-96	1.528467e-91	0.8577380	0.975	0.804
Myo9a	5.652000e-96	1.565491e-91	0.7049555	0.99	0.934
Uba6	7.451448e-96	2.063902e-91	1.2256053	0.907	0.576
Grm4	1.013823e-95	2.808088e-91	3.3611884	0.167	0.017
Stx16	1.072183e-95	2.969734e-91	1.1073077	0.92	0.614
Snx27	1.767462e-95	4.895518e-91	1.2101074	0.902	0.573
Stk38	1.884474e-95	5.219616e-91	1.1681951	0.918	0.584
Mcph1	2.001377e-95	5.543414e-91	1.0971425	0.907	0.522
Prorp	2.100679e-95	5.818461e-91	1.2858091	0.676	0.266
Upb1	2.431412e-95	6.734526e-91	4.6780124	0.115	0.006
Ska3	2.555901e-95	7.079336e-91	1.5748594	0.471	0.146
Ndufaf5	2.909152e-95	8.057771e-91	1.3939782	0.603	0.229
Sf3b3	3.122516e-95	8.648744e-91	1.0108978	0.935	0.617
Ero1l	4.116822e-95	1.140277e-90	1.2915287	0.703	0.294
Slc16a4	5.034730e-95	1.394520e-90	1.6197778	0.504	0.167
Plekha7	7.018923e-95	1.944101e-90	1.9216599	0.492	0.161
Rrn3	7.771749e-95	2.152619e-90	1.2699776	0.696	0.294
Zmym1	9.031524e-95	2.501552e-90	1.3983008	0.663	0.255
Tbx4	9.993950e-95	2.768124e-90	3.8765095	0.155	0.015
Fancc	1.102319e-94	3.053203e-90	1.1768999	0.811	0.412
Unkl	1.216721e-94	3.370073e-90	1.2218811	0.659	0.263
Bora	1.218448e-94	3.374858e-90	1.0784251	0.73	0.311
Per3	1.317084e-94	3.648058e-90	1.9066458	0.374	0.095
P2rx3	1.341436e-94	3.715511e-90	2.7792904	0.209	0.029
Dscam	1.769249e-94	4.900466e-90	2.9474536	0.227	0.032
Mis18bp1	1.853602e-94	5.134106e-90	0.8801464	0.783	0.321
Wdr34	2.289626e-94	6.341807e-90	1.7161633	0.411	0.12
Clstn2	2.328241e-94	6.448762e-90	1.2288099	0.653	0.25
Inip	2.549415e-94	7.061371e-90	1.6109454	0.531	0.181
1700029J07Rik	3.252252e-94	9.008087e-90	1.7625045	0.339	0.087
Chp1	3.842048e-94	1.064171e-89	1.3094763	0.604	0.222
Rheb	5.250785e-94	1.454362e-89	1.1849991	0.853	0.464
Fermt1	5.867309e-94	1.625127e-89	5.2946093	0.097	0.003
Usp34	6.204396e-94	1.718494e-89	0.5824431	0.993	0.971
Gm7762	7.168469e-94	1.985522e-89	3.5507098	0.174	0.02
Pou4f1	7.577508e-94	2.098818e-89	3.8437373	0.139	0.012
Mapkap1	8.035002e-94	2.225535e-89	0.9233170	0.967	0.732
Ppp2r2b	8.757906e-94	2.425765e-89	1.3857042	0.399	0.103
Far1	1.156614e-93	3.203591e-89	1.0020886	0.955	0.697
Sin3a	1.362747e-93	3.774537e-89	1.2507087	0.851	0.483
Gm33053	2.186483e-93	6.056122e-89	2.6664416	0.24	0.038
Arvcf	2.562669e-93	7.098081e-89	1.7264689	0.374	0.095
Gm43049	2.935871e-93	8.131776e-89	2.4047708	0.257	0.044
Slc9a3r1	3.305199e-93	9.154740e-89	2.5150936	0.215	0.035
Dgkb	6.547109e-93	1.813418e-88	0.9543855	0.249	0.048
Gtpbp4	7.185944e-93	1.990363e-88	1.2146734	0.684	0.288
Kremen2	8.980973e-93	2.487550e-88	3.3831293	0.167	0.019
Gm43803	9.173825e-93	2.540966e-88	4.0409600	0.145	0.013
Irgm1	9.473222e-93	2.623893e-88	3.2392508	0.162	0.017
Ric3	9.564743e-93	2.649242e-88	2.3792565	0.257	0.047
Gm960	9.590492e-93	2.656374e-88	2.1350683	0.337	0.08
Naa15	1.025778e-92	2.841200e-88	0.8904872	0.972	0.753
Eftud2	1.041300e-92	2.884193e-88	1.2281719	0.728	0.33
Rab11fip1	1.134492e-92	3.142317e-88	2.4065487	0.275	0.051
Mettl16	1.194965e-92	3.309813e-88	1.1877843	0.853	0.46
Wdr75	1.468973e-92	4.068760e-88	1.2248224	0.72	0.322
Rnf182	1.522207e-92	4.216208e-88	1.5856320	0.412	0.126
Exoc6	1.556985e-92	4.312537e-88	1.2848838	0.563	0.182
Zfp992	1.626953e-92	4.506334e-88	1.2927649	0.644	0.254
Ptpn4	2.463225e-92	6.822642e-88	0.8526890	0.982	0.752
Naa11	2.747379e-92	7.609690e-88	4.5641094	0.104	0.005
Muc19	2.774908e-92	7.685941e-88	3.8858559	0.13	0.01
Mnat1	3.346237e-92	9.268407e-88	0.9236578	0.963	0.729
Plekhh1	3.870036e-92	1.071923e-87	1.8676625	0.329	0.078
Ptpn2	6.134953e-92	1.699259e-87	1.0987093	0.895	0.562
Smndc1	6.338561e-92	1.755655e-87	1.2638651	0.634	0.247
3110083C13Rik	6.609204e-92	1.830617e-87	2.2037769	0.295	0.066
Camta1	6.782639e-92	1.878655e-87	0.9961585	0.935	0.564
Nek4	7.782824e-92	2.155687e-87	1.4357508	0.496	0.17
Ybx3	9.682234e-92	2.681785e-87	1.3208363	0.678	0.299
Trim33	1.065414e-91	2.950983e-87	0.8142661	0.983	0.823
Rnf212	1.192186e-91	3.302118e-87	1.8423511	0.307	0.063
Tlk2	1.370483e-91	3.795964e-87	0.7886741	0.972	0.825
Gpat2	1.432923e-91	3.968910e-87	3.2628632	0.2	0.027
Ptcd3	1.496378e-91	4.144668e-87	1.0973509	0.905	0.535
Mettl15	1.603858e-91	4.442365e-87	1.0737876	0.865	0.454
Gad2	1.845722e-91	5.112281e-87	7.1609157	0.078	0.001
Srbd1	2.911614e-91	8.064588e-87	1.1217167	0.893	0.559
Micu1	7.104920e-91	1.967921e-86	1.0225188	0.908	0.538
Fbxo25	7.846283e-91	2.173263e-86	1.4577099	0.466	0.155
Usp10	8.043606e-91	2.227918e-86	1.2319871	0.763	0.367
Eif1a	9.574473e-91	2.651937e-86	1.4767260	0.514	0.177
Tex19.1	1.009281e-90	2.795506e-86	3.3883851	0.15	0.014
Pdlim5	1.067241e-90	2.956043e-86	0.8655546	0.733	0.31
Trim12c	1.147319e-90	3.177844e-86	1.6538858	0.404	0.12
2810004N23Rik	1.187528e-90	3.289214e-86	1.2579980	0.673	0.282
Reln	1.517185e-90	4.202300e-86	0.9391762	0.369	0.092
Mmaa	2.314406e-90	6.410441e-86	1.3349285	0.519	0.182
Phyhipl	3.726626e-90	1.032201e-85	3.3408807	0.202	0.027
Dido1	4.030052e-90	1.116244e-85	1.0652235	0.93	0.619
Hnrnpc	5.424412e-90	1.502454e-85	0.7038789	0.992	0.878
Sugp2	1.046818e-89	2.899477e-85	1.2684757	0.669	0.28
Patj	1.238938e-89	3.431609e-85	1.1357310	0.818	0.4
Gm13490	1.311232e-89	3.631850e-85	3.6166359	0.139	0.012
Tbl1xr1	1.519095e-89	4.207589e-85	0.8954560	0.962	0.712
Tjp2	2.200385e-89	6.094626e-85	1.2209276	0.629	0.256
Nek3	2.325751e-89	6.441864e-85	1.5672373	0.441	0.139
Gtf2e1	2.503696e-89	6.934736e-85	1.3599586	0.601	0.239
Asxl2	2.542226e-89	7.041459e-85	0.9175036	0.975	0.758
Cul3	2.845009e-89	7.880105e-85	0.7583026	0.982	0.86
Mtdh	4.136675e-89	1.145776e-84	0.8313491	0.985	0.865
Tbcd	4.472142e-89	1.238694e-84	1.0964308	0.845	0.443
Slc25a32	4.680108e-89	1.296296e-84	1.4867371	0.504	0.17
Gatad2a	4.749158e-89	1.315422e-84	1.1124806	0.838	0.442
Gm26760	5.396982e-89	1.494856e-84	1.4015576	0.466	0.145
Pmm1	7.209358e-89	1.996848e-84	2.0727225	0.257	0.053
Ubfd1	7.675124e-89	2.125856e-84	1.3843325	0.571	0.208
Xpnpep3	9.618647e-89	2.664173e-84	1.3168392	0.748	0.352
Poglut1	1.615872e-88	4.475643e-84	1.2831822	0.544	0.195
Zdhhc23	1.708377e-88	4.731864e-84	3.0853612	0.219	0.032
Gm31793	1.998653e-88	5.535869e-84	1.8292938	0.347	0.086
Ola1	2.277817e-88	6.309097e-84	1.1698323	0.875	0.521
Tdrd9	2.620102e-88	7.257159e-84	1.1416298	0.331	0.068
Znhit6	2.961730e-88	8.203401e-84	1.3559117	0.623	0.251
St3gal2	3.145549e-88	8.712542e-84	1.1909007	0.733	0.337
Clpb	3.520517e-88	9.751127e-84	1.1711745	0.755	0.342
Gm49312	3.602037e-88	9.976921e-84	3.3745592	0.145	0.013
Bpnt1	4.764063e-88	1.319550e-83	1.6086345	0.397	0.113
Dph5	5.290645e-88	1.465403e-83	1.2914238	0.516	0.18
Letm1	6.020829e-88	1.667649e-83	1.5035189	0.456	0.148
Setdb1	8.366824e-88	2.317443e-83	1.0986196	0.865	0.5
Csnk1g1	1.007339e-87	2.790127e-83	0.8912076	0.968	0.744
Nop2	1.039967e-87	2.880500e-83	1.6565439	0.352	0.094
Tuft1	1.322955e-87	3.664320e-83	1.9984148	0.277	0.06
Fam227a	1.404694e-87	3.890721e-83	1.7474846	0.357	0.098
Kif5c	1.444356e-87	4.000577e-83	1.9290804	0.322	0.074
Smagp	1.689128e-87	4.678547e-83	3.5633015	0.129	0.01
Tma16	1.813531e-87	5.023119e-83	1.4963751	0.441	0.139
Plcg2	2.129576e-87	5.898499e-83	2.0963152	0.222	0.033
Aasdh	2.168916e-87	6.007464e-83	1.5476495	0.521	0.186
Rfx7	2.594677e-87	7.186737e-83	0.8217770	0.968	0.797
Atxn3	3.518470e-87	9.745459e-83	1.2157955	0.773	0.387
Arntl2	3.686046e-87	1.020961e-82	1.7585674	0.344	0.086
Ap3m2	4.386785e-87	1.215052e-82	2.4933214	0.237	0.043
Jarid2	5.990044e-87	1.659122e-82	0.6802711	0.995	0.903
Rassf3	7.855678e-87	2.175866e-82	1.4156063	0.513	0.18
Zdhhc20	1.189647e-86	3.295083e-82	0.8954843	0.958	0.741
Tmem209	2.335677e-86	6.469359e-82	1.1560843	0.78	0.393
Wdr44	2.749625e-86	7.615911e-82	1.3235535	0.74	0.366
Zswim1	3.043408e-86	8.429632e-82	2.6751465	0.179	0.026
Als2	4.603944e-86	1.275200e-81	1.2364731	0.74	0.342
Sfmbt1	4.630594e-86	1.282582e-81	1.0372005	0.898	0.554
Fam117b	4.893248e-86	1.355332e-81	1.1492165	0.826	0.43
Tigar	6.043115e-86	1.673822e-81	2.8095210	0.169	0.024
Atp6v1c1	6.332400e-86	1.753948e-81	1.3292542	0.583	0.225
Zfp977	6.500866e-86	1.800610e-81	1.9382819	0.351	0.092
Pclo	6.605216e-86	1.829513e-81	1.3597997	0.492	0.165
Mrps27	8.094270e-86	2.241951e-81	1.2357314	0.699	0.309
Ubqln1	8.147487e-86	2.256691e-81	1.1857923	0.75	0.362
Nufip2	8.405477e-86	2.328149e-81	0.9778146	0.947	0.693
Arv1	9.680300e-86	2.681249e-81	1.3188835	0.533	0.194
Chchd6	1.067768e-85	2.957505e-81	1.2302781	0.594	0.237
Bnc1	1.279124e-85	3.542918e-81	0.8523210	0.282	0.071
BC048403	1.279268e-85	3.543316e-81	2.2872432	0.254	0.051
Hikeshi	1.312657e-85	3.635799e-81	1.3864289	0.589	0.231
Sfi1	1.477228e-85	4.091627e-81	1.1827276	0.755	0.356
Slc27a2	1.594717e-85	4.417046e-81	5.7848795	0.087	0.002
Nol10	2.573831e-85	7.128997e-81	1.1607170	0.731	0.338
Ubac2	3.488211e-85	9.661648e-81	1.0101290	0.907	0.569
Gm37240	3.549004e-85	9.830030e-81	0.1092281	0.708	0.291
Zbtb11	3.612660e-85	1.000635e-80	1.2462942	0.805	0.408
Tent5d	4.428450e-85	1.226592e-80	2.1324049	0.334	0.082
Akirin1	4.667099e-85	1.292693e-80	1.4008752	0.526	0.187
Rnf149	4.901720e-85	1.357679e-80	1.1586762	0.771	0.374
Rnf213	4.987166e-85	1.381345e-80	1.0577768	0.723	0.332
Gm773	5.619780e-85	1.556567e-80	2.9198946	0.202	0.031
Alg8	7.622572e-85	2.111300e-80	1.3010128	0.641	0.267
Pi4k2a	8.868546e-85	2.456410e-80	1.3542881	0.623	0.259
Atl1	9.134828e-85	2.530165e-80	1.5311620	0.437	0.138
Espl1	9.247249e-85	2.561303e-80	1.5011186	0.449	0.146
BC055324	9.859435e-85	2.730866e-80	1.1099852	0.756	0.352
Igf2bp1	1.413166e-84	3.914187e-80	1.1245032	0.721	0.341
Efhc2	2.304131e-84	6.381983e-80	2.3779348	0.272	0.052
Nanos2	2.672272e-84	7.401660e-80	4.1920253	0.093	0.005
Pla2g10	2.698837e-84	7.475237e-80	3.1673453	0.175	0.021
Enkur	3.632361e-84	1.006091e-79	3.2483793	0.177	0.023
Rbm46	3.927795e-84	1.087921e-79	1.2310065	0.558	0.205
Ofd1	3.929673e-84	1.088441e-79	1.2276137	0.684	0.308
Zfp428	4.133612e-84	1.144928e-79	2.0131621	0.249	0.05
Uchl1	4.255978e-84	1.178821e-79	2.3168516	0.249	0.048
Sh3bp4	4.536059e-84	1.256398e-79	1.1960999	0.578	0.222
Pcyt1b	4.799012e-84	1.329230e-79	1.6714418	0.324	0.082
Trap1a	4.813401e-84	1.333216e-79	1.8509290	0.265	0.054
Cdkl2	5.413012e-84	1.499296e-79	2.3632763	0.27	0.055
Nap1l1	6.312693e-84	1.748490e-79	0.9417119	0.932	0.619
Nanog	6.494660e-84	1.798891e-79	4.0807158	0.109	0.007
Gnpnat1	7.367651e-84	2.040692e-79	1.6405512	0.377	0.108
Exd2	8.890724e-84	2.462553e-79	1.3059932	0.573	0.218
Wdr36	1.130486e-83	3.131219e-79	1.1941474	0.678	0.292
Gm48170	1.211139e-83	3.354613e-79	3.0267439	0.18	0.025
5330438D12Rik	1.263745e-83	3.500322e-79	1.1333241	0.778	0.392
Copg2	1.336787e-83	3.702633e-79	0.9576948	0.92	0.601
Jakmip1	1.523317e-83	4.219284e-79	3.1980739	0.187	0.026
Nell2	1.596564e-83	4.422162e-79	1.4812390	0.357	0.098
Frem2	1.853448e-83	5.133681e-79	0.7046023	0.384	0.112
Gm32592	1.911566e-83	5.294656e-79	2.2101656	0.25	0.048
1700003G18Rik	1.958173e-83	5.423748e-79	3.2117972	0.145	0.017
Tmem156	2.075172e-83	5.747812e-79	3.6378017	0.147	0.014
Shq1	2.431888e-83	6.735842e-79	1.2287047	0.596	0.232
Enoph1	3.728580e-83	1.032742e-78	1.5438536	0.449	0.147
Snap47	4.358952e-83	1.207343e-78	1.2982962	0.564	0.219
Pdss2	4.403702e-83	1.219737e-78	0.9369373	0.935	0.667
Exosc5	6.255563e-83	1.732666e-78	1.8946769	0.299	0.073
Gm49035	6.447718e-83	1.785889e-78	5.1079462	0.087	0.003
Trp53	6.835464e-83	1.893287e-78	1.3291213	0.536	0.207
Sumf1	6.989094e-83	1.935839e-78	1.2770762	0.559	0.219
Jpt2	7.080542e-83	1.961168e-78	1.4313139	0.454	0.153
Ccdc158	8.872753e-83	2.457575e-78	1.9828315	0.28	0.061
Etf1	9.089086e-83	2.517495e-78	1.0519227	0.821	0.43
Tnfrsf19	9.545387e-83	2.643881e-78	1.5723301	0.322	0.085
C330019F10Rik	1.020273e-82	2.825953e-78	3.4846661	0.154	0.015
Glrx3	1.235121e-82	3.421037e-78	1.1438539	0.78	0.41
Nkapd1	1.416798e-82	3.924246e-78	1.4261699	0.457	0.152
Gm47599	1.539482e-82	4.264058e-78	3.3712538	0.165	0.02
Man1a2	1.623496e-82	4.496759e-78	0.8880253	0.95	0.702
Bcas2	2.146989e-82	5.946731e-78	1.1595499	0.593	0.23
Fsip1	2.683718e-82	7.433363e-78	2.3827971	0.267	0.051
9430015G10Rik	2.743948e-82	7.600188e-78	1.4730874	0.472	0.165
Edc3	2.995005e-82	8.295565e-78	1.1106073	0.758	0.368
Gm10069	3.354284e-82	9.290696e-78	1.4461576	0.422	0.131
Ccnyl1	3.625949e-82	1.004315e-77	1.2220048	0.716	0.332
Mms22l	4.334357e-82	1.200530e-77	0.8958673	0.922	0.51
Cct4	5.121472e-82	1.418545e-77	1.0678893	0.826	0.449
Esco2	6.682170e-82	1.850828e-77	1.2035162	0.514	0.187
Rnmt	7.031317e-82	1.947534e-77	1.1461415	0.696	0.312
Orc4	7.560506e-82	2.094109e-77	0.9286565	0.937	0.664
Hace1	1.099781e-81	3.046173e-77	0.9250721	0.92	0.59
Neto2	1.130796e-81	3.132079e-77	0.8835055	0.816	0.401
Spa17	1.173192e-81	3.249508e-77	2.4288667	0.222	0.04
Adar	1.496434e-81	4.144822e-77	1.3354469	0.556	0.208
Dcaf17	1.643033e-81	4.550872e-77	1.1446035	0.708	0.33
Kcnc3	2.619599e-81	7.255765e-77	3.1152372	0.162	0.019
Gpatch8	2.866917e-81	7.940787e-77	0.6985746	0.99	0.892
Zfp985	3.153408e-81	8.734309e-77	2.9562000	0.184	0.027
Qrich1	3.230305e-81	8.947300e-77	0.8862695	0.953	0.704
Slain2	3.260830e-81	9.031846e-77	1.0125456	0.908	0.566
Ttc3	3.504984e-81	9.708104e-77	0.6028825	0.99	0.965
Ptbp3	4.028838e-81	1.115908e-76	0.9382159	0.93	0.645
D730045B01Rik	5.482262e-81	1.518477e-76	2.3310738	0.177	0.029
Nrde2	5.560769e-81	1.540222e-76	1.3676198	0.479	0.159
Wwp2	6.124383e-81	1.696332e-76	1.0294483	0.761	0.361
Gm15222	7.810821e-81	2.163441e-76	2.4705213	0.174	0.027
Vstm2l	1.231465e-80	3.410913e-76	3.0726181	0.14	0.015
Nol11	1.254624e-80	3.475059e-76	1.2414666	0.723	0.343
Gid4	1.531577e-80	4.242161e-76	1.2316199	0.636	0.263
Pcca	1.756072e-80	4.863969e-76	1.1572475	0.689	0.311
L2hgdh	1.999662e-80	5.538664e-76	1.3217041	0.444	0.149
March8	2.337460e-80	6.474298e-76	0.9779272	0.813	0.43
Ncmap	2.731046e-80	7.564452e-76	3.3942158	0.157	0.018
M1ap	3.945200e-80	1.092741e-75	3.1969538	0.167	0.022
Spen	3.965781e-80	1.098442e-75	1.0185668	0.865	0.503
Fhod3	4.520090e-80	1.251974e-75	1.6021986	0.349	0.094
Snd1	4.615195e-80	1.278317e-75	0.6168040	0.995	0.914
Tanc2	5.414618e-80	1.499741e-75	0.8068787	0.973	0.772
Atp9a	5.685492e-80	1.574768e-75	1.4836511	0.474	0.161
Rcan3	7.189929e-80	1.991466e-75	1.7244176	0.341	0.091
Kif18a	8.020194e-80	2.221433e-75	0.9253465	0.689	0.291
Immt	8.908553e-80	2.467491e-75	0.9948663	0.881	0.535
Cpm	1.259677e-79	3.489053e-75	2.4785200	0.217	0.037
G730013B05Rik	1.294777e-79	3.586273e-75	3.6050151	0.165	0.019
Gm15286	1.377406e-79	3.815140e-75	2.8072623	0.204	0.034
Rnf114	1.832309e-79	5.075129e-75	1.2829134	0.564	0.222
Dyrk3	2.101049e-79	5.819487e-75	3.1651701	0.164	0.021
Adarb1	4.076184e-79	1.129021e-74	1.2047492	0.469	0.165
Tfb1m	4.753274e-79	1.316562e-74	1.3314485	0.457	0.159
Xlr3a	4.915612e-79	1.361526e-74	3.4477703	0.14	0.015
Wapl	5.325996e-79	1.475194e-74	0.7041480	0.988	0.831
Sos1	6.914090e-79	1.915065e-74	0.9255134	0.948	0.71
Etfbkmt	7.699261e-79	2.132541e-74	1.2839786	0.516	0.189
Zfp281	9.828488e-79	2.722295e-74	1.4359861	0.384	0.119
Dscaml1	1.068148e-78	2.958556e-74	2.3911760	0.244	0.045
Vwa2	1.093488e-78	3.028742e-74	3.6250842	0.127	0.012
Nvl	1.094672e-78	3.032022e-74	0.9958340	0.893	0.555
Hs2st1	1.108891e-78	3.071405e-74	0.9255950	0.923	0.632
Plaa	1.269748e-78	3.516947e-74	1.0066763	0.851	0.478
Asb9	1.331086e-78	3.686841e-74	4.9818236	0.083	0.003
Plp1	1.415574e-78	3.920858e-74	1.3152368	0.371	0.109
Gm49494	1.513061e-78	4.190877e-74	2.6444137	0.16	0.023
Otud5	2.307260e-78	6.390650e-74	1.1587145	0.696	0.318
Akap12	2.351181e-78	6.512301e-74	1.1290675	0.748	0.366
Atpsckmt	3.477381e-78	9.631650e-74	1.3849204	0.452	0.153
E330023G01Rik	3.675569e-78	1.018059e-73	3.2774125	0.16	0.021
Eif2a	4.077980e-78	1.129519e-73	1.1005169	0.783	0.391
Lin54	4.412189e-78	1.222088e-73	1.1859024	0.689	0.308
Gm17057	4.420669e-78	1.224437e-73	2.0468045	0.162	0.025
Sil1	4.598121e-78	1.273588e-73	1.0925124	0.881	0.532
Mphosph9	5.049349e-78	1.398569e-73	1.0285956	0.788	0.389
Brd4	5.086452e-78	1.408845e-73	0.7305973	0.977	0.84
Nepro	5.134776e-78	1.422230e-73	1.3504697	0.417	0.136
Cdc42bpa	5.538284e-78	1.533994e-73	0.7635077	0.983	0.837
Atp6v1h	6.463655e-78	1.790303e-73	1.0317506	0.868	0.506
Ift122	9.236649e-78	2.558367e-73	1.2914878	0.479	0.172
2700049A03Rik	9.784539e-78	2.710121e-73	0.9436643	0.937	0.609
2700097O09Rik	1.043516e-77	2.890331e-73	1.0882165	0.731	0.357
Zmym6	1.045089e-77	2.894688e-73	1.1897351	0.75	0.386
4932438A13Rik	1.101947e-77	3.052173e-73	0.7062302	0.968	0.861
Ap3s2	1.141363e-77	3.161346e-73	1.1628924	0.596	0.25
Exosc1	1.206894e-77	3.342854e-73	1.3261911	0.508	0.187
Nup35	1.503703e-77	4.164956e-73	1.1510160	0.636	0.268
Clasp2	1.545527e-77	4.280800e-73	0.7557175	0.973	0.738
Ttk	1.915324e-77	5.305063e-73	0.8771763	0.644	0.259
8030455M16Rik	1.941996e-77	5.378941e-73	2.4220951	0.227	0.043
Wdr73	1.980043e-77	5.484324e-73	1.4252355	0.462	0.16
Tceanc	2.117416e-77	5.864820e-73	2.1671588	0.192	0.031
Nek11	2.243375e-77	6.213701e-73	2.5703485	0.225	0.038
Gm3448	2.375074e-77	6.578479e-73	1.4770677	0.406	0.132
Slc9b1	2.394028e-77	6.630979e-73	2.1968180	0.274	0.056
Rabgap1	2.741403e-77	7.593138e-73	0.6605469	0.978	0.876
Ep400	2.953285e-77	8.180009e-73	0.8481995	0.962	0.727
Catspere1	3.414697e-77	9.458029e-73	2.8001447	0.194	0.03
Itgb3	3.435768e-77	9.516390e-73	1.5259733	0.312	0.081
Gpbp1l1	3.463268e-77	9.592561e-73	0.9377481	0.898	0.608
Ypel5	3.765869e-77	1.043071e-72	1.3245677	0.539	0.205
Tub	4.802597e-77	1.330223e-72	2.6476222	0.202	0.031
Pvt1	4.901847e-77	1.357714e-72	1.4712451	0.416	0.136
Opa3	5.030738e-77	1.393414e-72	1.5114233	0.417	0.136
Ino80	5.789928e-77	1.603694e-72	0.8267735	0.957	0.738
Stoml1	6.777249e-77	1.877163e-72	1.7448455	0.274	0.064
Zcchc10	6.950345e-77	1.925107e-72	1.4110771	0.372	0.113
Zfp819	8.225722e-77	2.278360e-72	4.3560183	0.114	0.009
Rab11fip4	9.834981e-77	2.724093e-72	2.6293283	0.212	0.036
Trmt6	1.006277e-76	2.787185e-72	1.3197255	0.511	0.188
1700001L05Rik	1.114272e-76	3.086310e-72	2.6150280	0.224	0.039
Lrrc40	1.312198e-76	3.634525e-72	1.0688070	0.715	0.325
Noc2l	1.313388e-76	3.637821e-72	1.1471765	0.472	0.167
Cep41	1.640137e-76	4.542851e-72	1.3952201	0.462	0.161
Uck2	1.987897e-76	5.506076e-72	1.4341908	0.553	0.222
Akap1	2.530438e-76	7.008807e-72	1.2876433	0.484	0.176
Ccdc3	2.763805e-76	7.655187e-72	1.4948826	0.229	0.05
Rcl1	2.874755e-76	7.962496e-72	1.3603716	0.442	0.156
Cul2	2.927853e-76	8.109567e-72	1.0478446	0.816	0.449
Bbs4	3.049461e-76	8.446398e-72	1.3288545	0.456	0.158
Aida	3.086044e-76	8.547724e-72	1.0451253	0.723	0.342
Msh3	4.009573e-76	1.110572e-71	0.9123141	0.907	0.58
Zfas1	4.485456e-76	1.242382e-71	1.2258938	0.534	0.212
Fcf1	5.458104e-76	1.511786e-71	1.2161244	0.496	0.179
Ptges3	5.620578e-76	1.556788e-71	0.9908018	0.853	0.487
Nat10	6.069266e-76	1.681065e-71	1.2173076	0.511	0.195
Nup37	6.746730e-76	1.868709e-71	1.2554391	0.549	0.225
Nhej1	6.908341e-76	1.913472e-71	1.4353342	0.449	0.154
Parn	7.333140e-76	2.031133e-71	1.0441300	0.815	0.436
Stk38l	8.716168e-76	2.414204e-71	1.1278489	0.596	0.241
Gm42567	9.223442e-76	2.554709e-71	2.0755121	0.287	0.07
Tcerg1	1.026674e-75	2.843681e-71	0.7128356	0.988	0.802
Ago3	1.143494e-75	3.167248e-71	0.9323397	0.933	0.673
Polr1b	1.144909e-75	3.171169e-71	1.3765398	0.392	0.128
Stag1	1.169433e-75	3.239095e-71	0.5234480	0.998	0.985
Tesk2	1.201866e-75	3.328928e-71	1.2983309	0.531	0.208
Fgfr1op	1.223922e-75	3.390018e-71	1.1613608	0.674	0.314
Tbrg4	1.328364e-75	3.679303e-71	1.6089617	0.302	0.08
Oga	1.478646e-75	4.095554e-71	0.7736115	0.958	0.736
Smarcad1	1.519347e-75	4.208287e-71	0.7780746	0.965	0.775
Gm9828	1.928007e-75	5.340194e-71	2.0957194	0.239	0.05
Gm40988	1.981215e-75	5.487568e-71	2.5813621	0.214	0.037
Ppm1b	2.755026e-75	7.630871e-71	0.8996464	0.945	0.654
E130308A19Rik	2.770725e-75	7.674353e-71	0.9557705	0.895	0.541
Epb41l5	3.021397e-75	8.368665e-71	0.9367917	0.928	0.62
Zmym2	3.362025e-75	9.312136e-71	0.7683964	0.978	0.831
Elovl6	3.714752e-75	1.028912e-70	0.7954148	0.933	0.633
Uchl5	3.871366e-75	1.072291e-70	1.1704590	0.699	0.322
Kif16b	4.016452e-75	1.112477e-70	0.9903453	0.871	0.55
Brip1	4.186808e-75	1.159662e-70	0.8920854	0.748	0.339
Nolc1	4.673893e-75	1.294575e-70	1.2490572	0.396	0.129
Cacybp	4.897251e-75	1.356441e-70	1.2539424	0.497	0.18
Dnaic1	6.057708e-75	1.677864e-70	4.0053726	0.117	0.01
Dna2	6.376214e-75	1.766084e-70	1.3403752	0.421	0.151
Pus7	7.235933e-75	2.004209e-70	1.1126494	0.593	0.25
9630014M24Rik	8.333617e-75	2.308245e-70	1.1419919	0.544	0.22
4930558J18Rik	8.558306e-75	2.370480e-70	2.8922495	0.159	0.022
Cnpy1	9.112959e-75	2.524107e-70	4.0209521	0.092	0.006
Eif5	1.076553e-74	2.981837e-70	0.9689167	0.836	0.483
Gm13963	1.174883e-74	3.254190e-70	3.0666345	0.155	0.019
Brca1	1.237004e-74	3.426253e-70	1.0202505	0.676	0.293
Zswim3	1.568957e-74	4.345697e-70	1.6875466	0.317	0.086
Asxl1	1.718121e-74	4.758850e-70	0.7610627	0.973	0.763
Cct8	1.849986e-74	5.124090e-70	1.0637360	0.654	0.29
Gm47782	2.226163e-74	6.166027e-70	1.2278035	0.295	0.065
Cept1	2.295101e-74	6.356971e-70	0.8622101	0.93	0.656
Dars2	2.313007e-74	6.406567e-70	1.5441535	0.429	0.149
Tbc1d5	2.658198e-74	7.362677e-70	0.7262954	0.972	0.889
Mok	2.766914e-74	7.663798e-70	1.4958914	0.376	0.119
Ddhd2	3.323243e-74	9.204720e-70	1.0693003	0.843	0.471
Denr	3.448644e-74	9.552055e-70	1.1402937	0.623	0.268
Tktl2	3.517354e-74	9.742366e-70	3.6487226	0.13	0.013
Pigl	4.105612e-74	1.137172e-69	1.3395054	0.401	0.129
Ccser2	4.235324e-74	1.173100e-69	1.0409266	0.785	0.417
Hdac4	4.847471e-74	1.342653e-69	0.9068119	0.92	0.629
Zfp729b	5.108463e-74	1.414942e-69	1.4475755	0.354	0.102
Efcab7	6.180289e-74	1.711816e-69	1.0379905	0.606	0.251
Wiz	6.369521e-74	1.764230e-69	1.1778194	0.551	0.224
Cct6a	7.106371e-74	1.968323e-69	1.0374977	0.681	0.306
Ice2	7.489501e-74	2.074442e-69	1.0709775	0.771	0.396
Cdk17	7.814405e-74	2.164434e-69	1.0017362	0.89	0.555
Gm17300	9.210491e-74	2.551122e-69	2.5639980	0.159	0.022
Abi1	1.152224e-73	3.191430e-69	0.7908990	0.963	0.786
Klhl8	1.280113e-73	3.545657e-69	1.5162558	0.362	0.109
Ncapg	1.345649e-73	3.727180e-69	0.8928828	0.621	0.262
Nsun2	1.398665e-73	3.874021e-69	1.1735674	0.574	0.247
Dhx33	2.055854e-73	5.694304e-69	1.2228410	0.439	0.161
Mark2	2.386410e-73	6.609879e-69	0.8861679	0.93	0.63
Lztfl1	2.602627e-73	7.208755e-69	1.0959276	0.716	0.343
Tnik	2.615286e-73	7.243819e-69	0.8528466	0.808	0.444
Sugt1	2.678403e-73	7.418639e-69	1.1554901	0.756	0.394
Ryr2	3.879393e-73	1.074514e-68	0.9798094	0.578	0.233
5830444B04Rik	4.176860e-73	1.156907e-68	2.9650155	0.15	0.02
Abhd12b	4.847929e-73	1.342779e-68	4.9808067	0.083	0.004
Atic	5.018449e-73	1.390010e-68	1.2386885	0.456	0.162
6030443J06Rik	5.739589e-73	1.589751e-68	1.0994214	0.609	0.262
Klhdc4	7.929747e-73	2.196381e-68	1.5295836	0.329	0.089
Foxn2	8.523334e-73	2.360793e-68	1.2045452	0.646	0.299
Slc10a7	1.147798e-72	3.179170e-68	0.7967338	0.958	0.729
Ankrd49	1.252624e-72	3.469518e-68	1.3885825	0.397	0.133
Eef1g	1.363885e-72	3.777688e-68	0.9190739	0.865	0.516
Pde1c	1.482290e-72	4.105648e-68	1.1413631	0.594	0.235
Casz1	1.490662e-72	4.128836e-68	2.7164838	0.19	0.032
Hira	1.509622e-72	4.181350e-68	0.9605382	0.878	0.529
Apba2	1.941951e-72	5.378817e-68	1.5064181	0.292	0.067
Oma1	2.447876e-72	6.780127e-68	1.0286544	0.661	0.295
Pot1b	2.457451e-72	6.806648e-68	0.9851907	0.82	0.447
Tcaim	2.532628e-72	7.014874e-68	1.1418532	0.503	0.186
Urm1	2.764860e-72	7.658110e-68	1.5660654	0.359	0.111
Abhd3	2.820406e-72	7.811959e-68	1.4553667	0.407	0.137
Herc4	3.254587e-72	9.014554e-68	0.7865014	0.958	0.75
Ccdc92	3.680882e-72	1.019531e-67	2.1638693	0.237	0.052
Zfp318	4.004250e-72	1.109097e-67	1.0277992	0.813	0.453
Tcte2	4.517821e-72	1.251346e-67	1.1757924	0.406	0.142
Aim2	4.722651e-72	1.308080e-67	1.2321707	0.324	0.075
Kdm2a	5.050187e-72	1.398801e-67	0.7331099	0.983	0.848
Pdk3	5.748006e-72	1.592083e-67	1.1564492	0.663	0.3
Pibf1	7.036615e-72	1.949002e-67	0.8282313	0.952	0.671
Tomm40	7.046085e-72	1.951625e-67	1.1283367	0.593	0.25
Uspl1	7.464995e-72	2.067654e-67	1.0541604	0.698	0.327
Inpp5f	8.419487e-72	2.332030e-67	1.1105369	0.634	0.28
Mre11a	1.084719e-71	3.004454e-67	0.9788712	0.711	0.334
Ro60	1.375696e-71	3.810402e-67	1.0831270	0.578	0.242
Plekhm1	1.795182e-71	4.972296e-67	1.3428294	0.384	0.128
Atp13a3	1.816842e-71	5.032288e-67	0.8610947	0.935	0.655
Cct5	1.951549e-71	5.405401e-67	1.1463748	0.578	0.241
Csnk1g3	2.220280e-71	6.149732e-67	0.8064651	0.952	0.783
Xkr6	2.239350e-71	6.202552e-67	1.0279894	0.806	0.452
Apc	2.590649e-71	7.175580e-67	0.6827268	0.977	0.812
BC003965	2.981029e-71	8.256853e-67	1.3169982	0.342	0.102
Bicd1	3.097150e-71	8.578486e-67	0.8748217	0.755	0.364
Cfap77	3.171513e-71	8.784458e-67	2.0882020	0.22	0.049
Mllt6	3.195838e-71	8.851833e-67	1.3304297	0.452	0.161
Ggact	3.481573e-71	9.643261e-67	1.6803003	0.321	0.085
Cc2d1b	3.770795e-71	1.044435e-66	1.3708138	0.432	0.151
Sp1	4.262204e-71	1.180545e-66	1.0307895	0.81	0.444
Pikfyve	4.337367e-71	1.201364e-66	0.8930328	0.935	0.584
Arntl	5.559260e-71	1.539804e-66	1.0936741	0.513	0.195
Dus4l	7.023150e-71	1.945272e-66	1.2487738	0.417	0.146
Zfp773	7.416668e-71	2.054269e-66	2.5159038	0.21	0.039
Jmy	7.978376e-71	2.209851e-66	0.9592028	0.858	0.528
Pxmp2	8.175903e-71	2.264562e-66	2.3351414	0.217	0.042
Cenph	1.087345e-70	3.011729e-66	0.9764408	0.574	0.242
Tec	1.097224e-70	3.039092e-66	1.3765955	0.252	0.056
Tmem231	1.370060e-70	3.794791e-66	2.1587147	0.207	0.045
Fbxl20	1.588725e-70	4.400451e-66	0.9456424	0.903	0.594
Me2	1.951812e-70	5.406128e-66	1.0270657	0.669	0.306
Cdk5rap1	1.959644e-70	5.427823e-66	1.2622340	0.472	0.177
Gjc1	2.225453e-70	6.164059e-66	0.9601031	0.878	0.532
Gm12592	2.227429e-70	6.169533e-66	1.7327493	0.294	0.083
Nop56	2.339542e-70	6.480064e-66	1.0958624	0.663	0.32
4930414F18Rik	2.517218e-70	6.972191e-66	3.2699817	0.129	0.014
Dnd1	2.645825e-70	7.328405e-66	2.9327797	0.15	0.022
Zscan5b	2.776368e-70	7.689983e-66	5.4934625	0.073	0.003
Ascc3	3.733081e-70	1.033989e-65	0.6545136	0.983	0.887
Atr	6.781379e-70	1.878306e-65	0.8974970	0.93	0.627
Far1os	7.709957e-70	2.135504e-65	1.3873173	0.431	0.155
Zmat5	7.873880e-70	2.180907e-65	1.3964682	0.386	0.126
Pkm	8.104119e-70	2.244679e-65	1.2280840	0.581	0.259
Traip	9.789117e-70	2.711390e-65	1.3366837	0.346	0.109
Cdca5	1.327171e-69	3.676000e-65	2.4226470	0.172	0.031
Spred2	1.334719e-69	3.696905e-65	1.0950232	0.806	0.468
Trim6	1.449217e-69	4.014042e-65	2.0866079	0.275	0.067
Gm16157	1.490350e-69	4.127971e-65	3.2509823	0.127	0.013
Dzank1	2.226665e-69	6.167417e-65	1.8881941	0.264	0.063
Gm32856	2.284183e-69	6.326730e-65	1.5056910	0.336	0.098
Tbc1d15	2.316614e-69	6.416559e-65	1.0461764	0.741	0.374
Zdhhc13	2.418558e-69	6.698922e-65	1.1114054	0.529	0.209
Gm39090	2.763728e-69	7.654973e-65	1.4065659	0.309	0.085
Hells	3.371833e-69	9.339304e-65	0.9615100	0.88	0.512
Thnsl1	3.603267e-69	9.980330e-65	2.0759555	0.21	0.047
2410012E07Rik	3.658489e-69	1.013328e-64	3.4647062	0.125	0.013
Pml	3.780490e-69	1.047120e-64	1.1006421	0.568	0.244
Gtsf1	4.246320e-69	1.176146e-64	1.6899532	0.274	0.06
Mrpl15	4.351514e-69	1.205282e-64	1.2012852	0.469	0.185
Tanc1	4.547050e-69	1.259442e-64	0.8143455	0.953	0.682
Epg5	4.835522e-69	1.339343e-64	1.2176553	0.623	0.288
Gm13212	5.306463e-69	1.469784e-64	1.4944237	0.374	0.121
Cetn3	5.544109e-69	1.535607e-64	1.1292244	0.578	0.25
Ostm1	6.282263e-69	1.740061e-64	1.8040409	0.267	0.067
Platr29	6.405096e-69	1.774083e-64	4.7552059	0.075	0.003
Syn2	7.725731e-69	2.139873e-64	2.0075191	0.24	0.055
Naf1	9.089623e-69	2.517644e-64	1.2273992	0.541	0.222
Rps6ka1	1.117646e-68	3.095656e-64	1.5768068	0.317	0.093
Kirrel2	1.302430e-68	3.607471e-64	5.6820511	0.072	0.002
Mapk4	1.420440e-68	3.934336e-64	1.2813138	0.357	0.111
Zfp106	1.988642e-68	5.508140e-64	0.9013235	0.876	0.558
Ppa1	2.221423e-68	6.152897e-64	1.4826255	0.396	0.131
Rprd1a	2.241066e-68	6.207305e-64	0.9239197	0.886	0.559
Olfr986	2.703986e-68	7.489501e-64	5.2580365	0.065	0.002
Srrm1	2.756761e-68	7.635678e-64	0.7085241	0.963	0.78
Meioc	2.904599e-68	8.045158e-64	2.9136438	0.162	0.023
Cct2	3.264389e-68	9.041703e-64	1.0349910	0.594	0.263
Ube2f	3.808324e-68	1.054830e-63	1.1747429	0.608	0.277
Cwc22	3.881220e-68	1.075020e-63	0.9829713	0.791	0.439
Chml	3.922198e-68	1.086370e-63	1.5231273	0.356	0.109
Terb2	4.885029e-68	1.353055e-63	2.8432657	0.172	0.027
Naa40	6.952773e-68	1.925779e-63	1.0810474	0.589	0.255
Nmd3	7.290704e-68	2.019379e-63	0.9631716	0.748	0.379
Bbs12	7.454637e-68	2.064785e-63	1.0367633	0.454	0.173
Zfp131	7.658790e-68	2.121332e-63	1.0394916	0.776	0.402
Jade1	9.743945e-68	2.698878e-63	1.0957919	0.563	0.24
Ppan	1.014727e-67	2.810591e-63	1.5217320	0.312	0.093
Atf2	1.116191e-67	3.091626e-63	0.6914575	0.963	0.831
Wdfy1	1.300247e-67	3.601425e-63	1.0776822	0.573	0.236
Park7	1.380852e-67	3.824684e-63	1.1061816	0.459	0.169
3425401B19Rik	1.464242e-67	4.055657e-63	5.2656333	0.078	0.004
Ckap2	1.503741e-67	4.165062e-63	1.0269944	0.496	0.191
Trmt10c	1.880359e-67	5.208219e-63	1.6336744	0.255	0.068
Alpl	2.055556e-67	5.693478e-63	1.2330757	0.389	0.14
Lncenc1	2.402067e-67	6.653245e-63	3.0064146	0.159	0.023
Dhx32	3.098629e-67	8.582584e-63	1.3613033	0.396	0.133
Eef1aknmt	3.496816e-67	9.685481e-63	1.4386861	0.361	0.116
Kdm2b	3.792689e-67	1.050499e-62	1.1472719	0.656	0.327
Zfp984	3.997737e-67	1.107293e-62	1.2810804	0.416	0.149
Cdkn2a	4.578428e-67	1.268133e-62	2.9475742	0.152	0.021
Eps8l1	5.740301e-67	1.589949e-62	2.0329111	0.245	0.056
Hltf	6.331366e-67	1.753662e-62	0.9479370	0.741	0.382
Spdl1	6.833051e-67	1.892619e-62	1.2684440	0.446	0.168
Mns1	7.832227e-67	2.169370e-62	1.4194136	0.371	0.124
Rrp15	7.978812e-67	2.209971e-62	1.2859084	0.446	0.169
1700112D23Rik	8.130288e-67	2.251927e-62	1.3619291	0.379	0.117
Rab5a	9.615690e-67	2.663354e-62	0.8960896	0.843	0.481
Rbpj	1.090815e-66	3.021341e-62	0.8300609	0.902	0.622
Ankrd17	1.205188e-66	3.338129e-62	0.5521830	0.995	0.956
Ywhaq	1.218885e-66	3.376069e-62	0.8585407	0.922	0.658
Ctsw	1.382516e-66	3.829294e-62	3.4734899	0.083	0.006
Smg7	1.497303e-66	4.147230e-62	0.7808149	0.953	0.722
Cdk5rap2	1.506330e-66	4.172234e-62	0.8555949	0.86	0.506
Gsr	1.866217e-66	5.169047e-62	1.0595242	0.556	0.232
Usf1	1.909665e-66	5.289390e-62	1.5476039	0.267	0.075
Snx5	1.975587e-66	5.471981e-62	0.9051951	0.888	0.581
Klhl2	2.106630e-66	5.834943e-62	1.0752049	0.671	0.324
Gmcl1	2.316285e-66	6.415647e-62	0.9875413	0.674	0.317
Cog5	2.659299e-66	7.365726e-62	0.6890703	0.972	0.816
Actr2	2.660316e-66	7.368544e-62	0.8373821	0.856	0.494
Gm13522	3.164974e-66	8.766345e-62	3.1779141	0.112	0.011
Stpg1	3.333656e-66	9.233560e-62	3.1813101	0.132	0.015
Gm47889	3.370891e-66	9.336693e-62	2.0833909	0.195	0.038
Tti1	4.063138e-66	1.125408e-61	1.2115063	0.519	0.224
Tcf7	4.352080e-66	1.205439e-61	1.5574353	0.321	0.092
Zc3h4	4.814038e-66	1.333392e-61	1.0670757	0.639	0.301
Ift74	5.605674e-66	1.552660e-61	1.0697062	0.806	0.469
Odf2l	6.473332e-66	1.792983e-61	0.9385576	0.713	0.35
4933405D12Rik	6.983499e-66	1.934290e-61	1.5474761	0.349	0.109
Dnajc10	8.558969e-66	2.370663e-61	0.8677542	0.883	0.549
Skil	9.706830e-66	2.688598e-61	0.9925846	0.783	0.443
Mrpl23	9.764851e-66	2.704669e-61	1.2986292	0.442	0.16
Lrrc51	9.865642e-66	2.732585e-61	1.6368455	0.292	0.082
Pkhd1	1.001063e-65	2.772744e-61	1.8777392	0.245	0.052
Dcaf6	1.037230e-65	2.872919e-61	0.9258457	0.915	0.655
Rnps1	1.038163e-65	2.875504e-61	0.9966233	0.703	0.348
Kctd3	1.090631e-65	3.020830e-61	1.0556910	0.666	0.328
Cacul1	1.170238e-65	3.241324e-61	0.8756209	0.876	0.573
Pfas	1.172010e-65	3.246232e-61	1.1392292	0.529	0.221
Trub2	1.288876e-65	3.569929e-61	1.0622341	0.492	0.203
Srfbp1	1.436544e-65	3.978938e-61	1.1399749	0.611	0.279
Cbwd1	1.481772e-65	4.104211e-61	0.9864604	0.711	0.356
Fyco1	1.501117e-65	4.157793e-61	1.0419807	0.668	0.322
Tab3	1.631027e-65	4.517619e-61	1.0796616	0.736	0.398
Utp4	1.681241e-65	4.656702e-61	1.1481213	0.487	0.198
Arl6	1.804337e-65	4.997652e-61	1.3245793	0.369	0.119
Msantd3	2.151282e-65	5.958621e-61	1.2435588	0.307	0.096
Fancb	2.158067e-65	5.977415e-61	1.3110587	0.321	0.102
Srrm2	2.173745e-65	6.020840e-61	0.5561612	0.992	0.907
Zfand4	2.235131e-65	6.190867e-61	1.2163471	0.471	0.185
Rbm6	2.334567e-65	6.466285e-61	0.5572882	0.993	0.93
Sinhcaf	2.455168e-65	6.800324e-61	0.9328283	0.715	0.355
Gar1	2.699719e-65	7.477683e-61	1.5553952	0.301	0.085
Ppih	2.829544e-65	7.837270e-61	1.1257218	0.424	0.157
Cfap97	3.081913e-65	8.536282e-61	1.0269466	0.586	0.265
Atg12	4.467010e-65	1.237273e-60	1.0255634	0.509	0.207
Zfyve26	4.803113e-65	1.330366e-60	1.0354301	0.598	0.269
Kmt2a	4.837996e-65	1.340028e-60	0.7281326	0.963	0.784
Gm805	5.351794e-65	1.482340e-60	3.2918777	0.114	0.013
Nadk2	5.630850e-65	1.559633e-60	0.9951459	0.773	0.424
Zfp345	5.814061e-65	1.610379e-60	2.9779545	0.145	0.021
Arap2	7.099066e-65	1.966299e-60	1.1754947	0.424	0.146
Rp2	7.357805e-65	2.037965e-60	1.1617999	0.593	0.272
Eri1	8.110500e-65	2.246446e-60	1.0557964	0.534	0.224
Naa16	8.442347e-65	2.338361e-60	0.7544207	0.93	0.68
Pomgnt2	8.927581e-65	2.472761e-60	1.8060285	0.215	0.048
S100pbp	9.415529e-65	2.607913e-60	0.8944584	0.83	0.462
Etv1	9.748164e-65	2.700046e-60	1.2536620	0.406	0.15
B3galnt2	1.123057e-64	3.110642e-60	0.9687208	0.738	0.382
Ubn2	1.142975e-64	3.165813e-60	0.6009644	0.993	0.906
Gm27166	1.180707e-64	3.270322e-60	3.1129859	0.142	0.019
Pla2g5	1.382907e-64	3.830375e-60	1.9443386	0.294	0.078
Taf8	1.713115e-64	4.744987e-60	1.2086110	0.366	0.122
Enthd1	2.016579e-64	5.585521e-60	3.2298494	0.134	0.016
E330020D12Rik	2.070203e-64	5.734049e-60	2.5790368	0.174	0.028
Otud4	2.089507e-64	5.787516e-60	0.7864272	0.918	0.595
Atp6v1b2	2.136324e-64	5.917190e-60	1.1090747	0.688	0.345
Snhg1	2.186486e-64	6.056128e-60	0.9984160	0.618	0.289
Timm23	2.263800e-64	6.270274e-60	0.9444993	0.74	0.372
4930556N13Rik	2.302456e-64	6.377342e-60	1.9549933	0.187	0.038
Cdca2	2.500478e-64	6.925824e-60	0.7686413	0.639	0.28
Mphosph10	2.682621e-64	7.430325e-60	1.1932386	0.397	0.143
Rabif	2.862746e-64	7.929235e-60	1.2132786	0.394	0.146
Gm26692	2.927830e-64	8.109505e-60	1.5873955	0.341	0.105
Cfap69	2.964149e-64	8.210100e-60	1.1895648	0.396	0.137
Cep83	3.231610e-64	8.950914e-60	0.8405503	0.883	0.572
Rnf19b	3.394012e-64	9.400734e-60	1.0456381	0.457	0.172
Clec16a	3.590812e-64	9.945830e-60	0.9206451	0.77	0.391
Ifitm1	3.657356e-64	1.013014e-59	1.1714578	0.314	0.095
Rnf111	4.005934e-64	1.109564e-59	0.7437769	0.94	0.711
Gemin5	4.016547e-64	1.112503e-59	1.0510637	0.604	0.271
6530409C15Rik	4.279746e-64	1.185404e-59	1.7033713	0.277	0.079
Dipk1a	5.130449e-64	1.421032e-59	0.9984237	0.643	0.302
Grb2	5.176434e-64	1.433769e-59	0.9442042	0.8	0.457
Kbtbd3	5.291297e-64	1.465584e-59	1.2151575	0.396	0.14
Tbc1d31	6.069431e-64	1.681111e-59	0.9407819	0.745	0.377
Dck	6.197392e-64	1.716554e-59	1.3088468	0.342	0.112
Prpf40a	6.731354e-64	1.864451e-59	0.6610677	0.983	0.852
Zim2	6.834759e-64	1.893091e-59	2.4101170	0.194	0.037
Slc15a4	6.926984e-64	1.918636e-59	1.3598528	0.342	0.111
Ylpm1	8.955897e-64	2.480604e-59	0.6440590	0.977	0.851
Ints2	9.867219e-64	2.733022e-59	1.0830689	0.698	0.36
Map3k5	1.007785e-63	2.791363e-59	1.1752282	0.494	0.199
Zfp715	1.022861e-63	2.833120e-59	1.1152781	0.444	0.168
Gatad2b	1.281991e-63	3.550858e-59	0.6614710	0.978	0.827
Meig1	1.410819e-63	3.907687e-59	3.9434493	0.092	0.008
Apoo	1.413940e-63	3.916331e-59	1.1850636	0.489	0.196
Oxr1	1.418721e-63	3.929572e-59	0.3160456	0.905	0.547
Rc3h2	1.457998e-63	4.038363e-59	0.7531799	0.955	0.767
Ahsa1	1.505359e-63	4.169542e-59	1.2052943	0.381	0.135
Pfdn1	1.571827e-63	4.353647e-59	0.9300764	0.71	0.348
Pno1	1.599895e-63	4.431388e-59	1.6644854	0.252	0.069
Pprc1	1.609088e-63	4.456851e-59	1.0213508	0.529	0.22
Ireb2	1.746844e-63	4.838409e-59	0.7370213	0.955	0.757
Gdf3	2.104489e-63	5.829015e-59	3.4259147	0.08	0.006
Tomm70a	2.285858e-63	6.331370e-59	0.9346856	0.856	0.528
Rpf2	2.296578e-63	6.361060e-59	1.2646149	0.396	0.142
Zfp1	2.563684e-63	7.100891e-59	1.0274405	0.619	0.279
Fbxo42	2.564086e-63	7.102006e-59	0.9530815	0.77	0.429
Pwp1	2.771389e-63	7.676193e-59	1.1089313	0.419	0.158
Exoc4	3.504752e-63	9.707463e-59	0.6402031	0.99	0.946
Map1s	3.741952e-63	1.036446e-58	1.2919814	0.352	0.122
Mpp7	3.773541e-63	1.045195e-58	0.8280034	0.848	0.49
Trip13	3.858896e-63	1.068837e-58	1.0833680	0.501	0.204
Cmc1	4.131176e-63	1.144253e-58	1.0556002	0.594	0.269
Epb41l4aos	4.290974e-63	1.188514e-58	1.4644278	0.272	0.08
Nfatc2ip	5.270132e-63	1.459721e-58	1.7003367	0.257	0.069
Pigb	5.335012e-63	1.477692e-58	1.1515046	0.442	0.174
Zfand3	5.424974e-63	1.502609e-58	0.5196867	0.998	0.947
Zfp534	5.748831e-63	1.592311e-58	3.8157911	0.095	0.008
Tspan13	5.800765e-63	1.606696e-58	1.4667558	0.292	0.08
Rps6ka5	8.062920e-63	2.233268e-58	0.8236186	0.92	0.624
Trpm7	8.432442e-63	2.335618e-58	0.6623392	0.985	0.885
Polr3g	8.781744e-63	2.432367e-58	1.2710813	0.439	0.16
Hip1r	9.572336e-63	2.651346e-58	2.3740738	0.157	0.028
Eif2s1	9.661656e-63	2.676086e-58	0.9434574	0.746	0.398
Tusc3	1.010453e-62	2.798752e-58	0.9170274	0.873	0.603
Lcor	1.019339e-62	2.823364e-58	0.6423106	0.985	0.832
Rpl22	1.079478e-62	2.989937e-58	0.8677233	0.684	0.33
Haus6	1.089704e-62	3.018261e-58	0.9523052	0.738	0.379
Mak16	1.162080e-62	3.218729e-58	1.4883158	0.359	0.115
Gm11520	1.228072e-62	3.401513e-58	2.0751911	0.234	0.057
Washc4	1.265803e-62	3.506021e-58	0.8073889	0.915	0.625
Zscan18	1.267025e-62	3.509406e-58	1.3108552	0.361	0.124
1600020E01Rik	1.311133e-62	3.631577e-58	0.9369075	0.696	0.336
Npc1	1.549970e-62	4.293107e-58	0.9580234	0.609	0.288
Syt11	1.785750e-62	4.946170e-58	1.5775267	0.289	0.08
Ublcp1	2.015006e-62	5.581164e-58	1.0269806	0.593	0.272
A930037H05Rik	2.057292e-62	5.698288e-58	1.1453593	0.447	0.167
Snw1	2.314203e-62	6.409881e-58	0.9447742	0.633	0.293
Gm15097	2.321259e-62	6.429423e-58	3.1515667	0.14	0.019
Kif27	2.383431e-62	6.601626e-58	1.7180633	0.275	0.071
Piwil1	2.850496e-62	7.895304e-58	2.5559629	0.187	0.036
Mob1b	3.241713e-62	8.978898e-58	0.9444341	0.776	0.428
Ntrk2	3.358856e-62	9.303358e-58	1.3434298	0.235	0.059
C87436	3.379138e-62	9.359535e-58	1.0779395	0.476	0.194
Atp7b	4.704798e-62	1.303135e-57	2.4003696	0.152	0.024
Shroom4	5.267892e-62	1.459101e-57	0.9967491	0.876	0.582
Orc5	5.320198e-62	1.473588e-57	0.9358462	0.79	0.452
Gm39459	6.155051e-62	1.704826e-57	3.2204498	0.13	0.017
Gm10324	6.601456e-62	1.828471e-57	3.8155995	0.104	0.01
Cep162	6.817381e-62	1.888278e-57	0.9929337	0.626	0.292
Cmah	7.183458e-62	1.989674e-57	2.5500549	0.134	0.019
Slc7a6	9.415622e-62	2.607939e-57	1.0276520	0.574	0.255
Bnip3l	9.558019e-62	2.647380e-57	1.0157003	0.641	0.312
Mtmr14	1.008554e-61	2.793493e-57	1.0858437	0.484	0.195
Mitf	1.331020e-61	3.686660e-57	0.9582362	0.508	0.204
Gm49890	1.391764e-61	3.854909e-57	2.7663026	0.185	0.035
Zcchc2	1.487607e-61	4.120374e-57	1.0481345	0.529	0.228
Rabggtb	1.671714e-61	4.630313e-57	1.0015347	0.504	0.215
Abhd17b	1.779859e-61	4.929854e-57	0.9451764	0.776	0.423
Upf3b	1.860876e-61	5.154255e-57	1.0407583	0.775	0.452
Zfp141	2.291247e-61	6.346296e-57	0.9608572	0.623	0.294
Mybbp1a	2.365220e-61	6.551185e-57	1.0773572	0.426	0.164
Smg6	2.376178e-61	6.581538e-57	0.5525839	0.982	0.891
Haus3	2.462857e-61	6.821622e-57	1.2130296	0.466	0.187
Cep128	2.865871e-61	7.937889e-57	0.5257693	0.801	0.385
March2	3.288210e-61	9.107683e-57	1.0877985	0.541	0.234
Cacng6	3.954159e-61	1.095223e-56	3.8700205	0.087	0.006
Kremen1	4.388923e-61	1.215644e-56	1.1369834	0.469	0.188
Akap11	5.073100e-61	1.405147e-56	0.8001651	0.908	0.635
Yap1	5.163017e-61	1.430052e-56	0.7278875	0.937	0.681
Fbxl2	5.384806e-61	1.491484e-56	1.2824848	0.372	0.133
Taf5	7.745120e-61	2.145243e-56	1.2171496	0.357	0.123
Rnf138	8.279534e-61	2.293265e-56	0.9470668	0.745	0.407
Ube3c	8.563165e-61	2.371825e-56	0.6160276	0.978	0.845
Ercc6l2	8.684690e-61	2.405485e-56	0.8280337	0.902	0.62
Ints9	9.542609e-61	2.643112e-56	0.9801456	0.654	0.318
Gm9929	1.035870e-60	2.869151e-56	1.4856975	0.316	0.097
Camkmt	1.060878e-60	2.938419e-56	0.8929078	0.82	0.464
Fam120c	1.226376e-60	3.396815e-56	1.0073818	0.785	0.454
Lsm1	1.463433e-60	4.053417e-56	1.0454597	0.536	0.236
Timm9	1.482585e-60	4.106465e-56	0.8829912	0.641	0.313
Zcchc4	1.778247e-60	4.925388e-56	0.9687067	0.696	0.368
Slc45a4	2.325430e-60	6.440977e-56	0.8700534	0.601	0.262
Acad10	3.101079e-60	8.589369e-56	1.5864997	0.309	0.093
Atp11b	3.421573e-60	9.477072e-56	0.7923162	0.915	0.683
Chmp3	3.692096e-60	1.022637e-55	0.9359125	0.726	0.392
Cacnb3	3.751564e-60	1.039108e-55	1.2528621	0.265	0.082
Gm16310	3.771089e-60	1.044516e-55	2.0250933	0.189	0.04
Ube2q2	4.033039e-60	1.117071e-55	0.9975575	0.798	0.466
Gm31227	4.280828e-60	1.185704e-55	4.3678675	0.077	0.005
Myb	4.611970e-60	1.277423e-55	2.2692227	0.162	0.028
Nek1	4.844111e-60	1.341722e-55	0.8398845	0.858	0.537
Rrp12	5.267533e-60	1.459001e-55	1.6800134	0.235	0.06
Gm28387	5.957079e-60	1.649992e-55	2.4861063	0.189	0.038
Ctdp1	6.636457e-60	1.838166e-55	1.1890759	0.479	0.201
Xlr4b	7.366095e-60	2.040261e-55	2.8219789	0.144	0.021
Psmb2	7.420814e-60	2.055417e-55	0.9104289	0.786	0.437
Zfp143	8.517697e-60	2.359232e-55	1.0336878	0.544	0.239
Carnmt1	9.609823e-60	2.661729e-55	0.8806936	0.801	0.451
Taf1a	9.962894e-60	2.759522e-55	1.0171016	0.534	0.24
Cdca7l	1.007262e-59	2.789915e-55	1.2948903	0.347	0.123
Fbrsl1	1.014252e-59	2.809276e-55	0.7902830	0.778	0.417
Fut8	1.223697e-59	3.389396e-55	0.6321816	0.95	0.681
Hbs1l	1.226460e-59	3.397049e-55	0.9192027	0.835	0.5
4930599N23Rik	1.273398e-59	3.527057e-55	1.7528084	0.229	0.061
Mrpl45	1.344460e-59	3.723884e-55	1.2314534	0.374	0.129
Fkbp3	1.472050e-59	4.077284e-55	1.0032076	0.633	0.303
Zic3	1.583496e-59	4.385969e-55	3.1043519	0.1	0.01
Xpo4	1.793989e-59	4.968992e-55	0.7969200	0.922	0.673
Ccdc146	1.873198e-59	5.188385e-55	2.9175997	0.147	0.022
Knop1	1.952124e-59	5.406992e-55	0.9880388	0.596	0.268
Pdxp	2.308640e-59	6.394471e-55	2.3918176	0.127	0.019
4732463B04Rik	2.314697e-59	6.411249e-55	3.6409505	0.083	0.007
Ipo5	2.532525e-59	7.014587e-55	0.8817195	0.72	0.373
Shoc2	2.598773e-59	7.198082e-55	0.8515494	0.908	0.648
Prpf3	2.748702e-59	7.613354e-55	1.0023709	0.661	0.333
Hnrnpu	3.200312e-59	8.864223e-55	0.5999604	0.99	0.884
Tnrc6b	3.469716e-59	9.610419e-55	0.5481270	0.985	0.928
Casc4	3.545080e-59	9.819162e-55	0.8431795	0.896	0.64
9430038I01Rik	3.790315e-59	1.049841e-54	1.1203037	0.476	0.193
Usp42	4.351200e-59	1.205195e-54	1.0479789	0.503	0.214
Armc9	4.414664e-59	1.222774e-54	0.9303781	0.666	0.33
Skp1a	4.750260e-59	1.315727e-54	1.0092173	0.583	0.27
Xlr3b	5.288775e-59	1.464885e-54	2.2316854	0.179	0.037
Setd4	5.533110e-59	1.532561e-54	1.1753732	0.441	0.173
Mpp6	6.031022e-59	1.670472e-54	0.6867366	0.875	0.526
Psmd1	6.347881e-59	1.758236e-54	0.8009959	0.89	0.576
Fcho2	6.377052e-59	1.766316e-54	0.5674740	0.982	0.87
Zbtb16	6.402359e-59	1.773325e-54	2.3588573	0.152	0.025
Ncl	7.225515e-59	2.001323e-54	0.8446588	0.886	0.553
Gm39117	7.279440e-59	2.016259e-54	3.8395335	0.095	0.01
Tasor	7.297020e-59	2.021129e-54	0.6089465	0.972	0.858
Vti1b	7.410727e-59	2.052623e-54	1.0085640	0.497	0.207
2410006H16Rik	7.969250e-59	2.207323e-54	1.0610315	0.432	0.164
Kdsr	8.449462e-59	2.340332e-54	1.1649819	0.417	0.167
Afdn	8.954694e-59	2.480271e-54	0.7385981	0.96	0.74
Bub1b	1.152698e-58	3.192744e-54	0.7302924	0.526	0.229
Xrcc5	1.174640e-58	3.253518e-54	0.8897294	0.758	0.415
Heatr5a	1.214042e-58	3.362655e-54	0.8183001	0.868	0.537
Dnajc2	1.217339e-58	3.371785e-54	1.0909433	0.456	0.182
Nsun3	1.329598e-58	3.682720e-54	1.1546401	0.382	0.141
Ubap2	1.334525e-58	3.696367e-54	0.7582096	0.92	0.637
Smyd5	1.365009e-58	3.780801e-54	1.3575494	0.322	0.108
Coil	1.424415e-58	3.945345e-54	1.0870405	0.401	0.155
Med6	1.551774e-58	4.298103e-54	0.9583016	0.619	0.285
Cux2	1.847275e-58	5.116583e-54	1.0259020	0.457	0.18
Syce2	1.965315e-58	5.443530e-54	1.3848472	0.292	0.094
Acad11	2.109103e-58	5.841793e-54	1.1972272	0.341	0.116
Hacd2	2.721693e-58	7.538546e-54	0.9062818	0.735	0.411
Gls2	2.766656e-58	7.663085e-54	3.0910901	0.109	0.013
Wdr33	2.946487e-58	8.161180e-54	0.5660798	0.988	0.882
Rnf170	3.205950e-58	8.879841e-54	0.9161072	0.674	0.332
Urb2	3.245596e-58	8.989652e-54	1.1959084	0.352	0.128
Gspt1	3.255253e-58	9.016399e-54	0.9610020	0.828	0.522
Hat1	3.362133e-58	9.312437e-54	0.8812976	0.835	0.5
Mpv17l	4.185100e-58	1.159189e-53	0.9230244	0.564	0.253
2310061I04Rik	4.362485e-58	1.208321e-53	1.8613128	0.192	0.047
Abcc5	4.597524e-58	1.273422e-53	0.8098332	0.883	0.601
4930471E19Rik	4.675764e-58	1.295093e-53	1.4969264	0.254	0.059
Adipor2	4.814510e-58	1.333523e-53	0.8566578	0.796	0.438
Rae1	4.885710e-58	1.353244e-53	0.9959195	0.533	0.232
Csad	5.173126e-58	1.432853e-53	0.9016494	0.713	0.382
Dnajc8	6.410084e-58	1.775465e-53	0.9277675	0.601	0.283
Ints10	6.481577e-58	1.795267e-53	0.9742392	0.548	0.235
Gm10827	6.585677e-58	1.824101e-53	2.2435123	0.207	0.048
Ube2t	6.663931e-58	1.845776e-53	1.2742355	0.326	0.115
Ighm	6.675999e-58	1.849118e-53	2.7964585	0.137	0.019
Zfp750	6.815825e-58	1.887847e-53	3.6533291	0.098	0.01
Srsf12	7.895180e-58	2.186807e-53	1.5480680	0.242	0.071
1810024B03Rik	8.238685e-58	2.281951e-53	1.5630721	0.272	0.083
Slc4a5	9.082103e-58	2.515561e-53	2.0638202	0.209	0.048
Nemp1	9.531434e-58	2.640017e-53	0.9312050	0.586	0.261
Rmnd5a	9.775873e-58	2.707721e-53	0.8871324	0.83	0.525
Gm44696	1.113184e-57	3.083296e-53	2.4640834	0.16	0.03
Kbtbd8	1.135614e-57	3.145425e-53	2.6283244	0.14	0.022
Il13ra1	1.148297e-57	3.180552e-53	1.2831563	0.366	0.127
Sdhaf3	1.299377e-57	3.599013e-53	0.9046042	0.691	0.358
Nfatc2	1.458522e-57	4.039814e-53	1.8480914	0.182	0.037
Gtf2b	1.549251e-57	4.291116e-53	1.1614359	0.487	0.209
Synpr	1.882421e-57	5.213930e-53	1.7295175	0.245	0.067
Ercc8	1.969254e-57	5.454441e-53	1.0270789	0.472	0.199
Naa25	2.083598e-57	5.771150e-53	0.9011815	0.616	0.294
M6pr	2.163084e-57	5.991311e-53	0.9264598	0.506	0.215
Gm5441	2.253023e-57	6.240424e-53	3.3493794	0.127	0.016
Ube2r2	2.628203e-57	7.279596e-53	0.7608790	0.92	0.711
Kis2	2.781818e-57	7.705078e-53	4.3138629	0.063	0.003
Dcps	2.783088e-57	7.708598e-53	1.0746788	0.511	0.221
Lyrm4	2.794738e-57	7.740866e-53	1.3829074	0.299	0.095
4933434E20Rik	3.046872e-57	8.439227e-53	1.0451503	0.626	0.303
Slc25a4	3.168595e-57	8.776375e-53	0.9285369	0.481	0.201
Ccnt2	3.478498e-57	9.634743e-53	0.6740486	0.967	0.759
Ttc28	4.111376e-57	1.138769e-52	0.6593892	0.975	0.87
Iqcg	4.114561e-57	1.139651e-52	2.8296980	0.125	0.017
Gm12688	4.186974e-57	1.159708e-52	4.0548827	0.077	0.006
Btbd8	4.232470e-57	1.172309e-52	0.8996117	0.679	0.331
Ppcdc	4.288559e-57	1.187845e-52	1.0585053	0.497	0.214
Ift52	4.547164e-57	1.259474e-52	1.0486323	0.514	0.227
Sgf29	4.720351e-57	1.307443e-52	1.2188774	0.359	0.126
Erlin1	5.058402e-57	1.401076e-52	0.9838964	0.497	0.212
Prdm4	5.222864e-57	1.446629e-52	1.1933042	0.442	0.176
Galnt3	5.302740e-57	1.468753e-52	2.6361890	0.169	0.031
Slc25a13	5.384647e-57	1.491440e-52	0.8276139	0.706	0.359
Platr26	5.536698e-57	1.533555e-52	2.9355863	0.12	0.016
Fyttd1	6.174516e-57	1.710218e-52	0.8436565	0.88	0.576
Eef1akmt1	6.804733e-57	1.884775e-52	1.1000976	0.384	0.139
5430416N02Rik	6.888969e-57	1.908107e-52	1.0425747	0.396	0.158
Gm27017	7.029864e-57	1.947132e-52	1.5366724	0.297	0.09
Clns1a	7.350969e-57	2.036071e-52	0.9925383	0.573	0.273
Serbp1	7.495990e-57	2.076239e-52	0.6248480	0.975	0.798
Pet2	7.734128e-57	2.142199e-52	2.1191185	0.199	0.043
Pip5k1a	8.007728e-57	2.217980e-52	0.8892202	0.846	0.547
Zfp7	9.193385e-57	2.546384e-52	1.7987336	0.194	0.046
Sfmbt2	9.250334e-57	2.562157e-52	1.0951395	0.569	0.27
Nf2	1.006577e-56	2.788018e-52	0.8920835	0.8	0.459
Sox30	1.030363e-56	2.853900e-52	2.3642838	0.184	0.041
Cdv3	1.039320e-56	2.878708e-52	0.9363063	0.758	0.42
2610206C17Rik	1.069202e-56	2.961475e-52	1.6399012	0.26	0.07
Ddias	1.259058e-56	3.487340e-52	1.4995843	0.265	0.08
Nudcd2	1.493207e-56	4.135885e-52	1.1045115	0.489	0.215
Gm12536	1.737308e-56	4.811995e-52	2.4922725	0.167	0.031
4930594M22Rik	1.914758e-56	5.303497e-52	1.6503413	0.174	0.044
Tmem40	1.923336e-56	5.327256e-52	2.7521646	0.135	0.019
Spag1	1.965414e-56	5.443804e-52	1.1901859	0.427	0.16
BC030867	1.975808e-56	5.472594e-52	1.8011133	0.254	0.072
Eif4g1	2.287161e-56	6.334978e-52	0.7500155	0.92	0.651
Ostf1	2.428703e-56	6.727021e-52	1.1780485	0.386	0.144
F930017D23Rik	2.471050e-56	6.844315e-52	2.2820623	0.167	0.03
Nadk	2.526971e-56	6.999205e-52	0.9073018	0.594	0.274
Abce1	2.576504e-56	7.136402e-52	0.7861272	0.83	0.495
Mysm1	2.685656e-56	7.438730e-52	0.7677368	0.92	0.644
Chd4	2.973352e-56	8.235591e-52	0.7250077	0.953	0.774
Gnb4	2.984857e-56	8.267458e-52	0.8808754	0.669	0.337
Rad54b	3.196200e-56	8.852835e-52	0.7565607	0.629	0.307
Gm31786	3.394411e-56	9.401839e-52	4.4566846	0.065	0.004
Mrpl38	3.778982e-56	1.046702e-51	1.1602696	0.341	0.119
Got1l1	3.796243e-56	1.051483e-51	2.7492247	0.15	0.026
Prkcg	4.175593e-56	1.156556e-51	2.0177136	0.16	0.031
Atg13	4.458021e-56	1.234783e-51	0.9552263	0.528	0.236
Mtor	4.743637e-56	1.313893e-51	0.8682164	0.761	0.427
Dhtkd1	6.284782e-56	1.740759e-51	1.0722511	0.509	0.227
Bag4	8.933167e-56	2.474309e-51	1.0830009	0.459	0.187
Ncbp1	9.165269e-56	2.538596e-51	0.9755616	0.559	0.266
Tnk2	1.134867e-55	3.143354e-51	0.9044812	0.563	0.262
Ncapd3	1.197004e-55	3.315463e-51	0.8136512	0.8	0.465
Slc16a1	1.227509e-55	3.399954e-51	1.3405588	0.282	0.088
Ddx46	1.432846e-55	3.968697e-51	0.8243987	0.816	0.497
Katna1	1.492170e-55	4.133013e-51	0.9231630	0.641	0.31
Polr3e	1.632492e-55	4.521677e-51	1.1103337	0.437	0.176
Ttc13	1.899681e-55	5.261735e-51	0.9598393	0.624	0.309
Dcaf7	1.928488e-55	5.341526e-51	0.9241898	0.603	0.293
B530045E10Rik	1.989420e-55	5.510295e-51	2.1306217	0.194	0.041
Swt1	2.130709e-55	5.901637e-51	0.8135403	0.885	0.6
Med21	2.370470e-55	6.565729e-51	1.1764769	0.399	0.156
Ctcf	3.482416e-55	9.645596e-51	0.7128857	0.907	0.64
Zfp831	4.414085e-55	1.222613e-50	3.1712565	0.104	0.011
Tmtc1	4.530122e-55	1.254753e-50	0.5618470	0.845	0.463
Styx	4.807956e-55	1.331708e-50	0.8021859	0.81	0.458
Plekhg5	4.973267e-55	1.377495e-50	1.2141967	0.412	0.166
Gon4l	5.001643e-55	1.385355e-50	0.7462082	0.913	0.637
Pop1	5.250893e-55	1.454392e-50	1.0091830	0.462	0.199
Lzts1	5.685488e-55	1.574766e-50	2.0555514	0.205	0.048
Gdpd4	5.948438e-55	1.647598e-50	2.9491563	0.129	0.019
Ermp1	6.025692e-55	1.668996e-50	1.1825187	0.351	0.125
Zdhhc21	6.032984e-55	1.671016e-50	0.8591183	0.728	0.403
Urgcp	6.063291e-55	1.679410e-50	0.8120188	0.795	0.439
Bdp1	6.814758e-55	1.887552e-50	0.6930483	0.943	0.695
Cpne5	6.900545e-55	1.911313e-50	1.2575370	0.367	0.134
D030056L22Rik	7.014417e-55	1.942853e-50	1.3296366	0.302	0.097
Gars	7.856522e-55	2.176099e-50	0.8769375	0.531	0.237
Ppp1r2	7.928835e-55	2.196129e-50	0.9674994	0.728	0.404
2900093K20Rik	8.429229e-55	2.334728e-50	1.5860105	0.259	0.075
Dimt1	8.656025e-55	2.397546e-50	0.8717893	0.497	0.211
Tdrp	8.909516e-55	2.467758e-50	1.8245186	0.214	0.054
Dock6	9.718590e-55	2.691855e-50	0.7972449	0.614	0.296
Ndufa7	1.188188e-54	3.291042e-50	0.7840121	0.559	0.257
Ubp1	1.323934e-54	3.667031e-50	0.7856064	0.873	0.56
Eif5b	1.496673e-54	4.145485e-50	0.8022953	0.853	0.53
Ccdc126	1.575552e-54	4.363964e-50	1.3991653	0.26	0.079
Slc25a51	1.670183e-54	4.626072e-50	1.0172310	0.471	0.197
Ssu72	1.686697e-54	4.671815e-50	0.9555432	0.643	0.317
Palb2	1.696608e-54	4.699265e-50	1.1254778	0.392	0.153
Zfp978	1.773506e-54	4.912257e-50	3.1537674	0.122	0.017
Ralbp1	1.827488e-54	5.061775e-50	0.8792101	0.646	0.319
Gm48765	2.235340e-54	6.191444e-50	1.3812671	0.26	0.081
Lrrc42	2.395279e-54	6.634443e-50	1.0478738	0.528	0.228
Psip1	2.955799e-54	8.186972e-50	0.7394360	0.881	0.578
Ptgr2	3.030565e-54	8.394058e-50	1.1278040	0.376	0.142
4933401D09Rik	3.553967e-54	9.843778e-50	1.9147298	0.137	0.026
Nup160	3.797627e-54	1.051867e-49	0.8025307	0.821	0.5
D930016D06Rik	3.883364e-54	1.075614e-49	0.8864979	0.678	0.35
Tyw1	4.277899e-54	1.184892e-49	0.9642829	0.603	0.305
Gm20939	4.741732e-54	1.313365e-49	1.5843714	0.244	0.066
Elavl4	5.787329e-54	1.602974e-49	1.5773092	0.249	0.065
Gfod2	5.850991e-54	1.620608e-49	0.9620955	0.492	0.212
Cip2a	5.901906e-54	1.634710e-49	0.5720565	0.533	0.244
Gm44777	5.938087e-54	1.644731e-49	1.3069203	0.324	0.111
Ndufaf4	6.039195e-54	1.672736e-49	0.8922120	0.441	0.175
Adal	7.297467e-54	2.021252e-49	0.9254421	0.427	0.173
Zfp646	8.418480e-54	2.331751e-49	1.1050946	0.326	0.117
Zfp229	1.001827e-53	2.774860e-49	1.0303187	0.406	0.164
Patl1	1.044002e-53	2.891676e-49	0.8785107	0.673	0.341
Ube2d3	1.167704e-53	3.234306e-49	0.5926818	0.978	0.829
Pnpt1	1.218404e-53	3.374735e-49	0.8897500	0.726	0.388
Vac14	1.516028e-53	4.199095e-49	1.0737657	0.481	0.21
Rnf145	1.557913e-53	4.315107e-49	0.7842646	0.741	0.404
Dlat	1.568967e-53	4.345724e-49	0.8922773	0.611	0.299
Ccnc	1.636914e-53	4.533923e-49	0.9232876	0.566	0.273
Pum2	1.641475e-53	4.546556e-49	0.4671576	0.995	0.947
Mipep	1.652052e-53	4.575853e-49	0.8549193	0.608	0.285
Cbfa2t2	1.667780e-53	4.619417e-49	0.7778272	0.943	0.779
Zdhhc9	1.680170e-53	4.653735e-49	1.1328877	0.446	0.187
1700019D03Rik	1.689793e-53	4.680387e-49	3.3062457	0.085	0.009
Gm29170	1.808231e-53	5.008439e-49	1.5835467	0.252	0.075
Xlr4c	1.840101e-53	5.096712e-49	3.8736140	0.092	0.009
Ptpn3	1.846599e-53	5.114709e-49	0.9451776	0.669	0.346
Kif3b	2.014591e-53	5.580015e-49	1.1051097	0.513	0.235
Icam5	2.192711e-53	6.073371e-49	4.9064214	0.063	0.003
Trak2	2.734997e-53	7.575395e-49	0.7985695	0.628	0.307
Mtif2	2.857849e-53	7.915670e-49	0.8427707	0.795	0.463
Gm6712	2.887961e-53	7.999076e-49	0.9649263	0.536	0.241
Mpp5	2.961999e-53	8.204145e-49	0.7150288	0.91	0.628
Tmco6	2.984542e-53	8.266585e-49	1.5392073	0.22	0.057
Zfp991	3.161801e-53	8.757557e-49	1.2296647	0.341	0.125
Bid	3.675370e-53	1.018004e-48	1.7284328	0.197	0.047
Dlgap5	3.675764e-53	1.018113e-48	0.6222890	0.467	0.194
Wdr47	3.788997e-53	1.049476e-48	0.9015988	0.461	0.188
Klhdc3	3.904904e-53	1.081580e-48	1.2073672	0.339	0.119
Ndc80	4.252251e-53	1.177788e-48	0.6597806	0.506	0.229
BC052040	4.561644e-53	1.263484e-48	0.7412710	0.923	0.631
Zfyve28	4.624163e-53	1.280801e-48	1.6130032	0.21	0.054
Fer	5.032168e-53	1.393810e-48	0.7165088	0.942	0.759
Pus10	5.091049e-53	1.410119e-48	0.8626824	0.773	0.439
Stk11	5.115913e-53	1.417006e-48	1.0786821	0.441	0.185
Zfp516	5.256628e-53	1.455981e-48	0.7831815	0.831	0.51
Ccl25	5.937178e-53	1.644480e-48	0.9090268	0.699	0.383
Fgfr1op2	5.942600e-53	1.645981e-48	0.7690144	0.841	0.514
Bcar3	6.198177e-53	1.716771e-48	0.4205202	0.718	0.345
Pspc1	6.661918e-53	1.845218e-48	0.5443469	0.963	0.866
Supv3l1	7.502945e-53	2.078166e-48	1.0516112	0.436	0.181
Oxnad1	8.023341e-53	2.222305e-48	1.1248629	0.307	0.109
Zfp850	8.789467e-53	2.434507e-48	1.4752715	0.277	0.092
Krr1	9.010960e-53	2.495856e-48	0.8142689	0.424	0.177
Zfp738	9.253593e-53	2.563060e-48	0.9093172	0.576	0.273
Cops7a	9.797720e-53	2.713772e-48	1.0774366	0.342	0.128
Fbxo33	1.108827e-52	3.071229e-48	0.9835449	0.471	0.201
Fbxo40	1.253811e-52	3.472806e-48	3.2595139	0.114	0.015
Dedd2	1.369784e-52	3.794027e-48	2.3506932	0.147	0.026
Idh3a	1.375007e-52	3.808493e-48	1.0538537	0.359	0.133
Lsg1	1.389365e-52	3.848264e-48	0.8922143	0.636	0.322
Morn1	1.466645e-52	4.062313e-48	1.0564008	0.347	0.132
Nt5c2	1.532427e-52	4.244515e-48	0.7539262	0.905	0.621
Nprl3	1.541784e-52	4.270434e-48	0.9525758	0.523	0.239
Ube2k	1.637171e-52	4.534636e-48	0.5785243	0.975	0.849
Trnt1	1.677349e-52	4.645922e-48	1.0619486	0.459	0.197
Eipr1	1.716179e-52	4.753472e-48	1.0311200	0.447	0.184
E330012B07Rik	1.958823e-52	5.425547e-48	2.8250135	0.107	0.014
Gm49926	2.002907e-52	5.547652e-48	3.4305917	0.085	0.008
Map4	2.098825e-52	5.813325e-48	0.6532905	0.965	0.749
Tctn2	2.396039e-52	6.636550e-48	1.2830913	0.262	0.081
Serac1	2.833632e-52	7.848593e-48	0.9012113	0.486	0.208
Gm17435	3.380546e-52	9.363435e-48	1.4247017	0.254	0.082
Nufip1	3.915859e-52	1.084614e-47	0.8787092	0.491	0.226
Abraxas1	4.074728e-52	1.128618e-47	1.0118492	0.489	0.217
Ccsap	4.405537e-52	1.220246e-47	1.9591454	0.184	0.042
Tor1aip2	5.809961e-52	1.609243e-47	0.7634789	0.886	0.562
Cd59b	5.839810e-52	1.617510e-47	1.5465296	0.217	0.06
Cct7	6.138335e-52	1.700196e-47	0.9715969	0.524	0.241
Sgo1	7.095283e-52	1.965251e-47	0.9980969	0.424	0.187
Ezh1	7.487198e-52	2.073804e-47	0.8623393	0.688	0.363
Kcnip2	8.156204e-52	2.259105e-47	1.9508827	0.2	0.05
Hesx1	9.134973e-52	2.530205e-47	3.3528555	0.067	0.005
Dgkg	1.019045e-51	2.822552e-47	2.2493132	0.115	0.015
Pym1	1.048486e-51	2.904098e-47	0.9928669	0.391	0.153
Slc1a4	1.207363e-51	3.344155e-47	1.2826019	0.297	0.103
3110056K07Rik	1.568157e-51	4.343482e-47	0.9572521	0.531	0.253
Ccdc77	1.614118e-51	4.470783e-47	0.8728877	0.623	0.306
Pacrg	1.707545e-51	4.729557e-47	1.2863335	0.329	0.113
[truncated: 3,258 more rows]

## Sheet: c5 marker genes
gene	p-value	adj p-value	avg log2FC	% c5 cells	% other cells
Plxna4	0.000000e+00	0.000000e+00	4.6708186	0.888	0.148
Pdgfc	0.000000e+00	0.000000e+00	3.9850950	0.898	0.196
Sema3a	0.000000e+00	0.000000e+00	3.9484848	0.837	0.149
Sema3d	0.000000e+00	0.000000e+00	3.9418824	0.781	0.128
Asic2	0.000000e+00	0.000000e+00	3.9434748	0.768	0.115
Podxl	0.000000e+00	0.000000e+00	4.1964515	0.702	0.073
Kif26b	0.000000e+00	0.000000e+00	4.2411344	0.944	0.316
Aldh1a2	0.000000e+00	0.000000e+00	3.8807796	0.778	0.157
Stk26	0.000000e+00	0.000000e+00	4.6000497	0.685	0.064
Sulf1	0.000000e+00	0.000000e+00	3.4477503	0.91	0.29
E330013P04Rik	0.000000e+00	0.000000e+00	4.0710431	0.681	0.079
Myrf	0.000000e+00	0.000000e+00	4.9852407	0.614	0.034
Ak5	0.000000e+00	0.000000e+00	3.7839215	0.636	0.076
Muc16	0.000000e+00	0.000000e+00	7.1955763	0.558	0.015
Tmem132d	0.000000e+00	0.000000e+00	6.2050376	0.563	0.034
Bnc1	0.000000e+00	0.000000e+00	4.9262294	0.553	0.047
Upk1b	0.000000e+00	0.000000e+00	7.0925437	0.481	0.008
Arhgap22	0.000000e+00	0.000000e+00	5.2763485	0.48	0.028
Upk3b	0.000000e+00	0.000000e+00	4.8168825	0.468	0.026
Gm33321	0.000000e+00	0.000000e+00	5.7900669	0.354	0.008
Gm30613	0.000000e+00	0.000000e+00	7.4226695	0.334	0.007
Hand2os1	0.000000e+00	0.000000e+00	7.4379439	0.298	0.004
Fgf9	6.1235e-307	1.69609e-302	4.3020256	0.486	0.042
Dab1	3.09565e-297	8.57432e-293	3.4531723	0.859	0.223
Tmem108	2.97851e-296	8.24988e-292	4.2873605	0.837	0.253
Morrbid	7.36186e-289	2.03909e-284	3.7578505	0.51	0.05
Nrg2	1.04046e-288	2.88187e-284	3.6490136	0.654	0.105
Crb2	2.94708e-287	8.16283e-283	5.3916373	0.334	0.013
Fras1	2.49107e-284	6.89976e-280	3.5135950	0.924	0.371
Unc13c	3.82303e-283	1.0589e-278	3.6244356	0.625	0.097
Cpne8	3.22063e-282	8.92051e-278	3.3028574	0.739	0.146
Mcc	7.66563e-282	2.12323e-277	2.8784911	0.975	0.535
Man1a	2.76883e-278	7.66909e-274	3.1564100	0.92	0.358
Wt1os	9.82223e-273	2.72056e-268	2.6309797	0.924	0.334
St8sia1	5.3506e-269	1.48201e-264	3.3162563	0.605	0.091
Adamtsl1	4.86948e-266	1.34875e-261	3.7355894	0.885	0.315
Alcam	2.88358e-264	7.98695e-260	2.7967746	0.98	0.571
Gpm6a	1.17707e-263	3.26024e-259	6.0757249	0.373	0.024
Phactr1	4.50392e-263	1.24749e-258	3.2214156	0.661	0.125
Emx2os	6.16466e-257	1.70749e-252	2.8286258	0.803	0.203
Wt1	2.20583e-254	6.10971e-250	2.1930354	0.978	0.419
Rgs6	2.60676e-248	7.22021e-244	4.1824727	0.486	0.06
Grip1	1.67466e-234	4.63846e-230	2.2959214	0.968	0.569
Magi2	7.69727e-233	2.13199e-228	2.6309867	0.964	0.645
Dpp4	9.34582e-229	2.58861e-224	5.5738316	0.344	0.025
Nfib	2.34027e-228	6.48209e-224	1.5531127	0.998	0.908
Cdh3	1.78222e-225	4.9364e-221	2.7964788	0.737	0.198
Cux1	1.014e-223	2.80859e-219	1.6485701	0.988	0.79
Trpc6	1.83412e-219	5.08014e-215	2.8334924	0.712	0.163
Nos1ap	1.38807e-212	3.84468e-208	2.7564813	0.778	0.25
Dock11	2.15249e-212	5.96196e-208	2.6731018	0.839	0.304
Frem2	7.52774e-209	2.08503e-204	4.0657333	0.536	0.099
Tenm4	1.91947e-207	5.31654e-203	1.8352142	0.992	0.642
Pdzd2	5.81238e-207	1.60991e-202	2.4148492	0.927	0.465
Emx2	5.84513e-206	1.61898e-201	3.0137758	0.517	0.081
Il16	2.5027e-205	6.93198e-201	4.5738583	0.292	0.017
Erc2	5.84973e-205	1.62026e-200	2.9116334	0.878	0.428
Ankfn1	6.00991e-204	1.66463e-199	5.4198585	0.249	0.011
5033428I22Rik	1.26034e-203	3.4909e-199	5.0878835	0.254	0.011
Prkcb	4.30915e-202	1.19355e-197	2.5347450	0.612	0.129
Lrrn4	6.05837e-202	1.67805e-197	4.8655902	0.302	0.02
Sv2a	7.67247e-202	2.12512e-197	3.4694190	0.415	0.047
Gabra4	1.93391e-198	5.35653e-194	3.0579278	0.598	0.125
Pcnx2	7.2307e-195	2.00276e-190	5.1490746	0.285	0.018
Celf4	9.97958e-194	2.76414e-189	3.3953705	0.498	0.082
Parvb	1.63972e-193	4.5417e-189	3.7794192	0.334	0.029
Sox6	6.99405e-193	1.93721e-188	2.0798843	0.914	0.442
Shroom3	4.77887e-189	1.32365e-184	2.8159059	0.747	0.252
Samd5	7.48414e-188	2.07296e-183	2.9225276	0.637	0.155
Zfpm2	2.18251e-187	6.04511e-183	1.3419514	0.998	0.845
Lrrc4c	3.55315e-184	9.84151e-180	3.8124275	0.436	0.061
Wnt5b	1.1139e-182	3.08528e-178	2.2793943	0.814	0.299
Meis2	8.05825e-182	2.23197e-177	1.6490566	0.993	0.586
Palld	3.20838e-180	8.88658e-176	1.9215406	0.963	0.635
Ntng2	3.42763e-180	9.49385e-176	3.8096859	0.327	0.032
Gabrb1	5.1504e-179	1.42656e-174	2.4309951	0.671	0.173
Lrp2	1.13478e-178	3.14313e-174	4.8547066	0.319	0.031
Myo1d	1.08448e-176	3.00381e-172	1.9120754	0.915	0.569
Dcc	2.46253e-173	6.82072e-169	3.5500196	0.502	0.094
Efnb2	1.54329e-172	4.27461e-168	2.2386055	0.766	0.267
Gm19410	8.0143e-169	2.2198e-164	6.4468321	0.154	0.003
Ltbp1	2.85738e-168	7.91439e-164	1.9722168	0.827	0.314
2310002F09Rik	6.11839e-166	1.69467e-161	3.9384515	0.307	0.031
Rspo1	2.32219e-165	6.432e-161	3.6606981	0.349	0.042
Frmd4b	1.40416e-164	3.88925e-160	1.5369666	0.978	0.719
Gpc3	1.27117e-159	3.52089e-155	1.4551566	1	0.844
Anxa3	9.46981e-159	2.62295e-154	2.7781860	0.539	0.122
Megf6	1.64e-158	4.54246e-154	3.3933851	0.373	0.051
Prr5l	1.28969e-157	3.57219e-153	3.2813210	0.329	0.039
Gata6	1.21094e-156	3.35406e-152	1.9774402	0.795	0.306
Atrnl1	5.4904e-156	1.52073e-151	1.2872707	0.998	0.926
Sorcs1	2.01536e-152	5.58215e-148	3.7378237	0.422	0.077
Krt7	2.62487e-151	7.27036e-147	5.9055514	0.151	0.004
Cd55	5.85483e-149	1.62167e-144	3.2344030	0.414	0.071
Zfp185	3.18877e-148	8.83226e-144	3.1071561	0.381	0.059
Lrfn2	9.5307e-147	2.63981e-142	2.4855232	0.564	0.139
Adam33	1.18733e-146	3.28867e-142	3.7327737	0.253	0.021
Slit3	4.18322e-146	1.15867e-141	2.1764918	0.868	0.437
Ano1	5.73365e-146	1.5881e-141	2.5025056	0.439	0.082
Mpdz	8.13025e-146	2.25192e-141	1.5397065	0.949	0.705
Nkd1	1.86057e-145	5.15341e-141	2.6165114	0.527	0.124
Thsd4	7.47719e-144	2.07103e-139	2.0061010	0.827	0.403
Clmn	1.31489e-142	3.64198e-138	2.5506236	0.544	0.133
Sdk1	3.04449e-142	8.43263e-138	1.7961703	0.932	0.59
Pdgfd	5.06321e-142	1.40241e-137	1.9339686	0.812	0.367
Dclk1	1.40453e-139	3.89028e-135	2.8281574	0.527	0.131
Plekha6	1.41611e-139	3.92233e-135	2.3761377	0.546	0.137
Gm16341	1.75667e-139	4.86562e-135	6.2505886	0.141	0.002
2010009K17Rik	1.94625e-139	5.39072e-135	2.6261186	0.468	0.097
Prkd1	4.19332e-139	1.16147e-134	1.8260130	0.91	0.643
Gm671	1.13939e-138	3.15589e-134	4.7165374	0.146	0.004
Pitpnc1	2.80938e-138	7.78143e-134	2.1059821	0.793	0.392
Stard13	5.01497e-138	1.38905e-133	2.6958515	0.676	0.252
Kcnd2	1.94792e-137	5.39536e-133	1.9452582	0.903	0.516
Mir100hg	4.58049e-137	1.2687e-132	1.3916529	0.963	0.553
Me3	1.40622e-135	3.89495e-131	4.2610198	0.205	0.014
Lrrc7	7.24245e-135	2.00601e-130	4.0486068	0.254	0.026
Hmga2	1.93451e-133	5.35821e-129	2.2939464	0.858	0.488
Npas3	5.55554e-133	1.53877e-128	1.7411091	0.897	0.489
Asxl3	6.22742e-133	1.72487e-128	1.8485383	0.831	0.426
Rspo3	1.44031e-132	3.98938e-128	3.6884231	0.297	0.037
Magi1	4.04221e-132	1.11961e-127	1.0799035	0.993	0.838
Enpp6	1.80889e-131	5.01027e-127	2.9319629	0.407	0.082
Prkca	1.61294e-130	4.46752e-126	1.5361681	0.895	0.542
Ptgs1	2.63594e-127	7.30103e-123	3.8557369	0.203	0.015
Bmper	7.42654e-126	2.057e-121	2.1756194	0.495	0.121
Rbms3	1.00048e-125	2.77114e-121	1.0469878	0.995	0.685
Ildr2	1.67382e-125	4.63615e-121	2.9671719	0.395	0.078
Kctd8	2.77179e-125	7.6773e-121	2.4908329	0.444	0.097
Wwc1	2.50133e-124	6.92818e-120	2.7416974	0.468	0.118
Gas1	4.39991e-123	1.21869e-118	2.1379895	0.634	0.211
Hmcn1	4.8802e-123	1.35172e-118	1.2449007	0.964	0.701
Samd4	9.93306e-123	2.75126e-118	1.6857809	0.754	0.31
Slc7a2	4.22709e-121	1.17082e-116	2.0288536	0.749	0.338
Elmod1	1.77079e-119	4.90475e-115	5.0473732	0.181	0.012
Atp2b2	3.72603e-119	1.03203e-114	4.6144192	0.181	0.012
Ptprd	6.35319e-119	1.75971e-114	1.0466745	0.995	0.887
Pcdh9	1.34649e-115	3.72951e-111	1.6951056	0.931	0.644
Hpgd	2.07723e-115	5.75351e-111	2.9725928	0.412	0.089
Gxylt2	6.59487e-114	1.82665e-109	2.5188634	0.395	0.081
Bach2	2.19703e-113	6.08534e-109	1.5171172	0.89	0.566
Thsd7b	6.57358e-113	1.82075e-108	1.5670298	0.736	0.305
1010001N08Rik	8.89188e-113	2.46287e-108	1.9538681	0.458	0.111
Sema3e	3.00823e-112	8.3322e-108	3.2777871	0.278	0.039
Tm4sf5	2.07298e-111	5.74175e-107	4.6271762	0.158	0.008
Pbx1	3.33729e-110	9.24364e-106	0.8311843	0.998	0.968
Gm19610	6.97798e-110	1.93276e-105	2.6570048	0.371	0.073
Mybpc1	9.73701e-110	2.69696e-105	4.9174581	0.178	0.014
Plscr2	5.28446e-109	1.46369e-104	3.8591474	0.195	0.018
Nell2	2.33071e-108	6.45559e-104	2.9892929	0.398	0.095
Atp1b1	8.94046e-108	2.47633e-103	2.4863479	0.524	0.174
Wnt5a	2.64769e-105	7.33357e-101	1.2073258	0.936	0.625
Pappa2	5.23616e-105	1.45031e-100	4.7519776	0.154	0.011
Grid2	8.87098e-105	2.45708e-100	3.1207485	0.408	0.1
Myh10	1.90908e-104	5.28776e-100	1.4303554	0.878	0.588
Neto1	2.97447e-104	8.23869e-100	3.5040871	0.219	0.026
Nnat	5.23205e-104	1.449174e-99	2.0498521	0.614	0.231
Dlk1	3.20597e-103	8.879897e-99	1.3156152	0.888	0.509
Ext1	1.46288e-101	4.051892e-97	0.8737523	0.993	0.939
Gm15675	1.78294e-101	4.938382e-97	3.5625185	0.212	0.023
Flrt2	2.34923e-101	6.506897e-97	1.7160090	0.786	0.434
Slc6a17	2.80908e-101	7.780596e-97	4.2023991	0.169	0.014
C1qtnf7	4.78071e-101	1.324161e-96	1.0812593	0.966	0.669
Lama5	5.72245e-101	1.585004e-96	3.5486732	0.208	0.023
Meis1	6.7628e-101	1.873162e-96	0.9891797	0.985	0.766
Mast4	8.37522e-101	2.319769e-96	1.2054290	0.961	0.751
Ccdc187	2.59833e-100	7.196847e-96	4.7614762	0.132	0.007
Cald1	2.90799e-100	8.054541e-96	1.0247620	0.986	0.73
Kdr	3.7137e-100	1.028622e-95	2.2315332	0.344	0.071
Dgki	2.935570e-99	8.130942e-95	2.8042452	0.375	0.09
Mgat3	8.471660e-99	2.346480e-94	2.1096090	0.493	0.145
Hand2	8.888459e-99	2.461925e-94	4.7754378	0.114	0.004
Sorbs2	1.166097e-97	3.229855e-93	1.5384797	0.664	0.265
Baiap2l1	3.998885e-97	1.107611e-92	2.2262113	0.497	0.156
Tpm1	8.395556e-95	2.325401e-90	1.2585437	0.897	0.651
Rnf182	6.958871e-94	1.927468e-89	2.1919725	0.439	0.124
Usp13	9.458258e-94	2.619748e-89	2.1951984	0.483	0.147
Mid1	2.473439e-93	6.850931e-89	1.7591558	0.786	0.492
Slco5a1	5.044412e-92	1.397201e-87	4.1809000	0.188	0.021
Bmpr1b	9.125306e-92	2.527527e-87	0.9897615	0.469	0.156
Itga3	3.020117e-91	8.365119e-87	2.9373659	0.275	0.049
Tmem151a	1.671709e-90	4.630299e-86	3.9208220	0.139	0.01
Tgfb3	4.422276e-90	1.224882e-85	2.7902031	0.288	0.052
Rbfox1	1.157803e-89	3.206883e-85	1.8237349	0.844	0.579
Bnc2	1.734688e-89	4.804740e-85	0.8213288	0.992	0.826
Pde3a	2.991321e-89	8.285362e-85	0.9731246	0.854	0.416
Rnf150	4.442849e-89	1.230580e-84	1.6177224	0.627	0.24
Tmem178	5.306849e-89	1.469891e-84	2.8842172	0.244	0.039
Ano6	6.052807e-89	1.676507e-84	1.0447221	0.934	0.798
Plce1	8.260838e-89	2.288087e-84	1.3264617	0.763	0.369
Nav2	8.383214e-89	2.321983e-84	0.9503886	0.919	0.662
Cdh6	1.052180e-88	2.914329e-84	2.4130942	0.453	0.132
Mctp1	2.049180e-88	5.675819e-84	2.9754345	0.329	0.075
Vdr	2.333679e-88	6.463825e-84	3.5498004	0.198	0.025
Car12	2.482745e-88	6.876706e-84	4.3196002	0.12	0.006
Asic1	4.971591e-88	1.377031e-83	4.2815395	0.12	0.007
Tnfaip8	3.390744e-87	9.391684e-83	1.6025052	0.669	0.309
Pkhd1l1	6.250974e-87	1.731395e-82	2.3560300	0.236	0.034
Shroom2	9.046222e-87	2.505623e-82	1.5661666	0.675	0.32
Kcnab1	9.572170e-87	2.651300e-82	3.1130448	0.381	0.1
Egfem1	1.015989e-86	2.814088e-82	3.8795014	0.217	0.031
Boc	5.108863e-86	1.415053e-81	1.3006172	0.8	0.413
Colec12	8.819992e-86	2.442962e-81	1.5709951	0.797	0.484
Ptpn14	2.488062e-85	6.891435e-81	1.7668041	0.566	0.214
Podn	3.020947e-84	8.367418e-80	4.8145421	0.12	0.007
Caln1	3.932890e-84	1.089332e-79	3.1569158	0.293	0.06
Ptn	8.368834e-84	2.318000e-79	1.1003602	0.875	0.531
Net1	2.991042e-83	8.284587e-79	2.0590411	0.575	0.254
Thsd7a	5.471390e-83	1.515465e-78	2.6455465	0.386	0.113
Wnt9a	8.185473e-82	2.267212e-77	3.7790096	0.151	0.013
Crim1	9.665691e-82	2.677203e-77	1.3720494	0.766	0.427
Slc1a2	3.963598e-80	1.097837e-75	4.2114569	0.169	0.019
Plekhh2	5.173464e-80	1.432946e-75	1.4390526	0.754	0.417
Map4k3	1.011497e-79	2.801644e-75	0.9924377	0.905	0.752
Tcf7l1	1.178079e-79	3.263042e-75	1.1326390	0.873	0.54
Col5a2	3.510430e-78	9.723189e-74	1.2387828	0.839	0.509
Ctdspl	3.882058e-78	1.075253e-73	1.2361853	0.827	0.521
Flrt1	1.076100e-77	2.980582e-73	2.6671884	0.266	0.053
B230209E15Rik	3.679695e-77	1.019202e-72	5.6528833	0.081	0.002
Arhgap29	4.806880e-77	1.331410e-72	1.5954237	0.72	0.406
Mllt3	5.418212e-77	1.500736e-72	1.5753128	0.746	0.442
Dnajc6	1.738488e-76	4.815263e-72	3.8863628	0.202	0.031
Igf2	2.045163e-76	5.664692e-72	1.3743671	0.737	0.409
Smad6	3.242191e-76	8.980219e-72	1.3528869	0.636	0.289
Col27a1	3.796408e-76	1.051529e-71	1.2654552	0.705	0.329
Fbln2	4.959483e-76	1.373678e-71	2.0018462	0.427	0.136
Wls	5.456230e-76	1.511267e-71	1.0303757	0.902	0.647
Npnt	1.236267e-75	3.424213e-71	3.7214296	0.207	0.032
Eps8l2	2.603656e-75	7.211607e-71	5.3234571	0.083	0.003
Hunk	9.691477e-75	2.684345e-70	1.4844872	0.588	0.233
Creb3l2	4.090323e-74	1.132938e-69	0.9377744	0.9	0.716
Ppfibp2	7.908124e-74	2.190392e-69	1.5572497	0.607	0.275
Col6a6	3.617476e-73	1.001969e-68	2.3973845	0.319	0.078
Grb10	4.856960e-73	1.345281e-68	0.7872751	0.969	0.78
Cdon	1.302650e-72	3.608079e-68	0.8941355	0.908	0.712
Id4	2.557088e-72	7.082622e-68	3.1142880	0.208	0.035
Rcan2	4.881689e-72	1.352130e-67	2.8856580	0.214	0.034
Syne2	9.900184e-72	2.742153e-67	0.8415495	0.956	0.839
Cxadr	1.349870e-71	3.738870e-67	1.8000892	0.459	0.162
Msrb3	1.927992e-71	5.340153e-67	1.3962036	0.605	0.257
Zmiz1	3.344337e-71	9.263143e-67	1.0050599	0.885	0.658
Kirrel	5.492632e-71	1.521349e-66	1.2226259	0.761	0.433
Rhbdl3	7.940409e-71	2.199334e-66	1.7797180	0.5	0.183
Rab27b	1.242216e-70	3.440689e-66	3.2367350	0.151	0.017
Tox3	1.482497e-70	4.106222e-66	2.3687110	0.331	0.091
Celsr1	1.953029e-70	5.409500e-66	2.1179485	0.325	0.087
Vat1l	6.262971e-70	1.734718e-65	3.7553840	0.176	0.027
Gm11266	1.951562e-69	5.405435e-65	1.9319040	0.441	0.15
Ldlrad4	1.275976e-68	3.534198e-64	1.1244446	0.846	0.589
Wwtr1	1.357250e-68	3.759310e-64	1.0824579	0.825	0.528
Neo1	2.761600e-68	7.649080e-64	0.7062874	0.969	0.865
Abca4	2.978672e-68	8.250326e-64	3.2745325	0.159	0.02
Cachd1	6.478906e-68	1.794527e-63	1.1209959	0.858	0.632
Adgrg2	2.717837e-67	7.527866e-63	3.8797693	0.134	0.014
Parp8	4.204607e-67	1.164592e-62	0.9984049	0.881	0.65
Clmp	4.563069e-67	1.263879e-62	1.1113051	0.771	0.429
Ablim1	6.890375e-67	1.908496e-62	1.1341440	0.669	0.33
Dcbld2	1.069278e-66	2.961685e-62	1.1171269	0.803	0.544
Ccser1	1.324426e-66	3.668396e-62	2.2547238	0.349	0.109
Cys1	2.916057e-66	8.076895e-62	4.1882327	0.08	0.003
Csgalnact1	7.436064e-66	2.059641e-61	1.9645118	0.434	0.159
Egln3	8.010139e-66	2.218648e-61	3.0890405	0.181	0.028
Tenm3	2.425296e-65	6.717584e-61	0.6364764	0.971	0.854
Tgm2	2.930828e-65	8.117807e-61	1.9867748	0.361	0.105
Hoxa3	4.066617e-65	1.126372e-60	2.4026449	0.244	0.05
Arhgap28	6.552030e-65	1.814781e-60	0.9026676	0.868	0.632
Tcf7l2	8.845736e-65	2.450092e-60	0.8995351	0.897	0.69
Cdc42ep3	9.889595e-65	2.739220e-60	2.0530100	0.334	0.092
Krt19	1.067688e-64	2.957281e-60	5.1740060	0.075	0.003
Plxna4os3	2.427506e-64	6.723706e-60	4.4967931	0.076	0.003
Gm16000	3.260707e-64	9.031507e-60	4.6603122	0.085	0.005
Cdh7	5.313549e-64	1.471747e-59	4.6274021	0.114	0.01
Ntm	2.023948e-63	5.605932e-59	1.3297812	0.354	0.111
Tmem132a	2.223308e-63	6.158119e-59	1.5290490	0.522	0.216
Gabre	3.546430e-63	9.822902e-59	2.8874000	0.176	0.027
Fmod	7.678371e-63	2.126755e-58	3.4588220	0.117	0.011
Tmem98	8.355646e-63	2.314347e-58	2.1528692	0.305	0.079
Flnc	8.839976e-63	2.448497e-58	1.6010462	0.439	0.147
Ddo	4.814832e-62	1.333612e-57	4.4440582	0.09	0.006
C430049B03Rik	7.306544e-62	2.023767e-57	0.8837741	0.897	0.661
Prag1	5.845391e-61	1.619056e-56	2.0625575	0.3	0.078
Lhx9	1.470353e-60	4.072585e-56	1.1863954	0.72	0.395
Gria3	1.632417e-60	4.521470e-56	0.9565285	0.81	0.476
Prom1	1.738597e-60	4.815565e-56	2.8804209	0.161	0.023
Tnfrsf19	2.352061e-60	6.514739e-56	2.2806307	0.305	0.087
Enox1	3.244320e-60	8.986118e-56	1.1979485	0.797	0.574
Frem1	1.363342e-59	3.776185e-55	1.0495202	0.842	0.514
Tshz1	3.084101e-59	8.542343e-55	1.3266625	0.671	0.375
Tead4	3.206044e-59	8.880102e-55	2.5064066	0.171	0.027
Cdh11	1.986303e-58	5.501661e-54	0.6843805	0.981	0.672
Slc4a4	3.496988e-58	9.685958e-54	1.8056985	0.519	0.229
2610028E06Rik	5.473035e-58	1.515921e-53	1.9610915	0.322	0.092
Col18a1	8.646787e-58	2.394987e-53	0.9692691	0.7	0.393
Fgf2	9.048669e-58	2.506300e-53	1.5399162	0.463	0.173
Ttll10	1.333719e-57	3.694134e-53	4.4247464	0.081	0.005
Hoxc6	4.058125e-57	1.124020e-52	1.3566894	0.537	0.227
Gse1	4.367424e-57	1.209689e-52	1.0778693	0.783	0.552
Parva	6.158622e-57	1.705815e-52	0.9742297	0.808	0.52
Jph4	7.006460e-57	1.940649e-52	3.4467113	0.129	0.014
Rbms1	8.915662e-57	2.469460e-52	0.6000231	0.99	0.914
Lypd6	9.427669e-57	2.611276e-52	1.9638797	0.312	0.097
Ppargc1a	1.386491e-56	3.840302e-52	1.9782896	0.353	0.112
Ampd3	1.771270e-56	4.906062e-52	1.9091845	0.256	0.061
Hoxd11	3.969081e-56	1.099356e-51	3.0232614	0.181	0.033
Hoxc4	5.393376e-56	1.493857e-51	1.3176282	0.556	0.24
Irs1	2.079957e-55	5.761066e-51	1.1823959	0.681	0.379
Slc38a4	4.672546e-55	1.294202e-50	1.5373676	0.483	0.198
2310014F06Rik	6.471785e-55	1.792555e-50	1.8364293	0.312	0.089
Chn2	1.189167e-54	3.293754e-50	1.5644228	0.39	0.135
Aig1	1.214637e-54	3.364300e-50	1.6738351	0.476	0.211
Prkg1	2.204765e-54	6.106759e-50	0.9377505	0.519	0.241
Il1r1	2.507641e-54	6.945663e-50	1.4552806	0.439	0.17
Shank1	2.581866e-54	7.151252e-50	2.5681788	0.202	0.042
Tmem200a	2.798655e-54	7.751714e-50	2.2581861	0.422	0.164
Cnksr2	4.623115e-54	1.280510e-49	1.4894186	0.464	0.196
Rab32	5.855698e-54	1.621911e-49	2.6676387	0.156	0.023
Gata5	9.217756e-54	2.553134e-49	6.1499044	0.047	0.001
Kif13a	9.324646e-54	2.582741e-49	1.2167870	0.695	0.44
Id2	1.933343e-53	5.354974e-49	2.2975785	0.222	0.049
Tfdp2	2.424282e-53	6.714776e-49	0.8656103	0.902	0.715
Gm45765	3.237534e-53	8.967323e-49	5.6231113	0.051	0.001
Bmp6	1.543250e-52	4.274494e-48	1.0895721	0.422	0.16
Igfbp5	1.905221e-52	5.277080e-48	0.8038836	0.912	0.727
Lypd6b	1.480824e-51	4.101587e-47	2.9497270	0.115	0.014
Smad5	2.837149e-51	7.858336e-47	1.1539503	0.71	0.483
Gli3	3.039191e-51	8.417951e-47	0.7353637	0.903	0.727
Rftn1	3.039813e-51	8.419674e-47	1.7627943	0.3	0.088
Grik1	3.809249e-51	1.055086e-46	2.5459807	0.28	0.079
Ptgis	4.913910e-51	1.361055e-46	1.6189742	0.442	0.177
Mbnl3	1.268320e-50	3.512993e-46	1.5931827	0.495	0.228
Zfp36l1	1.456022e-50	4.032888e-46	0.9878333	0.771	0.513
Plekhg3	1.899095e-50	5.260113e-46	1.7434354	0.402	0.156
Cpz	2.504508e-50	6.936985e-46	2.7567264	0.136	0.02
Sfta2	5.314590e-50	1.472035e-45	4.7154239	0.056	0.002
5730522E02Rik	6.143196e-50	1.701543e-45	1.1514390	0.708	0.436
Ezr	6.691726e-50	1.853474e-45	1.8407393	0.342	0.119
Ptprj	8.473978e-50	2.347123e-45	1.1354964	0.595	0.313
Sdc2	1.866812e-49	5.170697e-45	1.1143010	0.739	0.492
Sh3bp4	3.602183e-49	9.977326e-45	1.4665522	0.492	0.23
Ptk7	7.833287e-49	2.169664e-44	0.9711148	0.744	0.513
Mfhas1	8.020077e-49	2.221401e-44	1.4423514	0.493	0.222
Farp1	1.252298e-48	3.468616e-44	0.6201037	0.934	0.779
Gpr39	4.318293e-48	1.196081e-43	1.7904493	0.242	0.064
Wdr17	4.711531e-48	1.305000e-43	2.5464651	0.273	0.086
Gm16599	5.113202e-48	1.416255e-43	1.4492011	0.475	0.209
Susd1	7.432265e-48	2.058589e-43	1.4830713	0.342	0.126
Shisa9	3.153269e-47	8.733925e-43	2.3808163	0.222	0.057
Wnt2b	5.663639e-47	1.568715e-42	2.9281434	0.139	0.022
Tle3	7.075325e-47	1.959724e-42	1.3542891	0.424	0.173
Abr	9.200535e-47	2.548364e-42	1.1299896	0.631	0.355
Acvr1	1.345747e-46	3.727451e-42	0.8089435	0.844	0.654
S100a6	3.072307e-46	8.509676e-42	2.4816848	0.161	0.031
Naaa	4.777323e-46	1.323223e-41	2.2038308	0.164	0.032
B3glct	5.181601e-46	1.435200e-41	1.4418973	0.461	0.208
Rgl1	7.726607e-46	2.140115e-41	0.8618712	0.734	0.457
Zfp521	7.961990e-46	2.205312e-41	0.5941165	0.915	0.639
Bicc1	1.184677e-45	3.281318e-41	0.7721814	0.815	0.546
Arhgap10	1.211572e-45	3.355813e-41	0.7444325	0.875	0.694
Meg3	1.334876e-45	3.697341e-41	0.6021553	0.993	0.783
Shb	1.393416e-45	3.859484e-41	1.5047584	0.41	0.174
Srgap1	1.902581e-45	5.269770e-41	0.9509412	0.731	0.489
Mtus1	2.128530e-45	5.895602e-41	1.0922908	0.658	0.381
Fam184a	3.586458e-45	9.933772e-41	1.4766393	0.463	0.221
Tcf4	3.905266e-45	1.081680e-40	0.5617553	0.99	0.952
Clic4	5.895901e-45	1.633047e-40	1.2581967	0.541	0.285
Gabrg1	9.785829e-45	2.710479e-40	4.0061898	0.078	0.007
Epha1	1.012573e-44	2.804626e-40	3.2574173	0.129	0.021
Hgf	2.063504e-44	5.715493e-40	1.1947692	0.559	0.273
Tgfb2	3.023827e-44	8.375396e-40	0.9575135	0.715	0.429
Gpd2	3.201793e-44	8.868327e-40	1.6059688	0.346	0.131
Lox	7.606451e-44	2.106835e-39	1.5623974	0.312	0.103
Zfp101	8.261400e-44	2.288242e-39	1.3723868	0.539	0.299
Camk4	8.425818e-44	2.333783e-39	2.4241851	0.181	0.04
Nfe2l3	1.048345e-43	2.903706e-39	2.8567028	0.124	0.021
Hdac9	1.822051e-43	5.046716e-39	1.4080416	0.675	0.449
Angptl7	2.228982e-43	6.173833e-39	3.4194278	0.124	0.019
Map2	2.673650e-43	7.405476e-39	1.2332071	0.68	0.432
Peg3	3.504151e-43	9.705797e-39	0.6965258	0.898	0.75
Slc44a5	3.691394e-43	1.022442e-38	2.4446597	0.19	0.047
Slc1a3	4.557046e-43	1.262211e-38	1.2853303	0.434	0.185
St6galnac3	8.062063e-43	2.233030e-38	0.6021963	0.912	0.685
Slc22a23	1.009542e-42	2.796230e-38	1.5602479	0.241	0.067
Sash1	1.082032e-42	2.997012e-38	1.0711407	0.681	0.465
Golm1	1.107330e-42	3.067082e-38	1.7350939	0.3	0.1
Arid5b	1.289167e-42	3.570736e-38	0.7644013	0.859	0.697
Mb21d2	1.302896e-42	3.608762e-38	1.2713781	0.564	0.319
4921504A21Rik	1.308383e-42	3.623959e-38	1.9669024	0.283	0.09
Gm21847	1.461209e-42	4.047257e-38	3.3455168	0.1	0.012
Nxn	1.943349e-42	5.382688e-38	0.8739357	0.769	0.528
Gm20631	2.487694e-42	6.890416e-38	1.2578846	0.447	0.187
Smo	3.090165e-42	8.559139e-38	0.9568695	0.731	0.48
Mpp5	3.348443e-42	9.274518e-38	0.7460582	0.851	0.633
Pcdh11x	3.513184e-42	9.730818e-38	1.2621879	0.563	0.284
Ppp1r13b	4.093261e-42	1.133751e-37	0.9569229	0.734	0.499
Smyd3	4.176156e-42	1.156712e-37	0.6393665	0.947	0.788
Ak4	6.241546e-42	1.728783e-37	2.1068864	0.192	0.048
Lamc3	6.354761e-42	1.760142e-37	1.5957400	0.275	0.085
Gucy1a2	1.038031e-41	2.875138e-37	0.9323603	0.786	0.553
Spsb1	1.357171e-41	3.759091e-37	1.4704531	0.356	0.136
Patj	1.505232e-41	4.169190e-37	0.7644991	0.714	0.41
Rin2	1.580407e-41	4.377412e-37	0.6929201	0.769	0.478
Gm29266	1.845141e-41	5.110671e-37	3.2064428	0.108	0.015
Kcnb2	2.088189e-41	5.783865e-37	1.9118876	0.373	0.161
Zadh2	2.381737e-41	6.596935e-37	1.4968914	0.417	0.186
Pawr	3.831299e-41	1.061193e-36	1.0568608	0.58	0.32
Fah	4.272216e-41	1.183318e-36	2.5469715	0.147	0.029
Gm32618	4.468216e-41	1.237607e-36	1.8771017	0.236	0.067
Mn1	5.171708e-41	1.432460e-36	1.4901878	0.307	0.102
Rhoj	6.376126e-41	1.766059e-36	0.9195504	0.647	0.352
Wwc2	6.414990e-41	1.776824e-36	0.7985071	0.824	0.671
Cask	9.492117e-41	2.629127e-36	0.5341177	0.946	0.834
Pygb	1.018675e-40	2.821525e-36	1.1988435	0.564	0.323
Ncam1	1.469106e-40	4.069131e-36	0.7824061	0.897	0.652
Setbp1	1.491991e-40	4.132518e-36	0.6326039	0.883	0.652
Fam49a	1.601214e-40	4.435042e-36	1.5698589	0.375	0.154
Gulp1	1.697997e-40	4.703112e-36	0.5654522	0.881	0.6
Nxph3	1.842137e-40	5.102351e-36	3.1800131	0.092	0.011
Cap2	2.246454e-40	6.222227e-36	1.7247629	0.266	0.083
Negr1	1.232380e-39	3.413447e-35	1.6494558	0.534	0.308
Rian	1.582357e-39	4.382812e-35	0.5370880	0.975	0.772
Tcf21	1.777963e-39	4.924602e-35	1.2140230	0.439	0.19
Cers4	2.202511e-39	6.100515e-35	1.3406368	0.527	0.287
Mertk	2.347309e-39	6.501578e-35	0.9222567	0.736	0.506
Bcam	3.697728e-39	1.024197e-34	1.7248228	0.286	0.098
Dzip1l	5.280885e-39	1.462699e-34	1.2375360	0.488	0.246
Rhobtb1	5.548028e-39	1.536693e-34	1.1003851	0.558	0.295
Gm29010	7.357829e-39	2.037971e-34	6.4551914	0.034	0
Fst	1.148064e-38	3.179907e-34	3.5878002	0.078	0.009
Sox5	1.943671e-38	5.383581e-34	0.5633251	0.966	0.8
Vgll4	2.263278e-38	6.268828e-34	0.9905998	0.68	0.433
Ghr	2.713794e-38	7.516667e-34	0.6126657	0.932	0.705
Apbb2	4.695381e-38	1.300527e-33	0.6052961	0.766	0.513
Shisa6	5.396447e-38	1.494708e-33	0.9313085	0.303	0.112
Epb41l4a	7.604242e-38	2.106223e-33	0.6279401	0.349	0.184
Clip1	8.436783e-38	2.336820e-33	0.9854380	0.612	0.362
Foxp1	1.067690e-37	2.957288e-33	0.4306727	0.908	0.642
Kcnq1ot1	1.150104e-37	3.185557e-33	0.4365735	0.959	0.783
Daam2	1.381441e-37	3.826316e-33	0.8152794	0.517	0.246
Wnt11	1.930344e-37	5.346666e-33	2.7984243	0.097	0.013
Timp2	2.042922e-37	5.658486e-33	1.0629929	0.537	0.276
Cacna1g	2.103199e-37	5.825441e-33	1.0608461	0.447	0.195
Ptchd4	2.114738e-37	5.857401e-33	2.0452822	0.207	0.056
Mmp2	3.038332e-37	8.415572e-33	1.0006907	0.531	0.269
Epha7	3.112867e-37	8.622019e-33	1.1373730	0.619	0.378
Med13l	5.048520e-37	1.398339e-32	0.5397632	0.925	0.805
Fzd4	1.550426e-36	4.294370e-32	2.0008055	0.193	0.053
Cntnap3	1.565092e-36	4.334992e-32	3.3282476	0.078	0.01
Smim3	1.636572e-36	4.532978e-32	2.1153011	0.163	0.039
Gm33228	2.616408e-36	7.246928e-32	4.1789365	0.068	0.006
Usp29	4.272990e-36	1.183533e-31	1.1033709	0.556	0.31
Zfp608	4.834229e-36	1.338985e-31	0.9421432	0.614	0.363
Tmem135	8.028258e-36	2.223667e-31	0.5902654	0.881	0.774
Gpr158	2.664682e-35	7.380637e-31	3.4681900	0.081	0.009
Fnbp1l	3.057790e-35	8.469468e-31	0.6091613	0.878	0.719
Pard3	3.750269e-35	1.038750e-30	0.4111544	0.975	0.937
Efemp1	4.802990e-35	1.330332e-30	2.3601376	0.169	0.044
Hoxb3	4.923898e-35	1.363821e-30	1.7789570	0.171	0.042
Fkbp9	5.388308e-35	1.492454e-30	0.9909673	0.678	0.462
Prkcd	5.722442e-35	1.585002e-30	1.5772227	0.319	0.132
Hoxb6	5.936198e-35	1.644208e-30	1.7591639	0.188	0.051
Fbxl7	6.026906e-35	1.669332e-30	0.5367895	0.975	0.853
Gas6	8.354534e-35	2.314039e-30	1.3478287	0.458	0.231
Styk1	1.208321e-34	3.346806e-30	3.0717977	0.11	0.02
Dennd2a	1.313227e-34	3.637377e-30	0.9755646	0.653	0.449
Cpa6	1.336383e-34	3.701515e-30	3.2513748	0.124	0.024
Ccbe1	1.888785e-34	5.231557e-30	1.3121883	0.669	0.446
Lvrn	2.158008e-34	5.977251e-30	3.0563546	0.083	0.01
Myocd	2.161214e-34	5.986132e-30	1.3275039	0.29	0.102
Gria4	2.822635e-34	7.818135e-30	0.9510469	0.68	0.435
Tacc2	2.904693e-34	8.045418e-30	1.0165214	0.546	0.309
Mical2	3.806366e-34	1.054287e-29	0.8705894	0.666	0.406
Esr1	4.159622e-34	1.152132e-29	0.7021385	0.761	0.545
Col3a1	4.375307e-34	1.211873e-29	0.4089404	0.976	0.875
Hoxc5	5.138521e-34	1.423267e-29	1.4132609	0.305	0.113
Epb41l3	6.396484e-34	1.771698e-29	0.4052984	0.561	0.313
A630012P03Rik	6.399451e-34	1.772520e-29	1.4740486	0.303	0.113
Tcp11l1	6.420044e-34	1.778224e-29	1.6018955	0.331	0.136
Ptpn13	7.568647e-34	2.096364e-29	0.8670542	0.717	0.511
Pde7a	8.063886e-34	2.233535e-29	0.6560824	0.829	0.65
Stox2	1.540188e-33	4.266013e-29	0.6017410	0.941	0.795
Dpysl3	1.656777e-33	4.588941e-29	1.2478015	0.431	0.205
2610307P16Rik	2.712027e-33	7.511772e-29	0.5486182	0.922	0.7
Smad9	4.330088e-33	1.199348e-28	2.2870035	0.12	0.024
Amer2	4.470834e-33	1.238331e-28	3.5954761	0.066	0.007
Gm49003	5.554805e-33	1.538570e-28	2.5226970	0.139	0.031
Ccdc149	8.343822e-33	2.311072e-28	2.8693764	0.095	0.016
Drp2	1.436181e-32	3.977934e-28	1.9326327	0.185	0.053
Inpp4b	1.685376e-32	4.668154e-28	1.3375280	0.385	0.178
Ttc6	2.164078e-32	5.994062e-28	3.9901791	0.075	0.01
Nek7	2.334984e-32	6.467438e-28	0.8360896	0.758	0.64
Nexn	2.394483e-32	6.632239e-28	1.3374114	0.285	0.105
Rcsd1	2.669504e-32	7.393992e-28	1.0126023	0.459	0.221
Mark1	4.250293e-32	1.177246e-27	0.7654516	0.636	0.398
Colgalt2	4.939539e-32	1.368154e-27	1.9224958	0.132	0.03
Csdc2	1.162436e-31	3.219715e-27	1.4943082	0.259	0.093
Slc9b2	1.342460e-31	3.718347e-27	2.4612847	0.132	0.028
Sez6l	1.813506e-31	5.023050e-27	2.4805066	0.11	0.021
Zbtb8a	1.862479e-31	5.158695e-27	1.6243324	0.308	0.132
Dnah9	1.982241e-31	5.490410e-27	2.9787232	0.107	0.02
Gm16564	2.310732e-31	6.400266e-27	3.8430019	0.051	0.003
Syndig1	2.590904e-31	7.176285e-27	3.6874474	0.068	0.007
Snx24	2.880365e-31	7.978035e-27	1.0151972	0.536	0.313
Socs5	3.131487e-31	8.673592e-27	1.0885107	0.519	0.307
Phyhd1	4.373230e-31	1.211297e-26	1.9900093	0.166	0.044
Itga1	4.576282e-31	1.267539e-26	0.6951458	0.344	0.149
Runx1t1	6.535520e-31	1.810208e-26	1.0809413	0.71	0.531
Col4a5	7.218269e-31	1.999316e-26	0.6568376	0.697	0.462
Dab2	8.028649e-31	2.223775e-26	0.7672533	0.627	0.39
Rnf112	8.672756e-31	2.402180e-26	5.4049969	0.039	0.002
AI115009	9.043766e-31	2.504942e-26	4.5613873	0.041	0.002
Airn	9.697555e-31	2.686029e-26	0.4282209	0.975	0.834
Sbspon	9.794052e-31	2.712757e-26	3.3207898	0.102	0.018
Galnt14	1.397212e-30	3.869999e-26	3.4768187	0.1	0.017
Rab11fip2	1.483264e-30	4.108344e-26	0.8446916	0.659	0.466
Plekha5	1.723176e-30	4.772852e-26	0.6501284	0.868	0.733
Fam189a2	2.853240e-30	7.902905e-26	2.3823856	0.132	0.031
G630016G05Rik	4.286153e-30	1.187179e-25	1.6567825	0.175	0.049
Snph	5.781237e-30	1.601287e-25	2.9691255	0.086	0.014
Lpp	6.183404e-30	1.712679e-25	0.4121945	0.983	0.91
Evpl	8.838299e-30	2.448032e-25	3.1073395	0.083	0.013
Gucy1a1	9.842155e-30	2.726080e-25	0.6651647	0.746	0.472
Ddr1	1.047377e-29	2.901025e-25	1.0881358	0.503	0.29
Arnt2	1.245060e-29	3.448568e-25	1.2524284	0.414	0.215
Ltbp2	1.246567e-29	3.452740e-25	3.2571867	0.064	0.008
Mylk	1.716726e-29	4.754989e-25	0.9875854	0.639	0.421
Ahnak2	2.135843e-29	5.915857e-25	2.7841582	0.068	0.009
Fstl1	2.748227e-29	7.612040e-25	0.5183999	0.875	0.708
Nr2f2	2.800272e-29	7.756192e-25	0.4601311	0.915	0.633
Adgrb2	3.526952e-29	9.768951e-25	1.8775561	0.158	0.042
Rbbp8	5.187153e-29	1.436738e-24	1.1356632	0.717	0.562
Zfp57	5.377459e-29	1.489449e-24	1.1761256	0.383	0.179
Gm13561	6.056643e-29	1.677569e-24	4.1334880	0.063	0.007
Luzp2	6.249319e-29	1.730936e-24	3.9795324	0.075	0.01
Lix1	7.473961e-29	2.070138e-24	2.0227192	0.159	0.046
Asap3	7.716894e-29	2.137425e-24	1.6021227	0.251	0.092
Arhgap8	8.267614e-29	2.289964e-24	2.4099752	0.11	0.022
Rimklb	8.848406e-29	2.450831e-24	0.1704987	0.631	0.333
Mst1r	1.121365e-28	3.105956e-24	1.8601373	0.147	0.038
Cnksr3	1.422980e-28	3.941371e-24	1.1527202	0.459	0.26
Prnp	1.431982e-28	3.966303e-24	1.4572495	0.28	0.111
Fbln5	1.572008e-28	4.354147e-24	1.1081996	0.31	0.127
Piezo1	1.782375e-28	4.936823e-24	0.7346854	0.702	0.479
Gm34030	4.537727e-28	1.256860e-23	4.9406942	0.027	0
Gm44167	4.659563e-28	1.290606e-23	4.7119236	0.027	0.001
Dgkz	7.025536e-28	1.945933e-23	1.2975504	0.358	0.173
Lin7a	8.185314e-28	2.267168e-23	1.7734120	0.159	0.044
Usp53	8.629126e-28	2.390095e-23	0.7087309	0.651	0.416
Unc45b	8.797598e-28	2.436759e-23	3.9373182	0.034	0.002
Msrb2	1.215884e-27	3.367756e-23	1.4523167	0.256	0.097
Grm7	1.276173e-27	3.534743e-23	1.3595649	0.295	0.124
Gm49678	1.785902e-27	4.946592e-23	5.6037585	0.041	0.002
Abca9	2.163501e-27	5.992465e-23	1.5459295	0.108	0.022
Lrrk1	2.986631e-27	8.272370e-23	1.1676606	0.434	0.238
Plekha7	4.552473e-27	1.260944e-22	0.5215071	0.307	0.179
Nek6	7.487793e-27	2.073969e-22	1.2776920	0.371	0.186
Xkr4	1.026828e-26	2.844108e-22	0.6341414	0.744	0.547
Scmh1	1.033902e-26	2.863701e-22	0.4684974	0.949	0.894
Cgn	1.165540e-26	3.228314e-22	0.9928167	0.241	0.117
Pde4d	1.672975e-26	4.633806e-22	0.5379564	0.892	0.766
Nfix	1.811258e-26	5.016824e-22	0.9207533	0.522	0.294
Khdrbs2	2.103189e-26	5.825414e-22	1.7443095	0.269	0.115
6530402F18Rik	2.607436e-26	7.222077e-22	3.1917503	0.046	0.004
Gm47695	2.943769e-26	8.153652e-22	6.0190106	0.022	0
Limk2	3.192846e-26	8.843544e-22	0.9743945	0.503	0.302
Adamts3	4.311763e-26	1.194272e-21	1.6058097	0.286	0.124
Cacna1d	4.858864e-26	1.345808e-21	0.8999511	0.547	0.337
Adamts20	5.393044e-26	1.493765e-21	1.2209841	0.346	0.158
Epb41	7.074816e-26	1.959582e-21	0.5722208	0.771	0.579
Sox11	8.390544e-26	2.324013e-21	0.7963479	0.559	0.346
Synj2	8.520962e-26	2.360136e-21	0.9607751	0.466	0.265
Wnk4	1.042437e-25	2.887343e-21	1.7041550	0.161	0.048
Stk39	1.567408e-25	4.341406e-21	0.3384909	0.841	0.629
Dcn	1.810808e-25	5.015575e-21	0.5961745	0.78	0.578
Axin2	1.833975e-25	5.079745e-21	1.4173501	0.264	0.108
Ppfibp1	1.892403e-25	5.241577e-21	0.5229653	0.727	0.521
Tgfbi	2.091937e-25	5.794247e-21	1.6584675	0.212	0.078
Lifr	2.664063e-25	7.378921e-21	0.9197980	0.614	0.439
Tram2	3.461376e-25	9.587319e-21	1.1284138	0.408	0.216
Adk	3.838282e-25	1.063127e-20	0.4884191	0.868	0.7
Astn2	4.281847e-25	1.185986e-20	0.9751392	0.392	0.206
Gm10824	4.410955e-25	1.221746e-20	1.1410407	0.195	0.067
Evl	4.435243e-25	1.228474e-20	0.4303550	0.866	0.692
Kif1a	4.642459e-25	1.285868e-20	1.5896686	0.168	0.053
Ptprf	5.141366e-25	1.424056e-20	0.6320523	0.688	0.489
Flrt3	5.632933e-25	1.560210e-20	1.4160316	0.264	0.108
Dctn6	6.295948e-25	1.743852e-20	1.3338806	0.361	0.186
Gm5860	6.523041e-25	1.806752e-20	4.6535540	0.031	0.002
Megf9	1.168839e-24	3.237450e-20	0.9699326	0.493	0.302
Setd7	1.255103e-24	3.476384e-20	1.2068313	0.363	0.183
Lamc2	1.284557e-24	3.557966e-20	2.0565096	0.098	0.023
Myo5a	1.358994e-24	3.764140e-20	0.6441022	0.685	0.491
Soga3	1.447150e-24	4.008316e-20	2.3024917	0.088	0.018
Barx2	1.978498e-24	5.480043e-20	3.6398968	0.064	0.009
Bcl6	2.281811e-24	6.320159e-20	2.0226340	0.139	0.04
Scel	2.289166e-24	6.340532e-20	2.3903650	0.059	0.008
Ajm1	2.620516e-24	7.258304e-20	3.6467221	0.036	0.003
Ttc7	2.631088e-24	7.287589e-20	1.8924118	0.139	0.039
Sipa1l1	2.889038e-24	8.002057e-20	0.3817722	0.858	0.609
Fgf18	3.055535e-24	8.463221e-20	2.6163769	0.081	0.016
Mmd	3.393024e-24	9.397998e-20	1.2778513	0.312	0.144
[truncated: 276 more rows]

## Sheet: c6 marker genes
gene	p-value	adj p-value	avg log2FC	% c6 cells	% other cells
[truncated: 7,154 more rows]

[truncated: 6 more sheets: c7 marker genes, c8 marker genes, c9 marker genes, c10 marker genes, c11 marker genes, c12 marker genes]
