# Supplementary material for: NR2F2 regulation of interstitial cell fate in the embryonic mouse testis and its impact on differences of sex development
Source: Nat Commun. 2025 Apr 29;16:3987. doi: 10.1038/s41467-025-59183-6 (PMC12038043; doi:10.1038/s41467-025-59183-6)
Supplement: Supplementary file 4 — Supplementary Data 2 [file 41467_2025_59183_MOESM4_ESM.xlsx]

## Sheet: c3_vs_c0
gene	p-value	adj p-value	avg log2FC	% c3 cells	% c0 cells
Iqgap2	0	0	5.69711	0.994	0.2
Cyp11a1	0	0	5.37974	0.992	0.215
Acsbg1	0	0	6.72088	0.99	0.091
Prkar2b	0	0	6.49768	0.99	0.299
Nckap5	0	0	10.5999	0.982	0.022
Fam129a	0	0	9.52597	0.982	0.021
Kcnh1	0	0	4.2199	0.981	0.19
Smoc1	0	0	5.83321	0.976	0.099
Hsd3b1	0	0	5.02969	0.976	0.211
8030451A03Rik	0	0	6.56842	0.971	0.118
Rmdn2	0	0	3.55583	0.967	0.283
Lhcgr	0	0	6.34108	0.957	0.101
Eps8	7.9942e-297	2.21423e-292	3.38116	0.952	0.274
Rbm47	0	0	11.8186	0.947	0
Dpf3	0	0	4.13412	0.939	0.163
Fdx1	0	0	4.52511	0.936	0.206
Nr5a1	0	0	3.91703	0.936	0.194
Alas1	0	0	4.99561	0.925	0.19
Ern1	5.24255e-285	1.45208e-280	3.51665	0.925	0.273
Fam214a	3.60475e-248	9.98443e-244	2.86147	0.922	0.299
Pak3	0	0	12.7842	0.917	0.001
Chrm3	0	0	7.75051	0.89	0.044
Aldh1a1	2.37558e-290	6.57989e-286	5.013	0.89	0.184
Arhgap26	1.02232e-242	2.83161e-238	3.11094	0.887	0.274
Kcnip4	0	0	15.5334	0.885	0
March3	0	0	5.94909	0.885	0.081
Fdxr	7.64741e-244	2.11818e-239	2.89144	0.879	0.214
Elmo1	0	0	8.80427	0.876	0.018
Ldlr	1.31501e-230	3.64231e-226	2.86515	0.876	0.261
Greb1	3.00433e-212	8.3214e-208	2.62423	0.876	0.287
6330411D24Rik	0	0	7.02379	0.864	0.099
Pcsk6	7.27906e-211	2.01615e-206	2.98656	0.861	0.287
Pcnt	6.89487e-213	1.90974e-208	2.84473	0.858	0.299
Cpeb2	9.66658e-253	2.67745e-248	3.55145	0.85	0.191
Pde8a	7.34124e-238	2.03338e-233	3.03694	0.85	0.21
Scap	1.03556e-236	2.8683e-232	3.0474	0.848	0.218
Mtss1	0	0	4.48297	0.847	0.113
Pde8b	0	0	7.19498	0.845	0.03
Bcar3	0	0	5.08436	0.842	0.073
Thrb	5.9349e-279	1.64385e-274	3.58318	0.842	0.162
Dock8	0	0	8.82339	0.841	0.005
Acly	2.22081e-237	6.15119e-233	3.22479	0.841	0.222
Fdft1	2.16307e-185	5.99128e-181	2.45545	0.839	0.291
Por	1.48928e-227	4.12501e-223	2.91908	0.836	0.211
Crhr1	0	0	9.64759	0.834	0.002
Vsnl1	7.15125e-293	1.98075e-288	4.15309	0.831	0.126
Ston2	0	0	5.87798	0.828	0.06
Adcy9	4.84822e-178	1.34286e-173	2.44238	0.828	0.282
Cobll1	0	0	5.69588	0.82	0.071
Idh1	1.06113e-178	2.93911e-174	2.4712	0.815	0.265
Dnajc15	4.65996e-214	1.29072e-209	3.04295	0.809	0.21
Galnt10	7.66739e-232	2.12371e-227	3.09691	0.805	0.175
Tspan18	7.1543e-177	1.9816e-172	2.48034	0.802	0.236
Acsl4	2.2757e-205	6.30325e-201	3.16911	0.797	0.217
Pgm3	2.40273e-251	6.65509e-247	3.64302	0.793	0.142
Gm37240	1.3166e-252	3.64671e-248	5.23586	0.788	0.142
Fdps	2.02439e-214	5.60715e-210	3.13061	0.786	0.197
Rasgef1b	4.1912e-205	1.16088e-200	3.10003	0.786	0.182
4732471J01Rik	1.18324e-143	3.27735e-139	2.20282	0.786	0.299
Pcyt2	1.08952e-225	3.01776e-221	3.20918	0.78	0.169
Ppp1r16b	0	0	5.69136	0.778	0.031
Erbb4	0.0407888	1	7.54747	0.018	0
St6gal1	1.30358e-235	3.61066e-231	3.62445	0.777	0.139
Znrf2	8.0985e-140	2.24312e-135	2.13487	0.769	0.259
Oca2	0	0	12.1356	0.766	0
Gpc4	8.0155e-139	2.22013e-134	2.38953	0.766	0.277
Ephx1	0	0	4.69673	0.761	0.061
Grb14	2.6602e-113	7.36822e-109	1.81234	0.756	0.285
Pcx	6.37926e-264	1.76693e-259	3.93542	0.754	0.112
Star	3.39445e-255	9.40194e-251	4.28019	0.751	0.115
Fads1	7.92431e-136	2.19487e-131	2.26874	0.743	0.262
Gja1	6.79482e-163	1.88203e-158	2.5402	0.74	0.202
Nsdhl	3.57886e-245	9.91273e-241	3.7746	0.738	0.12
Zbtb7c	2.58231e-211	7.15247e-207	3.15367	0.737	0.144
Cpeb3	8.74153e-156	2.42123e-151	2.3578	0.737	0.201
Epb41l3	1.263e-232	3.49826e-228	4.22368	0.734	0.14
Cpeb1	0.0141983	1	7.12468	0.024	0
Gm4107	0	0	6.9923	0.732	0.018
Mdfic	1.24555e-113	3.44991e-109	1.99487	0.727	0.281
Ccnjl	8.57889e-152	2.37618e-147	2.58243	0.721	0.209
Chst11	8.89953e-145	2.46499e-140	2.47116	0.711	0.205
Gata6	1.03493e-201	2.86655e-197	3.19294	0.71	0.14
Hspe1	3.08133e-91	8.53466e-87	1.686	0.708	0.287
Caskin1	0	0	5.7738	0.707	0.022
Fam222a	1.57696e-275	4.36786e-271	4.27063	0.707	0.063
Brms1l	6.82911e-81	1.89153e-76	1.44882	0.705	0.296
Sqle	4.71868e-95	1.30698e-90	1.69227	0.702	0.281
Fggy	2.42052e-111	6.70437e-107	2.08869	0.699	0.258
Slc12a7	3.42904e-185	9.49776e-181	3.02006	0.697	0.141
Lss	2.30821e-251	6.39328e-247	4.38055	0.695	0.086
Filip1	0	0	5.54643	0.691	0.037
Zc3hav1	9.59163e-266	2.65669e-261	4.49484	0.687	0.053
Dhcr7	9.71136e-207	2.68985e-202	3.33909	0.683	0.116
Vps8	1.25926e-77	3.4879e-73	1.48909	0.683	0.293
Rph3al	1.78521e-253	4.94467e-249	4.5773	0.679	0.074
Susd3	0	0	5.50043	0.676	0.023
Ctnna3	9.34038e-197	2.5871e-192	5.94436	0.67	0.064
Slc7a8	7.851e-279	2.17457e-274	4.70005	0.67	0.046
Astn2	6.26269e-218	1.73464e-213	4.05167	0.67	0.103
Fbrsl1	1.92584e-92	5.33419e-88	1.75468	0.67	0.249
Slc7a1	5.99879e-130	1.66154e-125	2.33437	0.668	0.187
Clcn3	4.21909e-89	1.1686e-84	1.77778	0.667	0.261
Ppp2r5a	1.27429e-85	3.52954e-81	1.68579	0.665	0.262
Nab1	1.61699e-72	4.47875e-68	1.56252	0.665	0.298
Arhgef18	2.49839e-96	6.92004e-92	1.88553	0.662	0.238
Scpep1	3.54419e-165	9.81671e-161	2.81274	0.659	0.135
Lpcat3	1.38717e-109	3.84218e-105	2.13062	0.652	0.209
Idi1	5.66576e-183	1.5693e-178	3.2961	0.651	0.124
Epha4	1.80234e-132	4.99213e-128	2.82223	0.648	0.184
Pgbd5	1.12533e-287	3.11694e-283	6.73317	0.646	0.025
0610010F05Rik	1.79335e-74	4.96723e-70	1.60138	0.646	0.272
Slc25a13	1.61732e-152	4.47964e-148	2.94939	0.644	0.153
Hsd17b7	9.21424e-195	2.55216e-190	3.27978	0.643	0.102
Tspan15	2.76469e-144	7.65764e-140	2.52279	0.64	0.143
Aco1	5.29156e-111	1.46566e-106	2.16842	0.638	0.196
Rin2	5.60356e-78	1.55208e-73	1.71308	0.638	0.276
Fbxo34	2.64259e-80	7.31945e-76	1.698	0.638	0.246
Lrrc75a	3.82389e-119	1.05914e-114	2.34623	0.636	0.191
Ablim1	4.95801e-212	1.37327e-207	3.7767	0.635	0.085
Pappa	1.98521e-117	5.49862e-113	3.2433	0.635	0.21
Morc1	0.0450617	1	6.31422	0.01	0
Il1r1	1.79649e-190	4.97593e-186	3.23724	0.633	0.101
Usp53	3.07877e-125	8.52757e-121	2.42673	0.633	0.173
Akt2	1.42513e-109	3.94733e-105	2.2557	0.628	0.203
Plekha8	9.68747e-90	2.68324e-85	1.89407	0.628	0.229
Rad51ap2	2.26455e-155	6.27236e-151	2.71998	0.627	0.13
Nectin1	8.39822e-113	2.32614e-108	2.41849	0.627	0.192
Sh2d4a	3.12003e-296	8.64186e-292	7.24397	0.624	0.009
2610035D17Rik	4.0237e-126	1.11448e-121	3.86993	0.624	0.192
Cpeb4	3.94151e-69	1.09172e-64	1.5003	0.622	0.25
Gm16168	0	0	12.6345	0.62	0
Sqstm1	5.95099e-122	1.6483e-117	2.27868	0.62	0.17
Shank2	9.58162e-268	2.65392e-263	6.13343	0.619	0.029
1010001N08Rik	3.50785e-297	9.71605e-293	5.54793	0.619	0.023
Prdx1	2.5305e-61	7.00897e-57	1.41718	0.617	0.275
Skil	4.43559e-56	1.22857e-51	1.38833	0.617	0.283
Mapt	6.09825e-180	1.68909e-175	3.40094	0.608	0.097
Sc5d	6.95727e-147	1.92702e-142	2.70455	0.606	0.125
Tdrd12	0.00847293	1	6.08416	0.011	0
Klhl14	8.4688e-295	2.34569e-290	12.1555	0.604	0
Dock5	3.86814e-183	1.0714e-178	3.491	0.603	0.087
Iqsec2	1.19597e-96	3.31261e-92	2.35882	0.603	0.215
Ell2	1.56744e-64	4.3415e-60	1.50451	0.603	0.249
Tpd52l1	1.07091e-133	2.9662e-129	2.65434	0.601	0.141
Cdkl5	6.40416e-116	1.77382e-111	2.56966	0.6	0.169
Nt5dc3	2.24298e-107	6.21261e-103	2.16985	0.6	0.168
Adad1	0.00103936	1	6.02881	0.024	0
Slc45a3	5.64107e-269	1.56246e-264	5.10572	0.598	0.026
Fkbp6	0.00098381	1	5.96874	0.024	0
Dnah2	1.0158e-256	2.81355e-252	4.89724	0.598	0.034
Amotl2	2.92271e-203	8.09533e-199	3.72519	0.598	0.073
Acad8	2.22621e-89	6.16616e-85	1.85177	0.598	0.195
Polk	1.75882e-52	4.87158e-48	1.44529	0.596	0.289
Gm13483	3.83544e-53	1.06234e-48	1.27171	0.595	0.267
Dock9	1.16531e-94	3.22768e-90	1.96368	0.592	0.182
Atp8a2	3.10121e-228	8.58972e-224	4.84808	0.59	0.043
Wbp1l	4.2053e-50	1.16478e-45	1.28744	0.59	0.268
Dmrt1	0.0106105	1	5.89156	0.013	0
Tank	2.86243e-42	7.92835e-38	1.13944	0.589	0.296
Kit	1.08123e-190	2.9948e-186	4.31962	0.587	0.077
Acss2	4.41165e-167	1.22194e-162	4.18952	0.587	0.104
Pde10a	1.5074e-123	4.1752e-119	3.99543	0.587	0.167
Grem2	3.329e-58	9.22067e-54	1.60458	0.587	0.263
Afg1l	7.19369e-43	1.99251e-38	1.08117	0.587	0.283
Tle2	1.17576e-115	3.25663e-111	2.30344	0.585	0.155
Pip5k1b	2.69566e-138	7.46643e-134	3.28732	0.584	0.129
Ppm1k	2.43258e-57	6.73776e-53	1.44675	0.584	0.257
Clec16a	2.11701e-47	5.86369e-43	1.24379	0.584	0.279
Hacd3	7.12546e-40	1.97361e-35	1.13336	0.584	0.295
Ubxn2b	3.59076e-102	9.94568e-98	2.14978	0.581	0.161
Zfp961	1.1363e-56	3.14732e-52	1.42101	0.581	0.256
Frmd5	4.25486e-268	1.17851e-263	7.09805	0.579	0.016
Sgip1	1.1966e-151	3.31434e-147	3.89558	0.579	0.116
Map2k1	5.26992e-56	1.45966e-51	1.31396	0.579	0.24
Vdac3	2.24291e-45	6.21241e-41	1.22934	0.579	0.279
Spag16	0.0107097	1	5.78584	0.022	0
Slc33a1	5.46498e-42	1.51369e-37	1.17524	0.577	0.288
Insig1	2.91812e-101	8.08261e-97	2.26643	0.571	0.166
Tbc1d22a	1.57424e-36	4.36033e-32	1.05488	0.568	0.279
Hao2	1.3588e-282	3.76359e-278	7.62126	0.566	0.006
Uba1	1.85667e-67	5.14261e-63	1.53773	0.565	0.214
Slc22a21	5.58198e-73	1.5461e-68	1.69394	0.561	0.204
Tmem41b	1.64541e-42	4.55745e-38	1.17833	0.561	0.265
Pfkfb4	8.96831e-127	2.48404e-122	2.54585	0.56	0.123
Insl3	9.72667e-80	2.69409e-75	1.80285	0.56	0.181
Cdk16	4.68955e-66	1.29891e-61	1.73274	0.56	0.219
Arntl	1.69289e-168	4.68898e-164	3.27432	0.558	0.075
Ide	1.44546e-63	4.00364e-59	1.67844	0.558	0.215
Igsf11	5.15115e-245	1.42677e-240	6.91976	0.553	0.008
Bmp6	4.81509e-193	1.33368e-188	4.56668	0.553	0.064
Stx1a	9.47304e-67	2.62384e-62	1.59605	0.552	0.207
Klf3	1.60144e-37	4.43566e-33	1.09126	0.552	0.272
Acat2	7.68964e-162	2.12988e-157	3.45764	0.55	0.09
Tecpr2	3.79008e-104	1.04978e-99	2.35664	0.55	0.148
Nol4l	5.50432e-85	1.52459e-80	2.18755	0.55	0.177
Clpb	2.07188e-44	5.73869e-40	1.3212	0.547	0.252
Pcca	1.99148e-87	5.516e-83	1.96926	0.545	0.164
Gm26618	6.51098e-06	0.180341	5.63053	0.014	0
Cluh	5.90081e-148	1.63441e-143	2.98503	0.544	0.086
Exd1	0.000856214	1	5.61978	0.018	0
Epm2aip1	8.44113e-37	2.33802e-32	1.01238	0.544	0.264
Gramd1b	0	0	5.59154	0.998	0.582
Asah2	3.19252e-38	8.84263e-34	1.21825	0.537	0.271
N4bp1	6.89242e-36	1.90906e-31	1.0653	0.537	0.267
Cyp26b1	4.7592e-139	1.3182e-134	3.37808	0.534	0.095
Jcad	4.1796e-102	1.15766e-97	2.33036	0.534	0.134
Fam210a	1.70042e-28	4.70983e-24	0.846839	0.534	0.286
Pdlim5	1.68001e-68	4.65329e-64	1.5976	0.531	0.179
Tbcel	8.87883e-39	2.45926e-34	1.21882	0.531	0.259
Jade3	1.12765e-103	3.12335e-99	2.54772	0.528	0.124
Abtb2	9.65864e-82	2.67525e-77	2.28658	0.528	0.158
Ankrd13a	1.95034e-87	5.40206e-83	1.96111	0.528	0.151
Pik3cg	7.51347e-05	1	5.46978	0.016	0
Bicdl1	0.00137271	1	5.44592	0.016	0
Lrp5	4.39844e-33	1.21828e-28	1.1208	0.528	0.277
Echdc1	4.814e-88	1.33338e-83	2.04165	0.526	0.145
Rab2b	1.66157e-89	4.6022e-85	2.02284	0.526	0.151
Pex1	1.19737e-52	3.31647e-48	1.29333	0.526	0.209
Sntb1	2.68235e-80	7.42958e-76	2.04173	0.525	0.17
Pclo	1.48195e-145	4.10471e-141	3.17763	0.523	0.083
Abat	8.63225e-37	2.39096e-32	1.15025	0.523	0.268
Gm2694	6.39466e-84	1.77119e-79	2.2925	0.522	0.155
Dnajc11	2.778e-35	7.69451e-31	1.10591	0.522	0.256
Steap3	2.19453e-214	6.07842e-210	4.86892	0.52	0.029
Arrdc3	2.17171e-47	6.01519e-43	1.80407	0.52	0.243
Ptpn1	4.59169e-55	1.27181e-50	1.52283	0.52	0.201
Kif24	1.08903e-30	3.01641e-26	1.03534	0.52	0.275
Tnc	2.70439e-159	7.49061e-155	3.03961	0.518	0.068
Ccdc172	0.00360307	1	5.32054	0.01	0
Cdc14a	6.43038e-26	1.78109e-21	0.858927	0.518	0.285
Aifm1	1.89736e-30	5.25531e-26	1.02133	0.515	0.269
Samd8	1.24178e-27	3.43949e-23	0.908151	0.515	0.28
Tox2	0.000182022	1	5.27459	0.014	0
Boll	0.0115163	1	5.2545	0.011	0
Mageb18	2.01299e-145	5.57558e-141	4.66722	0.514	0.083
Kctd9	2.42125e-54	6.70637e-50	1.56868	0.514	0.202
Ikzf2	7.76259e-34	2.15008e-29	1.11255	0.514	0.267
Ints3	5.90734e-25	1.63622e-20	0.818134	0.512	0.275
Dhcr24	7.17083e-50	1.98618e-45	1.47774	0.51	0.217
Arhgef3	2.34142e-30	6.48526e-26	0.941945	0.51	0.265
Ttyh2	2.39226e-55	6.62609e-51	1.43721	0.509	0.194
Pdhx	5.61526e-41	1.55531e-36	1.25407	0.509	0.233
Csta2	8.09618e-06	0.224248	5.21274	0.013	0
Gm15680	4.67809e-05	1	5.21183	0.011	0
Pgap2	7.12713e-27	1.97407e-22	0.844829	0.509	0.279
Ppp1r21	1.29655e-25	3.59119e-21	0.759392	0.509	0.278
Akr1a1	7.20549e-22	1.99578e-17	0.736301	0.509	0.283
Gm2044	2.14762e-246	5.94848e-242	11.5446	0.507	0
Stambpl1	1.58532e-206	4.39101e-202	5.41213	0.507	0.016
Ppm1l	1.90801e-91	5.28482e-87	2.43304	0.507	0.135
Mfap3l	1.16733e-72	3.23326e-68	2.08244	0.507	0.176
Desi1	9.816e-69	2.71884e-64	1.80184	0.507	0.169
Gm13490	8.11638e-06	0.224807	5.17578	0.011	0
Copz2	1.00635e-56	2.78739e-52	1.48618	0.507	0.188
Pex2	4.46465e-25	1.23662e-20	0.849836	0.507	0.283
Kcng3	0.0023967	1	5.16888	0.016	0
Gm26740	3.19174e-05	0.884047	5.15357	0.016	0
Fndc4	2.72514e-119	7.54809e-115	2.62601	0.506	0.101
Nrg4	1.16355e-05	0.32228	5.14964	0.014	0
Wdr41	5.60916e-20	1.55363e-15	0.73968	0.506	0.292
Col18a1	1.00246e-43	2.77661e-39	1.48723	0.504	0.233
Cd47	2.67799e-26	7.4175e-22	0.965267	0.504	0.28
Wars2	6.98623e-23	1.93505e-18	0.789215	0.504	0.279
Shcbp1l	0.0200203	1	5.10844	0.013	0
Cited2	2.14966e-131	5.95412e-127	2.99959	0.502	0.085
Platr31	4.17986e-05	1	5.10305	0.011	0
Lmo4	3.37887e-78	9.3588e-74	2.1339	0.502	0.155
Kctd1	4.92565e-39	1.36431e-34	1.21976	0.502	0.233
Rnf115	2.68755e-17	7.44397e-13	0.55197	0.501	0.292
6030498E09Rik	4.77969e-161	1.32388e-156	4.28145	0.499	0.055
Etnk2	1.34483e-113	3.7249e-109	2.89132	0.499	0.096
Ttc39c	1.2197e-91	3.37834e-87	2.40305	0.499	0.125
Firre	9.76353e-18	2.7043e-13	0.646414	0.499	0.298
Adh1	1.18674e-227	3.28703e-223	6.65053	0.498	0.016
Pou6f2	2.00394e-05	0.55505	5.04952	0.021	0
Bcl7c	2.69759e-30	7.47179e-26	1.04024	0.498	0.253
Nampt	1.32965e-31	3.68285e-27	1.0248	0.498	0.247
Ppp1r10	6.41866e-19	1.77784e-14	0.662164	0.498	0.294
Dnah14	0.0306377	1	5.03764	0.013	0
Trim80	3.52368e-06	0.0975988	5.03724	0.01	0
Rnf212b	0.000385053	1	5.03632	0.013	0
Tent5c	2.69839e-192	7.474e-188	4.44517	0.496	0.036
Gm6871	0.00126211	1	5.03286	0.013	0
Map1b	1.15913e-52	3.21056e-48	1.76789	0.496	0.204
Zfp933	1.40791e-35	3.89963e-31	1.18759	0.496	0.24
Stim1	1.81086e-23	5.01571e-19	0.883314	0.496	0.294
Ccdc58	2.34468e-18	6.49431e-14	0.67424	0.496	0.299
Slc6a15	3.87489e-204	1.07327e-199	5.68402	0.494	0.025
Gm35576	3.52368e-06	0.0975988	5.0104	0.01	0
1110002J07Rik	0.0175858	1	5.0083	0.01	0
A530020G20Rik	1.57773e-154	4.36999e-150	3.62988	0.494	0.063
Mkx	5.93675e-102	1.64436e-97	2.41822	0.494	0.114
Gm46218	1.03254e-37	2.85994e-33	1.19596	0.494	0.236
Hibch	1.91185e-42	5.29544e-38	1.35039	0.493	0.216
Fam20b	2.70652e-34	7.49652e-30	1.18283	0.493	0.239
Gcn1	1.76602e-16	4.89151e-12	0.638738	0.493	0.293
Gm48278	3.52368e-06	0.0975988	4.9758	0.01	0
Prr16	9.51443e-99	2.63531e-94	2.47451	0.491	0.122
Nfatc2	0.0192849	1	4.94646	0.01	0
Asz1	0.000900702	1	4.94259	0.01	0
Ush1g	6.71958e-06	0.186119	4.92628	0.011	0
Mrps27	5.41013e-41	1.4985e-36	1.25553	0.49	0.211
Cerk	3.14549e-81	8.71237e-77	2.0702	0.488	0.138
Ccdc171	5.77321e-27	1.59906e-22	1.04936	0.488	0.267
Mindy1	1.61812e-124	4.48188e-120	2.77476	0.486	0.085
Tmem170b	1.99609e-96	5.52876e-92	2.30977	0.486	0.117
Slc45a4	2.22608e-85	6.1658e-81	2.19989	0.486	0.119
Stard4	8.14848e-87	2.25697e-82	2.15461	0.486	0.133
Zfp438	7.97565e-33	2.2091e-28	1.11317	0.486	0.244
Zfp800	1.32941e-23	3.6822e-19	0.725494	0.486	0.262
Dnajc24	6.2072e-17	1.71927e-12	0.672791	0.486	0.297
Snx1	5.43635e-18	1.50576e-13	0.698184	0.485	0.286
Nadk	1.58115e-66	4.37947e-62	1.71156	0.483	0.152
B4galnt3	0.00668836	1	4.86017	0.013	0
Sinhcaf	2.84497e-46	7.87999e-42	1.50409	0.483	0.201
Cmtr1	9.78557e-20	2.71041e-15	0.7456	0.483	0.275
Mgat4b	4.571e-91	1.26608e-86	2.14798	0.482	0.117
Dhrs3	1.07319e-41	2.97251e-37	1.35537	0.482	0.216
Srpk1	3.12666e-22	8.66021e-18	0.827465	0.48	0.271
Paqr8	2.88038e-153	7.97808e-149	3.59463	0.478	0.058
Tacc2	4.31206e-38	1.19436e-33	1.32174	0.478	0.22
Inha	5.03532e-48	1.39468e-43	1.31423	0.478	0.188
Rabgef1	7.27382e-35	2.0147e-30	1.11663	0.478	0.22
Trit1	5.828e-37	1.61424e-32	1.06986	0.478	0.206
Zfy1	0.0237453	1	4.83667	0.01	0
Prkra	1.2762e-29	3.53482e-25	0.868772	0.478	0.234
6430710C18Rik	0.000326068	1	4.82446	0.01	0
Synrg	1.31378e-24	3.6389e-20	0.830626	0.478	0.25
Rnf4	2.75688e-21	7.63601e-17	0.82215	0.478	0.272
Ms4a14	3.52368e-06	0.0975988	4.81473	0.01	0
Rasgrp3	0.0112535	1	4.81443	0.01	0
Ppme1	2.87712e-16	7.96906e-12	0.628587	0.478	0.294
6430531B16Rik	4.19794e-05	1	4.79372	0.01	0
Pih1h3b	0.000265229	1	4.78983	0.01	0
C530008M17Rik	3.87027e-68	1.07199e-63	2.11468	0.475	0.159
Gripap1	8.70515e-34	2.41115e-29	1.0885	0.475	0.225
Hormad2	0.000326813	1	4.7822	0.03	0.001
Psmb1	4.03486e-16	1.11758e-11	0.554129	0.474	0.282
Olfr739	3.52368e-06	0.0975988	4.75366	0.01	0
Aars	6.63796e-89	1.83858e-84	2.17547	0.472	0.117
Hadhb	2.34484e-18	6.49475e-14	0.744702	0.472	0.28
Tango2	4.27406e-84	1.18383e-79	2.14953	0.47	0.121
Ahi1	2.81555e-31	7.79851e-27	1.07642	0.47	0.235
Mospd2	4.96669e-31	1.37567e-26	1.05631	0.47	0.235
Sirt1	1.81316e-16	5.0221e-12	0.80175	0.47	0.281
Zfp182	8.63858e-17	2.39271e-12	0.670978	0.47	0.283
Rnf41	1.90623e-55	5.27986e-51	1.49579	0.469	0.169
Gramd3	3.91215e-28	1.08359e-23	1.06577	0.469	0.244
Ints4	6.21701e-20	1.72199e-15	0.747459	0.469	0.264
Slc9b1	0.00131638	1	4.69532	0.01	0
Gan	9.63362e-61	2.66832e-56	1.66933	0.467	0.156
Ero1l	7.33035e-43	2.03036e-38	1.65829	0.467	0.2
Itprid1	4.23276e-05	1	4.6881	0.01	0
Slc22a5	5.8447e-38	1.61887e-33	1.3619	0.467	0.211
Sec23ip	8.50167e-12	2.35479e-07	0.467214	0.467	0.299
Fam234a	1.20869e-56	3.34784e-52	1.68556	0.466	0.163
Rab11a	2.41382e-32	6.6858e-28	1.00402	0.466	0.217
Rims4	5.33349e-15	1.47727e-10	0.597378	0.466	0.287
Cst8	4.46586e-86	1.23695e-81	1.91091	0.464	0.11
Arhgap18	4.50076e-43	1.24662e-38	1.26142	0.464	0.193
Clk2	8.21618e-18	2.27572e-13	0.729195	0.464	0.271
Acadm	7.22156e-47	2.00023e-42	1.39354	0.463	0.177
Pklr	4.19794e-05	1	4.64029	0.01	0
Clybl	2.1613e-27	5.98638e-23	0.901451	0.463	0.231
Tubgcp3	1.22545e-12	3.39424e-08	0.548699	0.463	0.294
Glt1d1	4.19366e-05	1	4.63069	0.01	0
Metap1	1.75902e-12	4.87213e-08	0.454622	0.463	0.295
As3mt	4.84351e-101	1.34156e-96	2.67057	0.461	0.096
Azin2	5.05411e-70	1.39989e-65	2.01616	0.461	0.141
Arhgef28	9.21423e-172	2.55216e-167	4.87291	0.459	0.035
Gm39244	3.52368e-06	0.0975988	4.60375	0.01	0
Gm26511	8.09618e-06	0.224248	4.60003	0.013	0
Tiparp	9.19999e-55	2.54821e-50	2.08661	0.458	0.172
Hadh	3.36086e-51	9.3089e-47	1.49352	0.458	0.164
Mafg	4.4608e-38	1.23555e-33	1.19261	0.458	0.197
Gm30505	3.52368e-06	0.0975988	4.59629	0.01	0
Nfe2l2	6.93968e-33	1.92215e-28	1.02584	0.456	0.208
Lrrc8d	1.41062e-19	3.90713e-15	0.843612	0.456	0.259
Zg16	0.000218542	1	4.57989	0.01	0
Brd9	8.7415e-13	2.42122e-08	0.542289	0.456	0.295
Golga5	4.56976e-11	1.26573e-06	0.361174	0.456	0.285
Gm17276	4.76576e-100	1.32002e-95	3.21217	0.455	0.098
Adck5	9.08782e-86	2.51714e-81	2.24034	0.455	0.107
Sidt2	1.17464e-84	3.25353e-80	2.10288	0.455	0.108
Psmd7	5.6687e-24	1.57012e-19	0.811907	0.455	0.24
Gca	5.68291e-228	1.57405e-223	10.9742	0.453	0
Hs3st1	1.38684e-208	3.84126e-204	8.09266	0.453	0.003
Slc15a1	0.00835213	1	4.52083	0.01	0
Zdhhc21	1.49913e-18	4.15228e-14	0.733692	0.453	0.264
Gm45507	8.09618e-06	0.224248	4.51451	0.013	0
Mtch2	2.13286e-14	5.90761e-10	0.626672	0.453	0.274
Scarb1	3.9534e-276	1.09501e-271	4.50726	0.936	0.35
Wdr82	1.85077e-12	5.12628e-08	0.507574	0.453	0.285
Scara5	7.28983e-173	2.01914e-168	4.45128	0.451	0.028
Bfar	9.60382e-13	2.66007e-08	0.453781	0.451	0.282
Rnf181	5.54177e-148	1.53496e-143	3.45831	0.45	0.047
Tob1	1.31672e-133	3.64705e-129	3.33523	0.45	0.059
Rnf185	2.54765e-42	7.05647e-38	1.28029	0.45	0.175
Maoa	3.22981e-13	8.94593e-09	0.580657	0.45	0.288
Per2	2.82292e-158	7.81891e-154	3.96072	0.448	0.04
Stat2	1.94051e-84	5.37483e-80	2.2788	0.448	0.112
Cux2	2.66513e-82	7.38186e-78	2.1833	0.448	0.112
Eno1	1.24964e-86	3.46126e-82	2.3414	0.447	0.107
Anks3	8.43017e-20	2.33499e-15	0.816271	0.447	0.244
Lmtk2	1.33673e-11	3.70246e-07	0.515228	0.447	0.29
Pptc7	2.66598e-64	7.38423e-60	1.78864	0.445	0.131
Slc35e2	7.11085e-34	1.96956e-29	1.15244	0.445	0.199
Sdhaf3	2.02123e-22	5.5984e-18	0.877638	0.445	0.241
F10	4.19368e-05	1	4.41669	0.013	0
Zfyve1	6.53802e-16	1.8109e-11	0.636495	0.445	0.261
Crem	9.12909e-10	2.52857e-05	0.414043	0.445	0.298
Zfp52	1.2308e-93	3.40907e-89	2.45364	0.443	0.092
Rabep2	3.22566e-97	8.93443e-93	2.44426	0.443	0.088
Ttyh3	8.29406e-29	2.29729e-24	1.01604	0.443	0.213
Rasa3	1.28079e-25	3.54754e-21	0.861609	0.443	0.221
Jam2	1.0094e-95	2.79583e-91	2.72165	0.442	0.09
Tmem130	2.63696e-06	0.0730384	4.35727	0.016	0
Tab3	2.87167e-10	7.95394e-06	0.481864	0.442	0.299
Lrmda	2.60522e-64	7.21594e-60	2.25889	0.44	0.144
Zfp655	7.09374e-35	1.96483e-30	1.11034	0.44	0.191
Usp43	0.00107851	1	4.33737	0.01	0
Elk4	6.07138e-15	1.68165e-10	0.695632	0.44	0.269
Agl	3.9704e-12	1.09972e-07	0.460562	0.44	0.276
Timmdc1	1.12301e-10	3.11052e-06	0.369886	0.44	0.279
Smap2	3.12135e-34	8.64552e-30	1.23458	0.439	0.196
Sympk	6.58893e-35	1.825e-30	1.18664	0.439	0.189
Ptpn20	0.00835213	1	4.31916	0.01	0
Socs2	7.30846e-25	2.0243e-20	1.04829	0.439	0.226
Heatr5b	4.42814e-15	1.22651e-10	0.654823	0.439	0.265
Osbp	1.13938e-14	3.15587e-10	0.624717	0.439	0.263
Mllt3	8.15676e-10	2.25926e-05	0.432058	0.439	0.299
Mvd	7.14189e-175	1.97816e-170	4.39486	0.437	0.028
Gm13832	2.24788e-79	6.22618e-75	2.26795	0.437	0.103
Cog2	2.4444e-55	6.7705e-51	1.72497	0.437	0.148
Maea	4.69978e-17	1.30174e-12	0.641473	0.437	0.256
Usp10	2.68887e-12	7.44763e-08	0.542973	0.437	0.276
1810019D21Rik	5.06491e-06	0.140288	4.27438	0.018	0.001
Vmn2r7	4.23276e-05	1	4.2716	0.01	0
Eif2ak3	3.83865e-09	0.000106323	0.392336	0.437	0.293
Hecw2	1.8017e-86	4.99035e-82	2.72408	0.435	0.102
Dhdh	1.00938e-90	2.79579e-86	2.29346	0.435	0.093
Als2	6.77029e-25	1.87523e-20	1.03264	0.435	0.219
2510009E07Rik	1.38984e-17	3.84958e-13	0.897007	0.435	0.254
Chmp4b	9.76705e-18	2.70528e-13	0.737895	0.435	0.248
Arf5	3.50318e-13	9.70312e-09	0.553222	0.435	0.269
Kifc3	6.65017e-129	1.84196e-124	3.37594	0.434	0.061
Unc79	7.31751e-112	2.0268e-107	3.1673	0.434	0.071
Anapc16	1.45713e-21	4.03597e-17	0.788991	0.434	0.231
Gm39469	1.20394e-17	3.33466e-13	0.750706	0.434	0.244
Micos10	1.35825e-16	3.76209e-12	0.720367	0.434	0.256
Ywhag	8.89887e-18	2.46481e-13	0.70454	0.434	0.245
2700097O09Rik	2.08351e-12	5.7709e-08	0.624551	0.434	0.277
Gm16035	8.23865e-06	0.228194	4.15724	0.013	0.001
Rell2	4.19794e-05	1	4.15327	0.01	0
Tom1l1	1.11289e-73	3.08249e-69	2.05407	0.432	0.116
Slc5a3	4.00701e-38	1.10986e-33	1.42597	0.432	0.184
Ssu72	1.09419e-19	3.03068e-15	0.724717	0.432	0.229
Mtmr1	3.05767e-15	8.46914e-11	0.66219	0.432	0.258
Parl	3.28055e-28	9.08646e-24	1.13178	0.431	0.21
Rrs1	4.74309e-32	1.31374e-27	1.05887	0.431	0.193
Nceh1	3.60072e-171	9.97326e-167	4.63523	0.429	0.022
Ypel2	8.89271e-55	2.4631e-50	1.8872	0.429	0.147
Pinx1	4.71534e-38	1.30606e-33	1.35707	0.429	0.18
Ndrg3	1.93738e-17	5.36615e-13	0.727753	0.429	0.243
Fads2	4.11017e-299	1.13843e-294	4.08364	0.951	0.327
Riok2	3.76787e-11	1.04362e-06	0.531644	0.429	0.278
Crebrf	3.73619e-10	1.03485e-05	0.527581	0.429	0.289
Nr6a1os	3.65502e-08	0.00101237	0.363283	0.429	0.297
Foxp4	1.21872e-22	3.37562e-18	0.7851	0.427	0.218
Pacsin2	1.22764e-14	3.40032e-10	0.714246	0.427	0.261
Gm43570	0.00109715	1	4.05334	0.01	0
Pon3	9.29995e-17	2.5759e-12	0.562334	0.427	0.24
Cog4	4.7337e-07	0.0131114	0.264439	0.427	0.298
Nedd9	1.05201e-107	2.91387e-103	3.22974	0.426	0.071
Ryr2	2.52588e-52	6.99617e-48	2.04794	0.426	0.154
Gm13963	0.0060944	1	4.04069	0.013	0.001
C1qtnf9	8.23865e-06	0.228194	4.03736	0.013	0
B3gntl1	1.38755e-31	3.84323e-27	1.16041	0.426	0.193
Ap3d1	1.56578e-19	4.3369e-15	0.688194	0.426	0.234
Chfr	4.23755e-15	1.17372e-10	0.643343	0.426	0.251
Atg2b	3.64444e-09	0.000100944	0.468807	0.426	0.286
Stx17	2.0282e-09	5.61769e-05	0.412608	0.426	0.284
Nmd3	1.92978e-07	0.00534511	0.310175	0.426	0.296
Atg5	1.50402e-06	0.0416584	0.234089	0.426	0.295
1110019D14Rik	6.51553e-48	1.80467e-43	1.57154	0.424	0.149
Gm48045	8.23865e-06	0.228194	3.97791	0.013	0
Echs1	1.002e-43	2.77534e-39	1.46748	0.424	0.159
Nom1	2.75623e-30	7.63419e-26	1.11189	0.424	0.198
Rapsn	8.1977e-06	0.22706	3.97009	0.013	0
Fbxo8	5.43824e-10	1.50628e-05	0.533284	0.424	0.283
Ubqln1	4.40341e-10	1.21966e-05	0.465125	0.424	0.279
Krcc1	3.94113e-09	0.000109162	0.423405	0.424	0.288
Golga3	6.24014e-07	0.0172839	0.283627	0.424	0.296
Selenot	1.79654e-06	0.0497607	0.230046	0.424	0.296
Tmem117	1.07577e-183	2.97966e-179	5.83476	0.423	0.013
Spata13	3.07966e-139	8.53004e-135	4.54822	0.423	0.032
Ube2f	9.69664e-30	2.68577e-25	1.08917	0.423	0.19
Tbc1d14	5.58008e-31	1.54557e-26	1.08064	0.423	0.189
Mettl25	5.8034e-16	1.60742e-11	0.68978	0.423	0.25
Leng8	2.16217e-15	5.98879e-11	0.616861	0.423	0.246
1700110K17Rik	6.41002e-202	1.77545e-197	6.11188	0.421	0.008
Tm7sf2	4.13884e-148	1.14638e-143	3.72116	0.421	0.038
Irf2bp2	2.56733e-46	7.111e-42	1.5107	0.421	0.15
Akap17b	2.75269e-31	7.62439e-27	1.11352	0.421	0.191
Tatdn1	3.48173e-11	9.6437e-07	0.489439	0.421	0.269
Vav2	5.70083e-08	0.00157902	0.401679	0.421	0.291
D930016D06Rik	7.62439e-09	0.00021118	0.394914	0.421	0.279
Lhfpl5	4.19794e-05	1	3.90339	0.01	0
Ppt1	3.3066e-09	9.15862e-05	0.352826	0.421	0.276
Slc7a11	2.67542e-161	7.41039e-157	5.25329	0.419	0.025
Csrp2	1.67101e-97	4.62837e-93	2.57401	0.419	0.08
Med12l	6.01222e-69	1.66526e-64	2.40257	0.419	0.121
Cep85	3.71856e-20	1.02997e-15	0.828948	0.419	0.23
Agpat3	2.04689e-11	5.66946e-07	0.540921	0.419	0.271
Hltf	4.3667e-10	1.20949e-05	0.512284	0.419	0.287
Mir22hg	4.06937e-147	1.12713e-142	3.72495	0.418	0.036
Kcne1	4.23276e-05	1	3.88095	0.01	0
Rtl4	1.72799e-115	4.7862e-111	3.47848	0.418	0.062
Ldhb	1.26103e-41	3.4928e-37	1.74718	0.418	0.172
Trmt2b	2.28077e-48	6.31729e-44	1.62199	0.418	0.158
Snx7	3.13671e-51	8.68806e-47	1.55174	0.418	0.143
Gosr1	3.47305e-13	9.61965e-09	0.574133	0.418	0.251
Gm31392	8.21815e-06	0.227626	3.85129	0.013	0.001
Tln1	2.2447e-09	6.21738e-05	0.388311	0.418	0.268
Fbxl4	1.0745e-07	0.00297616	0.305701	0.418	0.289
Mblac2	2.46961e-84	6.84033e-80	2.47551	0.416	0.092
Abhd10	8.90279e-30	2.4659e-25	1.13118	0.416	0.193
Abhd17c	4.60775e-27	1.27625e-22	1.02867	0.416	0.196
Cep97	8.02809e-11	2.22362e-06	0.486959	0.416	0.267
Lncbate1	2.1244e-218	5.88417e-214	10.9569	0.415	0
Mob4	9.29224e-303	2.57376e-298	3.82812	0.971	0.377
Nr3c2	7.44639e-136	2.0625e-131	3.55272	0.415	0.045
Hdhd2	2.06913e-36	5.73109e-32	1.35338	0.415	0.17
Vegfa	1.00046e-12	2.77108e-08	0.524398	0.415	0.255
Cd180	0.000809412	1	3.80961	0.014	0
Esrrg	4.70229e-133	1.30244e-128	3.56135	0.413	0.049
Gm34983	0.000267082	1	3.80647	0.01	0
Aacs	9.7095e-93	2.68934e-88	2.57438	0.413	0.083
Papss2	4.56928e-53	1.2656e-48	1.64911	0.413	0.135
Gm36037	2.62965e-208	7.28361e-204	8.30508	0.411	0.002
Gm49490	6.8146e-06	0.188751	3.78081	0.011	0
Cd36	5.90948e-156	1.63681e-151	4.33497	0.411	0.03
Pi4k2a	1.78126e-35	4.93374e-31	1.2021	0.411	0.165
Dmc1	1.54191e-17	4.27077e-13	0.81328	0.411	0.237
Ap3m1	5.05732e-15	1.40078e-10	0.660764	0.411	0.241
Gpr171	0.000220156	1	3.76762	0.011	0
Grik5	4.18374e-07	0.0115881	0.395525	0.411	0.296
Gm26691	1.38686e-84	3.84131e-80	2.55116	0.41	0.094
Secisbp2	4.83897e-14	1.3403e-09	0.544386	0.41	0.247
4930500F10Rik	8.23865e-06	0.228194	3.74705	0.013	0
Dnajc21	1.08127e-06	0.029949	0.455121	0.41	0.298
Aldh7a1	7.62736e-08	0.00211263	0.405509	0.41	0.29
Fkbp15	6.13899e-09	0.000170038	0.376772	0.41	0.274
Slc9a8	4.36654e-07	0.0120944	0.314781	0.41	0.281
Ppef1	0.000220156	1	3.71464	0.011	0.001
Tnip1	2.16986e-79	6.01007e-75	2.34296	0.408	0.09
Slc25a28	1.2788e-62	3.54201e-58	1.83074	0.408	0.115
Gm50321	2.2726e-51	6.29466e-47	1.55789	0.408	0.138
Yipf1	2.20783e-31	6.11523e-27	1.09019	0.408	0.178
Ankrd44	7.08317e-16	1.9619e-11	0.797967	0.408	0.25
Tnpo2	2.31728e-17	6.41841e-13	0.712374	0.408	0.228
Rhag	0.000642703	1	3.68639	0.018	0.001
Thumpd2	5.09171e-15	1.4103e-10	0.630309	0.408	0.239
Myom2	8.23865e-06	0.228194	3.67932	0.013	0.001
Abhd6	1.4873e-13	4.11951e-09	0.580574	0.408	0.243
Zc3h12c	3.68673e-11	1.02115e-06	0.491331	0.408	0.27
Tkt	1.7367e-12	4.8103e-08	0.363692	0.408	0.245
Timm23	1.6969e-07	0.00470006	0.305789	0.408	0.282
Megf10	1.47479e-184	4.08488e-180	6.81552	0.407	0.01
B3galnt2	2.29959e-11	6.36941e-07	0.522841	0.407	0.258
Ccz1	5.61443e-12	1.55508e-07	0.453023	0.407	0.249
Dact2	6.39603e-212	1.77157e-207	10.7507	0.405	0
Myl12b	3.78961e-62	1.04965e-57	1.87917	0.405	0.113
Ms4a6c	0.000506745	1	3.63071	0.013	0.001
Tmem214	4.96979e-36	1.37653e-31	1.11157	0.405	0.162
Mrs2	3.11868e-27	8.63813e-23	0.98963	0.404	0.19
4930598N05Rik	6.83376e-06	0.189281	3.62363	0.011	0
Psmd4	1.0242e-25	2.83684e-21	0.888374	0.404	0.184
Taok2	1.44842e-14	4.01184e-10	0.588198	0.404	0.24
Cfap20	5.95095e-11	1.64829e-06	0.531604	0.404	0.259
Mypn	0.000220619	1	3.60173	0.011	0
Pak6	0.00505108	1	3.60066	0.01	0.001
Tiam1	1.1073e-06	0.03067	0.307138	0.404	0.298
Atf4	3.91506e-42	1.08439e-37	1.37427	0.402	0.149
Abhd12	9.7743e-14	2.70729e-09	0.752899	0.402	0.254
Mlxip	1.96546e-13	5.44393e-09	0.565443	0.402	0.242
Glt28d2	6.79549e-06	0.188222	3.58022	0.011	0
Mcts1	8.17403e-11	2.26404e-06	0.52018	0.402	0.255
Uspl1	7.42029e-10	2.05527e-05	0.510653	0.402	0.263
9530026P05Rik	8.28762e-10	2.29551e-05	0.457485	0.402	0.276
Synj1	2.38423e-07	0.00660383	0.297921	0.402	0.276
Plin1	8.4865e-107	2.35059e-102	2.78047	0.4	0.058
Bcl2l11	1.24353e-25	3.44432e-21	1.08984	0.4	0.198
Ufsp2	2.60864e-12	7.22541e-08	0.537056	0.4	0.244
Ntn4	0.00248004	1	3.5457	0.013	0.001
Rab21	8.38432e-14	2.32229e-09	0.519562	0.4	0.235
Ecrg4	0.000219694	1	3.53199	0.011	0.001
4930405A10Rik	4.26786e-05	1	3.5271	0.01	0
Gsta4	4.74526e-111	1.31434e-106	3.17765	0.399	0.056
Pgd	2.34128e-88	6.48488e-84	2.62284	0.399	0.076
1810063I02Rik	0.000267703	1	3.51957	0.01	0
Nat10	1.84645e-55	5.11431e-51	1.87324	0.399	0.121
Gstz1	1.33412e-16	3.69525e-12	0.690063	0.399	0.227
Abhd18	6.56946e-16	1.81961e-11	0.67711	0.399	0.231
Ppp1r42	0.000268325	1	3.49438	0.01	0.001
Atg4c	9.25858e-10	2.56444e-05	0.46995	0.399	0.264
Efcab8	0.000326073	1	3.48664	0.014	0.001
Tbc1d4	2.65013e-30	7.34033e-26	1.21633	0.397	0.184
Ctps	2.19709e-21	6.08551e-17	0.878539	0.397	0.209
Fgd1	2.69868e-12	7.47481e-08	0.613336	0.397	0.248
Gm45646	0.000267082	1	3.47512	0.01	0.001
Dld	8.13795e-11	2.25405e-06	0.512897	0.397	0.255
Txndc5	2.3787e-09	6.58854e-05	0.508834	0.397	0.267
Mknk1	1.17368e-58	3.25085e-54	1.91532	0.396	0.116
Ctrl	0.000113468	1	3.45646	0.013	0.002
Alpk1	5.49539e-50	1.52211e-45	1.63827	0.396	0.132
Irf3	3.14072e-34	8.69916e-30	1.13518	0.396	0.159
Erg28	2.20917e-24	6.11896e-20	1.00953	0.396	0.195
Megf8	4.21419e-28	1.16725e-23	0.990603	0.396	0.179
Sun1	1.60105e-08	0.000443458	0.448279	0.396	0.264
Nol10	2.58064e-09	7.14785e-05	0.388775	0.396	0.256
Ino80dos	6.4526e-10	1.78724e-05	0.381933	0.396	0.249
Trp53inp1	1.98871e-99	5.50833e-95	3.08555	0.394	0.062
Slc6a9	4.60662e-58	1.27594e-53	1.81763	0.394	0.116
Dnah6	1.74045e-05	0.48207	3.40897	0.018	0.001
Pank1	4.53637e-297	1.25648e-292	3.40244	0.967	0.356
Mindy2	6.41772e-48	1.77758e-43	1.58752	0.394	0.134
Sod1	2.43632e-21	6.74812e-17	0.870381	0.394	0.198
Zc3h6	1.52093e-17	4.21268e-13	0.777412	0.394	0.217
Glis2	2.84426e-11	7.87803e-07	0.45954	0.394	0.246
Fyco1	7.94075e-10	2.19943e-05	0.452851	0.394	0.255
Cs	6.64573e-09	0.000184073	0.440034	0.394	0.257
Rchy1	6.36425e-08	0.00176277	0.305972	0.394	0.26
Zfp672	6.89015e-07	0.0190843	0.2165	0.394	0.263
Adh5	3.9789e-58	1.10208e-53	1.84203	0.392	0.111
Gm16759	3.6235e-19	1.00364e-14	0.831997	0.392	0.214
Basp1	4.84381e-16	1.34164e-11	0.816939	0.392	0.228
Armcx6	5.08172e-16	1.40754e-11	0.678061	0.392	0.218
Gnmt	0.000162968	1	3.35899	0.013	0.002
Myocos	4.72352e-05	1	3.35075	0.011	0.001
D10Wsu102e	1.26188e-12	3.49516e-08	0.674318	0.392	0.251
Npb	7.95716e-06	0.220397	3.33668	0.014	0.001
Samd4b	3.04557e-09	8.43563e-05	0.469916	0.392	0.256
Ppp3r1	3.01166e-09	8.34171e-05	0.360668	0.392	0.25
Zdhhc5	5.37612e-09	0.000148908	0.358478	0.392	0.254
Stk4	1.44315e-06	0.0399723	0.199597	0.392	0.271
Gas7	4.11827e-12	1.14068e-07	0.861684	0.391	0.254
Pacc1	2.57915e-88	7.14374e-84	2.58362	0.389	0.072
Tmem123	2.85397e-30	7.90492e-26	1.14751	0.389	0.17
Akr1cl	7.74243e-308	2.1445e-303	3.31366	0.997	0.627
Psmc2	2.01977e-27	5.59436e-23	1.01062	0.389	0.179
Nxpe4	3.81941e-18	1.0579e-13	0.965405	0.389	0.222
Acadl	3.0222e-18	8.37088e-14	0.719022	0.389	0.206
Naa20	7.67521e-09	0.000212588	0.483679	0.389	0.264
Atp6v1b2	1.25204e-09	3.46791e-05	0.461513	0.389	0.248
Rnf170	3.03157e-07	0.00839684	0.390463	0.389	0.271
Haus7	8.10148e-69	2.24395e-64	2.16161	0.388	0.093
Fam155a	7.67456e-212	2.1257e-207	3.28413	0.896	0.341
Zfp536	1.21099e-24	3.35419e-20	1.38464	0.388	0.201
Ptk2b	7.79644e-184	2.15946e-179	9.41764	0.386	0
Mc2r	1.29557e-163	3.58847e-159	4.66817	0.386	0.017
Ppara	1.38435e-58	3.83436e-54	1.86766	0.386	0.109
Pex19	5.55395e-39	1.53833e-34	1.35936	0.386	0.144
Kif3c	5.6227e-37	1.55738e-32	1.26351	0.386	0.152
A930007I19Rik	5.11745e-20	1.41743e-15	0.896476	0.386	0.204
Bst2	7.67732e-19	2.12646e-14	0.833243	0.386	0.204
Mrap2	0.000116547	1	3.26557	0.014	0.002
Ripk1	1.76155e-15	4.87915e-11	0.65745	0.386	0.221
Cyp17a1	2.88034e-306	7.97795e-302	3.25437	0.994	0.729
Mgst1	6.97526e-47	1.93201e-42	1.50922	0.384	0.128
Fam43a	1.74045e-05	0.482071	3.25162	0.018	0.002
Ndufs3	8.10168e-30	2.244e-25	1.08929	0.384	0.162
Gm7072	2.17784e-17	6.03218e-13	0.763107	0.384	0.209
Lypla1	7.73502e-14	2.14245e-09	0.624946	0.384	0.225
Aldh3b2	8.34189e-06	0.231054	3.24175	0.013	0.001
Vdac1	3.79718e-11	1.05174e-06	0.583386	0.384	0.239
Nmt1	2.05371e-09	5.68838e-05	0.478757	0.384	0.251
Tmem29	2.175e-37	6.02432e-33	1.43186	0.383	0.152
Dnm3	1.15814e-268	3.20782e-264	3.23436	0.931	0.315
Eloc	9.22752e-08	0.00255584	0.328669	0.383	0.261
Lrrc9	1.74956e-186	4.84594e-182	10.8918	0.381	0
Nabp1	1.93051e-69	5.34712e-65	2.7977	0.381	0.089
Gnao1	6.80857e-63	1.88584e-58	2.13493	0.381	0.102
Alpk3	8.38352e-06	0.232207	3.22428	0.013	0.001
Cep164	8.91808e-15	2.47013e-10	0.67369	0.381	0.219
Brox	1.04914e-11	2.90591e-07	0.478855	0.381	0.23
Hmgcs1	4.85159e-249	1.34379e-244	3.21976	0.927	0.385
Ash2l	9.53266e-08	0.00264036	0.424421	0.381	0.257
Zmym3	3.35299e-31	9.28711e-27	1.25284	0.38	0.159
Manf	2.6331e-15	7.29315e-11	0.693843	0.38	0.22
Otud5	1.61937e-16	4.48533e-12	0.661575	0.38	0.213
Nos2	6.72211e-06	0.186189	3.20254	0.016	0.002
Odf2l	8.83569e-07	0.0244731	0.297224	0.38	0.268
Gm9961	0.000268325	1	3.19986	0.01	0.001
Hnrnph2	1.27896e-06	0.0354247	0.232894	0.38	0.257
Gm34237	2.23715e-86	6.19646e-82	2.55171	0.378	0.071
Cyb5a	2.17145e-39	6.01447e-35	1.52876	0.378	0.139
Ggh	1.43314e-36	3.96951e-32	1.44712	0.378	0.148
Prkci	3.83115e-20	1.06115e-15	0.948584	0.378	0.201
Gys1	8.42772e-20	2.33431e-15	0.839137	0.378	0.193
Ralgapa2	7.85919e-11	2.17684e-06	0.74242	0.378	0.246
Rmnd1	1.05502e-11	2.92219e-07	0.541006	0.378	0.23
Mccc1	1.58818e-12	4.39894e-08	0.509667	0.378	0.221
Arhgef1	2.07894e-07	0.00575825	0.391453	0.378	0.258
Fam234b	2.93364e-85	8.12559e-81	2.41525	0.376	0.07
Btg1	6.96684e-32	1.92968e-27	1.28486	0.376	0.16
Gm7706	5.20963e-06	0.144296	3.17461	0.018	0.002
Snhg20	2.04881e-23	5.6748e-19	0.941302	0.376	0.18
Wipi1	4.97732e-14	1.37862e-09	0.729031	0.376	0.217
Birc3	1.46162e-55	4.04838e-51	1.77157	0.375	0.108
Stx7	1.20722e-17	3.34375e-13	0.81466	0.375	0.202
Ranbp3	6.43091e-16	1.78123e-11	0.719337	0.375	0.212
Rpe	3.39321e-15	9.39852e-11	0.623486	0.375	0.207
Epg5	4.13093e-12	1.14418e-07	0.566722	0.375	0.228
Gm39090	5.8397e-139	1.61748e-134	4.37434	0.373	0.024
Pkd1l1	0.000166183	1	3.15219	0.013	0.002
Aldh1l1	2.34733e-143	6.50163e-139	4.0868	0.373	0.024
Klhl2	7.61927e-17	2.11039e-12	0.738537	0.373	0.203
Ascc2	1.8713e-15	5.18312e-11	0.678447	0.373	0.213
Prxl2a	2.94327e-10	8.15227e-06	0.563434	0.373	0.238
Gm20703	4.26786e-05	1	3.14322	0.01	0
Olfr1250	4.26807e-05	1	3.14161	0.013	0.001
Bnip3l	4.48042e-11	1.24099e-06	0.533448	0.373	0.23
Alkbh5	1.3767e-09	3.81318e-05	0.479793	0.373	0.236
Ttc13	6.0647e-11	1.6798e-06	0.47649	0.373	0.227
Sdk1	1.28669e-256	3.56386e-252	3.12206	0.981	0.422
Gm21859	4.79244e-05	1	3.12153	0.011	0.001
Dcaf17	1.84423e-08	0.000510815	0.377339	0.373	0.244
Zfp384	1.86809e-07	0.00517425	0.3762	0.373	0.254
Tll2	0.000768322	1	3.11826	0.011	0.001
Atp2b3	1.01175e-174	2.80234e-170	6.3694	0.372	0.007
Cdkn1c	2.3595e-81	6.53534e-77	2.82574	0.372	0.074
Khdrbs3	3.75597e-32	1.04033e-27	1.40833	0.372	0.159
Slc27a1	5.38515e-32	1.49158e-27	1.18233	0.372	0.149
Pepd	9.59575e-24	2.65783e-19	1.11495	0.372	0.177
Usp19	1.60001e-26	4.43171e-22	1.02656	0.372	0.164
Derl2	8.31334e-17	2.30263e-12	0.725752	0.372	0.2
Rpap2	3.78632e-12	1.04873e-07	0.507429	0.372	0.22
Wdr75	1.31188e-08	0.000363364	0.415605	0.372	0.242
Cab39l	3.23954e-07	0.00897287	0.401241	0.372	0.255
Ero1lb	6.87182e-56	1.90336e-51	2.08541	0.37	0.108
Tle3	6.98422e-40	1.93449e-35	1.49954	0.37	0.135
Msmo1	1.99346e-237	5.52148e-233	3.06775	0.9	0.315
Rnf213	4.60885e-29	1.27656e-24	1.26686	0.37	0.158
Ift172	6.37458e-15	1.76563e-10	0.797509	0.37	0.212
2410002F23Rik	2.13526e-10	5.91424e-06	0.507666	0.37	0.229
Gm26812	4.26786e-05	1	3.06472	0.01	0
Synpo	5.31656e-09	0.000147258	0.407866	0.37	0.239
Hmgcr	3.3945e-244	9.40209e-240	3.06424	0.925	0.393
Man2a2	1.36546e-07	0.00378205	0.393508	0.37	0.246
Magi1	3.088e-284	8.55315e-280	3.05754	0.987	0.681
Gm14762	0.000222014	1	3.05573	0.011	0.001
1600020E01Rik	9.82189e-08	0.00272047	0.511483	0.368	0.245
Me1	5.20255e-295	1.441e-290	3.05046	0.998	0.623
Ufd1	1.81082e-07	0.00501562	0.438964	0.368	0.254
Trappc12	2.98645e-08	0.000827187	0.419015	0.368	0.244
Gm15396	0.0011103	1	3.04404	0.01	0.001
Naa25	2.375e-09	6.57828e-05	0.377715	0.368	0.233
Slc29a4	6.75075e-06	0.186982	3.04048	0.014	0.002
Ncstn	1.22533e-07	0.00339391	0.359499	0.368	0.245
Pmvk	2.9468e-74	8.16204e-70	2.32635	0.367	0.079
Clcn7	3.78691e-51	1.0489e-46	1.97177	0.367	0.113
Gm28156	6.83376e-06	0.189281	3.02577	0.01	0
Hsd17b11	3.22625e-44	8.93606e-40	1.66863	0.367	0.119
Nipal4	4.78089e-05	1	3.02433	0.011	0.001
Chd7	5.32059e-20	1.4737e-15	0.826979	0.367	0.187
Hydin	0.000816855	1	3.01824	0.014	0.002
Tmem248	9.58363e-10	2.65447e-05	0.570913	0.367	0.235
Ints13	3.21929e-07	0.00891678	0.421343	0.367	0.25
Akap1	2.06757e-44	5.72676e-40	1.45026	0.365	0.122
Xrcc6	4.45347e-27	1.23352e-22	1.09981	0.365	0.163
Kmt5a	3.52824e-12	9.77251e-08	0.703718	0.365	0.222
Foxn2	1.07013e-13	2.96404e-09	0.653042	0.365	0.211
Spg11	4.78685e-10	1.32586e-05	0.484499	0.365	0.226
Ube2j2	6.63605e-09	0.000183805	0.463322	0.365	0.237
Thsd4	2.71822e-10	7.52893e-06	0.44845	0.365	0.233
Scd3	8.42536e-06	0.233366	2.99709	0.013	0.001
Dlgap1	1.22477e-298	3.39236e-294	2.99379	1	0.759
Ofcc1	8.26218e-05	1	2.98696	0.019	0.004
Usp38	8.63552e-09	0.000239187	0.419317	0.365	0.238
Tpd52l2	2.98294e-07	0.00826214	0.323389	0.365	0.245
Aldh1a7	2.02568e-130	5.61074e-126	4.45002	0.364	0.025
Gm17597	4.81563e-05	1	2.98538	0.01	0.001
F8	8.57718e-52	2.37571e-47	1.81503	0.364	0.111
Rhbdd1	1.03591e-15	2.86926e-11	0.777478	0.364	0.203
6720483E21Rik	0.000270199	1	2.96518	0.01	0.001
Obscn	5.21472e-06	0.144437	2.96488	0.022	0.003
BC106179	8.12193e-06	0.224961	2.96357	0.014	0.001
Rbak	8.24561e-37	2.28387e-32	1.46261	0.362	0.138
2410021H03Rik	8.2798e-06	0.229334	2.95415	0.013	0.001
4921524J17Rik	4.70435e-19	1.30301e-14	0.799719	0.362	0.182
Gm49165	0.000270199	1	2.94958	0.01	0.001
Ikbkb	8.51594e-15	2.35874e-10	0.72554	0.362	0.201
Polr3b	2.11017e-08	0.000584474	0.392121	0.362	0.238
Adap1	0.000166183	1	2.93909	0.011	0.001
Gm28095	0.00132678	1	2.93485	0.013	0.001
Supt5	2.17548e-09	6.02565e-05	0.341353	0.362	0.221
Cst13	5.74971e-187	1.59255e-182	10.3319	0.36	0
Txnrd1	3.04815e-16	8.44278e-12	0.761985	0.36	0.195
Gsta3	3.51239e-77	9.72861e-73	2.52873	0.359	0.073
Trim62	7.01091e-82	1.94188e-77	2.4623	0.359	0.064
Gclc	1.15031e-73	3.18612e-69	2.41953	0.359	0.071
Mvk	2.40991e-72	6.67497e-68	2.19513	0.359	0.077
Stk38l	1.96268e-36	5.43622e-32	1.5024	0.359	0.133
Ndufa10	3.73028e-09	0.000103321	0.382941	0.359	0.227
Inhbb	1.00729e-65	2.78998e-61	2.13209	0.357	0.083
Mdh1	1.42261e-28	3.94034e-24	1.13775	0.357	0.152
Manba	2.6297e-19	7.28375e-15	0.738799	0.357	0.18
Cadm1	9.45138e-11	2.61784e-06	0.276217	0.357	0.225
Napb	6.32019e-30	1.75057e-25	1.33473	0.356	0.152
Etfdh	1.66571e-19	4.61369e-15	0.81503	0.356	0.18
Slc25a26	3.86106e-10	1.06944e-05	0.547294	0.356	0.218
Cox10	2.02496e-08	0.000560875	0.350022	0.356	0.237
Sfmbt2	5.16235e-07	0.0142987	0.310737	0.356	0.243
Rab9	6.74708e-23	1.86881e-18	1.02045	0.354	0.17
Sec14l1	1.14063e-16	3.15931e-12	0.797066	0.354	0.193
Tc2n	1.87955e-06	0.0520597	2.87382	0.014	0.002
Parp11	7.02288e-16	1.9452e-11	0.666528	0.354	0.193
Sspnos	0.0011103	1	2.87043	0.01	0.001
Cemip2	5.31435e-09	0.000147197	0.614742	0.354	0.235
Arfgef2	8.31879e-11	2.30414e-06	0.389562	0.354	0.213
Tekt3	0.000223417	1	2.86174	0.011	0.001
Dap3	9.06476e-08	0.00251076	0.386802	0.354	0.241
Olfr39	6.47198e-06	0.179261	2.85547	0.032	0.008
Pir	2.36944e-28	6.56286e-24	1.33296	0.352	0.156
Gm44127	0.00845301	1	2.85429	0.01	0.001
Socs7	4.06995e-10	1.12729e-05	0.510932	0.352	0.217
Zswim8	3.98419e-09	0.000110354	0.449347	0.352	0.227
Zc3h4	3.04728e-07	0.00844036	0.391736	0.352	0.234
Exoc1	1.17664e-07	0.00325907	0.36762	0.352	0.23
Maml1	1.75952e-08	0.000487351	0.356946	0.352	0.23
Trappc13	8.44406e-07	0.0233884	0.335846	0.352	0.244
Wipf2	1.38269e-07	0.00382977	0.262068	0.352	0.233
Ahcyl2	1.83543e-213	5.08377e-209	2.83867	0.89	0.332
Lrrn2	7.85981e-120	2.17701e-115	3.90698	0.351	0.033
Kcnma1	1.44753e-264	4.00937e-260	2.83641	0.974	0.479
Pebp4	0.00133095	1	2.83036	0.013	0.002
Kmt5c	4.92443e-36	1.36397e-31	1.36568	0.351	0.13
Knop1	9.97806e-17	2.76372e-12	0.779793	0.351	0.184
Gm13594	0.000221083	1	2.82743	0.011	0.001
Cpped1	1.39922e-06	0.0387556	0.421304	0.351	0.249
Ints9	2.72146e-07	0.0075379	0.418135	0.351	0.241
Cox7b	1.1637e-09	3.22322e-05	0.363319	0.351	0.216
Clptm1	6.19021e-07	0.0171456	0.356388	0.351	0.24
Glce	4.06932e-07	0.0112712	0.310293	0.351	0.238
Atxn2l	1.10703e-09	3.06624e-05	0.434209	0.349	0.218
Clcn6	1.86225e-30	5.15807e-26	1.25516	0.348	0.142
Rftn2	6.69712e-10	1.85497e-05	0.665214	0.348	0.222
Mov10	9.6556e-07	0.0267441	0.35136	0.348	0.242
Wipi2	6.62134e-07	0.0183398	0.280328	0.348	0.231
4930511M06Rik	8.40899e-96	2.32912e-91	3.38438	0.346	0.048
Atp7b	0.000502226	1	2.79799	0.014	0.003
Ublcp1	1.2301e-07	0.00340714	0.319777	0.346	0.226
Gm49164	9.93783e-05	1	2.79711	0.026	0.007
Gm16240	0.00215366	1	2.79561	0.011	0.001
Plec	4.24806e-07	0.0117663	0.319082	0.346	0.241
A730065G17Rik	0.000166183	1	2.78793	0.013	0.001
Proser2	5.22165e-165	1.44629e-160	7.85721	0.344	0.002
Kcnc1	4.83892e-05	1	2.78297	0.011	0.001
Swap70	9.00972e-24	2.49551e-19	1.0214	0.344	0.159
Usp49	6.92822e-11	1.91898e-06	0.534447	0.344	0.208
Tyw1	1.05277e-07	0.00291597	0.405731	0.344	0.228
Cep70	6.9021e-08	0.00191174	0.383267	0.344	0.237
Nrros	0.00303542	1	2.77242	0.01	0.001
Rapgef4os3	0.000222949	1	2.76433	0.01	0.001
Tubb3	5.30744e-06	0.147006	2.76321	0.021	0.003
Nrbp1	3.81134e-07	0.0105566	0.34708	0.344	0.229
Fech	4.362e-07	0.0120819	0.246782	0.344	0.229
Baz1a	1.56348e-50	4.33052e-46	1.97168	0.343	0.099
Elovl5	1.70074e-223	4.71071e-219	2.75632	0.898	0.323
Gm16201	1.0598e-53	2.93542e-49	1.81226	0.343	0.095
Rsad2	0.00111693	1	2.75179	0.01	0.001
Agfg2	4.82568e-30	1.33662e-25	1.43536	0.343	0.145
Net1	1.93805e-15	5.368e-11	0.885986	0.343	0.199
Ascc1	2.86101e-19	7.92442e-15	0.852569	0.343	0.171
Gm13889	0.000270199	1	2.74177	0.01	0.001
Hsd17b4	1.36715e-12	3.78673e-08	0.639641	0.343	0.196
Wdr12	2.20954e-11	6.11998e-07	0.601182	0.343	0.2
Ssmem1	0.00849112	1	2.73436	0.01	0.002
Gdi1	1.21198e-08	0.000335695	0.574269	0.343	0.223
Mlh1	4.51673e-11	1.25104e-06	0.540301	0.343	0.207
Sntg2	4.25565e-153	1.17873e-148	6.19122	0.341	0.006
March2	1.98096e-30	5.48687e-26	1.18567	0.341	0.131
Mapkbp1	4.6277e-13	1.28178e-08	0.736168	0.341	0.2
Yars	8.54707e-17	2.36737e-12	0.723599	0.341	0.178
Nsfl1c	3.50855e-16	9.71797e-12	0.644113	0.341	0.179
Atpaf1	2.73686e-08	0.000758055	0.489944	0.341	0.225
Dnajc25	8.64451e-10	2.39436e-05	0.436883	0.341	0.21
Ppil4	3.40959e-08	0.000944388	0.355067	0.341	0.224
E130111B04Rik	2.90236e-179	8.03895e-175	10.1108	0.34	0
Arhgef6	4.77873e-100	1.32361e-95	3.09389	0.34	0.042
Map3k10	2.70109e-14	7.48148e-10	0.731445	0.34	0.192
Rbbp5	9.42996e-10	2.61191e-05	0.563038	0.34	0.214
Golga7	4.69576e-11	1.30063e-06	0.54786	0.34	0.203
Wdr59	5.30504e-08	0.00146939	0.507258	0.34	0.225
Abcb4	0.00023844	1	2.70373	0.021	0.004
Cep63	8.23834e-11	2.28186e-06	0.418919	0.34	0.204
Stat3	2.33524e-07	0.00646815	0.412525	0.34	0.229
Mtm1	8.31577e-09	0.00023033	0.36378	0.34	0.213
Fstl5	8.30039e-05	1	2.69074	0.019	0.004
Pctp	2.7364e-06	0.0757927	2.68992	0.021	0.003
Kdm6b	8.65393e-07	0.0239696	0.352309	0.34	0.235
Tulp2	2.44282e-40	6.76614e-36	1.84117	0.338	0.117
Slc38a1	2.00223e-23	5.54578e-19	1.26063	0.338	0.161
Lactb2	2.5413e-27	7.0389e-23	1.16022	0.338	0.143
2010315B03Rik	6.01115e-21	1.66497e-16	0.918125	0.338	0.158
Gm26982	0.0034076	1	2.66537	0.01	0.002
Nxpe2	2.60343e-05	0.721099	2.66519	0.032	0.007
Nr0b1	0.000117194	1	2.6645	0.014	0.002
Prpsap2	6.20095e-09	0.000171754	0.498233	0.338	0.216
Unc13b	7.09261e-55	1.96451e-50	3.25176	0.337	0.045
Tmem179b	1.49362e-37	4.13703e-33	1.42122	0.337	0.116
Prkaca	2.25706e-18	6.25161e-14	0.905678	0.337	0.17
Nphp3	1.18252e-14	3.27534e-10	0.735005	0.337	0.186
1110006O24Rik	0.000515843	1	2.64282	0.016	0.002
Lzts2	4.58607e-11	1.27025e-06	0.628807	0.337	0.203
Smg5	1.24897e-11	3.45939e-07	0.587303	0.337	0.199
Pml	1.63181e-09	4.51978e-05	0.545861	0.337	0.209
Unc13d	5.37986e-06	0.149011	2.63163	0.018	0.002
Ap5m1	6.83648e-07	0.0189357	0.357241	0.337	0.227
9430038I01Rik	3.81232e-32	1.05594e-27	1.42736	0.335	0.132
Lrrc28	1.80387e-10	4.99636e-06	0.601186	0.335	0.212
Oma1	1.80604e-09	5.00238e-05	0.51508	0.335	0.208
Xpnpep1	1.92147e-09	5.32209e-05	0.503948	0.335	0.209
Psma2	2.53856e-08	0.00070313	0.480026	0.335	0.218
Ccdc77	4.45656e-07	0.0123438	0.393941	0.335	0.227
Ccdc174	3.32041e-08	0.000919688	0.381905	0.335	0.216
Cttn	1.02296e-06	0.0283338	0.337756	0.335	0.225
Rgcc	2.9773e-06	0.0824653	2.61835	0.049	0.009
Gm49024	0.000271455	1	2.61568	0.01	0.001
Ehmt2	1.14689e-08	0.000317667	0.271619	0.335	0.217
Npas2	1.5143e-110	4.1943e-106	3.93781	0.333	0.031
Slc25a37	1.46579e-56	4.05995e-52	2.20568	0.333	0.083
Cyb5b	1.4287e-193	3.95721e-189	2.60297	0.858	0.311
Gm29254	0.00844035	1	2.60297	0.01	0.002
Gt(ROSA)26Sor	1.59225e-18	4.41021e-14	0.858197	0.333	0.164
Selenbp2	0.000224357	1	2.59674	0.011	0.001
Rassf10	2.50384e-05	0.693513	2.59415	0.016	0.002
Slc30a6	1.4522e-13	4.02231e-09	0.746678	0.333	0.19
Prep	5.66028e-11	1.56778e-06	0.507784	0.333	0.199
Lrrk1	8.60987e-10	2.38476e-05	0.446378	0.333	0.212
Rel	3.90219e-71	1.08083e-66	2.36045	0.332	0.061
Itpk1	1.63563e-57	4.53036e-53	1.88109	0.332	0.08
Ccs	1.68933e-29	4.67911e-25	1.18289	0.332	0.13
Gm11508	7.70927e-13	2.13531e-08	0.63357	0.332	0.187
Psmd12	4.39044e-08	0.00121607	0.435539	0.332	0.216
Lipg	2.16454e-55	5.99535e-51	2.18593	0.33	0.085
Cxxc4	3.8387e-44	1.06324e-39	1.75836	0.33	0.099
Parp4	1.54493e-10	4.27916e-06	0.501975	0.33	0.202
Gpi1	8.8337e-47	2.44676e-42	1.78923	0.329	0.095
Trap1	1.09063e-15	3.02083e-11	0.776301	0.329	0.172
Rnf2	2.56106e-185	7.09361e-181	2.57277	0.903	0.422
Cfap97	2.11376e-10	5.8547e-06	0.439644	0.329	0.198
Tspan11	1.10175e-06	0.0305163	0.386807	0.329	0.227
Fam13a	4.36671e-47	1.20949e-42	2.02307	0.327	0.099
D6Ertd474e	0.000517478	1	2.56463	0.013	0.001
Gm17090	8.23359e-06	0.228054	2.56292	0.014	0.001
Gm47561	0.00849112	1	2.5605	0.01	0.001
Gm33037	0.000899455	1	2.56032	0.022	0.003
Acer1	0.00505476	1	2.55949	0.011	0.003
A930015D03Rik	4.03167e-31	1.11669e-26	1.32097	0.327	0.123
Sfxn5	8.23282e-28	2.28033e-23	1.1902	0.327	0.135
Atg13	1.93938e-19	5.3717e-15	1.04225	0.327	0.157
Dcun1d2	5.42413e-13	1.50238e-08	0.668766	0.327	0.191
Dcun1d4	9.85159e-11	2.72869e-06	0.500336	0.327	0.195
Prcc	1.16698e-07	0.00323229	0.432973	0.327	0.217
Gm15513	3.42679e-05	0.949152	2.55002	0.013	0.001
Wsb2	6.42014e-08	0.00177825	0.412426	0.327	0.211
Mrps6	3.28765e-46	9.10613e-42	2.03236	0.325	0.094
Dcaf12	1.31917e-09	3.65384e-05	0.513089	0.325	0.2
Hacl1	6.01913e-35	1.66718e-30	1.47057	0.324	0.118
Mpped2	7.86191e-28	2.17759e-23	1.45798	0.324	0.135
Elf4	4.99754e-30	1.38422e-25	1.42923	0.324	0.126
Tecpr1	7.89109e-33	2.18567e-28	1.30658	0.324	0.119
Cyhr1	9.73788e-25	2.6972e-20	1.10139	0.324	0.14
Gm50050	0.000118062	1	2.53554	0.014	0.002
Ccdc154	4.26786e-05	1	2.53273	0.01	0
Cd27	5.16203e-05	1	2.53266	0.016	0.003
Krba1	2.78275e-15	7.70766e-11	0.746553	0.324	0.172
Srp54a	2.04992e-11	5.67788e-07	0.633161	0.324	0.19
Chga	1.94107e-06	0.0537638	2.52465	0.022	0.004
Lasp1	2.374e-07	0.0065755	0.408867	0.324	0.216
Pstk	2.87252e-08	0.000795631	0.400256	0.324	0.21
Iscu	3.8791e-52	1.07443e-47	1.95463	0.322	0.084
A730071L15Rik	0.000779742	1	2.51986	0.011	0.001
Tfrc	1.82911e-22	5.06627e-18	1.15668	0.322	0.143
Slc13a1	0.0034488	1	2.51677	0.01	0.002
L1cam	0.00611798	1	2.51423	0.013	0.003
Sec23b	5.41655e-15	1.50028e-10	0.892545	0.322	0.177
Psma1	1.58999e-06	0.0440397	0.427679	0.322	0.224
5430401H09Rik	3.3229e-135	9.20377e-131	5.39561	0.321	0.01
Tecta	0.000134711	1	2.51108	0.018	0.004
Alx1	4.80402e-05	1	2.50673	0.01	0.001
Npr1	2.50172e-54	6.92928e-50	1.96054	0.321	0.078
C7	2.5146e-13	6.96493e-09	1.66482	0.321	0.197
Msi2	0	0	2.49432	1	0.902
Arpc1b	5.42964e-27	1.5039e-22	1.15958	0.319	0.128
Rnf125	0.00208872	1	2.48642	0.019	0.004
Gm47760	5.26404e-05	1	2.48457	0.018	0.003
Qsox1	3.83801e-28	1.06305e-23	1.0745	0.319	0.128
Pip4k2b	4.35627e-18	1.2066e-13	0.768374	0.319	0.154
Aasdhppt	3.12939e-12	8.66778e-08	0.650497	0.319	0.185
Psma6	4.36178e-09	0.000120813	0.444425	0.319	0.197
Cdx1	0.000272716	1	2.47732	0.01	0.001
Pnpla7	1.07143e-16	2.96764e-12	0.83422	0.317	0.152
Slc15a5	0.000508236	1	2.47498	0.014	0.003
Dnajb11	1.29759e-15	3.59406e-11	0.791601	0.317	0.164
Hprt	3.69586e-12	1.02368e-07	0.638409	0.317	0.178
Pskh1	4.6736e-08	0.00129449	0.392209	0.317	0.197
Pced1b	4.13834e-07	0.0114624	0.243639	0.317	0.205
Gm13748	0.000519287	1	2.47134	0.013	0.002
Dmxl2	1.0834e-12	3.00081e-08	0.696804	0.316	0.181
Vps53	1.14866e-12	3.18155e-08	0.693747	0.316	0.177
Ago1	7.10519e-13	1.968e-08	0.645954	0.316	0.18
Zfyve26	3.78157e-09	0.000104742	0.593798	0.316	0.195
Nckap5l	1.35661e-08	0.000375753	0.52466	0.316	0.203
Ndufa7	7.61629e-08	0.00210956	0.396214	0.316	0.202
Fbxo16	1.53723e-128	4.25782e-124	4.9252	0.314	0.012
Abhd2	1.68553e-156	4.66859e-152	2.46018	0.818	0.32
Mpp3	2.90986e-75	8.05972e-71	2.4474	0.314	0.053
Prdx3	6.11376e-38	1.69339e-33	1.46204	0.314	0.104
Gm43016	0.000509749	1	2.45405	0.016	0.004
Pfkfb2	1.18095e-21	3.271e-17	0.994429	0.314	0.144
Rassf7	0.000834464	1	2.45337	0.014	0.002
4930512H18Rik	0.0178194	1	2.45152	0.01	0.003
Nacc1	6.65648e-18	1.84371e-13	0.923084	0.314	0.153
Stard3nl	1.29581e-06	0.0358912	0.465718	0.314	0.217
Scaf1	5.56857e-07	0.0154238	0.28742	0.314	0.209
Exoc6	2.10917e-85	5.84197e-81	3.32539	0.313	0.037
Opcml	4.4162e-96	1.2232e-91	3.08461	0.313	0.038
Lmln	2.36679e-36	6.55554e-32	1.47232	0.313	0.104
Olfr872	0.0187119	1	2.43626	0.048	0.029
Ak3	3.55789e-24	9.85465e-20	1.12075	0.313	0.139
Ift52	5.53072e-18	1.5319e-13	0.890204	0.313	0.154
Akt1	3.18722e-13	8.82795e-09	0.647411	0.313	0.173
Apopt1	3.21716e-09	8.91088e-05	0.425618	0.313	0.19
Chp1	1.09931e-22	3.04486e-18	1.00627	0.311	0.135
Smarcal1	1.51672e-19	4.20102e-15	0.973063	0.311	0.148
Gusb	1.17296e-11	3.24887e-07	0.66209	0.311	0.178
Prorp	5.21592e-12	1.4447e-07	0.549322	0.311	0.176
Brk1	3.6317e-08	0.00100591	0.404425	0.311	0.193
Gm5627	0.000167158	1	2.41934	0.013	0.002
Dnajc8	9.4831e-07	0.0262663	0.381481	0.311	0.209
Acox1	1.02213e-06	0.0283109	0.308319	0.311	0.205
Cd82	1.40117e-88	3.88097e-84	3.05272	0.309	0.039
Tmem164	1.26796e-286	3.51199e-282	2.4134	0.995	0.872
Plcxd2	2.65142e-05	0.734389	2.41127	0.024	0.005
Prune1	1.62724e-27	4.50714e-23	1.15735	0.309	0.12
Gm53	1.58066e-20	4.3781e-16	1.04742	0.309	0.144
Gm26608	0.00033158	1	2.41024	0.014	0.002
Rap2c	4.49054e-17	1.24379e-12	0.823685	0.309	0.155
Stk25	5.02455e-14	1.3917e-09	0.734166	0.309	0.168
Atp5g3	1.18419e-15	3.27997e-11	0.648194	0.309	0.158
Ube3b	1.45943e-10	4.04232e-06	0.627666	0.309	0.185
Hgsnat	1.05207e-07	0.00291401	0.360094	0.309	0.197
Derl1	6.36436e-08	0.0017628	0.353888	0.309	0.194
Gm43514	8.04929e-05	1	2.39988	0.016	0.003
Dhx35	8.33878e-08	0.00230968	0.313511	0.309	0.199
Sel1l	5.07856e-208	1.40666e-203	2.39501	0.93	0.436
Shmt1	1.27601e-64	3.5343e-60	2.55466	0.308	0.057
Gm29185	0.00507684	1	2.39229	0.011	0.003
Pik3r3	4.70191e-26	1.30234e-21	1.4762	0.308	0.117
Gpkow	8.91808e-23	2.47013e-18	1.04733	0.308	0.135
Gm49086	0.000117627	1	2.38793	0.013	0.002
Acaca	9.86271e-242	2.73177e-237	2.38725	0.979	0.658
Adnp2	2.28729e-14	6.33535e-10	0.644775	0.308	0.164
Hivep3	5.71337e-177	1.58249e-172	2.38307	0.847	0.318
Trim16	0.000774013	1	2.37817	0.011	0.002
Slc25a3	9.52212e-177	2.63744e-172	2.37797	0.836	0.321
Cpne3	1.72755e-07	0.00478498	0.434549	0.308	0.197
Pacrg	7.03248e-84	1.94786e-79	2.85066	0.306	0.04
Paip2b	1.56946e-21	4.34709e-17	1.19746	0.306	0.141
Zic3	5.29097e-05	1	2.37344	0.018	0.002
Nbeal2	0.000334926	1	2.37238	0.014	0.002
Osbpl6	1.57654e-08	0.000436669	0.990941	0.306	0.205
Lrrc42	3.02444e-17	8.37709e-13	0.954695	0.306	0.152
Syne4	8.46691e-06	0.234516	2.3664	0.021	0.004
Atg7	8.13053e-07	0.0225199	0.51084	0.306	0.21
Vps72	5.79353e-10	1.60469e-05	0.480164	0.306	0.185
4933424L21Rik	0.000167485	1	2.36311	0.011	0.002
Tmem217	0.000225775	1	2.36054	0.011	0.001
Pdcd11	2.62872e-07	0.00728104	0.386523	0.306	0.2
Stk17b	2.5433e-59	7.04443e-55	2.56841	0.305	0.067
Dcaf4	2.08686e-38	5.78019e-34	1.65091	0.305	0.097
Gm47112	0.0034488	1	2.35847	0.01	0.002
Tmem189	8.58988e-35	2.37922e-30	1.54102	0.305	0.107
Sgsm2	7.46791e-34	2.06846e-29	1.45159	0.305	0.106
Plcb4	1.21321e-273	3.36035e-269	2.35544	0.995	0.716
Art5	0.00031015	1	2.35523	0.018	0.003
Gm15704	0.000224357	1	2.35392	0.011	0.001
Fras1	1.23145e-17	3.41087e-13	1.28138	0.305	0.166
1700093K21Rik	4.36282e-05	1	2.34654	0.013	0.001
Map6d1	1.24438e-05	0.344669	2.34636	0.019	0.003
Ccdc191	1.82285e-08	0.000504893	0.503839	0.305	0.194
Sf3a1	5.19635e-10	1.43929e-05	0.468198	0.305	0.182
Gm49460	0.000224829	1	2.34326	0.011	0.001
Gas6	5.31495e-23	1.47213e-18	1.00189	0.303	0.135
Eppk1	0.000118498	1	2.34221	0.014	0.002
Tom1	1.29908e-19	3.59818e-15	0.986849	0.303	0.143
Ift20	5.70471e-22	1.58009e-17	0.983321	0.303	0.134
Hcn2	1.62145e-05	0.449108	2.33155	0.027	0.005
6030443J06Rik	3.89057e-15	1.07761e-10	0.859118	0.303	0.161
Cyp4f13	5.01931e-17	1.39025e-12	0.793049	0.303	0.148
Tomm40	2.00816e-10	5.56219e-06	0.679907	0.303	0.18
Suclg1	2.36212e-13	6.5426e-09	0.607657	0.303	0.167
Mmab	2.36207e-59	6.54246e-55	2.19559	0.301	0.066
Aebp1	9.19961e-208	2.54811e-203	2.32379	0.92	0.349
Mmgt2	6.35257e-24	1.75953e-19	1.14027	0.301	0.128
Srl	3.79442e-12	1.05098e-07	0.714558	0.301	0.172
Rora	2.89896e-249	8.02954e-245	2.32057	0.994	0.902
Tomm20l	8.68538e-06	0.240568	2.31649	0.024	0.004
Tox4	7.03594e-16	1.94881e-11	0.693531	0.301	0.152
Socs4	2.09793e-10	5.81084e-06	0.609484	0.301	0.177
Zcchc2	5.75356e-12	1.59362e-07	0.592377	0.301	0.166
Sugp1	5.80874e-08	0.0016089	0.462754	0.301	0.189
Gm6787	0.00509161	1	2.30618	0.011	0.002
Kpna6	1.41608e-07	0.00392226	0.442636	0.301	0.193
Plcl2	8.48007e-183	2.34881e-178	2.30339	0.936	0.576
Gm17216	0.000214752	1	2.30135	0.016	0.003
Lipe	2.55316e-63	7.07175e-59	2.43328	0.3	0.059
Pparg	0.00111915	1	2.30098	0.01	0.001
Scyl3	2.17658e-13	6.0287e-09	0.744483	0.3	0.16
Mtmr6	3.81687e-09	0.00010572	0.482147	0.3	0.184
Tmem253	0.000508236	1	2.29872	0.016	0.003
Gm13067	0.000224829	1	2.29854	0.01	0.001
3830406C13Rik	2.03441e-09	5.63491e-05	0.377709	0.3	0.176
A530072M11Rik	3.38688e-63	9.38098e-59	2.38908	0.298	0.058
Gm28578	0.00216776	1	2.29257	0.011	0.002
Ccdc122	3.05709e-32	8.46752e-28	1.44596	0.298	0.107
Rnf34	2.44515e-24	6.77257e-20	1.20329	0.298	0.126
Rnf166	8.88824e-23	2.46186e-18	1.0285	0.298	0.126
Fam110b	2.19514e-175	6.08011e-171	2.29114	0.922	0.546
Gm26749	7.65005e-12	2.11891e-07	0.640091	0.298	0.17
Rtp4	0.00135414	1	2.28861	0.011	0.003
Vps45	6.22969e-08	0.0017255	0.50568	0.298	0.189
Gm20743	0.00345472	1	2.28639	0.01	0.002
Acat3	5.23725e-05	1	2.28235	0.018	0.003
Abca5	2.94658e-08	0.000816144	0.490892	0.298	0.191
Lrpap1	1.63359e-09	4.52471e-05	0.485163	0.298	0.176
Mmp24	0.000784065	1	2.28007	0.011	0.001
Mettl24	5.50377e-07	0.0152443	0.446305	0.298	0.204
Zbtb26	2.5693e-07	0.00711645	0.265595	0.298	0.191
Gm50431	0.000213368	1	2.27839	0.014	0.003
B930059L03Rik	0.00509901	1	2.27558	0.011	0.002
Cdon	2.45519e-197	6.80038e-193	2.27528	0.973	0.683
Layn	3.11579e-51	8.63012e-47	2.17374	0.297	0.07
Taco1os	1.40455e-05	0.389031	2.27373	0.022	0.004
Gsr	2.86359e-30	7.93156e-26	1.31627	0.297	0.106
1700055D18Rik	0.00051355	1	2.27252	0.013	0.003
Gm20655	1.83619e-05	0.508588	2.27148	0.018	0.003
Zfp809	2.85446e-13	7.90628e-09	0.722928	0.297	0.16
March8	1.9152e-141	5.30471e-137	2.27105	0.799	0.306
Sema4b	2.4484e-10	6.78157e-06	0.686077	0.297	0.174
Phykpl	8.69095e-12	2.40722e-07	0.677606	0.297	0.167
Gtf2e1	4.43054e-09	0.000122717	0.631884	0.297	0.183
Ppat	3.34324e-07	0.0092601	0.493225	0.297	0.201
Slc6a14	0.0332977	1	2.26745	0.01	0.002
Kcnt1	1.594e-128	4.41507e-124	7.39108	0.295	0.001
Inpp4b	8.17492e-15	2.26429e-10	1.60259	0.295	0.168
Gm45479	0.000778306	1	2.26349	0.011	0.002
Kbtbd8	9.5707e-06	0.265089	2.26345	0.027	0.004
Gm27184	0.000517377	1	2.26195	0.016	0.003
Nacc2	4.28019e-32	1.18553e-27	1.29371	0.295	0.105
E030030I06Rik	7.46648e-25	2.06807e-20	1.21231	0.295	0.124
Cyb5r4	4.80313e-15	1.33037e-10	0.879094	0.295	0.15
Cbll1	4.25548e-08	0.00117868	0.544624	0.295	0.182
Sec61g	2.01999e-09	5.59497e-05	0.431553	0.295	0.174
Rabl3	7.19516e-07	0.0199291	0.351008	0.295	0.194
Trpv3	4.89301e-06	0.135526	2.24712	0.029	0.007
Spta1	7.10162e-05	1	2.24669	0.029	0.006
Bend7	5.87447e-54	1.62711e-49	2.29948	0.293	0.061
Ptpn4	9.11843e-235	2.52562e-230	2.24539	0.979	0.611
Ap1b1	2.15332e-18	5.96427e-14	1.01708	0.293	0.139
Ly6e	3.59146e-16	9.94764e-12	0.86207	0.293	0.148
Zhx2	6.99591e-15	1.93773e-10	0.856801	0.293	0.156
Pccb	1.08521e-14	3.00582e-10	0.650265	0.293	0.148
Cog6	1.86251e-10	5.15879e-06	0.635232	0.293	0.178
Gm28694	0.000527503	1	2.23701	0.013	0.002
Snapc1	4.89118e-09	0.000135476	0.460864	0.293	0.176
Gm31084	1.48168e-149	4.10394e-145	10.1614	0.292	0
Phyh	1.4696e-62	4.07051e-58	2.37215	0.292	0.059
Enpp6	3.83047e-45	1.06096e-40	2.21247	0.292	0.084
Gm15347	5.33613e-05	1	2.22803	0.018	0.003
Gm13938	0.0002272	1	2.22473	0.011	0.001
Casp9	1.79959e-42	4.9845e-38	1.76735	0.292	0.083
Sox2ot	0.00930925	1	2.21562	0.018	0.004
Gm19585	0.00078696	1	2.21409	0.011	0.002
Pip4p1	2.46289e-26	6.8217e-22	1.1847	0.292	0.115
6330408M09Rik	0.00184079	1	2.21128	0.013	0.003
Hspa12a	5.01581e-136	1.38928e-131	2.21114	0.781	0.315
Zfp467	2.14532e-25	5.94212e-21	1.11636	0.292	0.117
Mrps5	9.49852e-21	2.6309e-16	1.04472	0.292	0.131
Sh3bp5	1.39996e-19	3.8776e-15	0.958684	0.292	0.132
Crls1	3.25816e-15	9.02446e-11	0.840086	0.292	0.15
Pmm2	6.53999e-11	1.81145e-06	0.66903	0.292	0.172
Kif3b	7.35619e-12	2.03752e-07	0.668908	0.292	0.157
Gm19412	8.12054e-05	1	2.20183	0.016	0.003
Mapk6	8.74815e-09	0.000242306	0.550688	0.292	0.177
Ell	7.73698e-07	0.0214299	0.369658	0.292	0.193
Sipa1l2	8.84371e-09	0.000244953	0.340746	0.292	0.188
Sphkap	1.87206e-125	5.18524e-121	11.4909	0.29	0
Ptgr2	2.28874e-54	6.33934e-50	2.24571	0.29	0.066
Tbx3	6.23989e-49	1.72832e-44	1.87598	0.29	0.073
1700086O06Rik	8.4238e-29	2.33322e-24	1.43186	0.29	0.111
Fasn	1.77067e-19	4.9044e-15	0.960189	0.29	0.132
Ap3s2	6.82357e-10	1.88999e-05	0.611363	0.29	0.174
Lrmp	0.000788142	1	2.18535	0.019	0.004
Gm12714	0.00112359	1	2.18394	0.01	0.001
Taz	1.15814e-09	3.20781e-05	0.451957	0.29	0.17
Agxt2	3.60917e-06	0.0999668	2.17937	0.022	0.004
Fbxl19	9.71355e-10	2.69046e-05	0.586412	0.289	0.176
Gm34923	0.000272716	1	2.17769	0.01	0.001
Tmed5	5.08727e-10	1.40907e-05	0.500273	0.289	0.172
Plaat3	0.000135667	1	2.1756	0.016	0.003
Fbxo9	4.86546e-09	0.000134764	0.46486	0.289	0.175
Nr2c1	1.70993e-08	0.000473615	0.46136	0.289	0.181
Selenok	5.80973e-08	0.00160918	0.356283	0.289	0.181
Pum3	3.94264e-07	0.0109203	0.283513	0.289	0.185
Atp8a1	1.98852e-41	5.5078e-37	2.08787	0.287	0.083
Mmd2	1.53516e-29	4.25208e-25	1.39219	0.287	0.1
Mitf	8.05398e-19	2.23079e-14	1.12378	0.287	0.137
Usp5	1.02938e-16	2.85118e-12	0.940921	0.287	0.141
Gm12764	0.000670685	1	2.16083	0.016	0.004
Adgrg7	0.00307441	1	2.16071	0.013	0.003
Zbtb38	3.75464e-16	1.03996e-11	0.71841	0.287	0.139
Olfr873	2.66595e-05	0.738415	2.1561	0.026	0.006
B230307C23Rik	9.18599e-07	0.0254434	0.371452	0.287	0.188
4930547M16Rik	0.000776873	1	2.15316	0.011	0.001
Ccdc93	4.28351e-08	0.00118645	0.362434	0.287	0.178
Abhd3	1.6082e-60	4.45438e-56	2.31347	0.285	0.054
Dpp3	2.96611e-30	8.21554e-26	1.41978	0.285	0.1
Osbpl11	1.29806e-166	3.59538e-162	2.14928	0.863	0.353
Gm15581	0.00220732	1	2.14846	0.016	0.003
Ptpn23	3.11942e-15	8.64016e-11	0.913283	0.285	0.146
Ensa	1.77139e-09	4.9064e-05	0.56646	0.285	0.171
Atp5j	6.52586e-10	1.80753e-05	0.519377	0.285	0.165
Pkm	1.29514e-07	0.00358728	0.484912	0.285	0.184
Rhox8	7.94562e-06	0.220078	2.14249	0.027	0.006
Fam169a	4.83159e-97	1.33825e-92	10.1609	0.284	0
Gm43462	3.09185e-35	8.56381e-31	1.52399	0.284	0.091
Pgam1	1.64556e-27	4.55786e-23	1.34584	0.284	0.104
Gm2a	6.65457e-25	1.84318e-20	1.05697	0.284	0.112
Arhgef4	4.59833e-05	1	2.13436	0.04	0.009
Tti1	2.30444e-13	6.38283e-09	0.716785	0.284	0.152
Lsm1	1.03782e-07	0.00287455	0.487948	0.284	0.178
Tbc1d22b	7.97517e-07	0.0220896	0.385622	0.284	0.188
Zfp64	4.25179e-07	0.0117766	0.324336	0.284	0.186
1700020G17Rik	4.22151e-139	1.16927e-134	10.271	0.282	0
Utp14b	5.76535e-24	1.59689e-19	1.17948	0.282	0.115
Man2a1	2.29254e-205	6.34987e-201	2.12791	0.967	0.612
Piga	9.06641e-21	2.51121e-16	1.0318	0.282	0.127
4930505N22Rik	6.03658e-06	0.167201	2.12049	0.03	0.007
Slc25a21	0.00911609	1	2.11812	0.029	0.009
Thap4	4.15963e-13	1.15213e-08	0.737458	0.282	0.155
Fosl2	7.14509e-09	0.000197905	0.681205	0.282	0.177
Psmc1	5.43866e-13	1.5064e-08	0.642978	0.282	0.153
Gm16754	0.0179373	1	2.11471	0.01	0.003
Fam49a	3.0703e-09	8.50411e-05	0.525814	0.282	0.173
Washc3	6.4017e-10	1.77314e-05	0.515605	0.282	0.163
Srp68	1.71149e-08	0.000474049	0.503815	0.282	0.179
Tbc1d20	2.34354e-08	0.000649114	0.404509	0.282	0.174
Bloc1s5	1.887e-38	5.22661e-34	1.72577	0.281	0.083
Gm15614	1.28383e-27	3.55596e-23	1.25635	0.281	0.105
Gm15511	2.05887e-06	0.0570266	2.1012	0.022	0.003
Mpv17l	1.34382e-09	3.72212e-05	0.578533	0.281	0.168
Wwc1	4.19516e-69	1.16198e-64	2.91337	0.279	0.046
Sh2d5	1.8549e-05	0.513771	2.09814	0.016	0.002
Gm4756	5.37792e-05	1	2.09678	0.019	0.004
Cyp51	9.08687e-157	2.51688e-152	2.09596	0.88	0.447
Shld1	2.52938e-19	7.00589e-15	1.08832	0.279	0.13
Fam185a	2.00214e-20	5.54553e-16	0.873232	0.279	0.119
D030051J21Rik	0.00112359	1	2.09235	0.01	0.001
Gm6712	7.68896e-07	0.0212969	0.435723	0.279	0.18
Proser1	3.46547e-07	0.00959867	0.418651	0.279	0.184
Gm12474	1.06169e-99	2.94068e-95	3.89452	0.278	0.02
Mycbpap	0.000802045	1	2.08737	0.019	0.005
6030469F06Rik	8.73168e-46	2.4185e-41	2.07288	0.278	0.071
Abhd4	4.91208e-41	1.36055e-36	1.84147	0.278	0.075
Slc11a2	3.27999e-32	9.08492e-28	1.50092	0.278	0.091
Adpgk	1.48877e-23	4.1236e-19	1.22005	0.278	0.113
Zbed4	3.84086e-12	1.06384e-07	0.58169	0.278	0.151
Gm2093	0.00675517	1	2.07896	0.014	0.004
Ccdc189	0.00040085	1	2.07629	0.019	0.004
Armc1	2.1048e-09	5.82987e-05	0.529115	0.278	0.164
Myrfl	0.00112582	1	2.07583	0.01	0.001
Gsg1l	1.83822e-160	5.09149e-156	2.0741	0.909	0.472
Ccr5	0.0180083	1	2.07325	0.01	0.002
Zfp946	2.06158e-09	5.71015e-05	0.51293	0.278	0.167
2610507I01Rik	3.92852e-88	1.08812e-83	3.28735	0.276	0.029
Rundc3b	3.03121e-55	8.39584e-51	2.75899	0.276	0.054
Sod2	1.05061e-25	2.90997e-21	1.44158	0.276	0.107
Pdk1	1.59135e-18	4.40771e-14	1.058	0.276	0.12
Pex5	1.22591e-16	3.39552e-12	0.858973	0.276	0.135
2010300C02Rik	0.00011687	1	2.06888	0.01	0.001
Tshr	0.0474396	1	2.06557	0.013	0.005
Pcsk7	2.21571e-14	6.13709e-10	0.735763	0.276	0.141
Ankra2	2.48129e-09	6.87269e-05	0.643862	0.276	0.171
Gm16043	0.00308313	1	2.05976	0.011	0.003
Gm11266	1.78752e-12	4.95108e-08	0.628991	0.276	0.152
Pbdc1	3.4558e-08	0.000957188	0.518505	0.276	0.171
Dguok	6.88028e-08	0.0019057	0.435188	0.276	0.172
Trmt1	3.91852e-07	0.0108535	0.366203	0.276	0.177
Casz1	3.39979e-05	0.941673	2.05158	0.026	0.005
Gm28905	1.35091e-114	3.74175e-110	4.84391	0.274	0.012
Tmem150a	2.18638e-69	6.05584e-65	2.61549	0.274	0.04
Gm16062	0.000518916	1	2.04654	0.016	0.003
Slc7a5	3.15943e-19	8.751e-15	1.15908	0.274	0.124
Psmd3	2.44995e-28	6.78586e-24	1.33684	0.273	0.098
Olfr1033	9.40078e-19	2.60383e-14	0.965541	0.273	0.125
Fbxo44	9.23853e-06	0.255889	2.04175	0.024	0.005
Atp6v1e1	8.95765e-13	2.48109e-08	0.775252	0.273	0.147
Fads6	5.51181e-71	1.52666e-66	2.82632	0.271	0.036
Atp6v0a1	8.17582e-147	2.26454e-142	2.03936	0.853	0.398
Napa	4.56066e-28	1.26321e-23	1.32825	0.271	0.1
Gatb	5.59085e-18	1.54855e-13	0.965472	0.271	0.124
Top3a	2.3503e-07	0.00650985	0.650754	0.271	0.175
Gm44190	3.73445e-06	0.103437	2.03055	0.032	0.008
Tmem25	5.4882e-05	1	2.02842	0.021	0.004
Tmem221	0.000794073	1	2.02817	0.019	0.005
Rexo1	1.6262e-11	4.50426e-07	0.608274	0.271	0.147
Smim13	5.15662e-09	0.000142828	0.529546	0.271	0.165
Ergic3	2.86643e-09	7.93944e-05	0.499935	0.271	0.156
Mettl6	1.47517e-09	4.08592e-05	0.287795	0.271	0.157
Ptpre	1.17052e-93	3.2421e-89	5.00578	0.27	0.011
Mtus2	2.09266e-69	5.79624e-65	2.88249	0.27	0.037
Gm37896	0.000849837	1	2.02064	0.014	0.003
Fat1	7.06616e-137	1.95718e-132	2.01628	0.877	0.468
Cnnm2	1.05341e-12	2.91773e-08	1.50405	0.27	0.15
Kcnk3	7.75832e-94	2.1489e-89	2.01441	0.703	0.321
Gm16867	0.000137275	1	2.01411	0.018	0.004
Hipk2	3.69851e-173	1.02441e-168	2.01272	0.965	0.594
Edem3	7.85741e-111	2.17635e-106	2.01249	0.817	0.423
Ccdc69	4.12842e-06	0.114349	2.00494	0.019	0.003
Mpp6	2.2463e-136	6.2218e-132	2.00073	0.839	0.379
A430035B10Rik	0.0181034	1	2.00046	0.01	0.002
Tesk2	1.68836e-17	4.67641e-13	1.08614	0.27	0.126
Atad3a	3.27557e-13	9.07268e-09	0.751114	0.27	0.143
Mtfr1	4.67751e-11	1.29558e-06	0.628782	0.27	0.149
Fyb2	0.00623706	1	1.99113	0.011	0.004
Elovl6	1.13552e-181	3.14517e-177	1.98985	0.954	0.61
Kcnq1ot1	8.01722e-199	2.22061e-194	1.98859	0.949	0.723
Setd1a	4.8484e-08	0.00134291	0.504571	0.27	0.164
Usp36	8.68649e-07	0.0240598	0.470389	0.27	0.177
Gabrr2	0.00112377	1	1.98335	0.016	0.004
Abcb9	2.2869e-05	0.633424	1.98309	0.021	0.004
Mxd4	1.21603e-07	0.00336817	0.256713	0.27	0.162
9530036O11Rik	1.13146e-125	3.13392e-121	7.01175	0.268	0.003
Abhd15	0.000411156	1	1.97352	0.019	0.004
Grik4	9.18883e-78	2.54512e-73	4.03066	0.268	0.036
Tmem150c	3.74938e-27	1.0385e-22	1.14227	0.268	0.096
Rab5if	7.92164e-22	2.19414e-17	1.04339	0.268	0.109
Gm38155	1.21713e-05	0.337121	1.97148	0.03	0.008
Whrn	1.3249e-19	3.66972e-15	1.00755	0.268	0.115
Pisd	4.06944e-14	1.12715e-09	0.784544	0.268	0.132
Gm15283	6.31656e-10	1.74956e-05	0.67764	0.268	0.158
Ptprb	0.0410984	1	1.96803	0.014	0.004
Dctn2	1.26501e-10	3.50382e-06	0.502325	0.268	0.149
Amd1	4.12005e-07	0.0114117	0.475578	0.268	0.17
Cdh13	3.17199e-66	8.78579e-62	3.48053	0.266	0.045
Eipr1	2.15469e-26	5.96806e-22	1.33617	0.266	0.095
Arid3a	3.91342e-17	1.08394e-12	0.89719	0.266	0.125
Ntmt1	2.47938e-14	6.86739e-10	0.886088	0.266	0.137
Heca	9.67074e-120	2.6786e-115	1.96274	0.791	0.336
Pag1	7.46816e-17	2.06853e-12	1.96196	0.447	0.328
Gorab	2.43984e-13	6.75787e-09	0.728133	0.266	0.139
Ik	1.01466e-07	0.0028104	0.421786	0.266	0.166
Rbfox3	5.4882e-05	1	1.95828	0.021	0.004
3830432H09Rik	0.00620511	1	1.95525	0.013	0.004
St8sia5	2.48116e-136	6.87232e-132	9.8715	0.265	0
Larp1b	2.67695e-42	7.41462e-38	2.10443	0.265	0.07
Cdkn1a	0.000677512	1	1.95386	0.018	0.004
Gm12227	2.72039e-06	0.0753495	1.95366	0.032	0.008
Gm17251	3.25792e-06	0.0902379	1.95208	0.037	0.009
Srxn1	0.000198792	1	1.95187	0.018	0.004
Gabra1	4.95034e-19	1.37114e-14	1.5451	0.265	0.124
Osbpl5	2.3041e-25	6.3819e-21	1.27423	0.265	0.103
2610203C22Rik	0.0195188	1	1.95057	0.011	0.002
Fxyd4	0.0034666	1	1.94651	0.01	0.002
Abcb8	7.15686e-24	1.98231e-19	1.24758	0.265	0.102
Fam163a	0.000205252	1	1.93959	0.03	0.01
Uck2	6.95592e-18	1.92665e-13	1.09802	0.265	0.119
Srrm3	0.00257714	1	1.93727	0.019	0.006
Gp6	0.00858063	1	1.93467	0.01	0.002
Rnf19a	6.19853e-132	1.71687e-127	1.93331	0.906	0.5
Gm43581	0.00185878	1	1.93082	0.013	0.004
Vac14	5.72488e-15	1.58568e-10	1.0468	0.265	0.131
Plin3	1.05111e-16	2.91135e-12	0.866617	0.265	0.124
Nmnat3	3.10672e-14	8.60499e-10	0.783484	0.265	0.131
Pbld1	2.01526e-06	0.0558187	1.92352	0.021	0.004
Slco2a1	0.00222411	1	1.91926	0.016	0.004
Chrm2	1.37741e-05	0.381515	1.9181	0.03	0.009
Gm37459	0.00187173	1	1.91678	0.014	0.004
Zfp617	5.38213e-09	0.000149074	0.613025	0.265	0.156
Ripk2	7.32409e-10	2.02863e-05	0.579685	0.265	0.156
Gm26789	4.94843e-06	0.137061	1.91362	0.029	0.006
Vipas39	1.38415e-07	0.00383383	0.465719	0.265	0.164
Ctsd	3.70442e-07	0.0102605	0.456566	0.265	0.167
Zfp317	1.16152e-07	0.00321718	0.43196	0.265	0.165
Gm12840	0.00052278	1	1.91033	0.016	0.004
Gm47512	8.15156e-06	0.225782	1.90902	0.027	0.006
Dedd2	3.84829e-05	1	1.90531	0.027	0.007
Gm16712	0.00517353	1	1.90411	0.011	0.003
Kcnc3	2.14288e-05	0.593534	1.90354	0.024	0.004
Gm9984	0.00184335	1	1.90348	0.014	0.004
Chdh	7.19506e-129	1.99289e-124	6.88859	0.263	0.001
Xkrx	0.00412423	1	1.89989	0.016	0.004
Tnfrsf23	9.04121e-06	0.250423	1.89863	0.024	0.005
Prkaa2	1.00928e-42	2.7955e-38	2.11747	0.263	0.067
Sept6	2.60749e-33	7.22223e-29	1.45484	0.263	0.083
Ercc4	3.4539e-16	9.56661e-12	1.04101	0.263	0.127
Bag1	1.38049e-16	3.82368e-12	0.959076	0.263	0.124
Soat1	2.64039e-103	7.31334e-99	1.8886	0.788	0.371
Slc26a7	7.04744e-11	1.952e-06	0.719589	0.263	0.151
Reep1	5.02939e-08	0.00139304	0.639234	0.263	0.167
Zbtb7a	2.20402e-09	6.10468e-05	0.613418	0.263	0.159
Sfxn1	5.71145e-08	0.00158196	0.473486	0.263	0.168
Atp6ap2	6.26039e-07	0.01734	0.440342	0.263	0.171
Sik1	4.74805e-29	1.31511e-24	1.47442	0.262	0.09
Trnt1	6.93505e-16	1.92087e-11	0.825974	0.262	0.126
9330102E08Rik	0.00309625	1	1.88217	0.013	0.003
Rbis	5.07829e-12	1.40658e-07	0.685876	0.262	0.137
Gm14636	6.99114e-05	1	1.87996	0.024	0.008
Vps33a	5.96222e-11	1.65142e-06	0.623804	0.262	0.144
Mylk3	7.22422e-05	1	1.87749	0.026	0.006
Gm48807	2.61253e-05	0.723617	1.87619	0.016	0.002
5730420D15Rik	1.44714e-05	0.40083	1.87617	0.022	0.004
Sdhaf2	4.98971e-08	0.00138205	0.494442	0.262	0.161
Tesmin	0.00685056	1	1.87389	0.014	0.004
Rundc3a	0.000530268	1	1.87381	0.013	0.002
AI480526	3.27698e-08	0.000907658	0.417089	0.262	0.158
Tnfsf13b	4.37423e-05	1	1.87265	0.029	0.009
4933402J07Rik	0.000690428	1	1.87092	0.018	0.004
Rnf128	1.60193e-81	4.43704e-77	3.82679	0.26	0.029
Stk39	4.43276e-157	1.22779e-152	1.8675	0.946	0.548
Gm43445	8.98393e-47	2.48837e-42	2.2451	0.26	0.061
Ccnj	1.31255e-18	3.63551e-14	0.950283	0.26	0.116
Gm26520	0.00516604	1	1.85918	0.011	0.003
Tmed8	6.05202e-18	1.67629e-13	0.937484	0.26	0.113
Bloc1s3	0.0331147	1	1.85466	0.011	0.004
Gpha2	0.00310503	1	1.85461	0.013	0.003
Asah1	1.06161e-135	2.94045e-131	1.8531	0.834	0.354
Slc13a5	3.48682e-05	0.965781	1.85304	0.013	0.002
Slc18b1	9.75935e-12	2.70314e-07	0.685021	0.26	0.141
Myc	8.61207e-05	1	1.85185	0.019	0.004
Tgfbrap1	8.07933e-14	2.23781e-09	0.652333	0.26	0.13
Ubc	2.86049e-12	7.92299e-08	0.596155	0.26	0.14
Fcnaos	0.000805054	1	1.84291	0.019	0.005
Cdc42se2	1.78059e-122	4.93187e-118	1.8424	0.844	0.406
Srd5a2	4.09878e-134	1.13528e-129	10.1016	0.258	0
Baiap2l1	2.66744e-28	7.38828e-24	1.52629	0.258	0.094
Slc25a25	2.13773e-20	5.92107e-16	1.33207	0.258	0.113
Nob1	4.49951e-28	1.24627e-23	1.27525	0.258	0.086
Gm16268	2.15538e-05	0.596998	1.84032	0.024	0.005
Gclm	1.65092e-24	4.57271e-20	1.217	0.258	0.098
Plk2	0.000217711	1	1.83978	0.026	0.008
Atp4a	0.000683942	1	1.83791	0.016	0.004
Gpsm3	0.000220374	1	1.8375	0.016	0.003
Btd	4.8799e-18	1.35163e-13	1.05762	0.258	0.116
Osbpl9	2.90334e-183	8.04168e-179	1.83614	0.962	0.666
Lacc1	3.29065e-18	9.11445e-14	1.02486	0.258	0.118
2610301B20Rik	1.86329e-12	5.16094e-08	0.816792	0.258	0.137
Tsks	0.00346066	1	1.83034	0.01	0.001
Nmt2	3.47772e-139	9.6326e-135	1.82829	0.863	0.397
Kremen1	7.36224e-10	2.03919e-05	0.616773	0.258	0.147
Ppp2r1a	1.03075e-07	0.00285498	0.362494	0.258	0.157
Zfp788	1.12587e-06	0.0311842	0.329512	0.258	0.167
1110017D15Rik	2.43142e-06	0.0673455	1.81696	0.026	0.005
Plxna1	1.31748e-06	0.0364915	0.25088	0.258	0.167
Oxr1	6.48158e-74	1.79527e-69	1.81436	0.732	0.409
Lncpint	4.6884e-121	1.29859e-116	9.99333	0.257	0
Xdh	7.99965e-127	2.21574e-122	7.77849	0.257	0.001
Bhlhe40	1.10025e-102	3.04748e-98	4.81809	0.257	0.012
Gm26531	0.0180083	1	1.81054	0.01	0.003
Retreg1	2.80549e-05	0.777065	1.81021	0.046	0.014
Gpam	2.80013e-108	7.7558e-104	1.80923	0.753	0.309
Slc38a9	1.27904e-118	3.54268e-114	1.80818	0.797	0.324
Prlr	1.91021e-143	5.2909e-139	1.808	0.962	0.669
Limk1	1.67484e-24	4.63897e-20	1.35675	0.257	0.099
Hinfp	3.74039e-25	1.03601e-20	1.23851	0.257	0.096
Gm28836	2.35659e-05	0.652728	1.8071	0.03	0.008
Gm29480	0.0179846	1	1.80654	0.01	0.003
Zfp275	1.018e-19	2.81966e-15	1.06505	0.257	0.108
Camta1	9.96514e-103	2.76015e-98	1.80394	0.807	0.437
Gypa	0.000562664	1	1.8034	0.026	0.008
Fam20a	2.14083e-25	5.92968e-21	1.05958	0.257	0.094
Aldh6a1	3.39254e-15	9.39664e-11	0.805337	0.257	0.127
Tbccd1	3.72017e-12	1.03041e-07	0.7663	0.257	0.138
Fam186b	0.00187954	1	1.8	0.014	0.003
6430562O15Rik	7.1821e-05	1	1.79978	0.029	0.008
Clpp	1.01018e-09	2.79799e-05	0.556659	0.257	0.15
Efhd1	3.2253e-111	8.93345e-107	6.06646	0.255	0.004
Fhod3	5.56646e-83	1.5418e-78	4.08346	0.255	0.02
Gm6410	0.00858063	1	1.79815	0.01	0.001
Lonp1	3.75089e-32	1.03892e-27	1.59216	0.255	0.081
Vps39	8.82484e-12	2.4443e-07	0.750447	0.255	0.138
Gm973	0.0103485	1	1.79369	0.019	0.007
Klf13	1.79587e-09	4.97421e-05	0.702021	0.255	0.145
Gm17135	7.69893e-06	0.213245	1.79174	0.032	0.008
Gprin3	0.000173415	1	1.79028	0.016	0.004
Farsa	1.17571e-08	0.000325649	0.534587	0.255	0.155
Camkk2	3.7086e-112	1.02721e-107	1.78911	0.786	0.34
Galnt17	5.08041e-81	1.40717e-76	4.75505	0.254	0.028
Gm10801	0.00223255	1	1.78834	0.016	0.004
Slc41a1	1.2259e-35	3.39551e-31	1.68357	0.254	0.073
Tdrp	0.00426881	1	1.7874	0.018	0.005
Mras	4.75059e-18	1.31582e-13	1.03544	0.254	0.112
AW146154	1.48802e-15	4.12151e-11	0.979926	0.254	0.121
4930426D05Rik	1.52985e-129	4.23738e-125	9.53614	0.252	0
Tmem86a	9.19677e-29	2.54732e-24	1.51414	0.252	0.085
Fam219a	2.56214e-29	7.09661e-25	1.44621	0.252	0.084
Plxnb1	8.48681e-28	2.35068e-23	1.40112	0.252	0.088
Recql5	1.01015e-17	2.7979e-13	1.08067	0.252	0.113
Inppl1	3.21196e-09	8.89647e-05	0.652797	0.252	0.147
Egfl8	0.00090926	1	1.77816	0.021	0.006
Arf3	4.44058e-08	0.00122995	0.635074	0.252	0.152
Gm7628	0.000289812	1	1.77759	0.022	0.006
Tor3a	0.000351764	1	1.77653	0.022	0.006
Gm2366	3.4451e-05	0.954225	1.77535	0.021	0.005
Ngb	0.00217484	1	1.77518	0.011	0.002
Thsd1	0.00081628	1	1.77249	0.038	0.014
Ndufa12	4.94957e-08	0.00137093	0.4936	0.252	0.15
Gtf2b	5.04065e-07	0.0139616	0.380778	0.252	0.16
Eif2ak2	1.3267e-06	0.036747	0.350672	0.252	0.167
Irf8	1.02533e-91	2.83997e-87	4.42576	0.25	0.016
Lypd6	5.39833e-67	1.49523e-62	3.15159	0.25	0.037
Ppp1r14c	1.40473e-60	3.89082e-56	2.78182	0.25	0.04
Gm42851	0.00861925	1	1.76663	0.01	0.002
Adgrv1	2.93917e-43	8.14091e-39	2.40216	0.25	0.061
Slc16a6	4.78552e-39	1.32549e-34	2.11367	0.25	0.065
Gnpda1	1.63106e-43	4.51772e-39	1.96724	0.25	0.061
1700016K05Rik	0.0195188	1	1.76063	0.011	0.004
AU021092	0.0106948	1	1.75883	0.011	0.002
Rpia	1.46352e-32	4.05367e-28	1.76912	0.25	0.077
Zfp958	3.66866e-12	1.01614e-07	0.775532	0.25	0.132
2810414N06Rik	0.000220374	1	1.75793	0.016	0.003
Gm26633	0.0008434	1	1.75776	0.014	0.003
Strn	5.37115e-104	1.4877e-99	1.7565	0.785	0.409
Atp2a1	6.99524e-05	1	1.75594	0.027	0.008
Gfra3	3.47279e-05	0.961892	1.75542	0.027	0.007
Apoo	8.92762e-11	2.47277e-06	0.660184	0.25	0.138
Usp50	2.90693e-10	8.05161e-06	0.595621	0.25	0.142
Gm26910	0.000525112	1	1.75012	0.016	0.003
D230025D16Rik	1.91046e-08	0.000529158	0.483087	0.25	0.149
Insig2	6.79452e-09	0.000188194	0.46007	0.25	0.144
Tmprss13	2.30637e-100	6.38819e-96	6.90878	0.249	0.002
Abca1	1.12228e-54	3.1085e-50	1.74571	0.703	0.451
B230303O12Rik	0.000117865	1	1.74506	0.026	0.008
Cep76	4.62148e-22	1.28006e-17	1.26253	0.249	0.101
Ren1	2.4095e-76	6.67383e-72	1.74377	0.711	0.333
Cmtr2	0.000295061	1	1.74339	0.021	0.006
Pianp	0.00078841	1	1.74291	0.011	0.002
Gm15535	1.02908e-05	0.285034	1.74118	0.037	0.011
Gm10244	0.00222502	1	1.73886	0.011	0.002
Gm32950	7.78131e-05	1	1.73867	0.022	0.005
Dusp9	0.000688569	1	1.73858	0.018	0.004
Dqx1	0.0270861	1	1.73718	0.016	0.006
Slc25a23	1.38947e-18	3.84856e-14	1.06429	0.249	0.106
St3gal5	9.53234e-108	2.64027e-103	1.73476	0.809	0.373
2210406O10Rik	0.000845969	1	1.7336	0.011	0.003
Filip1l	1.40521e-55	3.89216e-51	1.73309	0.63	0.334
Ppcdc	1.1674e-07	0.00323347	0.542521	0.249	0.156
Styxl1	1.82562e-06	0.050566	1.73095	0.035	0.01
Tepp	1.39279e-119	3.85774e-115	6.09214	0.247	0.003
Ldlrap1	3.41432e-54	9.45699e-50	2.5114	0.247	0.045
Nubp2	0.0011253	1	1.72726	0.016	0.004
Grhpr	5.37905e-45	1.48989e-40	2.07594	0.247	0.057
Sct	3.21508e-19	8.90514e-15	0.980585	0.247	0.102
Gm48027	2.10445e-17	5.82891e-13	0.933511	0.247	0.113
Btg4	0.00388657	1	1.72359	0.022	0.008
Prpf19	9.56608e-16	2.64961e-11	0.79721	0.247	0.117
Zfp869	5.58534e-10	1.54703e-05	0.544484	0.247	0.138
Fbxo7	9.53638e-08	0.00264139	0.353458	0.247	0.156
Atp1a3	7.18647e-98	1.99051e-93	4.41063	0.246	0.012
Ace2	4.21413e-39	1.16723e-34	2.82248	0.246	0.069
Tex22	0.0335704	1	1.71763	0.01	0.003
Gm31251	4.0196e-06	0.111335	1.71745	0.045	0.015
1700064H15Rik	0.00313594	1	1.71539	0.013	0.003
Usp32	3.46576e-159	9.59947e-155	1.71498	0.928	0.6
6430550D23Rik	2.13022e-57	5.90028e-53	2.46124	0.246	0.04
Tcaf1	4.6178e-145	1.27904e-140	1.71448	0.946	0.605
Gm12216	9.62996e-32	2.66731e-27	1.78383	0.246	0.078
Ndel1	7.11681e-113	1.97121e-108	1.7132	0.783	0.33
A230072C01Rik	6.09832e-11	1.68911e-06	0.777201	0.246	0.134
Ghitm	3.25235e-12	9.00836e-08	0.747905	0.246	0.127
Gm26708	1.06464e-05	0.294884	1.71206	0.037	0.011
1810030O07Rik	1.55292e-09	4.30127e-05	0.700343	0.246	0.141
Atp6v0e	8.57688e-09	0.000237563	0.634487	0.246	0.147
Zbtb11os1	0.00376493	1	1.70819	0.013	0.003
Rsrp1	8.30846e-166	2.30128e-161	1.70656	0.955	0.677
Angptl1	7.49529e-20	2.07605e-15	1.17077	0.244	0.101
Gm12279	0.000491386	1	1.70311	0.019	0.006
Gm48249	0.000170783	1	1.7021	0.011	0.002
Acox3	3.25544e-17	9.01692e-13	0.985255	0.244	0.109
Tcaim	8.71786e-10	2.41467e-05	0.678399	0.244	0.136
Gart	2.18233e-07	0.00604462	0.487862	0.244	0.152
Ppard	7.78652e-07	0.0215671	0.480248	0.244	0.154
2510046G10Rik	0.0198479	1	1.69817	0.013	0.004
Kif1a	1.62163e-65	4.49159e-61	3.00495	0.242	0.034
Mkrn1	5.9047e-22	1.63548e-17	1.30988	0.242	0.089
Akirin1	2.72959e-18	7.56042e-14	1.01544	0.242	0.101
Bex1	0.00144639	1	1.69607	0.026	0.009
1110002L01Rik	1.55317e-13	4.30196e-09	0.82728	0.242	0.121
Tgds	1.3042e-11	3.61237e-07	0.767115	0.242	0.127
Brap	2.07929e-07	0.00575921	0.57997	0.242	0.15
Fermt3	0.0136	1	1.69165	0.021	0.007
Gm17024	4.0144e-05	1	1.69146	0.029	0.008
Khdc3	0.00409066	1	1.6909	0.016	0.005
Rapgef4	1.37011e-112	3.79492e-108	1.69065	0.825	0.384
Sipa1	3.44563e-07	0.00954371	0.356238	0.242	0.152
9030407P20Rik	0.0180367	1	1.68987	0.022	0.01
Cxcl17	0.000684865	1	1.68949	0.018	0.004
Hpse	2.97955e-06	0.0825275	1.68894	0.03	0.009
P2rx3	0.0123458	1	1.68763	0.021	0.006
Milr1	7.59773e-05	1	1.68742	0.038	0.012
Pbxip1	2.25168e-12	6.23671e-08	0.647867	0.241	0.122
Nfs1	1.29946e-08	0.000359924	0.557342	0.241	0.138
Cluap1	9.67437e-08	0.00267961	0.415196	0.241	0.145
Aldh3b1	8.57866e-106	2.37612e-101	4.89248	0.239	0.008
Ntm	4.36633e-37	1.20939e-32	4.21529	0.239	0.07
Mucl2	0.00020428	1	1.68548	0.026	0.008
Synpr	0.000679571	1	1.68414	0.033	0.014
Igdcc3	2.13085e-27	5.90202e-23	1.63432	0.239	0.082
Ddc	3.22174e-06	0.0892359	1.68233	0.03	0.007
Anxa7	5.44021e-20	1.50683e-15	1.21501	0.239	0.095
Arhgap1	8.38119e-15	2.32142e-10	0.814145	0.239	0.111
Dnajc16	2.81699e-15	7.8025e-11	0.765843	0.239	0.111
Cox11	3.96343e-07	0.0109779	0.445301	0.239	0.148
Slc1a3	7.09881e-08	0.00196623	0.40516	0.239	0.147
Gm14393	0.00789667	1	1.67619	0.024	0.01
Gm49668	0.00253122	1	1.67566	0.021	0.008
Sybu	1.32596e-62	3.67264e-58	2.89259	0.238	0.029
G6pdx	4.18011e-49	1.15781e-44	2.24537	0.238	0.047
Ermp1	1.49721e-35	4.14698e-31	1.88935	0.238	0.063
Gm45871	7.72512e-23	2.1397e-18	1.33376	0.238	0.088
Gm17108	9.48734e-05	1	1.67336	0.041	0.016
Pla2g10	0.000324932	1	1.67156	0.016	0.003
Fig4	8.21514e-16	2.27543e-11	0.98329	0.238	0.111
Aqp5	3.83503e-06	0.106223	1.66966	0.027	0.006
Bin3	3.72537e-13	1.03185e-08	0.798744	0.238	0.115
Gpatch1	8.62621e-13	2.38929e-08	0.712443	0.238	0.117
Cdk10	8.78585e-12	2.4335e-07	0.648598	0.238	0.124
Phax	1.9911e-10	5.51495e-06	0.643455	0.238	0.13
Ak2	1.09364e-06	0.0302916	0.530239	0.238	0.152
Gm43625	0.000322969	1	1.66252	0.035	0.013
Txndc11	6.94567e-101	1.92381e-96	1.66226	0.789	0.368
Ttf1	3.51105e-07	0.0097249	0.367352	0.238	0.149
Nox1	2.34521e-53	6.49575e-49	2.32609	0.236	0.042
Usp20	5.66633e-32	1.56946e-27	1.63016	0.236	0.072
Nat8f4	0.000194992	1	1.65801	0.019	0.004
Plbd1	0.00188215	1	1.65756	0.014	0.003
Phb	7.58889e-17	2.10197e-12	1.08269	0.236	0.102
Tars2	1.79843e-12	4.9813e-08	0.73992	0.236	0.119
4930543E12Rik	0.00347255	1	1.65515	0.01	0.002
Ier3	0.00417262	1	1.65379	0.016	0.004
Trpv4	0.00312929	1	1.65301	0.011	0.003
Rnf220	1.63798e-08	0.000453689	0.571576	0.236	0.135
Mro	2.34402e-92	6.49247e-88	8.82084	0.234	0
Zswim1	1.00329e-05	0.27789	1.65063	0.033	0.01
Map7	6.61483e-60	1.83218e-55	5.14671	0.234	0.009
Sv2c	1.25183e-05	0.346732	1.64847	0.03	0.008
Lrba	1.78662e-132	4.94859e-128	1.64813	0.914	0.526
Plac1	3.561e-60	9.86324e-56	2.64354	0.234	0.036
A130014A01Rik	1.09062e-39	3.02079e-35	1.94485	0.234	0.057
Pde6h	0.00626917	1	1.64566	0.011	0.004
Cipc	5.76991e-14	1.59815e-09	0.863703	0.234	0.115
Chek2	3.85835e-07	0.0106868	0.569597	0.234	0.142
Gm9934	0.0116414	1	1.6401	0.013	0.004
Rnf135	1.91931e-66	5.31609e-62	2.71297	0.233	0.029
Tssc4	2.20928e-30	6.11926e-26	1.61663	0.233	0.072
Lypd6b	0.000847257	1	1.63808	0.014	0.003
Gm43480	0.00636639	1	1.63719	0.013	0.004
Arv1	4.88079e-11	1.35188e-06	0.837126	0.233	0.122
Wdr93	0.000249586	1	1.63512	0.019	0.005
Ccdc62	7.62992e-12	2.11333e-07	0.835142	0.233	0.122
Fez2	2.59713e-09	7.19352e-05	0.643957	0.233	0.132
Fbrs	2.73605e-09	7.5783e-05	0.530895	0.233	0.129
Gm20219	0.0117772	1	1.63299	0.014	0.005
Hsd17b12	1.37411e-106	3.806e-102	1.63234	0.847	0.479
Adal	9.69465e-08	0.00268522	0.421219	0.233	0.142
Hcn3	3.82282e-82	1.05884e-77	3.79577	0.231	0.018
Gml2	0.000416678	1	1.62876	0.019	0.004
Gm48342	1.12188e-75	3.10737e-71	3.2833	0.231	0.02
Pik3cb	1.08665e-24	3.0098e-20	1.44518	0.231	0.079
Zfp872	0.00249107	1	1.62518	0.018	0.004
Sbno2	6.23097e-23	1.72586e-18	1.27007	0.231	0.082
Osbpl1a	5.95887e-117	1.65049e-112	1.62282	0.856	0.434
Ceacam1	0.00136183	1	1.62238	0.018	0.005
Bricd5	0.0199961	1	1.62229	0.013	0.004
Tpi1	3.75055e-22	1.03883e-17	1.23371	0.231	0.089
Irf2	2.32611e-83	6.44287e-79	1.61997	0.783	0.409
Gm16124	4.68776e-15	1.29842e-10	0.903149	0.231	0.107
Dip2a	3.85298e-92	1.0672e-87	1.61801	0.759	0.37
Rnf6	5.14763e-09	0.000142579	0.665858	0.231	0.131
Tpp1	5.35299e-07	0.0148267	0.330559	0.231	0.143
Lhpp	8.16722e-43	2.26216e-38	2.17845	0.23	0.05
Pgp	3.73418e-28	1.03429e-23	1.54025	0.23	0.072
Rps6ka2	8.49782e-18	2.35373e-13	1.30578	0.23	0.1
Cwf19l1	5.59953e-15	1.55096e-10	0.942428	0.23	0.106
Ermap	0.00058067	1	1.61502	0.022	0.006
Swsap1	8.53269e-06	0.236339	1.61498	0.019	0.003
Etohd2	1.67134e-05	0.462929	1.61492	0.033	0.009
Socs1	1.76443e-05	0.488712	1.61433	0.035	0.01
Adck1	4.50234e-14	1.24706e-09	0.841866	0.23	0.107
Med20	5.36595e-10	1.48626e-05	0.706684	0.23	0.125
Zdhhc9	3.06718e-10	8.49546e-06	0.582471	0.23	0.128
Tmem82	0.00189788	1	1.60865	0.013	0.004
Sptlc2	1.55586e-89	4.30943e-85	1.60782	0.735	0.334
Wapl	2.91342e-190	8.06958e-186	1.60567	0.987	0.765
Ypel5	7.46798e-08	0.00206848	0.56716	0.23	0.136
Oxtr	2.64178e-86	7.31721e-82	4.19303	0.228	0.012
Nppc	1.02665e-65	2.84361e-61	3.31325	0.228	0.027
Hspb8	0.000553976	1	1.60408	0.029	0.011
Clstn3	8.42473e-57	2.33348e-52	2.73205	0.228	0.035
Rgs10	3.4779e-57	9.63309e-53	2.66829	0.228	0.033
Gm47140	0.00133311	1	1.60074	0.018	0.005
Hfe	0.000686715	1	1.59864	0.018	0.004
Polr3g	4.77099e-28	1.32147e-23	1.578	0.228	0.073
Dand5	1.15929e-27	3.211e-23	1.45932	0.228	0.071
Mavs	4.0245e-24	1.11471e-19	1.35802	0.228	0.082
Gm13710	0.000416123	1	1.59689	0.019	0.004
Nsun3	5.6294e-20	1.55923e-15	1.1953	0.228	0.088
Wdr92	2.6516e-13	7.34439e-09	0.849731	0.228	0.112
Ubxn2a	1.52415e-14	4.22159e-10	0.826128	0.228	0.109
Gm50105	0.000686252	1	1.58838	0.016	0.004
Mief1	6.41625e-09	0.000177717	0.636384	0.228	0.127
1500004A13Rik	4.23971e-07	0.0117431	0.51284	0.228	0.141
Ndufaf4	8.1398e-09	0.000225456	0.462706	0.228	0.129
Gm31718	4.60442e-05	1	1.58723	0.022	0.005
Ubl3	4.68421e-88	1.29743e-83	1.58631	0.797	0.41
Stk32a	6.55128e-92	1.81457e-87	5.04814	0.226	0.009
Trim21	1.52426e-05	0.42219	1.58237	0.032	0.009
Hspd1	2.8139e-109	7.79393e-105	1.58228	0.872	0.51
Hsd17b1	0.0106256	1	1.58124	0.011	0.003
Gm16618	0.0121103	1	1.57912	0.014	0.005
A230108P19Rik	0.000260532	1	1.57907	0.021	0.005
Mboat2	7.15789e-88	1.98259e-83	1.57888	0.759	0.377
Hsdl2	1.99083e-27	5.5142e-23	1.48414	0.226	0.073
Tbc1d8	1.71142e-25	4.74028e-21	1.45515	0.226	0.075
Spata17	0.000379597	1	1.57769	0.043	0.011
Edaradd	1.3683e-05	0.378992	1.57605	0.022	0.006
Aox1	7.06981e-23	1.9582e-18	1.12687	0.226	0.083
Ostf1	8.88798e-14	2.46179e-09	0.858253	0.226	0.107
Bmpr1b	0.000603478	1	1.57104	0.021	0.016
Cyb561d1	8.90748e-05	1	1.56983	0.019	0.004
Rnf208	0.00869695	1	1.56954	0.01	0.002
Iba57	0.000520072	1	1.56933	0.014	0.003
Cth	0.00259396	1	1.56879	0.019	0.007
Trim12a	2.44476e-10	6.77149e-06	0.647584	0.226	0.123
Gm20522	0.0107364	1	1.56609	0.011	0.003
Foxk1	2.11726e-09	5.86438e-05	0.530671	0.226	0.127
Aass	0.00622107	1	1.56468	0.011	0.004
Gm9887	0.00634196	1	1.56433	0.013	0.004
Gm10575	0.000684865	1	1.56391	0.018	0.004
Aar2	2.08545e-09	5.77628e-05	0.500836	0.226	0.126
Cage1	3.99096e-36	1.10542e-31	1.92465	0.225	0.055
Rab39b	0.0119555	1	1.55822	0.014	0.005
Klhl29	2.17898e-31	6.03534e-27	1.73552	0.225	0.068
Rhbdd3	2.40346e-23	6.6571e-19	1.32599	0.225	0.081
Prdx6	2.1754e-16	6.02543e-12	0.969961	0.225	0.098
Otud7a	4.30666e-10	1.19286e-05	0.850199	0.225	0.127
Zfp971	2.13627e-11	5.91705e-07	0.706054	0.225	0.119
Cwc15	8.62739e-08	0.00238961	0.451511	0.225	0.137
Grin2c	2.76806e-109	7.66698e-105	6.46747	0.223	0.002
Pitpnm2os2	0.0434212	1	1.55247	0.014	0.006
Gm3830	2.30942e-75	6.39664e-71	3.81894	0.223	0.019
1700037F03Rik	9.54217e-05	1	1.55146	0.024	0.006
Aldoa	3.29273e-19	9.12022e-15	1.3489	0.223	0.09
Pla2g3	0.0015096	1	1.54998	0.021	0.007
Lysmd1	0.000191117	1	1.54918	0.037	0.014
Gm17749	0.019496	1	1.5482	0.011	0.003
Mettl14	1.34089e-11	3.714e-07	0.796565	0.223	0.113
4930592A05Rik	0.0107086	1	1.54394	0.011	0.003
Apbb2	9.03509e-68	2.50254e-63	1.54386	0.668	0.315
Nfu1	5.3294e-07	0.0147614	0.534457	0.223	0.141
Gm50209	0.00705967	1	1.54068	0.018	0.006
Sgpp1	1.62122e-07	0.00449045	0.5167	0.223	0.135
4833439L19Rik	2.60622e-08	0.000721871	0.50365	0.223	0.122
Kcnq1	0.000132345	1	1.53836	0.027	0.008
Psma4	3.04496e-09	8.43393e-05	0.456354	0.223	0.123
Zfp521	8.4133e-144	2.33031e-139	1.53639	0.986	0.741
Ctsf	8.393e-44	2.32469e-39	2.02385	0.222	0.045
Akr1b8	1.06276e-26	2.94363e-22	1.67511	0.222	0.072
Ralgapa1	3.61891e-210	1.00236e-205	1.5315	0.989	0.854
Gm49691	0.000819233	1	1.53035	0.019	0.005
Npepl1	6.00237e-18	1.66254e-13	1.00407	0.222	0.091
Cdk5rap1	3.35125e-10	9.2823e-06	0.738291	0.222	0.12
AV356131	0.00417749	1	1.52857	0.016	0.005
Rnf17	0.00389339	1	1.52645	0.105	0.048
Dnajc2	9.14764e-09	0.000253371	0.645559	0.222	0.131
Gm43713	4.6501e-07	0.0128799	0.560435	0.222	0.134
Dbi	4.17563e-07	0.0115656	0.44726	0.222	0.134
Pkdcc	8.3756e-65	2.31987e-60	1.52385	0.718	0.398
Bag3	2.03313e-08	0.000563137	0.40085	0.222	0.123
Mfsd2b	0.000943913	1	1.52116	0.027	0.009
Gm47920	0.00714674	1	1.52116	0.014	0.005
A730061H03Rik	0.0334999	1	1.52029	0.011	0.004
Ptprm	2.27077e-49	6.28957e-45	1.5179	0.833	0.6
2210408F21Rik	2.17527e-111	6.02505e-107	9.93525	0.22	0
Nupr1l	0.00226241	1	1.51657	0.026	0.01
Mbp	7.8081e-98	2.16269e-93	6.08123	0.22	0.005
Slc25a35	7.43255e-98	2.05867e-93	4.9917	0.22	0.006
Slco3a1	1.99867e-35	5.53591e-31	2.54191	0.22	0.059
Raet1e	0.000346824	1	1.51236	0.033	0.012
Scly	1.07211e-46	2.96954e-42	2.37456	0.22	0.042
Folr1	5.28934e-52	1.46504e-47	2.29932	0.22	0.036
Eogt	6.4592e-30	1.78907e-25	1.51113	0.22	0.064
Prkn	9.00144e-109	2.49322e-104	1.51054	0.9	0.531
Fhit	4.45198e-93	1.23311e-88	1.51003	0.86	0.513
Trim25	9.07428e-28	2.51339e-23	1.46429	0.22	0.069
Rapgef4os2	6.78371e-06	0.187895	1.50819	0.03	0.007
Aspscr1	6.2125e-18	1.72074e-13	1.20629	0.22	0.092
2810410L24Rik	9.15317e-22	2.53525e-17	1.18013	0.22	0.081
Meak7	3.34053e-05	0.92526	1.50659	0.041	0.015
Ralgps1	8.09021e-19	2.24083e-14	1.12842	0.22	0.086
Gm14209	5.14886e-05	1	1.50479	0.016	0.003
Tbcd	1.77257e-71	4.90968e-67	1.50476	0.679	0.309
Herc3	1.6258e-13	4.50315e-09	1.03333	0.22	0.105
4930470G03Rik	0.0269688	1	1.50427	0.016	0.006
Ccpg1	1.56539e-07	0.00433582	0.444854	0.22	0.137
Atg14	5.99558e-16	1.66065e-11	0.944645	0.219	0.094
Jtb	6.2416e-12	1.7288e-07	0.82011	0.219	0.108
4930526L06Rik	2.33498e-103	6.46743e-99	8.28676	0.217	0.001
Camk2n1	3.03329e-48	8.40159e-44	2.27127	0.217	0.041
Snapin	4.89428e-25	1.35562e-20	1.40009	0.217	0.071
Zmat5	8.03182e-19	2.22465e-14	1.25838	0.217	0.085
Ttc1	2.22429e-14	6.16083e-10	1.08166	0.217	0.102
Slc9a9	8.63372e-14	2.39137e-09	1.04112	0.217	0.104
Ctnnal1	5.11628e-17	1.41711e-12	1.00427	0.217	0.09
Nphp1	1.48582e-14	4.11543e-10	0.968453	0.217	0.101
Gin1	4.08418e-11	1.13124e-06	0.80509	0.217	0.113
Ap1g2	1.8816e-05	0.521166	1.49904	0.041	0.014
Slfn8	0.000795702	1	1.4971	0.011	0.002
Rbm34	3.73525e-07	0.0103459	0.471145	0.217	0.132
Gm17720	0.00868396	1	1.49387	0.01	0.002
Arsg	2.46534e-27	6.8285e-23	1.60447	0.215	0.068
Pex13	3.89638e-83	1.07922e-78	1.49074	0.759	0.366
Gm9873	0.0201239	1	1.49012	0.013	0.004
Stk19	9.24611e-22	2.56099e-17	1.34934	0.215	0.081
Maneal	0.00261406	1	1.48952	0.019	0.006
AI987944	1.71281e-18	4.74414e-14	1.06174	0.215	0.086
8030456M14Rik	0.00161653	1	1.48901	0.019	0.007
Gm6598	2.69862e-06	0.0747465	1.489	0.049	0.017
D530033B14Rik	4.93638e-05	1	1.48893	0.032	0.009
Telo2	6.27462e-10	1.73794e-05	0.852282	0.215	0.119
Bag4	1.46485e-08	0.000405734	0.562181	0.215	0.121
1700001L05Rik	0.0011709	1	1.48518	0.03	0.01
Gm29682	2.09803e-29	5.81112e-25	1.66688	0.214	0.062
Gm29642	3.75396e-20	1.03977e-15	1.23667	0.214	0.078
Ubxn1	1.66937e-12	4.62383e-08	0.803104	0.214	0.105
Tmem19	4.12268e-08	0.0011419	0.546556	0.214	0.122
Gm20492	0.0106911	1	1.48259	0.019	0.007
Bsdc1	3.98869e-09	0.000110479	0.524942	0.214	0.114
Nub1	1.61794e-06	0.0448137	0.485194	0.214	0.136
Atp6v0b	8.92957e-76	2.47331e-71	1.47843	0.707	0.327
Zfp715	8.66681e-07	0.0240053	0.44756	0.214	0.134
Fcho1	2.06527e-90	5.72038e-86	5.04641	0.212	0.005
Mgarp	4.89816e-55	1.35669e-50	2.46376	0.212	0.03
Dag1	1.70086e-95	4.71105e-91	1.47418	0.85	0.476
Rreb1	1.96979e-130	5.45593e-126	1.47385	0.954	0.694
Gm10143	0.0199113	1	1.47237	0.013	0.004
Echdc3	6.57525e-43	1.82121e-38	2.12055	0.212	0.042
Izumo4	1.53087e-32	4.24021e-28	1.62517	0.212	0.056
Ldhd	0.000185699	1	1.47129	0.024	0.007
Gde1	1.29234e-26	3.57951e-22	1.40291	0.212	0.066
Lipc	0.0335313	1	1.4699	0.01	0.003
Myo6	2.12265e-81	5.87931e-77	1.46766	0.754	0.361
Hps3	8.63354e-12	2.39132e-07	1.03382	0.212	0.099
Adipor2	6.8685e-70	1.90244e-65	1.46733	0.673	0.302
Ganc	2.66322e-16	7.37659e-12	0.900528	0.212	0.089
Wdr4	6.12599e-12	1.69678e-07	0.784232	0.212	0.105
Man2b2	0.000334681	1	1.46651	0.022	0.007
Wdr1	5.62101e-08	0.00155691	0.601265	0.212	0.124
Fundc1	8.29987e-10	2.2989e-05	0.539575	0.212	0.113
Gpr39	3.48999e-81	9.66658e-77	4.58206	0.211	0.012
Slc25a34	0.00134655	1	1.46383	0.018	0.004
Gm14486	2.45275e-06	0.0679364	1.46324	0.038	0.012
Slc30a2	1.09474e-78	3.03222e-74	4.35461	0.211	0.012
Gm4211	2.73629e-65	7.57898e-61	3.16749	0.211	0.021
Mkln1os	0.000329448	1	1.46137	0.022	0.007
Ptger4	4.30748e-45	1.19309e-40	2.79014	0.211	0.041
Zfp654	3.30345e-102	9.14988e-98	1.45865	0.852	0.454
Plppr2	7.83558e-23	2.1703e-18	1.33566	0.211	0.074
Pnrc2	2.6263e-12	7.27434e-08	0.739791	0.211	0.106
Bcl11a	1.8506e-10	5.12579e-06	0.506888	0.211	0.11
Cebpb	2.49993e-65	6.92431e-61	3.23132	0.209	0.021
Ndst4	3.08949e-41	8.55727e-37	2.30801	0.209	0.044
Mapk4	1.5014e-05	0.415858	1.45386	0.048	0.012
Deptor	6.59793e-21	1.82749e-16	1.61614	0.209	0.076
Rab3d	0.000213628	1	1.4515	0.033	0.012
Gm31763	3.71546e-23	1.02911e-18	1.41977	0.209	0.071
Zfp983	5.07644e-20	1.40607e-15	1.18613	0.209	0.077
Yipf7	0.00849112	1	1.44937	0.01	0.002
Nit1	1.58276e-10	4.38394e-06	0.828573	0.209	0.109
Gm10649	0.00053059	1	1.44767	0.016	0.003
Rcan1	1.31665e-10	3.64685e-06	0.743293	0.209	0.106
Phb2	1.53866e-08	0.000426178	0.627539	0.209	0.117
Pofut2	3.36585e-07	0.00932272	0.528951	0.209	0.123
Atp5md	1.03777e-06	0.0287441	0.358624	0.209	0.129
D030025E07Rik	2.36278e-101	6.54444e-97	8.86831	0.207	0.001
Kti12	0.005821	1	1.4461	0.029	0.013
Syn1	1.80824e-48	5.00845e-44	3.02537	0.207	0.03
Pgm1	7.61198e-21	2.10837e-16	1.26478	0.207	0.077
Srp54c	2.08774e-16	5.78263e-12	1.13782	0.207	0.09
A830035O19Rik	0.0335703	1	1.44341	0.01	0.002
Gm12689	0.00058444	1	1.44328	0.029	0.01
Kcnh2	4.09442e-11	1.13407e-06	0.804475	0.207	0.105
Olfml2a	0.000577784	1	1.44091	0.022	0.007
Ripor3	0.000970918	1	1.44026	0.024	0.008
Slc23a1	0.000953707	1	1.44021	0.024	0.007
Ube2h	4.29703e-113	1.19019e-108	1.43974	0.904	0.582
Mast4	1.79643e-47	4.97575e-43	1.43771	0.77	0.568
Gpalpp1	9.57205e-08	0.00265127	0.567553	0.207	0.118
Plpp5	5.13922e-08	0.00142346	0.562429	0.207	0.118
Polr3a	1.58294e-06	0.0438443	0.407266	0.207	0.129
Cdh4	1.44772e-48	4.0099e-44	3.59744	0.206	0.033
Csrnp3	2.61227e-17	7.23547e-13	1.24347	0.206	0.085
Hdac10	6.57201e-05	1	1.43306	0.027	0.008
Gm10643	0.0119684	1	1.43191	0.014	0.005
Zfp994	4.63106e-19	1.28271e-14	1.18939	0.206	0.079
Klhl26	1.52891e-13	4.23478e-09	0.808491	0.206	0.096
Dph5	6.63986e-09	0.000183911	0.660584	0.206	0.115
Prmt1	7.27063e-08	0.00201382	0.550447	0.206	0.118
Vamp7	2.59346e-07	0.00718337	0.416584	0.206	0.12
Usp1	7.1383e-07	0.0197717	-0.972228	0.206	0.296
Cyb5rl	7.60561e-06	0.21066	1.42764	0.041	0.014
4933400C23Rik	6.77672e-106	1.87701e-101	10.1039	0.204	0
Spryd4	0.011121	1	1.42718	0.016	0.007
Epdr1	7.48649e-25	2.07361e-20	1.70126	0.204	0.066
D830024N08Rik	7.99121e-25	2.21341e-20	1.58827	0.204	0.065
Cfap70	0.00718547	1	1.42535	0.016	0.004
Nfx1	3.69428e-105	1.02324e-100	1.42351	0.879	0.508
Ap3m2	3.15698e-05	0.874421	1.42257	0.03	0.009
Nfkbiz	9.08504e-24	2.51637e-19	1.51367	0.204	0.067
Arl10	6.101e-26	1.68985e-21	1.4467	0.204	0.066
Pts	4.61694e-24	1.2788e-19	1.41188	0.204	0.065
Mtfr1l	7.73357e-22	2.14204e-17	1.33796	0.204	0.074
Diablo	6.57496e-16	1.82113e-11	1.19806	0.204	0.087
Fut8	7.23387e-117	2.00364e-112	1.41891	0.952	0.711
Aagab	8.52147e-15	2.36028e-10	1.07109	0.204	0.088
Ndufv3	4.86976e-09	0.000134883	0.74761	0.204	0.11
H60b	0.0334295	1	1.41691	0.011	0.004
Gm50250	0.000125836	1	1.41375	0.027	0.008
Zfp954	0.000593665	1	1.41307	0.024	0.008
Atg10	1.48732e-69	4.11958e-65	1.41303	0.746	0.408
Zfp758	2.1046e-08	0.000582933	0.618049	0.204	0.118
Gm26815	0.00720101	1	1.41154	0.016	0.005
Fam53a	3.69988e-09	0.000102479	0.583646	0.204	0.112
Stradb	8.35066e-07	0.0231297	0.491314	0.204	0.125
C330018D20Rik	3.92189e-19	1.08628e-14	1.27048	0.203	0.078
Epb41l5	2.43541e-88	6.74559e-84	1.40881	0.839	0.485
Rab11fip5	3.68889e-18	1.02175e-13	1.25	0.203	0.081
Atox1	1.70767e-17	4.7299e-13	1.1804	0.203	0.08
Pros1	1.14065e-51	3.15938e-47	1.4079	0.6	0.303
Gm15458	0.00436254	1	1.40725	0.018	0.006
Selenoo	1.84265e-10	5.10376e-06	0.794052	0.203	0.104
Gm9917	0.0488098	1	1.40376	0.013	0.005
Elp5	3.10851e-08	0.000860996	0.661889	0.203	0.116
Mtmr7	2.09905e-05	0.581396	1.40299	0.041	0.015
Psmd6	5.43735e-08	0.00150604	0.606805	0.203	0.114
Pex5l	1.03569e-86	2.86864e-82	5.88084	0.201	0.006
Sptb	4.20727e-59	1.16533e-54	3.65613	0.201	0.02
Gm6938	0.00151238	1	1.40049	0.027	0.01
Tmem205	2.33291e-20	6.46169e-16	1.20298	0.201	0.071
Pgk1	1.35556e-12	3.75464e-08	1.03287	0.201	0.094
Trappc9	1.38946e-93	3.84852e-89	1.39857	0.866	0.512
Gm42047	8.69317e-06	0.240783	1.39807	0.161	0.101
Samm50	4.58804e-13	1.2708e-08	0.887566	0.201	0.094
Gm5862	2.63363e-06	0.0729463	1.39743	0.056	0.02
1700066B19Rik	8.22128e-05	1	1.39696	0.014	0.003
Cd86	6.02994e-93	1.67017e-88	9.53524	0.199	0
Taf1c	1.05835e-43	2.93141e-39	2.43267	0.199	0.035
Gm31356	1.50326e-36	4.16374e-32	2.29563	0.199	0.045
Hes7	0.00150512	1	1.39376	0.018	0.006
Steap2	6.88229e-17	1.90626e-12	1.20438	0.199	0.081
Sirt3	2.45504e-18	6.79997e-14	1.1342	0.199	0.08
Nnt	5.66715e-14	1.56969e-09	0.986123	0.199	0.09
Rhbdl1	7.36069e-06	0.203876	1.39168	0.048	0.017
1500002C15Rik	0.00156891	1	1.39166	0.021	0.007
Ptprt	8.58848e-12	2.37884e-07	0.977679	0.199	0.096
Gm49708	2.68505e-79	7.43706e-75	1.38855	0.786	0.419
Kbtbd3	2.04803e-12	5.67264e-08	0.930977	0.199	0.094
Cryzl2	7.6154e-16	2.10931e-11	0.904503	0.199	0.084
Senp8	1.98758e-09	5.50519e-05	0.695074	0.199	0.111
Aen	8.06827e-34	2.23475e-29	2.15184	0.198	0.044
Gm10516	1.21038e-29	3.35251e-25	1.61593	0.198	0.054
Hnmt	4.39641e-22	1.21772e-17	1.34226	0.198	0.07
Mamld1	4.92995e-87	1.3655e-82	1.38288	0.861	0.537
4933417D19Rik	0.000535328	1	1.38271	0.016	0.004
Kank3	7.20803e-19	1.99648e-14	1.29841	0.198	0.073
Gm22146	1.17629e-05	0.325809	1.38039	0.046	0.017
Vps41	5.64058e-108	1.56233e-103	1.37978	0.896	0.548
Scnn1b	0.0202525	1	1.3795	0.013	0.004
Snx32	1.45593e-18	4.03263e-14	1.20917	0.198	0.077
Usp27x	0.000944927	1	1.37795	0.027	0.01
Enoph1	1.57264e-14	4.35591e-10	1.09936	0.198	0.089
Rcc1l	1.64465e-07	0.00455535	0.469323	0.198	0.115
Man1a2	1.91968e-111	5.31712e-107	1.37559	0.917	0.576
Zfp354b	1.90997e-05	0.529023	1.37446	0.035	0.012
Zfp710	1.48e-06	0.0409932	-1.01588	0.198	0.284
[truncated: 8,398 more rows]

## Sheet: c0 vs c3
gene	p-value	adj p-value	avg log2FC	% c3 cells	% c0 cells
Nhs	5.04021e-303	1.39604e-298	-5.6192	0.19	0.988
Adgrl3	1.16278e-305	3.22067e-301	-7.69569	0.069	0.983
Cdh11	1.70098e-291	4.71136e-287	-5.82493	0.177	0.97
Efna5	1.54418e-291	4.27707e-287	-6.21953	0.206	0.967
Rbms3	3.12328e-285	8.65087e-281	-4.79958	0.255	0.966
Fat3	1.88394e-290	5.21815e-286	-8.13984	0.022	0.954
Dnm3os	9.32226e-277	2.58208e-272	-5.11902	0.153	0.946
Ednra	2.32607e-282	6.44274e-278	-6.92845	0.064	0.942
Hmcn1	3.72183e-268	1.03087e-263	-5.43295	0.182	0.939
Pknox2	2.24145e-267	6.20838e-263	-5.00466	0.179	0.939
Slc8a1	2.80512e-258	7.76961e-254	-4.99751	0.219	0.933
Pdgfra	1.29308e-252	3.58158e-248	-4.36123	0.234	0.923
Nr2f2	4.16511e-249	1.15365e-244	-4.00954	0.258	0.923
Gpc6	1.75111e-241	4.85022e-237	-5.82931	0.23	0.906
B130024G19Rik	3.93232e-249	1.08918e-244	-4.88927	0.172	0.906
Sncaip	1.18548e-260	3.28354e-256	-7.57529	0.032	0.905
Etl4	3.98242e-235	1.10305e-230	-5.28112	0.203	0.904
Tshz3	6.34395e-246	1.75715e-241	-4.79157	0.166	0.904
Egflam	4.75871e-222	1.31807e-217	-3.51055	0.284	0.901
Fbn2	2.36528e-228	6.55136e-224	-4.01908	0.236	0.9
Sema5a	8.17136e-233	2.2633e-228	-4.54418	0.183	0.894
Itgb8	1.94608e-253	5.39025e-249	-8.95665	0.016	0.893
Adcy2	2.1705e-230	6.01186e-226	-5.27377	0.172	0.884
Unc5c	4.15958e-204	1.15212e-199	-3.88632	0.247	0.882
Gli2	1.55281e-231	4.30098e-227	-5.69439	0.033	0.867
B3galt1	4.13626e-235	1.14566e-230	-7.41357	0.019	0.863
Sorcs2	6.51262e-230	1.80386e-225	-5.88719	0.035	0.86
Arhgap20	2.54582e-224	7.0514e-220	-6.82917	0.053	0.846
Itga4	2.17378e-178	6.02094e-174	-3.61109	0.271	0.829
Frem1	1.11464e-217	3.08734e-213	-7.36981	0.005	0.821
Tenm4	1.60552e-195	4.44698e-191	-5.3145	0.121	0.819
Tafa2	1.60147e-203	4.43575e-199	-6.38816	0.108	0.818
Ncam1	6.03654e-194	1.672e-189	-5.03709	0.112	0.818
St6galnac3	2.13455e-204	5.91228e-200	-7.35587	0.018	0.813
Hs3st3a1	7.89426e-191	2.18655e-186	-4.44031	0.126	0.811
Cxcl12	9.38458e-153	2.59934e-148	-2.98467	0.273	0.801
Kcnd3	1.15393e-207	3.19616e-203	-10.7031	0.003	0.797
Sgcd	1.31736e-179	3.64883e-175	-5.89216	0.134	0.794
Mir100hg	6.19155e-190	1.71493e-185	-5.64476	0.049	0.788
Col25a1	1.68415e-182	4.66476e-178	-7.03157	0.035	0.778
Gucy1a2	5.07382e-151	1.40535e-146	-3.64197	0.228	0.774
Lrfn5	9.84977e-191	2.72819e-186	-9.18039	0.011	0.771
Fn1	2.56701e-138	7.11009e-134	-3.16041	0.27	0.757
Tln2	8.48844e-150	2.35113e-145	-3.56883	0.191	0.754
Nlgn1	5.71415e-185	1.58271e-180	-9.77435	0.002	0.748
Setbp1	1.85317e-146	5.13291e-142	-3.77628	0.174	0.747
2610307P16Rik	8.4509e-183	2.34073e-178	-6.34685	0.011	0.743
Tcf7l1	3.97272e-120	1.10036e-115	-2.67588	0.257	0.742
Gucy1a1	1.39872e-170	3.87418e-166	-6.16638	0.046	0.732
Cdk14	7.07302e-158	1.95908e-153	-4.60546	0.083	0.732
Palld	2.62305e-162	7.26532e-158	-6.09898	0.037	0.729
Runx1t1	1.82139e-165	5.04489e-161	-6.64965	0.032	0.725
Ncald	3.23786e-178	8.96823e-174	-8.95594	0.006	0.722
Bicc1	1.87729e-156	5.19971e-152	-5.27093	0.054	0.722
Dlk1	8.85651e-133	2.45308e-128	-3.55717	0.191	0.721
Adamts2	2.06577e-136	5.72178e-132	-3.49236	0.147	0.719
Ccdc141	3.7728e-128	1.04499e-123	-3.38093	0.188	0.718
Ror1	1.28455e-165	3.55794e-161	-6.47095	0.019	0.714
Itih5	3.17768e-151	8.80155e-147	-4.67669	0.099	0.714
Adam23	3.18007e-109	8.80815e-105	-3.16751	0.292	0.713
Lhfpl2	6.05218e-139	1.67633e-134	-4.12625	0.164	0.712
Vstm4	1.12054e-135	3.10368e-131	-3.52616	0.159	0.711
Nhsl2	5.53314e-148	1.53257e-143	-5.3989	0.064	0.699
Mcc	1.0869e-151	3.0105e-147	-5.92075	0.032	0.695
Dcn	1.14148e-99	3.16168e-95	-2.79361	0.285	0.694
Pde5a	2.35291e-89	6.51709e-85	-2.51297	0.289	0.68
Col23a1	2.01352e-109	5.57705e-105	-3.25314	0.182	0.674
Sulf2	4.18594e-107	1.15942e-102	-2.98299	0.175	0.665
Bach2	2.25565e-129	6.24769e-125	-4.76036	0.064	0.663
Arx	1.31033e-139	3.62934e-135	-4.94981	0.064	0.659
Maf	3.50057e-103	9.69589e-99	-3.03429	0.185	0.658
Lhx9	1.68082e-137	4.65555e-133	-5.48477	0.051	0.656
Col5a1	1.82747e-98	5.06172e-94	-2.76925	0.207	0.655
Ets1	3.89028e-143	1.07753e-138	-6.17679	0.03	0.652
Mical2	4.25446e-124	1.1784e-119	-4.78206	0.033	0.649
Bcl2	9.28098e-97	2.57065e-92	-3.01051	0.187	0.646
Prkd1	8.70694e-69	2.41165e-64	-2.11146	0.273	0.645
Kcnd2	1.9979e-118	5.53378e-114	-6.01315	0.065	0.64
Ptn	4.35134e-89	1.20523e-84	-3.48337	0.214	0.64
Adamts5	2.134e-133	5.91075e-129	-5.86947	0.049	0.638
Igf2r	1.3242e-73	3.66776e-69	-2.24346	0.278	0.638
P3h2	4.99673e-143	1.384e-138	-7.9098	0.011	0.636
Tle4	9.42941e-91	2.61176e-86	-2.90713	0.174	0.635
Adamts12	5.7129e-87	1.58236e-82	-2.72881	0.203	0.633
2600014E21Rik	9.36524e-126	2.59398e-121	-5.15329	0.061	0.627
Ebf1	2.61003e-96	7.22925e-92	-3.11279	0.142	0.627
Grip1	1.72674e-75	4.78272e-71	-2.79807	0.244	0.627
Peli2	6.10802e-120	1.6918e-115	-4.98513	0.053	0.626
Hoxd3	1.84689e-81	5.11551e-77	-2.52176	0.212	0.626
Slc16a2	1.35569e-85	3.75498e-81	-2.82733	0.191	0.623
Notch3	1.87757e-110	5.2005e-106	-3.89134	0.094	0.62
Hpse2	2.09838e-116	5.81208e-112	-6.48253	0.018	0.616
Pla2g4a	5.53569e-74	1.53328e-69	-2.41132	0.238	0.614
Srgap3	7.83549e-63	2.17027e-58	-2.12307	0.271	0.613
Syt1	8.37852e-133	2.32068e-128	-10.4867	0.002	0.612
Adamts19	1.65277e-102	4.57785e-98	-3.95151	0.032	0.61
Alcam	8.28726e-82	2.2954e-77	-4.0853	0.145	0.607
Pde3a	9.79479e-126	2.71296e-121	-8.40294	0.006	0.606
Gnai1	2.19061e-80	6.06755e-76	-2.97204	0.203	0.601
Rhou	1.71915e-68	4.7617e-64	-2.33465	0.257	0.601
Cachd1	9.57225e-66	2.65132e-61	-2.35352	0.25	0.598
Ptpro	7.1372e-119	1.97686e-114	-6.49465	0.024	0.596
Lhfp	6.85606e-115	1.89899e-110	-5.91802	0.043	0.596
Pdgfrb	1.89463e-119	5.24776e-115	-5.73247	0.035	0.594
Piezo1	1.0142e-71	2.80913e-67	-2.53373	0.206	0.594
Map2	2.99899e-101	8.3066e-97	-3.94677	0.102	0.59
Nrp1	2.20268e-83	6.101e-79	-3.35445	0.163	0.59
Myh10	1.32069e-59	3.65804e-55	-2.09209	0.26	0.589
Gjc1	6.31903e-87	1.75025e-82	-3.48409	0.108	0.588
Mark1	1.40442e-109	3.88997e-105	-5.63341	0.022	0.586
Rad51b	5.80269e-71	1.60723e-66	-2.86989	0.204	0.585
Pdzrn3	2.7399e-120	7.58897e-116	-6.81818	0.011	0.584
Reps2	2.52843e-108	7.00325e-104	-5.27581	0.041	0.584
Dab2ip	4.93775e-89	1.36766e-84	-3.41716	0.113	0.582
Col13a1	5.48887e-81	1.52031e-76	-3.07982	0.155	0.582
Hdgfl3	2.58216e-58	7.15207e-54	-2.13437	0.236	0.58
Flna	2.08554e-55	5.77652e-51	-2.01404	0.262	0.58
Magi3	1.36383e-46	3.77754e-42	-1.81156	0.284	0.58
Col4a5	4.66366e-60	1.29174e-55	-2.46216	0.244	0.577
Stxbp5l	1.61669e-90	4.47791e-86	-3.93191	0.131	0.576
Pmepa1	2.30456e-104	6.38318e-100	-4.73284	0.059	0.572
Tns1	9.75625e-55	2.70229e-50	-2.06447	0.255	0.572
Shroom4	1.66149e-60	4.60199e-56	-2.12989	0.219	0.571
Gse1	1.72405e-52	4.77528e-48	-2.06365	0.25	0.571
Adgrb3	1.00858e-110	2.79358e-106	-9.24585	0.006	0.57
Sema5b	2.28576e-96	6.33109e-92	-5.10758	0.043	0.57
Gria4	1.59765e-111	4.42517e-107	-7.03479	0.014	0.565
Plekhg1	6.71931e-103	1.86111e-98	-5.56842	0.038	0.564
Eda	1.89753e-51	5.25577e-47	-2.28412	0.254	0.563
Tacr3	2.20789e-101	6.11542e-97	-5.36775	0.033	0.557
Ptk7	2.09989e-42	5.81627e-38	-1.7156	0.29	0.553
Cacnb4	3.05482e-93	8.46125e-89	-4.4369	0.062	0.551
Zc3h12b	1.01595e-47	2.81397e-43	-2.04275	0.257	0.55
Svep1	1.27972e-98	3.54458e-94	-5.45783	0.041	0.549
Hgf	2.38901e-110	6.61709e-106	-10.364	0	0.547
Plxna2	2.28386e-99	6.32584e-95	-5.37135	0.024	0.546
Uaca	3.07194e-86	8.50865e-82	-3.48491	0.102	0.546
Ptpn13	8.29059e-56	2.29633e-51	-2.26352	0.188	0.542
Atad2	5.17062e-51	1.43216e-46	-2.55529	0.246	0.541
Mmp14	1.67301e-42	4.6339e-38	-1.76076	0.268	0.538
Tril	8.20942e-59	2.27384e-54	-2.48526	0.198	0.535
Ldlrad4	6.59968e-48	1.82798e-43	-2.22093	0.236	0.533
Smad3	3.37588e-38	9.35051e-34	-1.67259	0.282	0.533
Nkain3	3.27361e-83	9.06724e-79	-4.66334	0.069	0.531
Tmtc1	2.77029e-85	7.67316e-81	-4.51762	0.073	0.531
Npas3	2.361e-87	6.5395e-83	-4.28967	0.072	0.531
Pcdh7	1.41057e-90	3.90701e-86	-6.46845	0.045	0.526
Hdac9	7.28149e-98	2.01683e-93	-5.46924	0.022	0.526
Mki67	3.64872e-38	1.01062e-33	-2.07957	0.279	0.526
Gm31243	2.04845e-05	0.567381	-5.72875	0	0.032
Sema6a	1.82915e-68	5.06639e-64	-3.17578	0.144	0.523
Col6a2	2.99556e-39	8.29711e-35	-1.7465	0.254	0.521
Rab8b	3.8718e-38	1.07241e-33	-1.6896	0.263	0.52
Sestd1	1.53898e-47	4.26268e-43	-2.10237	0.198	0.519
Mylk	1.07164e-88	2.96824e-84	-4.91272	0.037	0.516
Nrep	3.64536e-53	1.00969e-48	-2.31943	0.188	0.516
Gucy1b1	2.25517e-101	6.24638e-97	-8.17	0.006	0.513
Pld1	4.82618e-52	1.33675e-47	-2.27358	0.198	0.512
Gm29521	5.14528e-06	0.142514	-5.66817	0	0.039
Rassf5	9.19252e-99	2.54615e-94	-6.00737	0.019	0.511
Hoxd4	4.07496e-42	1.12868e-37	-1.85432	0.231	0.511
Gm29683	3.22682e-97	8.93766e-93	-6.21825	0.021	0.509
Tgfb2	6.11834e-50	1.69466e-45	-2.42951	0.177	0.508
Sorbs1	2.02765e-63	5.61617e-59	-2.93901	0.134	0.507
Ror2	1.89186e-96	5.24008e-92	-6.35363	0.013	0.506
Smc2	1.23124e-53	3.4103e-49	-2.62607	0.15	0.505
St8sia2	8.74897e-86	2.42329e-81	-5.33245	0.035	0.501
Fat4	1.47723e-75	4.09162e-71	-3.80622	0.088	0.5
Thra	1.81066e-28	5.01516e-24	-1.4713	0.285	0.499
Asxl3	2.21872e-80	6.14542e-76	-4.57223	0.046	0.498
Zfp608	8.91785e-85	2.47007e-80	-4.51072	0.051	0.496
Clmp	2.59618e-83	7.19089e-79	-5.10893	0.041	0.494
Nuak1	2.82915e-71	7.83617e-67	-3.83311	0.093	0.493
Fbln1	1.33161e-73	3.68831e-69	-3.66693	0.072	0.493
Igf1	1.1794e-72	3.2667e-68	-4.05414	0.072	0.492
Matn2	3.2603e-71	9.03038e-67	-3.77595	0.081	0.492
Efnb1	2.54411e-25	7.04667e-21	-1.34847	0.293	0.491
Ar	7.59247e-77	2.10296e-72	-4.12479	0.08	0.49
Ptprf	2.20003e-22	6.09364e-18	-1.2633	0.298	0.49
Kcnn2	2.70767e-73	7.4997e-69	-3.84287	0.089	0.488
Apol7d	3.30394e-06	0.0915126	-5.49631	0	0.046
Gm40331	3.02763e-06	0.0838592	-5.49243	0	0.034
Oxct1	7.00236e-23	1.93951e-18	-1.33514	0.298	0.488
Pdzd2	5.68958e-92	1.5759e-87	-7.48346	0.006	0.484
Ccdc34	1.27265e-68	3.52497e-64	-3.60597	0.081	0.484
Kirrel	2.16938e-79	6.00875e-75	-5.12709	0.027	0.483
Diaph3	1.52378e-40	4.22057e-36	-2.60473	0.171	0.48
Slc2a13	1.38079e-46	3.82451e-42	-2.40116	0.175	0.478
Rnd3	5.84733e-60	1.61959e-55	-2.97059	0.116	0.474
Map2k6	6.94673e-37	1.9241e-32	-1.72794	0.206	0.473
Dennd2a	2.15946e-62	5.98128e-58	-3.335	0.091	0.472
Mrc2	4.51293e-66	1.24999e-61	-3.45926	0.078	0.471
Pdlim3	3.73258e-90	1.03385e-85	-9.64857	0.003	0.467
Fgfr1	4.9562e-67	1.37277e-62	-3.9959	0.061	0.467
Nid2	9.12353e-53	2.52704e-48	-2.72341	0.14	0.467
Sh3d19	5.37334e-41	1.48831e-36	-2.23253	0.169	0.467
Stc1	4.22571e-41	1.17044e-36	-2.05732	0.182	0.467
Hs3st3b1	1.6557e-32	4.58596e-28	-1.59796	0.22	0.465
Bdh2	1.10853e-05	0.307041	-5.37913	0	0.037
Syne1	2.47145e-54	6.84542e-50	-3.01288	0.128	0.463
Hells	2.13145e-22	5.90368e-18	-1.51052	0.281	0.463
Ahnak	2.29948e-36	6.3691e-32	-2.04028	0.196	0.462
Itm2a	1.49022e-26	4.12762e-22	-1.68007	0.258	0.462
Fnbp1	2.23105e-22	6.17955e-18	-1.37914	0.276	0.461
Cttnbp2	2.53337e-47	7.01693e-43	-2.68657	0.15	0.46
Cdk5rap2	8.55253e-22	2.36888e-17	-1.33841	0.263	0.46
Cntn4	8.31098e-60	2.30197e-55	-3.09954	0.104	0.459
Tnfrsf11b	0.000564056	1	-5.34659	0	0.038
Colec12	2.53052e-49	7.00903e-45	-2.86974	0.131	0.459
Cenpe	1.55271e-41	4.30071e-37	-2.76057	0.145	0.459
Mms22l	1.41686e-29	3.92441e-25	-2.02148	0.249	0.459
Nrk	7.83271e-24	2.1695e-19	-0.933466	0.226	0.459
Hmga2	1.16409e-38	3.22431e-34	-2.61661	0.182	0.458
Plekhh2	1.9148e-20	5.30362e-16	-1.36204	0.271	0.456
4833422C13Rik	8.01809e-87	2.22085e-82	-8.53146	0.003	0.455
Adcy7	5.67967e-86	1.57315e-81	-6.65716	0.01	0.455
Lbh	8.90799e-77	2.46733e-72	-5.33802	0.027	0.455
Myo5a	5.6571e-34	1.5669e-29	-1.89644	0.179	0.455
Dock10	2.19232e-64	6.07229e-60	-2.42853	0.073	0.454
Rgs22	1.5645e-78	4.33335e-74	-5.19766	0.024	0.452
Sox11	1.89293e-36	5.24303e-32	-2.16413	0.182	0.451
Cyp27a1	5.14854e-05	1	-5.26452	0	0.029
Atp8b1	8.14593e-06	0.225626	-5.26191	0	0.034
Slit3	2.22503e-66	6.1629e-62	-4.71544	0.021	0.445
Dgkb	0.000254747	1	-5.25869	0.002	0.038
Plxnc1	4.15829e-15	1.15176e-10	-1.05939	0.282	0.444
Sned1	4.27719e-73	1.1847e-68	-4.7414	0.04	0.443
Adamts17	2.84313e-74	7.8749e-70	-5.30812	0.035	0.441
Top2a	2.41264e-33	6.68253e-29	-2.37398	0.167	0.441
Plcxd3	1.93719e-82	5.36563e-78	-7.93165	0.008	0.44
Tead2	2.26785e-56	6.2815e-52	-3.23729	0.083	0.439
Ltbp4	9.32266e-53	2.58219e-48	-3.01282	0.104	0.439
Zim1	6.58806e-55	1.82476e-50	-3.44655	0.067	0.437
Actn1	1.30886e-28	3.62527e-24	-1.82955	0.207	0.435
Topbp1	5.37988e-15	1.49012e-10	-1.30657	0.292	0.434
Creb3l1	5.22471e-20	1.44714e-15	-1.22252	0.252	0.434
Sema6d	3.68725e-28	1.0213e-23	-1.41954	0.195	0.432
Zdhhc15	8.81974e-46	2.44289e-41	-2.49069	0.126	0.431
Wipf1	2.86739e-29	7.9421e-25	-1.72682	0.191	0.431
Serpini1	6.5046e-59	1.80164e-54	-3.9867	0.065	0.43
1700006J14Rik	0.0003512	1	-5.1202	0	0.035
Bgn	5.34908e-56	1.48159e-51	-3.18641	0.085	0.43
Il1rapl1	2.06574e-39	5.72169e-35	-3.31791	0.153	0.429
Abr	4.11698e-35	1.14032e-30	-1.9319	0.169	0.429
Iqsec1	1.3256e-25	3.67165e-21	-1.93763	0.22	0.426
Atad5	4.8959e-23	1.35607e-18	-1.70554	0.23	0.424
4921539H07Rik	0.000506186	1	-5.10379	0	0.025
Ccdc9b	2.38518e-05	0.660646	-5.10188	0	0.034
Tmcc3	0.000357386	1	-5.10031	0.003	0.055
Vstm2a	2.22331e-05	0.615813	-5.09771	0	0.028
Cdh2	5.05027e-39	1.39882e-34	-2.77842	0.147	0.423
Pld5	1.9278e-77	5.33962e-73	-7.6043	0.008	0.422
Gm30097	4.91236e-06	0.136063	-5.06296	0.002	0.042
Kctd16	0.000276623	1	-5.05941	0.002	0.027
Ripor2	2.00417e-74	5.55114e-70	-7.07637	0.01	0.422
Emp1	1.49683e-65	4.14592e-61	-4.40914	0.041	0.422
Arhgef40	2.69495e-55	7.46448e-51	-3.46065	0.057	0.422
Vim	8.28849e-20	2.29575e-15	-1.46892	0.249	0.422
Ckap4	1.00868e-16	2.79384e-12	-1.33401	0.26	0.421
Neto2	9.06775e-30	2.51159e-25	-2.21324	0.171	0.419
Vegfd	4.19342e-26	1.16149e-21	-1.98291	0.206	0.419
Anxa2	8.00286e-45	2.21663e-40	-2.9282	0.105	0.418
Col15a1	4.0265e-58	1.11526e-53	-3.75585	0.07	0.416
Cenpp	5.55925e-35	1.5398e-30	-2.29797	0.145	0.416
Dse	4.72162e-23	1.30779e-18	-1.49808	0.207	0.415
Igfbp4	1.04717e-26	2.90046e-22	-1.66423	0.199	0.414
Sox4	2.5252e-27	6.9943e-23	-1.87823	0.188	0.411
Hs6st2	3.67708e-279	1.01848e-274	-4.99298	0.364	0.967
Sash1	2.66464e-19	7.38051e-15	-1.46538	0.247	0.411
Erc2	2.73603e-19	7.57827e-15	-1.44281	0.233	0.411
Rhoj	1.1776e-17	3.26171e-13	-1.48388	0.244	0.408
Gm33696	0.000222261	1	-4.96847	0	0.021
Dach1	9.39529e-45	2.60231e-40	-3.14454	0.113	0.406
Col11a1	1.22893e-37	3.40389e-33	-2.40855	0.134	0.406
Ccnd3	5.4518e-11	1.51004e-06	-1.12335	0.284	0.406
Osmr	2.38861e-05	0.661597	-4.96271	0	0.031
Arhgef25	4.26905e-41	1.18244e-36	-2.63558	0.104	0.403
Uba7	0.000411172	1	-4.94959	0	0.032
Arap3	1.87628e-06	0.0519692	-4.94888	0.002	0.05
Ccdc60	2.93185e-06	0.0812065	-4.94388	0.002	0.054
Grid2	5.36831e-06	0.148691	-4.93362	0.008	0.074
Emid1	8.15613e-06	0.225908	-4.92357	0	0.037
Saxo1	1.40362e-05	0.388776	-4.91349	0	0.029
Dtx4	2.84208e-27	7.87198e-23	-1.60304	0.163	0.403
Gm38101	1.2041e-05	0.333513	-4.91103	0	0.03
Dlgap4	1.75688e-12	4.8662e-08	-1.15668	0.278	0.403
Abcb5	0.0030926	1	-4.88535	0	0.014
Kcnq3	3.03811e-66	8.41495e-62	-5.80322	0.019	0.401
Nin	1.74208e-29	4.8252e-25	-2.02837	0.163	0.401
Gm20063	2.5917e-05	0.71785	-4.85554	0	0.028
Dgkh	2.1287e-19	5.89609e-15	-1.57501	0.222	0.401
Nipal2	1.19431e-12	3.30801e-08	-1.20921	0.278	0.401
Parm1	2.94118e-50	8.14649e-46	-4.05052	0.08	0.4
Amph	6.67196e-05	1	-4.81855	0.002	0.043
Crb1	0.000402449	1	-4.81828	0	0.028
Thbd	6.64961e-48	1.84181e-43	-3.05744	0.085	0.399
Hspg2	1.33338e-24	3.69319e-20	-1.82831	0.188	0.399
Chsy3	1.86565e-39	5.16749e-35	-2.59961	0.121	0.397
Tmod3	5.65676e-14	1.56681e-09	-1.22582	0.258	0.397
Kif26b	8.82849e-07	0.0244531	-0.465804	0.285	0.396
Heph	2.77918e-33	7.69778e-29	-2.08594	0.14	0.395
Ndp	0.000931469	1	-4.77536	0	0.024
Bend4	1.56011e-05	0.43212	-4.7662	0.003	0.053
Pxdc1	1.2041e-05	0.333513	-4.76045	0	0.03
Slc12a2	1.27716e-13	3.53746e-09	-1.23262	0.238	0.395
Ptch2	3.83449e-69	1.06208e-64	-7.41466	0.003	0.393
Fblim1	2.12282e-67	5.87978e-63	-6.74823	0.006	0.392
Nkain1	0.00529195	1	-4.74617	0	0.029
Rgma	3.15388e-62	8.73563e-58	-5.66935	0.021	0.392
Gm12426	1.90729e-05	0.528282	-4.73915	0	0.029
Slc7a2	1.16033e-31	3.21387e-27	-2.33144	0.142	0.392
Gm43111	9.49977e-06	0.263125	-4.73063	0	0.034
Flrt2	4.74498e-17	1.31426e-12	-1.71305	0.211	0.392
H2afv	2.9708e-11	8.22852e-07	-0.991905	0.268	0.392
Fam92a	1.06022e-07	0.0029366	-0.89166	0.298	0.392
Rcn1	1.5017e-14	4.1594e-10	-1.12133	0.239	0.39
Wnt5b	1.41788e-62	3.92725e-58	-4.96363	0.027	0.389
Wdyhv1	5.63037e-23	1.5595e-18	-1.78074	0.203	0.389
Cysltr1	0.00242223	1	-4.69485	0	0.018
Bbs9	7.55433e-17	2.0924e-12	-1.30473	0.22	0.387
Kif3a	3.00409e-08	0.000832072	-0.882889	0.292	0.387
AU015336	1.63619e-05	0.453193	-4.68193	0	0.029
Gli1	5.48315e-55	1.51872e-50	-4.16098	0.035	0.386
Gm28523	0.000110979	1	-4.67604	0	0.027
Nfix	3.38291e-51	9.36999e-47	-3.62217	0.054	0.386
Epha7	4.21871e-15	1.1685e-10	-1.28716	0.233	0.386
Lrp12	1.8772e-15	5.19948e-11	-1.28683	0.234	0.385
Tmeff2	1.7468e-66	4.83828e-62	-8.50322	0.003	0.384
Lonrf3	4.86069e-05	1	-4.64379	0.002	0.035
Batf3	2.22331e-05	0.615813	-4.63398	0	0.028
Eln	1.43937e-54	3.98678e-50	-4.35465	0.032	0.384
Gm28320	1.63619e-05	0.453193	-4.62472	0	0.029
Enpep	3.33276e-44	9.23107e-40	-3.58653	0.056	0.384
Dock6	3.92818e-28	1.08803e-23	-1.99485	0.161	0.384
Cntn6	1.20879e-69	3.3481e-65	-8.76205	0.002	0.383
Man1a	2.55463e-13	7.07583e-09	-1.41622	0.238	0.383
Ppp1r1c	0.00121455	1	-4.60084	0	0.016
Srpx	3.95838e-06	0.109639	-4.59712	0.002	0.045
Tpcn1	2.70847e-13	7.50192e-09	-1.24852	0.25	0.383
Chn1	1.05211e-25	2.91413e-21	-1.98794	0.158	0.382
Rad18	1.08866e-15	3.01538e-11	-1.47525	0.225	0.382
Gm42679	8.84105e-05	1	-4.57734	0	0.024
Plscr4	3.41135e-07	0.00944875	-0.792599	0.29	0.381
Cntn3	4.38544e-60	1.21468e-55	-5.76033	0.027	0.38
Usp29	9.34116e-15	2.58731e-10	-1.30354	0.226	0.38
Mfap4	1.4676e-45	4.06496e-41	-3.08423	0.075	0.379
Timp2	1.15352e-45	3.19502e-41	-3.38817	0.064	0.378
Corin	0.0124549	1	-4.53127	0.002	0.016
Arhgap29	3.64004e-18	1.00822e-13	-1.62512	0.204	0.378
Skp2	1.9384e-08	0.000536897	-0.885004	0.278	0.377
Gm15270	8.58985e-36	2.37922e-31	-2.57782	0.112	0.375
Tmem47	8.6762e-23	2.40313e-18	-1.8148	0.171	0.375
Col26a1	4.67602e-58	1.29516e-53	-5.13983	0.016	0.374
Dnmbp	2.41561e-09	6.69074e-05	-0.962832	0.266	0.373
Alg6	1.85872e-09	5.14829e-05	-0.935561	0.266	0.372
Mrvi1	1.8527e-66	5.1316e-62	-6.9817	0.003	0.371
Gm48860	0.0254989	1	-4.47895	0	0.021
Hoxa3	0.000143165	1	-4.47831	0.002	0.04
Rgl1	2.2499e-53	6.23177e-49	-4.81453	0.027	0.37
Mtus1	2.2525e-45	6.23897e-41	-3.83717	0.057	0.369
Slit2	2.54698e-287	7.05462e-283	-4.46775	0.683	0.982
Htr2a	0.0493637	1	-4.46324	0	0.017
Gm15414	0.00232495	1	-4.46238	0	0.021
Gm34517	6.50445e-05	1	-4.45636	0	0.025
Taf4b	4.32231e-16	1.19719e-11	-1.57411	0.222	0.369
Efcab1	0.000140145	1	-4.4472	0	0.023
Thsd7b	6.48769e-55	1.79696e-50	-7.76447	0.006	0.367
Rnf145	1.34148e-16	3.71562e-12	-1.49402	0.193	0.367
Smad7	1.63708e-11	4.5344e-07	-1.15542	0.233	0.367
Fmo1	2.43922e-06	0.0675615	-4.42213	0.002	0.041
Rtn4rl1	1.34289e-33	3.71953e-29	-2.3485	0.113	0.366
Nrn1	1.3937e-50	3.86026e-46	-3.89575	0.049	0.365
Ddr2	3.15357e-52	8.73476e-48	-4.58497	0.029	0.364
Ska2	1.09332e-14	3.02829e-10	-1.44291	0.207	0.364
Cacna1c	3.06373e-30	8.48593e-26	-2.53673	0.104	0.362
Neto1	0.000238078	1	-4.39811	0.002	0.028
Selenoi	2.85082e-07	0.0078962	-0.923813	0.266	0.362
Blm	2.09288e-09	5.79686e-05	-1.08362	0.252	0.36
Sox5os3	0.000239332	1	-4.3923	0	0.025
B430010I23Rik	2.41283e-05	0.668307	-4.39225	0.002	0.04
Tll1	6.85034e-62	1.89741e-57	-8.50944	0.005	0.358
Arhgap24	6.33419e-237	1.75444e-232	-4.39059	0.332	0.914
Lpar1	4.32498e-15	1.19793e-10	-1.45096	0.211	0.357
Idh2	9.9645e-07	0.0275997	-0.833329	0.274	0.357
Hoxc4	2.88953e-37	8.00341e-33	-2.82998	0.091	0.356
Ifi203	0.00130737	1	-4.37842	0.002	0.02
Cep128	5.45117e-28	1.50987e-23	-2.00803	0.115	0.356
Pcdh11x	1.79398e-31	4.96897e-27	-2.62741	0.104	0.355
C030005K06Rik	0.00361706	1	-4.36766	0	0.013
Amotl1	4.46106e-10	1.23562e-05	-1.02057	0.241	0.354
Pi15	4.57178e-53	1.26629e-48	-5.57326	0.018	0.353
Vcan	1.78446e-246	4.9426e-242	-4.34877	0.319	0.922
Dtl	2.69704e-25	7.47026e-21	-2.28412	0.142	0.353
Gm44532	0.000140145	1	-4.34263	0	0.023
4930555F03Rik	6.02483e-05	1	-4.32681	0.002	0.029
Inava	0.000190578	1	-4.30779	0	0.022
4933413J09Rik	9.4566e-14	2.61929e-09	-1.25257	0.207	0.353
Cfap161	8.1633e-05	1	-4.29723	0.002	0.031
Rbm20	0.010761	1	-4.29159	0	0.019
5033421B08Rik	3.22048e-28	8.92008e-24	-2.11062	0.137	0.352
Fmn2	2.37004e-19	6.56454e-15	-1.65585	0.175	0.352
Dock4	9.91973e-252	2.74757e-247	-4.27955	0.367	0.935
Rab32	0.0167718	1	-4.27875	0	0.018
Trabd2b	5.62163e-56	1.55708e-51	-6.21683	0.014	0.349
Csmd3	2.59275e-55	7.18141e-51	-6.01103	0.021	0.349
Reck	1.38488e-12	3.83583e-08	-1.13558	0.207	0.349
Sphk1	0.000480126	1	-4.23169	0	0.019
Gm48742	0.00232495	1	-4.22851	0	0.021
Efcc1	0.000170032	1	-4.22515	0.002	0.034
Tmc7	7.06734e-05	1	-4.21709	0.003	0.038
Ift80	6.93183e-11	1.91998e-06	-1.11142	0.223	0.349
Ancv1r	0.000222261	1	-4.20653	0	0.021
Gm11946	0.00095736	1	-4.20284	0	0.02
4933431K23Rik	2.46517e-59	6.82804e-55	-6.84127	0.005	0.348
Apbb1	0.000119415	1	-4.18913	0.002	0.043
Cables1	3.07235e-05	0.850979	-4.18868	0.005	0.048
Adgrb1	0.00147159	1	-4.18758	0	0.022
Sema3d	0.0398502	1	-4.18744	0.008	0.075
Efnb2	1.34857e-45	3.73526e-41	-3.9506	0.043	0.348
Tmem45a	1.28112e-14	3.54844e-10	-1.24174	0.199	0.348
C130073E24Rik	0.0363303	1	-4.17999	0	0.013
Rcsd1	5.24422e-35	1.45254e-30	-2.67356	0.096	0.347
Lingo2	0.000498381	1	-4.17466	0.006	0.031
Acot12	0.00315395	1	-4.17434	0	0.02
Npr2	3.0819e-05	0.853625	-4.17387	0.003	0.05
Prl2c3	0.00025923	1	-4.16647	0	0.021
Wnt4	7.80483e-24	2.16178e-19	-1.90145	0.142	0.347
Zfp354c	4.68281e-11	1.29704e-06	-1.00127	0.217	0.347
Fbxw17	4.97111e-31	1.3769e-26	-2.34193	0.102	0.346
Tfdp1	3.07011e-10	8.5036e-06	-1.10742	0.228	0.346
Sertad2	1.65169e-19	4.57485e-15	-1.84617	0.166	0.345
Gm26911	0.00177672	1	-4.14629	0	0.019
Hoxc6	1.62219e-26	4.49315e-22	-2.20327	0.124	0.344
Flnb	9.39155e-07	0.0260127	-0.874834	0.254	0.344
Ankrd26	1.37504e-06	0.038086	-0.80337	0.265	0.344
C1qtnf2	0.00580538	1	-4.13054	0	0.018
2410018L13Rik	2.0816e-28	5.76563e-24	-2.25181	0.115	0.343
Gm28154	0.00152197	1	-4.12616	0	0.019
Brca2	1.56466e-22	4.33381e-18	-2.06252	0.131	0.341
Myo1a	4.87579e-06	0.13505	-4.12114	0.005	0.058
Bves	0.0144681	1	-4.11626	0	0.018
Ccdc82	9.17627e-07	0.0254164	-0.778952	0.254	0.341
Astn1	0.00242223	1	-4.115	0	0.018
Apba1	1.99432e-56	5.52386e-52	-6.58812	0.006	0.34
Hunk	1.22028e-54	3.37994e-50	-5.1068	0.013	0.34
Wnk2	0.00099316	1	-4.10421	0.002	0.026
Naaladl2	4.67221e-220	1.29411e-215	-4.10165	0.333	0.896
Enc1	2.89884e-28	8.02922e-24	-2.14541	0.118	0.34
Emilin2	0.00580538	1	-4.09229	0	0.018
Ank	1.00212e-44	2.77568e-40	-3.78586	0.041	0.339
Rhobtb1	1.29323e-10	3.58198e-06	-1.17318	0.211	0.337
Plcd3	4.17153e-05	1	-4.08136	0.003	0.056
Cnrip1	1.30612e-12	3.61769e-08	-1.01656	0.196	0.337
Glb1l2	0.000413633	1	-4.07553	0.002	0.032
Epha6	5.16585e-58	1.43084e-53	-7.71606	0.005	0.336
4932441J04Rik	1.56422e-05	0.433258	-4.07421	0.003	0.041
Arhgef26	1.75683e-51	4.86608e-47	-5.19594	0.014	0.336
Id4	0.0106907	1	-4.0637	0	0.016
Gm40841	0.00282886	1	-4.06318	0	0.017
Gm16070	0.000603793	1	-4.05716	0.002	0.021
Lrrk2	1.35328e-31	3.74833e-27	-2.5109	0.088	0.336
Ereg	0.0196997	1	-4.0533	0	0.015
Frmd6	8.78508e-15	2.43329e-10	-1.40889	0.188	0.336
Dlc1	0	0	-4.04209	0.78	0.992
Rragd	0.00190672	1	-4.04204	0.005	0.042
Raver2	3.22494e-30	8.93244e-26	-2.52735	0.086	0.335
Syt15	0.00199619	1	-4.02473	0	0.021
Hdac7	2.92342e-26	8.09729e-22	-2.0671	0.126	0.335
Bmp5	3.9305e-18	1.08867e-13	-1.72029	0.161	0.335
Kif20b	1.45286e-17	4.02413e-13	-1.44743	0.156	0.335
Haus6	4.7132e-13	1.30546e-08	-1.28625	0.193	0.335
Tipin	5.01589e-12	1.3893e-07	-1.2773	0.201	0.335
Grik2	1.53637e-50	4.25544e-46	-5.88804	0.026	0.334
Ncapg2	8.93936e-25	2.47602e-20	-2.19549	0.107	0.334
Radx	9.75157e-06	0.270099	-4.00272	0.002	0.034
Rell1	2.97884e-23	8.2508e-19	-1.83389	0.134	0.334
Gm36988	0.00226266	1	-3.99634	0	0.015
Pknox1	8.23724e-14	2.28155e-09	-1.3335	0.182	0.333
Tox	1.18743e-32	3.28895e-28	-3.49885	0.089	0.332
Gbgt1	0.00181014	1	-3.9859	0.002	0.025
Trim46	0.022955	1	-3.98146	0	0.014
E130310I04Rik	0.00282886	1	-3.98035	0	0.017
Smad1	1.71233e-13	4.74282e-09	-1.33277	0.193	0.332
Gm35161	0.00264493	1	-3.97021	0	0.014
Gm16151	0.00676242	1	-3.96849	0	0.018
Stk26	5.47568e-06	0.151665	-3.96377	0.006	0.06
Gm12198	0.00917673	1	-3.95429	0	0.017
Aspm	2.08066e-27	5.76302e-23	-2.67454	0.094	0.331
Zgrf1	9.68022e-21	2.68123e-16	-1.99371	0.134	0.331
Gm10125	1.97161e-08	0.000546098	-0.978407	0.223	0.331
Gm16159	0.0185301	1	-3.94743	0	0.012
Gm27240	0.00165705	1	-3.94717	0	0.016
Lrrfip1	1.96743e-27	5.44938e-23	-2.4144	0.094	0.33
Agtr1b	0.0185301	1	-3.94634	0	0.012
Rapgef3	6.05652e-05	1	-3.94247	0.003	0.043
Galnt14	0.0169573	1	-3.93819	0.002	0.023
Kcna6	7.48739e-06	0.207386	-3.93208	0.005	0.049
Tbc1d1	2.14206e-24	5.93307e-20	-2.36276	0.113	0.33
Cenpf	2.10436e-20	5.82864e-16	-2.19331	0.118	0.33
Tslp	7.06924e-05	1	-3.92544	0.002	0.028
Rbl1	3.08686e-15	8.54999e-11	-1.40321	0.172	0.33
Triqk	5.12034e-16	1.41823e-11	-1.40021	0.167	0.33
Eml1	1.9385e-51	5.36927e-47	-5.46109	0.014	0.329
Fmnl3	2.93516e-41	8.12981e-37	-4.34722	0.03	0.329
Gm11476	0.00226266	1	-3.90172	0	0.015
Manea	1.03112e-07	0.00285598	-0.974277	0.228	0.327
Cavin2	0.000224664	1	-3.8991	0.003	0.039
Scn1a	0.00226266	1	-3.89658	0	0.015
Rras2	6.45233e-14	1.78717e-09	-1.49109	0.175	0.326
Amer1	1.44371e-14	3.9988e-10	-1.44327	0.174	0.326
Knl1	4.52942e-28	1.25456e-23	-2.42702	0.065	0.325
Rap2a	8.54471e-25	2.36671e-20	-2.40931	0.113	0.325
Cybrd1	0.000641178	1	-3.88784	0.003	0.033
A830082K12Rik	3.14962e-30	8.72383e-26	-2.36493	0.099	0.325
Mfap2	3.11021e-24	8.61466e-20	-2.13901	0.115	0.324
Rtn4r	0.00795702	1	-3.86988	0	0.011
Gm43948	0.000689503	1	-3.86929	0.002	0.025
Gm17234	0.00842805	1	-3.86254	0	0.014
Adamts1	1.63603e-35	4.53147e-31	-2.98074	0.075	0.323
Traj27	0.00361706	1	-3.85077	0	0.013
Cyp7b1	5.1047e-50	1.4139e-45	-5.96253	0.01	0.322
Gnb4	8.75725e-27	2.42558e-22	-2.42719	0.083	0.322
Kank4	3.70097e-47	1.0251e-42	-4.5145	0.032	0.321
Brip1	2.80118e-32	7.75871e-28	-2.89504	0.059	0.321
2310002F09Rik	7.74901e-05	1	-3.82276	0.003	0.034
Kif15	2.41116e-31	6.67843e-27	-2.55312	0.059	0.321
Rgs9	0.0124645	1	-3.81162	0	0.016
Spsb4	4.53726e-05	1	-3.80818	0.003	0.038
Gng2	6.14645e-39	1.70244e-34	-3.65027	0.035	0.319
Akap12	3.03286e-28	8.40042e-24	-2.6138	0.083	0.319
Traf1	0.0196997	1	-3.79704	0	0.015
Col6a3	1.74143e-30	4.82342e-26	-3.11468	0.078	0.318
Traf3ip2	1.2251e-10	3.39328e-06	-1.38993	0.206	0.318
2700081O15Rik	3.29896e-09	9.13745e-05	-1.1052	0.203	0.318
Rnf150	4.05198e-41	1.12232e-36	-3.99946	0.035	0.317
Spats2l	8.65942e-221	2.39849e-216	-3.78949	0.335	0.906
Cenpk	4.72461e-27	1.30862e-22	-2.47577	0.099	0.317
Ptprj	9.15774e-17	2.53651e-12	-1.7559	0.14	0.317
Tmx4	2.49149e-07	0.00690092	-0.942124	0.209	0.317
Sufu	1.59904e-07	0.00442903	-1.06015	0.226	0.316
Gm20475	0.00451078	1	-3.77368	0	0.016
Hey2	6.71281e-05	1	-3.77121	0.003	0.034
Cacng7	2.39053e-38	6.62128e-34	-3.45142	0.049	0.315
Aldh1l2	0.00842805	1	-3.76909	0	0.014
Trhde	0.00173211	1	-3.76325	0.003	0.022
4921523L03Rik	0.00579824	1	-3.75985	0	0.012
Gm16054	0.000638281	1	-3.75959	0.002	0.028
Gm33148	0.0115386	1	-3.75856	0	0.013
D630045J12Rik	7.99603e-25	2.21474e-20	-2.22156	0.096	0.315
Minar2	0.0009482	1	-3.74671	0.006	0.053
Tead4	0.0423429	1	-3.74417	0.002	0.012
Shisal2a	8.28725e-05	1	-3.74414	0.002	0.028
Me3	0.0135075	1	-3.74264	0	0.013
Chrd	0.0363303	1	-3.74103	0	0.013
Carmn	3.23628e-45	8.96383e-41	-5.141	0.018	0.314
Dleu7	0.00226266	1	-3.73725	0	0.015
Chaf1b	6.01282e-06	0.166543	-3.73123	0.006	0.064
Egr1	0.000264042	1	-3.73026	0.005	0.037
Lef1	1.48987e-44	4.12664e-40	-5.18206	0.022	0.313
Mex3a	9.56137e-27	2.64831e-22	-2.42382	0.094	0.312
Gm44691	0.00495257	1	-3.72841	0	0.012
Slc9a3r2	2.32078e-06	0.0642811	-3.7221	0.005	0.05
Gm43066	0.00264493	1	-3.72194	0	0.014
Igfbp3	5.98535e-18	1.65782e-13	-1.74081	0.14	0.312
Tex15	2.78154e-45	7.7043e-41	-4.10134	0.014	0.311
Gm11110	1.04762e-05	0.290171	-3.71327	0.003	0.045
Steap4	0.0109398	1	-3.71103	0	0.01
Eno2	0.00226266	1	-3.70819	0	0.015
Kif18a	1.16414e-31	3.22443e-27	-2.62889	0.049	0.311
Ier5	7.1507e-05	1	-3.69959	0.005	0.042
Pid1	5.11895e-05	1	-3.69213	0.024	0.107
A330069K06Rik	4.73209e-06	0.131069	-3.69045	0.003	0.039
Siah3	6.19996e-05	1	-3.69017	0.002	0.029
Vstm2b	8.26841e-27	2.29018e-22	-2.07975	0.093	0.311
Gm35438.1	0.00173211	1	-3.67952	0.002	0.022
Tcea3	0.00102714	1	-3.67906	0.002	0.028
Haglr	0.0115386	1	-3.67785	0	0.013
Ildr2	0.00088693	1	-3.67584	0.003	0.037
Scarb2	2.51043e-22	6.95338e-18	-2.01639	0.12	0.311
A330043C09Rik	1.09226e-05	0.302533	-3.67238	0.003	0.04
Acss3	1.48462e-20	4.1121e-16	-1.95801	0.128	0.31
Gm11541	0.00109915	1	-3.66939	0.002	0.023
Mcf2	0.00579824	1	-3.66853	0	0.012
Dzip1l	5.90409e-41	1.63532e-36	-4.14446	0.027	0.309
Rab15	0.000165679	1	-3.66709	0.003	0.032
Tnfaip8	2.29989e-32	6.37024e-28	-3.37262	0.061	0.308
Mill2	5.86411e-36	1.62424e-31	-2.83765	0.057	0.308
Adam33	0.0135075	1	-3.6656	0	0.013
Exoc3l4	0.00112118	1	-3.66267	0.002	0.02
C6	0.000179144	1	-3.65988	0.002	0.025
Fzd2	2.45091e-19	6.78852e-15	-1.82953	0.128	0.307
Ephb2	1.64613e-37	4.55944e-33	-3.65314	0.04	0.306
Ttc8	7.49293e-20	2.07539e-15	-1.93656	0.126	0.306
Olfml3	2.85985e-28	7.9212e-24	-2.52204	0.088	0.305
Ptprk	5.20878e-256	1.44273e-251	-3.64892	0.557	0.954
Fsd1	0.000129623	1	-3.64224	0.003	0.029
Nav3	1.09871e-23	3.04319e-19	-2.77722	0.102	0.304
Clcf1	0.0030926	1	-3.63249	0	0.013
Zbtb8b	0.0302882	1	-3.63239	0	0.015
AI504432	0.000105414	1	-3.62868	0.003	0.033
Gm20667	9.63978e-05	1	-3.62623	0.002	0.03
Syn2	3.22071e-05	0.892073	-3.62578	0.003	0.036
Hmgb2	3.31752e-14	9.18887e-10	-1.69353	0.166	0.304
Mmp2	6.11359e-23	1.69334e-18	-2.31568	0.1	0.303
Anln	3.40132e-20	9.42097e-16	-2.11258	0.1	0.303
Dnmt1	6.6626e-14	1.84541e-09	-1.46764	0.159	0.303
Fhl2	2.4109e-07	0.0066777	-1.12095	0.214	0.303
Prdx4	4.15089e-07	0.0114971	-1.04876	0.206	0.303
Negr1	1.9411e-38	5.37646e-34	-5.40871	0.033	0.302
Gm29292	0.00361706	1	-3.61318	0	0.013
Omd	0.000361317	1	-3.61306	0.002	0.032
Fgf10	7.61132e-45	2.10818e-40	-4.61686	0.019	0.302
Klk8	0.0017877	1	-3.60721	0.002	0.019
Plekhg2	3.42836e-38	9.49587e-34	-3.79691	0.037	0.302
Cyp1b1	7.98501e-19	2.21169e-14	-1.82088	0.129	0.302
Tmem151b	0.0030926	1	-3.60329	0	0.014
Wasf3	4.03781e-06	0.111839	-3.60007	0.008	0.055
Gm48623	2.11206e-06	0.0584998	-3.59822	0.005	0.045
Igsf10	2.58521e-28	7.16051e-24	-2.54769	0.075	0.301
Syt16	0.00423176	1	-3.59428	0	0.013
Tbc1d2b	1.21695e-22	3.37072e-18	-2.12601	0.112	0.301
Zwilch	2.18408e-22	6.04946e-18	-2.03838	0.099	0.301
Grip1os3	0.00423176	1	-3.58994	0	0.013
Dtnbp1	5.09432e-07	0.0141103	-0.986664	0.204	0.301
BC055324	2.92702e-18	8.10727e-14	-1.87666	0.113	0.3
Acss1	9.60373e-13	2.66004e-08	-1.33965	0.169	0.3
Gm536	0.00679096	1	-3.57413	0	0.012
A330076C08Rik	0.00527191	1	-3.57079	0	0.016
4930523C07Rik	0.0104206	1	-3.56934	0.002	0.022
Itga6	1.0681e-06	0.0295842	-1.26138	0.195	0.3
Foxp2	1.00313e-05	0.277848	-3.56574	0.013	0.114
Apcdd1	3.09399e-06	0.0856973	-3.56199	0.006	0.049
Msn	1.25167e-07	0.00346688	-0.972339	0.203	0.3
Fsd1l	1.59039e-26	4.40506e-22	-2.93531	0.069	0.299
2700089I24Rik	0.0128376	1	-3.55696	0	0.01
Gm32618	5.09589e-06	0.141146	-3.55263	0.008	0.063
Tbc1d16	7.1457e-21	1.97922e-16	-1.91596	0.115	0.299
Ccdc18	7.7453e-19	2.14529e-14	-1.81642	0.105	0.299
Slco1c1	0.0093276	1	-3.54608	0	0.011
Stra6	4.00042e-05	1	-3.54509	0.003	0.041
Ephb3	0.00109736	1	-3.54347	0.002	0.023
Anpep	0.0245472	1	-3.54291	0.002	0.019
Cyp2s1	5.79515e-06	0.160514	-3.53574	0.005	0.05
Tmem121	0.00579824	1	-3.53521	0	0.012
Tnfaip6	3.36969e-05	0.933338	-3.53494	0.003	0.039
Sh3pxd2b	2.56315e-43	7.09941e-39	-4.96694	0.013	0.298
E130006D01Rik	0.00361706	1	-3.53072	0	0.013
Vgll3	1.36273e-38	3.77449e-34	-3.97755	0.029	0.298
Cobl	0.00470738	1	-3.52869	0.005	0.031
Efhb	0.00981993	1	-3.52832	0.002	0.022
Oaz2	1.55802e-07	0.0043154	-1.09972	0.198	0.298
Rad54b	1.85604e-29	5.14086e-25	-2.95614	0.061	0.297
Cadm3	0.0115436	1	-3.52196	0	0.013
Usp46	1.32091e-10	3.65865e-06	-1.37225	0.177	0.297
Ift81	1.26004e-20	3.49006e-16	-2.04798	0.108	0.296
Nrg1	1.64119e-219	4.54577e-215	-3.51798	0.437	0.927
Mst1r	3.36183e-05	0.931161	-3.51698	0.005	0.047
Stac	0.0350541	1	-3.51402	0	0.01
Usp1	7.1383e-07	0.0197717	-0.972228	0.206	0.296
Col4a6	4.37564e-42	1.21196e-37	-5.80946	0.014	0.295
Cuedc1	6.05108e-39	1.67603e-34	-3.84585	0.033	0.295
Mmp25	0.0217164	1	-3.50416	0	0.012
Lama2	2.99618e-240	8.29881e-236	-3.50348	0.456	0.944
Cfap74	0.0145712	1	-3.50297	0.002	0.017
Tnfsf13	0.00361706	1	-3.50229	0	0.013
Adcy8	0.0145783	1	-3.50176	0.003	0.016
Fbxo48	0.000172094	1	-3.49978	0.003	0.037
Kif11	2.42133e-25	6.70661e-21	-2.63757	0.053	0.295
Gm32014	0.0093276	1	-3.49537	0	0.011
Amot	2.78167e-13	7.70466e-09	-1.57893	0.15	0.295
Nell1	1.11752e-45	3.09532e-41	-6.55558	0.01	0.294
Gm17396	0.0254619	1	-3.49215	0	0.011
Gm37640	0.0128376	1	-3.4901	0	0.01
Ndrg1	0.00103205	1	-3.48991	0.003	0.037
Cep152	2.26796e-08	0.00062818	-1.09712	0.193	0.294
Lin9	3.02656e-19	8.38296e-15	-1.93793	0.115	0.293
Osr2	2.82257e-16	7.81796e-12	-1.52805	0.134	0.293
Pbx4	0.0174563	1	-3.4834	0.003	0.025
Pi4k2b	1.66096e-08	0.000460054	-1.15759	0.187	0.293
Slc4a4	5.31811e-42	1.47301e-37	-4.59278	0.019	0.292
Gm14547	0.0158177	1	-3.48056	0	0.012
Gm3696	0.00361706	1	-3.47645	0	0.013
Cenps	1.08867e-05	0.301539	-3.47147	0.005	0.04
Vav3	1.05391e-40	2.91913e-36	-5.46908	0.024	0.291
Chst10	0.0121378	1	-3.46779	0.002	0.019
1700094M23Rik	0.00317937	1	-3.46509	0.002	0.02
Wdhd1	5.73762e-22	1.5892e-17	-2.25603	0.097	0.291
Ncapd2	5.91453e-15	1.63821e-10	-2.02943	0.12	0.291
Zfp385b	6.92885e-34	1.91915e-29	-4.00285	0.043	0.29
Bcl2l1	1.64381e-17	4.55302e-13	-1.90371	0.118	0.29
Hist1h3d	0.000210778	1	-3.45604	0.002	0.024
Nynrin	1.21416e-14	3.36297e-10	-1.66643	0.134	0.29
Wt1	1.7247e-39	4.77708e-35	-5.44586	0.01	0.289
Nrxn1	4.69304e-32	1.29988e-27	-4.68298	0.049	0.289
Npr3	1.86445e-47	5.16416e-43	-6.40092	0.008	0.288
Kntc1	4.73563e-34	1.31167e-29	-3.71704	0.033	0.288
Ccdc155	0.0363303	1	-3.44874	0	0.013
Slitrk6	6.78342e-05	1	-3.44839	0.003	0.034
Galnt12	0.0423744	1	-3.44666	0	0.012
Efcab11	5.62675e-24	1.5585e-19	-2.67733	0.065	0.288
Prelid3a	0.00054392	1	-3.44441	0.005	0.04
Gm30835	0.000247343	1	-3.4433	0.002	0.025
Ssbp2	2.15286e-276	5.96299e-272	-3.4396	0.619	0.972
Lrrc4b	0.00495257	1	-3.43739	0	0.012
Gm27222	0.00495257	1	-3.43611	0	0.012
Gm10406	0.0158177	1	-3.43556	0	0.012
Edil3	6.3644e-17	1.76281e-12	-1.73066	0.126	0.287
Lrch2	2.74677e-17	7.608e-13	-1.64424	0.116	0.286
Efemp1	1.43223e-05	0.396698	-3.42625	0.006	0.047
Slc22a15	4.15164e-14	1.14992e-09	-1.58772	0.132	0.286
Sertm1	1.65298e-05	0.457843	-3.42259	0.005	0.044
Gm2164	0.0168429	1	-3.42194	0.002	0.018
Gm49692	1.18866e-06	0.0329236	-1.05555	0.193	0.285
Prss23	0.000524037	1	-3.42053	0.002	0.022
Tenm1	0.0196078	1	-3.41893	0.005	0.022
Ntng1	9.6155e-24	2.6633e-19	-2.83336	0.075	0.284
Slc6a17	0.0493534	1	-3.41188	0	0.012
Wee1	1.57046e-21	4.34987e-17	-2.28914	0.083	0.284
Htra3	2.97978e-20	8.2534e-16	-1.92044	0.104	0.284
Zfp710	1.48e-06	0.0409932	-1.01588	0.198	0.284
Elovl4	0.00118559	1	-3.40251	0.003	0.028
Cbx2	0.000142435	1	-3.39768	0.003	0.032
Pitpnc1	6.56733e-13	1.81902e-08	-1.82213	0.14	0.283
Pmp22	1.6609e-15	4.60037e-11	-1.67295	0.123	0.283
Zfp101	5.76263e-08	0.00159613	-1.17296	0.169	0.283
Rrm1	5.42342e-14	1.50218e-09	-1.5837	0.137	0.282
Elmsan1	4.62688e-10	1.28155e-05	-1.30752	0.164	0.282
Stk33	7.27188e-05	1	-3.38697	0.002	0.031
Arl3	9.11158e-09	0.000252372	-1.14318	0.163	0.282
Cspg4	1.21215e-34	3.35741e-30	-3.24188	0.04	0.281
Spire2	0.0107115	1	-3.38186	0.002	0.016
Arsb	5.51806e-18	1.52839e-13	-1.89442	0.108	0.281
Btbd11	2.90465e-15	8.0453e-11	-1.81415	0.126	0.281
Ttc29	0.0217538	1	-3.37021	0.002	0.012
Asb12	0.0303505	1	-3.36851	0.002	0.016
Vwa7	0.00131547	1	-3.36459	0.002	0.02
Ect2	6.68874e-18	1.85265e-13	-1.89997	0.097	0.28
Cpa4	0.0109398	1	-3.36168	0	0.01
Asap2	5.31436e-16	1.47197e-11	-1.84452	0.118	0.28
Apobec3	0.000609166	1	-3.35372	0.002	0.019
Adgra2	1.33381e-41	3.69439e-37	-5.11282	0.011	0.279
Cyyr1	0.00940646	1	-3.34214	0.002	0.017
Gm43727	0.00109915	1	-3.34161	0.002	0.023
Snx24	2.51115e-33	6.95538e-29	-3.45268	0.038	0.279
Trpc4	0.00583238	1	-3.3341	0.003	0.024
Btn2a2	0.00178928	1	-3.33062	0.002	0.019
Sstr4	0.0128376	1	-3.32987	0	0.01
Aff3	8.18343e-263	2.26665e-258	-3.32844	0.606	0.979
Gm37573	0.00579824	1	-3.32576	0	0.012
Gm42700	0.0128376	1	-3.32041	0	0.01
Zfp9	5.7675e-13	1.59748e-08	-1.45782	0.142	0.279
Gm43728	0.000270914	1	-3.31279	0.003	0.033
Ak5	0.0203303	1	-3.31201	0.005	0.029
Mis18bp1	9.55783e-12	2.64733e-07	-1.62233	0.139	0.278
Dpysl3	3.12594e-38	8.65824e-34	-5.21724	0.016	0.277
Sv2a	0.000998157	1	-3.30247	0.006	0.053
Prkcq	8.48741e-05	1	-3.30033	0.002	0.039
Tmem100	0.00117958	1	-3.29413	0.005	0.029
Pdpn	2.32795e-14	6.44796e-10	-1.69719	0.124	0.277
Gm8739	8.50243e-06	0.2355	-3.28223	0.008	0.054
Col4a2	5.47983e-193	1.5178e-188	-3.28049	0.376	0.871
Prickle2	3.32946e-191	9.22194e-187	-3.28016	0.391	0.878
Polq	3.47154e-28	9.61548e-24	-2.66947	0.056	0.276
Calml4	0.00015218	1	-3.2789	0.005	0.037
Rcor2	3.01738e-06	0.0835753	-3.27838	0.008	0.059
2810430I11Rik	0.0128376	1	-3.26973	0	0.01
Tgfb3	0.00132145	1	-3.26861	0.008	0.045
Fam184b	0.0344311	1	-3.26777	0.003	0.02
Efr3b	0.000142254	1	-3.26738	0.006	0.043
Rnf24	3.53196e-22	9.78283e-18	-2.39157	0.08	0.275
Gm35842	1.92377e-05	0.532845	-3.26228	0.006	0.044
Clip2	5.64124e-35	1.56251e-30	-4.47161	0.019	0.274
Larp6	0.0093276	1	-3.25845	0	0.011
Gpr161	2.08054e-06	0.0576269	-3.25671	0.006	0.056
Syn3	1.69693e-18	4.70015e-14	-3.06109	0.097	0.274
4930518C09Rik	0.0023438	1	-3.25375	0.002	0.021
Lrig3	3.50932e-23	9.7201e-19	-2.691	0.072	0.274
Gm9866	0.00617361	1	-3.25108	0.002	0.014
Tpx2	2.37296e-23	6.57263e-19	-2.42287	0.054	0.274
Tubb5	2.20075e-07	0.00609564	-0.963446	0.172	0.274
Gm49857	0.0109398	1	-3.24014	0	0.01
Jazf1	1.41082e-38	3.9077e-34	-5.85266	0.011	0.273
Il17rd	1.08879e-25	3.01573e-21	-3.54633	0.041	0.273
Dchs2	3.02728e-05	0.838497	-3.22629	0.005	0.04
Fxyd5	0.0115687	1	-3.2166	0.002	0.013
Gm44993	0.0128376	1	-3.21546	0	0.01
Ptch1	8.45152e-205	2.3409e-200	-3.21359	0.555	0.918
4930412F09Rik	0.0125144	1	-3.21206	0.003	0.019
Mapk10	0.0158099	1	-3.20404	0.005	0.025
Ank3	2.90866e-11	8.05639e-07	-1.7503	0.14	0.273
Stmn1	5.65605e-19	1.56661e-14	-2.11988	0.096	0.272
Naaladl1	0.00264493	1	-3.19952	0	0.014
Hif3a	3.36686e-38	9.32554e-34	-6.6102	0.005	0.271
Gm49958	0.000444657	1	-3.19871	0.005	0.039
Lrrtm3	2.24086e-19	6.20672e-15	-2.86662	0.11	0.271
Entpd1	0.00229974	1	-3.19695	0.01	0.049
Rnf182	0.00173312	1	-3.19295	0.006	0.041
Cdc7	1.0939e-20	3.02989e-16	-2.13826	0.086	0.271
Adgrl2	1.32232e-174	3.66257e-170	-3.18819	0.341	0.844
Ptgfrn	2.29825e-07	0.00636569	-1.12591	0.161	0.271
Zbtb16	0.0304338	1	-3.18195	0.002	0.015
Arhgef19	0.000305518	1	-3.17849	0.006	0.038
Rbm46os	0.0047359	1	-3.17827	0.006	0.03
Dnase2a	0.00101739	1	-3.17748	0.008	0.043
Klhl5	9.91128e-07	0.0274523	-1.01244	0.187	0.271
Pygo1	4.2004e-13	1.16343e-08	-1.71098	0.132	0.27
Gm42531	0.00209453	1	-3.17122	0.002	0.018
Kcnt2	3.91988e-39	1.08573e-34	-6.81987	0.006	0.269
C130026L21Rik	0.00069692	1	-3.16717	0.003	0.025
Slc14a2	0.0255056	1	-3.1656	0.002	0.011
Gm15413	0.0109398	1	-3.16437	0	0.01
Slc44a2	2.05588e-12	5.69439e-08	-1.628	0.12	0.269
Des	0.00372087	1	-3.1496	0.002	0.02
Rimklb	3.09147e-35	8.56276e-31	-3.94893	0.019	0.268
Ctrb1	0.0352039	1	-3.14737	0.002	0.01
Sostdc1	3.10254e-29	8.59343e-25	-3.06504	0.051	0.268
Dlg4	1.11908e-07	0.00309964	-1.01813	0.171	0.268
Arhgap31	2.41873e-26	6.69941e-22	-3.62067	0.041	0.267
Neil3	1.60475e-32	4.44483e-28	-3.08386	0.032	0.267
Asic2	0.00622545	1	-3.13399	0.021	0.094
Nova1	9.07146e-26	2.51261e-21	-2.74698	0.067	0.267
Gm43623	0.00795702	1	-3.12152	0	0.011
Arhgef10	7.39977e-24	2.04959e-19	-2.83762	0.061	0.266
Rufy4	0.00793344	1	-3.11649	0.002	0.017
Cdca2	7.52018e-16	2.08294e-11	-1.98642	0.096	0.266
Adora2b	0.0017877	1	-3.11445	0.002	0.019
Emilin1	3.554e-19	9.84386e-15	-1.96601	0.104	0.266
Gm31946	0.00153883	1	-3.10429	0.002	0.019
Pde3b	6.58362e-28	1.82353e-23	-3.52519	0.038	0.265
Gm32647	0.0412345	1	-3.10004	0.002	0.01
Tgfbr2	6.24612e-18	1.73005e-13	-2.06542	0.1	0.265
Rnaseh2b	1.15303e-11	3.19365e-07	-1.35015	0.134	0.265
Tagln2	0.000548965	1	-3.09071	0.006	0.041
Dsel	8.34026e-08	0.00231008	-1.02563	0.167	0.265
Pgr	0.013566	1	-3.08411	0.002	0.013
Tcf21	5.1008e-43	1.41282e-38	-5.6765	0.006	0.264
Farp1	1.86737e-169	5.17223e-165	-3.08351	0.311	0.829
Gm10484	0.000617311	1	-3.08115	0.002	0.022
Eme1	3.39828e-06	0.0941255	-3.07989	0.008	0.061
Islr	8.52148e-21	2.36028e-16	-2.40847	0.078	0.263
Gpr37	2.55239e-06	0.0706961	-3.07506	0.008	0.062
Rmst	2.53837e-42	7.03079e-38	-5.36822	0.002	0.262
Brca1	1.77841e-27	4.92585e-23	-3.14581	0.041	0.262
Kif4	3.31375e-27	9.17843e-23	-2.68901	0.04	0.262
Spock3	0.00664243	1	-3.06676	0.008	0.026
Tyms	3.25604e-12	9.01858e-08	-1.61161	0.131	0.262
Asb4	1.02347e-24	2.83481e-20	-3.19171	0.059	0.261
Gm13791	0.00158114	1	-3.06485	0.003	0.025
Gpsm2	5.21196e-22	1.44361e-17	-2.69649	0.064	0.261
Pms1	2.41456e-16	6.68786e-12	-1.83115	0.094	0.259
Hist1h2ap	8.77693e-07	0.0243103	-1.20792	0.166	0.258
Gm13479	0.0052996	1	-3.05775	0.002	0.016
Adamtsl1	8.49821e-35	2.35383e-30	-7.11775	0.003	0.257
Pole	4.31798e-24	1.19599e-19	-2.93138	0.061	0.257
Ddr1	7.43038e-18	2.05807e-13	-2.23025	0.075	0.257
BC067074	4.25188e-23	1.17769e-18	-2.67465	0.064	0.256
Lgals1	2.45183e-10	6.79108e-06	-1.49142	0.139	0.256
Scara3	0.021503	1	-3.04781	0.003	0.019
Slc38a4	4.62912e-12	1.28217e-07	-1.45243	0.12	0.256
Gramd1a	4.88903e-07	0.0135416	-0.887698	0.161	0.256
Emx2	4.29006e-06	0.118826	-3.03848	0.016	0.071
Stil	1.51676e-24	4.20111e-20	-2.6271	0.041	0.255
Zfp36l2	1.80728e-20	5.00581e-16	-2.25757	0.073	0.255
4930500A05Rik	0.0045345	1	-3.03303	0.002	0.016
Ttk	1.22822e-25	3.40194e-21	-2.8121	0.037	0.254
Rbm8a2	0.0093276	1	-3.03192	0	0.011
Nyap1	0.000977015	1	-3.02648	0.005	0.034
Gm15402	0.000615129	1	-3.02091	0.002	0.022
Atp2b4	9.58976e-190	2.65617e-185	-3.01948	0.338	0.872
Cit	2.10739e-18	5.83705e-14	-2.10197	0.077	0.254
Lsp1	3.468e-36	9.60566e-32	-4.55564	0.014	0.253
Bub1	1.21457e-21	3.36411e-17	-2.30615	0.054	0.253
Gm40438	0.0109398	1	-3.01475	0	0.01
Elavl2	3.92982e-11	1.08848e-06	-1.57134	0.129	0.253
Ncapg	1.83288e-23	5.07671e-19	-2.90908	0.041	0.252
Gm26827	2.5913e-18	7.17738e-14	-2.26439	0.081	0.252
Slc7a10	0.000358574	1	-3.01157	0.005	0.037
Pdzd4	7.48006e-21	2.07183e-16	-2.59885	0.059	0.251
Galnt16	1.90929e-06	0.0528835	-3.00791	0.003	0.044
Faxc	1.04005e-05	0.288074	-3.00444	0.01	0.058
Sox5it	0.0109398	1	-3.00165	0	0.01
Zfp459	0.00017141	1	-3.00093	0.01	0.049
Oaf	2.48297e-18	6.87734e-14	-1.97115	0.088	0.251
Poglut3	3.41582e-09	9.46115e-05	-1.09927	0.142	0.251
Dtx1	1.85338e-06	0.0513348	-2.99141	0.013	0.071
Mest	2.72116e-134	7.53706e-130	-2.99131	0.34	0.775
Tshz2	7.62875e-306	2.11301e-301	-2.98835	0.941	0.996
Myb	0.022698	1	-2.98661	0.002	0.016
Plk4	8.66711e-17	2.40062e-12	-1.90995	0.085	0.25
Lpcat1	4.62839e-16	1.28197e-11	-1.85758	0.094	0.25
Pdyn	3.16003e-35	8.75266e-31	-3.91032	0.024	0.249
Arap1	1.19804e-13	3.31833e-09	-1.60732	0.112	0.249
Crtac1	0.00424599	1	-2.97894	0.003	0.027
Prim1	1.37455e-24	3.80723e-20	-2.65428	0.056	0.247
Phf19	2.35216e-05	0.6515	-2.97765	0.006	0.046
Pfn2	1.67468e-07	0.00463852	-1.24669	0.148	0.247
Col4a1	1.77676e-239	4.92127e-235	-2.97405	0.632	0.953
Heyl	3.09675e-38	8.57737e-34	-5.75122	0.008	0.246
Gm14061	0.000437381	1	-2.97104	0.005	0.032
Lrrc17	1.86981e-11	5.179e-07	-1.68804	0.123	0.246
Gxylt2	8.24491e-05	1	-2.96916	0.013	0.066
Kcnq4	0.000490722	1	-2.96673	0.006	0.034
Ghr	6.3317e-199	1.75376e-194	-2.96501	0.477	0.912
Mthfd1l	2.84431e-07	0.00787818	-1.365	0.152	0.246
Pla2g7	0.0095167	1	-2.96313	0.008	0.041
Agrn	4.02037e-25	1.11356e-20	-3.03355	0.048	0.245
Gm45004	0.0128376	1	-2.96214	0	0.01
Mamstr	0.0411644	1	-2.95865	0	0.01
Vopp1	1.8883e-09	5.2302e-05	-1.31675	0.137	0.245
Inpp4a	1.13935e-07	0.00315577	-1.30841	0.124	0.245
BC055402	0.0186101	1	-2.95473	0.002	0.012
Gm44946	0.00334508	1	-2.95124	0.002	0.017
Lgals9	0.00509603	1	-2.94998	0.002	0.019
Kcnip3	1.09001e-38	3.01911e-34	-6.39615	0.005	0.244
8030423F21Rik	0.00847948	1	-2.94123	0.002	0.014
Ggta1	3.83808e-27	1.06307e-22	-3.07088	0.048	0.244
Ppfia4	0.001199	1	-2.93784	0.005	0.028
Cip2a	3.71514e-20	1.02902e-15	-2.58024	0.054	0.244
Tnk2	3.27856e-14	9.08095e-10	-1.76315	0.099	0.244
Patj	1.93664e-10	5.36412e-06	-1.72156	0.104	0.244
Papolb	0.0185941	1	-2.9314	0.002	0.011
Twsg1	5.41362e-10	1.49947e-05	-1.42683	0.134	0.244
Slc43a3	1.19114e-26	3.29921e-22	-3.51305	0.03	0.243
4930587E11Rik	0.0389399	1	-2.92866	0.002	0.02
Galntl6	0.0263954	1	-2.92846	0.018	0.041
Kif23	1.91797e-20	5.31239e-16	-2.74965	0.04	0.243
Hoxd9	4.19537e-18	1.16203e-13	-2.18137	0.081	0.243
Col14a1	1.474e-21	4.08267e-17	-3.59294	0.046	0.242
Msc	0.000369506	1	-2.92434	0.005	0.032
G630016G05Rik	0.00151392	1	-2.92241	0.006	0.033
Dipk1a	2.46079e-14	6.81589e-10	-2.00462	0.089	0.242
Nptxr	0.0229199	1	-2.9136	0.002	0.017
Mroh2a	0.0411644	1	-2.91056	0	0.01
Gm28756	0.00511629	1	-2.91019	0.002	0.019
Olfml1	2.55768e-12	7.08425e-08	-1.60216	0.115	0.242
Cpz	0.0408216	1	-2.90896	0.002	0.015
Cdk20	0.0170637	1	-2.90806	0.002	0.015
Ccp110	1.66385e-14	4.60854e-10	-1.81158	0.093	0.241
Clic4	3.24074e-08	0.00089762	-1.38522	0.129	0.241
Gga2	1.39014e-07	0.0038504	-1.27281	0.148	0.241
P3h3	2.21126e-08	0.000612475	-1.13555	0.139	0.241
Myo5b	2.16938e-20	6.00876e-16	-3.0632	0.056	0.24
Ccdc34os	0.000115456	1	-2.89486	0.003	0.036
Gatm	0.000258781	1	-2.89431	0.016	0.072
Nemp1	3.29262e-17	9.11989e-13	-2.35292	0.07	0.24
Dixdc1	2.63764e-29	7.30573e-25	-3.72991	0.027	0.239
Rftn1	0.0102667	1	-2.89205	0.01	0.048
Lrrc7	0.00118616	1	-2.88908	0.008	0.031
Lingo1	0.000190151	1	-2.88321	0.008	0.042
Gm12610	0.0226507	1	-2.87944	0.003	0.017
Nusap1	7.34843e-20	2.03537e-15	-2.34696	0.048	0.239
Adamts20	3.46781e-33	9.60513e-29	-4.7121	0.014	0.238
Loxl1	1.01109e-13	2.80051e-09	-1.94153	0.102	0.238
Gm20631	1.65871e-32	4.59429e-28	-4.11516	0.026	0.237
Ccdc14	1.50671e-06	0.0417329	-1.12838	0.145	0.237
Pde1c	1.70311e-22	4.71728e-18	-3.43508	0.035	0.236
Shcbp1	1.23842e-25	3.43018e-21	-3.01332	0.033	0.236
Fjx1	4.24849e-06	0.117675	-2.86773	0.008	0.056
Racgap1	8.61227e-20	2.38543e-15	-2.80754	0.046	0.236
Syt13	4.91208e-33	1.36055e-28	-4.39054	0.014	0.235
Gm12122	0.0052996	1	-2.85785	0.002	0.016
Gm41192	0.00204193	1	-2.8563	0.003	0.021
Rapgefl1	0.00052087	1	-2.8562	0.008	0.039
Sh2d3c	3.1453e-35	8.71184e-31	-5.63077	0.008	0.234
Hist1h2bm	0.0196577	1	-2.8497	0.002	0.017
Mbnl3	5.4724e-27	1.51574e-22	-4.52936	0.021	0.234
Edn3	0.00248394	1	-2.84597	0.003	0.024
Il17d	0.00602089	1	-2.83893	0.005	0.02
E330013P04Rik	0.0149568	1	-2.83819	0.006	0.037
Mastl	2.75514e-16	7.63119e-12	-2.0813	0.069	0.234
Tspan12	7.67594e-15	2.12608e-10	-1.97212	0.088	0.234
Cttnbp2nl	1.30959e-10	3.62732e-06	-1.59619	0.112	0.234
Hoxc10	0.0295417	1	-2.83682	0.003	0.021
Osbpl10	2.20214e-33	6.09949e-29	-5.43779	0.01	0.233
Clspn	6.32528e-26	1.75198e-21	-3.61784	0.029	0.233
Sass6	2.4324e-07	0.00673726	-1.18907	0.134	0.233
Pcdh15	4.76602e-13	1.32009e-08	-2.7282	0.108	0.232
2610316D01Rik	5.90154e-08	0.00163461	-1.36802	0.139	0.232
Cd200	5.34415e-07	0.0148022	-1.32695	0.15	0.232
C1qtnf3	1.4427e-05	0.3996	-2.82904	0.018	0.067
Wfdc8	0.0108249	1	-2.82759	0.002	0.016
Arhgap8	0.012154	1	-2.82751	0.003	0.021
Prc1	4.01459e-14	1.11196e-09	-2.39766	0.075	0.231
Hist1h2ae	1.8437e-10	5.10669e-06	-1.40166	0.116	0.231
Nwd2	0.0013282	1	-2.82546	0.008	0.033
Hipk4	0.00794592	1	-2.82424	0.003	0.017
2010009K17Rik	3.66282e-05	1	-2.82375	0.011	0.059
Angpt4	0.0407118	1	-2.82165	0.002	0.015
Spon1	1.94602e-33	5.39008e-29	-6.92173	0.005	0.23
Cplane2	0.000858378	1	-2.81543	0.005	0.04
Rab3il1	2.88853e-05	0.800066	-2.81456	0.013	0.065
Ccn1	0.0389399	1	-2.813	0.005	0.02
St3gal1	2.55353e-27	7.07276e-23	-3.62245	0.027	0.23
Ndc80	1.30667e-21	3.61921e-17	-2.86307	0.04	0.23
Elk3	3.63875e-18	1.00786e-13	-2.30622	0.067	0.23
Hdx	5.1104e-15	1.41548e-10	-1.66441	0.083	0.23
Capn2	3.63443e-10	1.00667e-05	-1.41762	0.113	0.23
Gm28380	0.00447089	1	-2.8001	0.003	0.022
Gm10549	0.0300214	1	-2.79895	0.002	0.011
Zfp664	1.23464e-06	0.0341971	-1.02139	0.139	0.23
Lepr	3.49454e-28	9.67917e-24	-4.28656	0.026	0.229
8030453O22Rik	0.0312671	1	-2.79561	0.002	0.013
Col16a1	1.26305e-23	3.49839e-19	-3.05636	0.046	0.229
Gng11	0.00289016	1	-2.7927	0.008	0.036
Nrp2	1.00224e-05	0.277601	-2.78929	0.019	0.074
Cdt1	2.10159e-05	0.582098	-2.78795	0.016	0.074
Plekhd1	0.00725011	1	-2.78646	0.002	0.015
Mc4r	0.0268917	1	-2.78458	0.002	0.014
Slc2a10	0.00510818	1	-2.78364	0.003	0.019
Msrb3	7.04196e-13	1.95048e-08	-2.19644	0.094	0.229
Peg12	0.000101473	1	-2.7805	0.003	0.03
Gm17167	3.21957e-10	8.91757e-06	-1.11163	0.113	0.229
Srpx2	7.86012e-20	2.1771e-15	-2.71465	0.051	0.228
Gen1	2.39561e-09	6.63537e-05	-1.26511	0.115	0.228
Lrfn2	4.44759e-37	1.23189e-32	-8.45898	0	0.226
Galnt18	0.00367315	1	-2.77719	0.01	0.044
Cacna1g	2.73752e-33	7.58239e-29	-5.26096	0.011	0.226
Cenph	1.01313e-25	2.80618e-21	-4.21032	0.021	0.226
Coro1c	1.70269e-07	0.00471612	-1.27363	0.121	0.226
Glrb	0.00132032	1	-2.76893	0.006	0.033
Tulp1	0.0130569	1	-2.7663	0.003	0.024
Calcrl	9.82381e-29	2.721e-24	-4.51888	0.016	0.225
Depdc1a	1.3399e-17	3.71126e-13	-2.56418	0.038	0.225
Arrdc4	2.88076e-05	0.797914	-2.7575	0.014	0.069
Dipk1b	0.00246239	1	-2.75557	0.005	0.034
Prokr2	3.538e-07	0.00979955	-0.986609	0.132	0.225
Soga3	0.00132035	1	-2.74703	0.003	0.023
Cenpi	2.11582e-18	5.86039e-14	-2.34561	0.064	0.224
Gm15594	0.0135543	1	-2.74576	0.002	0.013
Plxnb2	1.9019e-09	5.26787e-05	-1.55778	0.115	0.224
Dbf4	5.04964e-07	0.0139865	-1.45159	0.121	0.224
Gm50399	0.0298933	1	-2.73391	0.002	0.011
0610040J01Rik	0.0181015	1	-2.73057	0.005	0.025
Grin3a	8.83587e-05	1	-2.72954	0.006	0.037
Ngfr	4.63097e-31	1.28269e-26	-4.49215	0.016	0.222
Ticrr	3.49485e-24	9.68003e-20	-3.26053	0.03	0.222
Flnc	1.11346e-21	3.08407e-17	-2.99537	0.045	0.221
Gm34567	0.0196577	1	-2.7223	0.003	0.017
Pclaf	1.86207e-16	5.15757e-12	-2.39411	0.065	0.221
Hoxb5	0.0304755	1	-2.71559	0.002	0.016
Gm27253	0.00980744	1	-2.71508	0.006	0.025
Casq2	1.81031e-17	5.0142e-13	-2.25918	0.073	0.221
Pald1	1.42322e-12	3.94204e-08	-2.10254	0.088	0.221
Loxl2	5.57253e-15	1.54348e-10	-2.03254	0.083	0.221
Gpsm1	2.64617e-11	7.32936e-07	-1.81464	0.096	0.221
Rhbdl3	6.71468e-28	1.85983e-23	-3.68468	0.019	0.22
Prr33	0.0353242	1	-2.70853	0.002	0.01
4930570G19Rik	0.000496537	1	-2.70182	0.006	0.031
Rassf4	1.31238e-17	3.63502e-13	-2.34853	0.069	0.22
Olfr1564	0.0115887	1	-2.70119	0.002	0.013
Sdc1	1.53173e-16	4.24259e-12	-2.21908	0.067	0.22
Nlgn2	3.13712e-10	8.68921e-06	-1.587	0.107	0.22
Cd83	0.0135777	1	-2.69216	0.002	0.013
Fgf2	8.74087e-31	2.42105e-26	-6.19238	0.005	0.219
Spc25	3.73524e-21	1.03459e-16	-3.20374	0.037	0.219
Ggt5	3.61902e-24	1.0024e-19	-3.73935	0.029	0.218
Dbn1	1.42277e-15	3.94079e-11	-2.12975	0.073	0.218
Tnfaip8l1	0.0283933	1	-2.68026	0.002	0.019
Cald1	7.35677e-256	2.03768e-251	-2.68021	0.718	0.972
Chst15	4.93194e-05	1	-2.67952	0.01	0.051
Arhgef39	4.52882e-05	1	-2.67813	0.01	0.049
Bub1b	6.03139e-18	1.67057e-13	-2.03957	0.049	0.218
Fbxo5	7.49574e-13	2.07617e-08	-1.82359	0.081	0.218
Cacng4	2.50561e-27	6.94004e-23	-4.43152	0.011	0.217
Scarf2	7.68949e-24	2.12984e-19	-3.38537	0.033	0.217
Melk	3.72732e-23	1.03239e-18	-2.90541	0.032	0.217
Phldb1	2.3832e-16	6.601e-12	-2.21037	0.069	0.217
Rbm46	5.50134e-15	1.52376e-10	-2.02944	0.073	0.217
Gm2237	0.000231	1	-2.66539	0.006	0.041
Prkcb	0.00162406	1	-2.66389	0.014	0.052
Sept4	8.48225e-05	1	-2.66092	0.01	0.045
Wnk4	0.000619814	1	-2.65523	0.011	0.045
Cfh	1.70411e-17	4.72004e-13	-3.90533	0.043	0.216
Cldn34c1	2.33655e-11	6.47177e-07	-1.64615	0.094	0.216
Rspo3	0.00059974	1	-2.64843	0.006	0.031
Cemip	0.0344012	1	-2.64737	0.005	0.025
Gm44812	6.88997e-05	1	-2.64335	0.011	0.053
Tmem184b	4.33303e-09	0.000120016	-1.5626	0.108	0.216
Tmsb10	3.58532e-07	0.00993061	-1.28535	0.126	0.216
Kirrel3	5.3346e-24	1.47758e-19	-6.76382	0.011	0.215
Slc36a4	2.5789e-09	7.14304e-05	-1.18339	0.11	0.215
Grm7	2.0951e-33	5.80301e-29	-9.48186	0.002	0.214
Gabre	0.000856496	1	-2.63199	0.006	0.035
Ltbp1	8.90577e-21	2.46672e-16	-4.71398	0.006	0.214
Dchs1	4.34825e-23	1.20438e-18	-3.19944	0.032	0.214
Cand2	3.97678e-11	1.10149e-06	-1.60308	0.093	0.214
Gm11542	0.000495976	1	-2.62619	0.008	0.034
Ppic	3.59506e-08	0.000995759	-1.44704	0.116	0.214
Magi2	5.12232e-85	1.41878e-80	-2.62599	0.486	0.736
Lrrtm4	1.58612e-28	4.39324e-24	-9.17739	0.002	0.213
Catsperg1	0.00569147	1	-2.61683	0.01	0.033
Bdnf	1.12982e-32	3.12937e-28	-6.00175	0.006	0.213
Emcn	0.00189172	1	-2.61585	0.008	0.034
Lrrn3	1.92024e-22	5.31869e-18	-3.61896	0.035	0.213
Gm17501	0.000124621	1	-2.6108	0.01	0.041
Wdr72	0.000103963	1	-2.61006	0.005	0.039
Gpr173	1.78552e-18	4.94554e-14	-2.4542	0.056	0.213
G630064G18Rik	4.49931e-36	1.24622e-31	-8.2405	0	0.212
Prkg1	7.19344e-24	1.99244e-19	-5.70487	0.008	0.212
Bard1	1.62186e-17	4.49223e-13	-2.93367	0.048	0.212
Arsj	9.74341e-33	2.69873e-28	-6.70549	0.003	0.211
Sox13	7.9457e-23	2.2008e-18	-3.65115	0.03	0.211
Lax1	0.022904	1	-2.59429	0.002	0.017
Lockd	1.9896e-19	5.5108e-15	-2.83655	0.033	0.211
Ap1s2	8.08013e-10	2.23803e-05	-1.42121	0.1	0.211
Gm26671	0.0299189	1	-2.5833	0.002	0.011
Gpr149	0.0425951	1	-2.58223	0.003	0.012
Dlgap3	0.00206732	1	-2.58186	0.01	0.042
Hectd2	6.07172e-22	1.68175e-17	-3.03204	0.04	0.21
Inka1	0.0269324	1	-2.58113	0.002	0.014
Rad51	1.22249e-18	3.38607e-14	-3.01889	0.037	0.21
Gins1	3.3751e-17	9.34835e-13	-2.60274	0.054	0.21
Samhd1	1.19694e-06	0.0331528	-1.26105	0.116	0.21
Col1a2	4.50429e-241	1.2476e-236	-2.5777	0.689	0.97
Dok6	2.55744e-25	7.08359e-21	-4.3961	0.024	0.209
Gm16150	0.000910779	1	-2.57181	0.005	0.029
Ddah1	7.82529e-05	1	-2.56933	0.014	0.065
Mmp23	0.000204287	1	-2.56671	0.008	0.042
Sgo2a	1.39942e-16	3.87611e-12	-2.57796	0.045	0.209
Ifit2	0.00173545	1	-2.56475	0.006	0.033
Hmmr	1.44019e-18	3.98903e-14	-2.40454	0.046	0.209
Chtf18	4.89074e-05	1	-2.56234	0.01	0.044
Wnt2	0.0256152	1	-2.56095	0.002	0.011
Gm609	0.0299445	1	-2.55715	0.002	0.011
Trim59	3.55273e-10	9.84035e-06	-1.67645	0.08	0.209
Emx2os	1.42208e-08	0.000393888	-1.55168	0.108	0.209
AW551984	1.40009e-10	3.87797e-06	-1.54001	0.093	0.209
Dut	8.269e-09	0.000229035	-1.48061	0.108	0.209
Airn	6.49153e-233	1.79802e-228	-2.54968	0.689	0.971
Dock11	4.30039e-23	1.19112e-18	-4.60557	0.011	0.206
Pdlim7	2.12142e-19	5.8759e-15	-2.89359	0.04	0.206
Eldr	2.4444e-14	6.7705e-10	-1.95713	0.072	0.206
Ntf3	5.18923e-14	1.43731e-09	-2.34936	0.065	0.205
Fam171b	0.000357596	1	-2.54015	0.008	0.045
Atp1a2	1.69061e-18	4.68264e-14	-2.53561	0.051	0.204
Nes	8.86814e-14	2.4563e-09	-2.08327	0.077	0.204
Mettl24	5.50377e-07	0.0152443	0.446305	0.298	0.204
Nrsn2	0.00728806	1	-2.53128	0.002	0.015
Notch1	1.89393e-26	5.2458e-22	-5.16017	0.011	0.203
Ptpn14	2.77757e-19	7.69332e-15	-4.01406	0.019	0.203
Pltp	2.07105e-18	5.73639e-14	-2.42789	0.049	0.203
Rarb	2.21047e-30	6.12256e-26	-6.14689	0.006	0.202
Plac8	0.0057438	1	-2.52503	0.005	0.026
Rab36	0.000169446	1	-2.52459	0.011	0.054
Fam102b	6.19424e-15	1.71568e-10	-2.23858	0.057	0.202
Parpbp	5.94801e-15	1.64748e-10	-2.05216	0.051	0.202
Slc8a2	0.0177555	1	-2.52167	0.006	0.025
Wt1os	6.19847e-25	1.71685e-20	-5.31864	0.003	0.201
Cdk1	5.95188e-15	1.64855e-10	-2.29163	0.049	0.201
Itga8	3.15772e-10	8.74624e-06	-2.15637	0.083	0.201
Npy1r	0.000723175	1	-2.51472	0.003	0.025
Cenpa	5.97967e-09	0.000165625	-1.72087	0.088	0.201
Vangl1	8.56187e-10	2.37147e-05	-1.48204	0.083	0.201
Ppat	3.34324e-07	0.0092601	0.493225	0.297	0.201
Ckap2l	4.0514e-18	1.12216e-13	-2.70877	0.032	0.199
Plk3	0.000159449	1	-2.50651	0.003	0.029
Tmem246	0.000656965	1	-2.50613	0.01	0.036
Pkmyt1	0.00119751	1	-2.50517	0.008	0.052
Fbn1	1.37155e-211	3.79892e-207	-2.50406	0.553	0.933
Cep112it	0.00210151	1	-2.50137	0.006	0.029
E030025P04Rik	0.0199423	1	-2.5003	0.002	0.015
Slc49a4	5.68367e-12	1.57426e-07	-1.83119	0.073	0.199
Pla2g4c	0.000289025	1	-2.49302	0.011	0.043
E2f7	3.46964e-25	9.61021e-21	-3.52077	0.018	0.198
Sirpa	3.24613e-15	8.99114e-11	-2.62086	0.048	0.198
Haspin	0.000903287	1	-2.48848	0.011	0.044
4632404M16Rik	1.5263e-05	0.422755	-2.48798	0.01	0.053
Dzip1	1.43066e-15	3.96263e-11	-2.31959	0.057	0.198
Ctxn1	3.16368e-06	0.0876277	-2.48345	0.01	0.052
Gm13446	0.00730709	1	-2.4828	0.002	0.015
Bvht	0.0255494	1	-2.48202	0.002	0.011
Fbln7	0.00151193	1	-2.48083	0.008	0.033
Ntrk3	0.00604464	1	-2.48036	0.019	0.058
Gm15261	3.26786e-15	9.05132e-11	-2.17493	0.064	0.198
Lig1	1.08143e-11	2.99535e-07	-1.94468	0.08	0.198
Dhfr	1.19396e-07	0.00330704	-1.47782	0.107	0.198
Arhgap6	1.09204e-167	3.02473e-163	-2.47282	0.486	0.906
Snhg18	3.3001e-17	9.14061e-13	-2.58186	0.046	0.197
Cdk6	1.70346e-07	0.00471823	-1.69171	0.088	0.197
Maob	9.09396e-05	1	-2.47225	0.018	0.057
Vangl2	2.11583e-13	5.86042e-09	-2.01015	0.067	0.195
Gm16029	0.00498437	1	-2.46514	0.006	0.027
Ano5	4.857e-30	1.34529e-25	-7.40507	0.002	0.194
Map3k5	2.0958e-22	5.80495e-18	-3.45107	0.021	0.194
Crocc2	0.030047	1	-2.46068	0.002	0.011
Rbpms2	2.83823e-15	7.86133e-11	-2.51394	0.046	0.194
Klf10	0.00383398	1	-2.4548	0.01	0.033
Id1	0.000352229	1	-2.45479	0.01	0.04
Aplp1	0.0156432	1	-2.45476	0.01	0.044
Gm42702	0.00302057	1	-2.45436	0.01	0.042
Rabl3	7.19516e-07	0.0199291	0.351008	0.295	0.194
Lamb1	1.59189e-200	4.40923e-196	-2.45368	0.6	0.932
Adcy4	0.00188282	1	-2.45235	0.005	0.03
Arhgef10l	1.17726e-24	3.26078e-20	-4.07445	0.014	0.193
Necab2	0.000432965	1	-2.44961	0.005	0.029
Sept11	2.625e-141	7.27073e-137	-2.44951	0.384	0.817
C230034O21Rik	0.0148052	1	-2.44909	0.003	0.016
Thbs2	0.00202613	1	-2.44592	0.01	0.032
Usp2	4.39162e-06	0.121639	-2.44491	0.016	0.069
Xkr4	1.16443e-75	3.22523e-71	-2.44315	0.351	0.697
Stbd1	9.9043e-05	1	-2.43858	0.018	0.056
Ctnna2	0.00389017	1	-2.43623	0.014	0.159
Fstl1	1.73452e-148	4.80428e-144	-2.43538	0.416	0.836
Gm13977	0.0495356	1	-2.43509	0.002	0.012
Pdgfrl	0.0203873	1	-2.43452	0.01	0.031
Igfbp5	7.64874e-126	2.11855e-121	-2.43382	0.48	0.817
Atp10a	6.43541e-23	1.78248e-18	-3.72852	0.024	0.193
Vcam1	0.000426495	1	-2.43134	0.013	0.047
Shroom3	0.000140403	1	-2.42976	0.027	0.094
Col4a4	2.73726e-15	7.58168e-11	-3.51916	0.045	0.193
Nek6	4.20853e-20	1.16568e-15	-3.20232	0.03	0.193
Ccnf	6.19363e-18	1.71551e-13	-2.79886	0.037	0.193
Isoc1	8.32787e-07	0.0230665	-1.596	0.107	0.193
B4galnt4	0.00340282	1	-2.42742	0.005	0.025
Ell	7.73698e-07	0.0214299	0.369658	0.292	0.193
Itpripl2	5.65755e-10	1.56703e-05	-1.63936	0.083	0.192
Thbs3	0.00654655	1	-2.42674	0.01	0.037
Hs6st3	5.3798e-22	1.4901e-17	-4.87403	0.018	0.191
Ppargc1a	1.92296e-24	5.32621e-20	-4.60411	0.018	0.191
Grm1	0.0255494	1	-2.42237	0.002	0.011
Mgat3	3.71302e-22	1.02843e-17	-3.61924	0.021	0.191
Gm38251	0.000217751	1	-2.41712	0.008	0.037
Zbtb26	2.5693e-07	0.00711645	0.265595	0.298	0.191
Abca5	2.94658e-08	0.000816144	0.490892	0.298	0.191
Cep112	2.60949e-93	7.22776e-89	-2.41392	0.316	0.71
Fgf13	2.967e-24	8.218e-20	-5.605	0.008	0.189
Mfhas1	2.90216e-19	8.03842e-15	-4.0036	0.021	0.189
Hsd11b2	1.56121e-18	4.32423e-14	-2.76986	0.038	0.189
Mxra7	8.74442e-12	2.42203e-07	-2.05154	0.062	0.189
Mapk11	0.00615015	1	-2.40916	0.003	0.021
Nrip2	6.38904e-05	1	-2.40885	0.016	0.055
Vps45	6.22969e-08	0.0017255	0.50568	0.298	0.189
Naalad2	3.96771e-26	1.09898e-21	-5.26801	0.008	0.188
Cyp2j9	7.38301e-05	1	-2.40628	0.01	0.048
Timeless	2.57321e-12	7.12728e-08	-2.18609	0.064	0.188
Esr2	9.13708e-08	0.00253079	-1.38159	0.094	0.188
Sipa1l2	8.84371e-09	0.000244953	0.340746	0.292	0.188
B230307C23Rik	9.18599e-07	0.0254434	0.371452	0.287	0.188
Tbc1d22b	7.97517e-07	0.0220896	0.385622	0.284	0.188
Pgm5	4.02063e-26	1.11363e-21	-7.12052	0.002	0.187
Prag1	5.48094e-06	0.151811	-2.39264	0.022	0.079
Fam111a	3.9278e-21	1.08792e-16	-3.5918	0.024	0.187
Gm26771	0.00798029	1	-2.38932	0.006	0.023
Ccne2	1.18474e-05	0.328149	-2.38894	0.032	0.097
Tnnt3	0.0126672	1	-2.38845	0.005	0.019
Gm26648	0.000158861	1	-2.38842	0.013	0.05
Rmi2	5.30469e-18	1.46929e-13	-2.71466	0.037	0.187
Phc2	5.61723e-115	1.55586e-110	-2.38561	0.427	0.778
Sox5	8.4161e-228	2.33109e-223	-2.38487	0.754	0.96
4933412E12Rik	0.00602424	1	-2.38448	0.006	0.024
Pear1	2.71223e-25	7.51234e-21	-4.82266	0.008	0.186
Hist1h2bb	0.0304805	1	-2.38277	0.005	0.023
Pcdhb7	0.0060201	1	-2.38223	0.003	0.024
Hoxc8	2.14321e-06	0.0593627	-2.38217	0.021	0.076
Zfp367	2.22755e-14	6.16986e-10	-2.70889	0.046	0.186
Kpna2	9.25201e-06	0.256262	-2.37936	0.03	0.099
Selenop	5.13968e-08	0.00142359	-1.4183	0.089	0.186
Cdca5	0.0226039	1	-2.37885	0.005	0.021
Zfp64	4.25179e-07	0.0117766	0.324336	0.284	0.186
Tead3	6.08595e-17	1.68569e-12	-3.03891	0.038	0.185
Tmem200a	1.34073e-06	0.0371355	-1.11465	0.099	0.185
Gm9869	0.00377779	1	-2.37381	0.003	0.02
Tbkbp1	0.000439336	1	-2.36965	0.01	0.042
Gfpt2	3.25459e-06	0.0901455	-2.36887	0.014	0.062
Stox2	3.54952e-221	9.83147e-217	-2.36709	0.791	0.962
Pum3	3.94264e-07	0.0109203	0.283513	0.289	0.185
Atp2a3	0.000337665	1	-2.36605	0.005	0.035
Ccn4	1.43536e-19	3.97565e-15	-3.39264	0.026	0.184
Tmem173	0.000901394	1	-2.36313	0.005	0.027
Esco2	1.4659e-16	4.06024e-12	-2.91751	0.038	0.184
Ajuba	0.0106623	1	-2.36262	0.01	0.036
Gm48682	0.0352638	1	-2.36256	0.003	0.016
Col5a2	8.41015e-72	2.32944e-67	-2.35892	0.314	0.651
Kcnk13	0.030039	1	-2.35823	0.005	0.021
Grk3	5.27191e-18	1.46021e-13	-2.52999	0.037	0.184
Crybg3	2.97246e-11	8.23313e-07	-1.9602	0.062	0.184
S1pr3	1.22576e-08	0.000339511	-1.64411	0.088	0.184
Fam117a	7.11819e-07	0.019716	-1.31416	0.094	0.184
Proser1	3.46547e-07	0.00959867	0.418651	0.279	0.184
Pkm	1.29514e-07	0.00358728	0.484912	0.285	0.184
Gm6213	1.49362e-27	4.13704e-23	-8.08104	0	0.183
Dlgap5	2.89961e-13	8.03135e-09	-2.33188	0.048	0.183
Gtf2e1	4.43054e-09	0.000122717	0.631884	0.297	0.183
Lpar4	9.88684e-10	2.73846e-05	-1.51615	0.083	0.182
Cbll1	4.25548e-08	0.00117868	0.544624	0.295	0.182
Smtn	9.56514e-25	2.64935e-20	-4.71864	0.01	0.181
Aldh1a2	3.69808e-11	1.02429e-06	-2.55124	0.059	0.181
Selenok	5.80973e-08	0.00160918	0.356283	0.289	0.181
Dnah1	0.0106044	1	-2.34111	0.006	0.022
Nr2c1	1.70993e-08	0.000473615	0.46136	0.289	0.181
Col4a3	2.99523e-06	0.082962	-2.33872	0.024	0.084
Mcm4	1.39678e-10	3.86879e-06	-1.94038	0.069	0.18
Cd300a	0.00455639	1	-2.3363	0.005	0.025
Phlda1	0.0499729	1	-2.3356	0.006	0.017
Echdc2	0.0042253	1	-2.33493	0.018	0.055
Tacc3	2.52401e-09	6.99099e-05	-1.68779	0.07	0.18
Teddm2	0.000136544	1	-2.33309	0.003	0.029
Gm11146	7.12165e-06	0.197255	-2.33298	0.019	0.076
Gm6712	7.68896e-07	0.0212969	0.435723	0.279	0.18
Clstn2	9.36266e-17	2.59327e-12	-5.19001	0.01	0.179
Ncs1	1.00717e-13	2.78966e-09	-2.01215	0.054	0.179
Epb41l2	3.64292e-189	1.00902e-184	-2.3288	0.566	0.914
Cldn1	0.0104577	1	-2.32509	0.011	0.038
Srp68	1.71149e-08	0.000474049	0.503815	0.282	0.179
Cbln2	0.0187225	1	-2.32233	0.002	0.012
Pth1r	6.58602e-23	1.8242e-18	-4.18197	0.014	0.178
Trmt9b	1.90773e-20	5.28402e-16	-3.23596	0.024	0.178
Sh2b2	2.57029e-11	7.11919e-07	-2.13324	0.062	0.178
Insyn1	0.0198967	1	-2.31717	0.003	0.015
Fam149a	0.0174569	1	-2.31571	0.005	0.023
Slc25a24	3.39224e-11	9.39582e-07	-2.05495	0.062	0.178
Trac	0.00397098	1	-2.31389	0.005	0.022
Gm11250	0.0425951	1	-2.31056	0.003	0.012
Slc1a6	0.000564549	1	-2.30655	0.011	0.048
Lancl3	5.35435e-07	0.0148305	-1.16359	0.094	0.178
Ccdc93	4.28351e-08	0.00118645	0.362434	0.287	0.178
Lsm1	1.03782e-07	0.00287455	0.487948	0.284	0.178
Prrg4	0.0428803	1	-2.30343	0.002	0.012
Cog6	1.86251e-10	5.15879e-06	0.635232	0.293	0.178
Nde1	6.18177e-08	0.00171223	-1.59028	0.077	0.177
Pde4b	0.0138929	1	-2.29436	0.041	0.101
Nfil3	0.0301464	1	-2.29412	0.005	0.018
Tbx2	1.09927e-131	3.04475e-127	-2.29352	0.392	0.814
Ptpdc1	1.07418e-08	0.000297525	-1.57148	0.073	0.177
Trmt1	3.91852e-07	0.0108535	0.366203	0.276	0.177
Usp36	8.68649e-07	0.0240598	0.470389	0.27	0.177
Mapk6	8.74815e-09	0.000242306	0.550688	0.292	0.177
Fosl2	7.14509e-09	0.000197905	0.681205	0.282	0.177
Ezh2	6.61268e-87	1.83158e-82	-2.28112	0.365	0.707
1700019A02Rik	0.0116807	1	-2.27439	0.008	0.034
Gm48293	0.0233424	1	-2.27365	0.003	0.014
Mdm1	6.90873e-16	1.91358e-11	-2.85166	0.038	0.176
Gm43244	0.0147368	1	-2.27239	0.003	0.016
Fndc3c1	0.0234134	1	-2.26549	0.003	0.014
Sgo1	7.31402e-16	2.02584e-11	-2.46416	0.029	0.176
Ckap2	7.48438e-13	2.07302e-08	-2.34113	0.043	0.176
Mir99ahg	6.94415e-277	1.92339e-272	-2.26312	0.987	0.994
Gm41414	0.0075976	1	-2.26265	0.013	0.035
Ccbe1	1.02635e-77	2.84279e-73	-2.26158	0.301	0.663
Ccdc36	0.000344941	1	-2.26077	0.01	0.043
Sparcl1	5.06748e-08	0.00140359	-1.63718	0.083	0.176
Snapc1	4.89118e-09	0.000135476	0.460864	0.293	0.176
Lrpap1	1.63359e-09	4.52471e-05	0.485163	0.298	0.176
Nexmif	1.89968e-130	5.26172e-126	-2.25579	0.638	0.879
Tjp2	1.42069e-05	0.393502	-2.25339	0.033	0.105
Fbxl19	9.71355e-10	2.69046e-05	0.586412	0.289	0.176
Schip1	0.00434711	1	-2.25178	0.006	0.044
Pik3c2b	3.4004e-23	9.41844e-19	-6.55439	0.003	0.175
Sult5a1	0.000663243	1	-2.24494	0.014	0.052
Uhrf1	1.92449e-14	5.33046e-10	-2.83365	0.037	0.175
Cenpn	2.46587e-10	6.82996e-06	-1.94209	0.065	0.175
P2ry1	0.0220169	1	-2.24105	0.002	0.012
Ecm2	2.11508e-05	0.585834	-2.2386	0.014	0.057
Fbxo9	4.86546e-09	0.000134764	0.46486	0.289	0.175
Gm16576	0.0028996	1	-2.23428	0.008	0.032
Top3a	2.3503e-07	0.00650985	0.650754	0.271	0.175
Gab3	1.16135e-09	3.21669e-05	-2.01477	0.069	0.174
Hspa12b	3.84311e-08	0.00106446	-1.55629	0.08	0.174
Tbc1d20	2.34354e-08	0.000649114	0.404509	0.282	0.174
Plxdc2	2.41452e-140	6.68775e-136	-2.22869	0.52	0.889
Traip	1.05222e-05	0.291445	-2.22773	0.026	0.092
Sec61g	2.01999e-09	5.59497e-05	0.431553	0.295	0.174
Chsy1	6.41741e-93	1.77749e-88	-2.22646	0.362	0.731
Ap3s2	6.82357e-10	1.88999e-05	0.611363	0.29	0.174
Jup	0.0378049	1	-2.22498	0.008	0.029
Rasl11b	0.00200888	1	-2.2235	0.019	0.05
Sema4b	2.4484e-10	6.78157e-06	0.686077	0.297	0.174
Frmpd4	4.87651e-23	1.3507e-18	-6.03559	0.008	0.173
Gm32364	0.00464207	1	-2.22079	0.008	0.029
Synj2	1.43124e-18	3.96425e-14	-3.48248	0.029	0.173
Ankfn1	0.0172747	1	-2.21675	0.003	0.015
Fam49a	3.0703e-09	8.50411e-05	0.525814	0.282	0.173
Hes1	5.82679e-20	1.6139e-15	-4.63026	0.013	0.172
Tmem44	1.47937e-05	0.409755	-2.21276	0.022	0.076
Pimreg	0.000109336	1	-2.21137	0.013	0.051
Dguok	6.88028e-08	0.0019057	0.435188	0.276	0.172
Tmed5	5.08727e-10	1.40907e-05	0.500273	0.289	0.172
Cdc42ep3	2.02829e-05	0.561795	-2.2093	0.024	0.086
Myl9	2.26911e-05	0.628497	-2.20768	0.019	0.066
Glt8d2	0.0050403	1	-2.20741	0.006	0.027
C230038L03Rik	0.0051477	1	-2.20681	0.011	0.036
Cacng5	0.0352941	1	-2.2056	0.002	0.01
Gm16835	8.08162e-06	0.223845	-2.20424	0.029	0.082
Pmm2	6.53999e-11	1.81145e-06	0.66903	0.292	0.172
Rnf165	4.28375e-12	1.18651e-07	-2.28617	0.043	0.171
Xkr5	6.64955e-05	1	-2.20324	0.011	0.045
Dsg2	0.00520491	1	-2.20177	0.011	0.041
Trip13	2.98163e-08	0.000825853	-1.84249	0.07	0.171
Btbd3	1.25285e-68	3.47014e-64	-2.19799	0.308	0.631
Ankrd13d	0.00249436	1	-2.19778	0.008	0.029
Atp6ap2	6.26039e-07	0.01734	0.440342	0.263	0.171
Pbdc1	3.4558e-08	0.000957188	0.518505	0.276	0.171
Ensa	1.77139e-09	4.9064e-05	0.56646	0.285	0.171
Ankra2	2.48129e-09	6.87269e-05	0.643862	0.276	0.171
Tnfsf12	6.16217e-06	0.17068	-2.18863	0.005	0.047
Lmcd1	0.000246783	1	-2.18619	0.014	0.046
Pak7	1.86388e-22	5.16257e-18	-5.21958	0.005	0.17
Zdhhc1	1.2528e-08	0.000347	-1.82391	0.067	0.17
Ctnnd2	2.60636e-06	0.0721908	-2.17887	0.014	0.069
Ckb	0.00062538	1	-2.17834	0.011	0.043
Col8a2	0.004583	1	-2.17652	0.008	0.037
Taz	1.15814e-09	3.20781e-05	0.451957	0.29	0.17
Gm28982	0.00283068	1	-2.17336	0.01	0.033
Kcnh5	0.0336637	1	-2.1728	0.006	0.018
Prtn3	0.0053006	1	-2.17268	0.005	0.021
Amd1	4.12005e-07	0.0114117	0.475578	0.268	0.17
Gm26749	7.65005e-12	2.11891e-07	0.640091	0.298	0.17
Il1rapl2	5.05251e-21	1.39944e-16	-6.06544	0.014	0.169
A930012L18Rik	0.000854485	1	-2.16671	0.002	0.021
Dab1	2.09201e-16	5.79446e-12	-5.50055	0.011	0.169
Gm19938	4.75384e-16	1.31672e-11	-2.7775	0.037	0.169
Gm43258	0.00544181	1	-2.16226	0.005	0.029
Tcf19	4.77495e-05	1	-2.16115	0.016	0.061
Frk	6.44249e-75	1.78444e-70	-2.16114	0.337	0.683
Exo1	7.37048e-15	2.04147e-10	-2.63203	0.027	0.169
Kcns2	4.39165e-18	1.2164e-13	-2.7789	0.029	0.168
Anxa11	7.35117e-12	2.03613e-07	-2.32887	0.048	0.168
A530083I20Rik	0.030047	1	-2.15613	0.002	0.011
Kif14	8.43039e-14	2.33505e-09	-2.32068	0.038	0.168
Aspn	0.000143419	1	-2.15504	0.018	0.066
Pcdh19	0.000258317	1	-2.15377	0.04	0.087
Rarg	0.000254106	1	-2.1533	0.008	0.039
Pif1	4.10452e-06	0.113687	-2.15288	0.019	0.081
Begain	0.000568613	1	-2.14981	0.01	0.036
Neurl2	0.0352039	1	-2.14753	0.002	0.01
Sept8	4.0472e-08	0.00112099	-1.32911	0.078	0.168
Myoc	0.00664243	1	-2.14124	0.006	0.026
Sfxn1	5.71145e-08	0.00158196	0.473486	0.263	0.168
Mpv17l	1.34382e-09	3.72212e-05	0.578533	0.281	0.168
Ssc5d	0.00169284	1	-2.13862	0.005	0.028
Inpp4b	8.17492e-15	2.26429e-10	1.60259	0.295	0.168
Gm37529	0.00453429	1	-2.13793	0.005	0.025
B930095G15Rik	3.90868e-18	1.08263e-13	-3.45605	0.021	0.167
Meis2	2.31296e-70	6.40643e-66	-2.13681	0.407	0.715
Gm47200	0.00342126	1	-2.13635	0.005	0.023
Psat1	0.0395903	1	-2.13587	0.006	0.022
Mas1	0.035234	1	-2.13456	0.002	0.01
Hoxc5	3.93064e-15	1.08871e-10	-2.8969	0.033	0.167
Plppr1	8.43249e-13	2.33563e-08	-2.17212	0.053	0.167
Akna	0.00162601	1	-2.13259	0.016	0.049
Nab2	2.63034e-05	0.72855	-2.13186	0.019	0.058
Plxna1	1.31748e-06	0.0364915	0.25088	0.258	0.167
Zfp788	1.12587e-06	0.0311842	0.329512	0.258	0.167
Eif2ak2	1.3267e-06	0.036747	0.350672	0.252	0.167
Ctsd	3.70442e-07	0.0102605	0.456566	0.265	0.167
Mageh1	0.000412123	1	-2.12216	0.019	0.054
Zfp946	2.06158e-09	5.71015e-05	0.51293	0.278	0.167
Akt3	9.56873e-175	2.65035e-170	-2.11943	0.542	0.923
Il17rc	0.0115062	1	-2.1127	0.006	0.024
Reep1	5.02939e-08	0.00139304	0.639234	0.263	0.167
Phykpl	8.69095e-12	2.40722e-07	0.677606	0.297	0.167
Pias3	5.51445e-07	0.0152739	-1.38907	0.088	0.166
Nexn	3.55072e-05	0.983479	-2.10729	0.037	0.092
Jph4	0.0499751	1	-2.10574	0.002	0.012
Mybl1	1.66289e-07	0.00460588	-1.06617	0.069	0.166
Ik	1.01466e-07	0.0028104	0.421786	0.266	0.166
Cep55	1.50038e-13	4.15575e-09	-2.40233	0.035	0.165
Chaf1a	1.43946e-09	3.98701e-05	-2.05751	0.056	0.165
Zfp317	1.16152e-07	0.00321718	0.43196	0.265	0.165
Atp5j	6.52586e-10	1.80753e-05	0.519377	0.285	0.165
Gm36584	0.0162934	1	-2.09921	0.008	0.03
Smim13	5.15662e-09	0.000142828	0.529546	0.271	0.165
Camk4	0.0164077	1	-2.09757	0.008	0.028
Mamdc2	3.55602e-24	9.84946e-20	-8.08909	0	0.164
Cerkl	0.00960521	1	-2.09224	0.005	0.019
Vipas39	1.38415e-07	0.00383383	0.465719	0.265	0.164
Epha3	1.759e-57	4.87207e-53	-2.09089	0.429	0.679
Setd1a	4.8484e-08	0.00134291	0.504571	0.27	0.164
Armc1	2.1048e-09	5.82987e-05	0.529115	0.278	0.164
6330403K07Rik	0.000284762	1	-2.0886	0.013	0.046
Armh4	3.78691e-11	1.0489e-06	-2.37681	0.056	0.163
Itpr3	2.01932e-05	0.559311	-2.08566	0.013	0.059
Prr11	9.5525e-13	2.64585e-08	-2.06697	0.037	0.163
Gm30382	0.0003843	1	-2.08462	0.005	0.029
Washc3	6.4017e-10	1.77314e-05	0.515605	0.282	0.163
Osr1	0.0107992	1	-2.08286	0.006	0.027
Kcnc2	3.2893e-11	9.1107e-07	-2.42858	0.048	0.162
Gm43256	0.017387	1	-2.08043	0.006	0.022
Mxd4	1.21603e-07	0.00336817	0.256713	0.27	0.162
Flrt3	1.19799e-18	3.3182e-14	-3.66688	0.019	0.161
Gpc3	1.899e-195	5.25986e-191	-2.07474	0.818	0.979
Gm50143	0.00256549	1	-2.07373	0.005	0.024
Sulf1	1.15676e-07	0.003204	-3.24286	0.033	0.161
Arhgap11a	6.09552e-09	0.000168834	-1.75764	0.059	0.161
Sdhaf2	4.98971e-08	0.00138205	0.494442	0.262	0.161
Vegfc	1.87606e-05	0.519631	-2.06666	0.018	0.074
Mmp28	9.04409e-24	2.50503e-19	-6.05676	0.003	0.16
Gm9530	0.0407942	1	-2.06508	0.005	0.015
Sytl2	2.54547e-22	7.05045e-18	-5.54965	0.005	0.16
Tmem132c	2.5105e-22	6.95359e-18	-5.04353	0.011	0.16
Spag5	5.3436e-14	1.48007e-09	-2.51696	0.035	0.16
Map7d1	2.03733e-11	5.64301e-07	-2.38202	0.041	0.16
Nuf2	3.16166e-10	8.75718e-06	-2.05105	0.048	0.16
Bcam	1.0013e-05	0.277339	-2.05569	0.03	0.09
Cdca8	9.33968e-10	2.58691e-05	-1.67066	0.045	0.16
Gm14091	0.000129327	1	-2.05374	0.01	0.049
Tanc1	2.5225e-82	6.98681e-78	-2.05366	0.349	0.701
Vasn	4.89794e-06	0.135663	-2.05289	0.026	0.08
Gtf2b	5.04065e-07	0.0139616	0.380778	0.252	0.16
Gm28055	5.19975e-06	0.144023	-2.05191	0.027	0.08
Zfp809	2.85446e-13	7.90628e-09	0.722928	0.297	0.16
Dkk3	9.15605e-16	2.53604e-11	-2.89259	0.033	0.159
Tlnrd1	0.000616436	1	-2.05103	0.019	0.061
Gm5086	0.0218662	1	-2.04993	0.002	0.01
Fancd2	5.97067e-11	1.65376e-06	-2.15544	0.04	0.159
Hapln3	0.00454122	1	-2.04717	0.01	0.034
Mob3b	2.02296e-07	0.0056032	-1.76639	0.069	0.159
Zbtb7a	2.20402e-09	6.10468e-05	0.613418	0.263	0.159
AI480526	3.27698e-08	0.000907658	0.417089	0.262	0.158
Jph2	0.041728	1	-2.04006	0.002	0.01
Gm15283	6.31656e-10	1.74956e-05	0.67764	0.268	0.158
Kcnmb2	1.25802e-16	3.48448e-12	-4.13275	0.021	0.157
Mettl6	1.47517e-09	4.08592e-05	0.287795	0.271	0.157
Cdc20	0.000329841	1	-2.0316	0.021	0.07
Ppp2r1a	1.03075e-07	0.00285498	0.362494	0.258	0.157
Kif3b	7.35619e-12	2.03752e-07	0.668908	0.292	0.157
Cdh6	2.26298e-18	6.268e-14	-5.62279	0.006	0.156
Mex3b	6.94402e-17	1.92335e-12	-3.36295	0.024	0.156
Sptbn4	0.00947579	1	-2.02397	0.003	0.017
Tubg2	0.0302015	1	-2.02269	0.002	0.011
Mns1	4.87623e-06	0.135062	-2.02243	0.032	0.094
Csnk1e	3.28015e-07	0.00908535	-1.67008	0.069	0.156
Sh3kbp1	3.41874e-88	9.46923e-84	-2.01906	0.378	0.735
Fbxo7	9.53638e-08	0.00264139	0.353458	0.247	0.156
Ikzf4	1.07711e-05	0.298337	-2.01548	0.032	0.088
Ergic3	2.86643e-09	7.93944e-05	0.499935	0.271	0.156
Ppcdc	1.1674e-07	0.00323347	0.542521	0.249	0.156
Ripk2	7.32409e-10	2.02863e-05	0.579685	0.265	0.156
Col3a1	3.09279e-199	8.56642e-195	-2.01192	0.807	0.977
Zfp617	5.38213e-09	0.000149074	0.613025	0.265	0.156
Zhx2	6.99591e-15	1.93773e-10	0.856801	0.293	0.156
C1qtnf1	7.6819e-05	1	-2.00783	0.019	0.062
Gabra3	2.7472e-23	7.60919e-19	-6.19922	0.003	0.155
Dact3	3.51577e-05	0.973797	-2.00157	0.029	0.082
AI197445	0.0354558	1	-2.00143	0.005	0.016
Itga11	3.86711e-05	1	-2.00107	0.032	0.08
Gm15445	0.0315979	1	-1.999	0.003	0.013
Rem1	1.79947e-16	4.98418e-12	-2.868	0.019	0.155
Arhgap42	1.23687e-126	3.42589e-122	-1.99409	0.544	0.846
Gm3364	5.11652e-11	1.41717e-06	-2.0895	0.054	0.155
Gm10134	0.0111806	1	-1.99192	0.013	0.033
Farsa	1.17571e-08	0.000325649	0.534587	0.255	0.155
Gsdmd	0.0122203	1	-1.98854	0.008	0.026
Thap4	4.15963e-13	1.15213e-08	0.737458	0.282	0.155
Inf2	3.67333e-19	1.01744e-14	-4.37671	0.01	0.154
Gm44151	0.0198234	1	-1.98515	0.005	0.017
Mxra8	1.6062e-12	4.44885e-08	-2.39457	0.041	0.154
Ppard	7.78652e-07	0.0215671	0.480248	0.244	0.154
Mbd4	7.40627e-07	0.0205139	-1.3751	0.072	0.153
Nedd4l	1.45239e-54	4.02282e-50	-1.98212	0.316	0.612
Irak1bp1	0.000281688	1	-1.98003	0.019	0.062
Rabgap1l	1.1954e-80	3.31101e-76	-1.97755	0.38	0.725
Gm16141	0.0222356	1	-1.97691	0.013	0.033
Psmc1	5.43866e-13	1.5064e-08	0.642978	0.282	0.153
Creb5	3.03163e-18	8.397e-14	-4.27056	0.013	0.152
Gm13274	0.0125658	1	-1.96892	0.005	0.021
Stard8	5.28659e-18	1.46428e-13	-4.08653	0.014	0.152
Pgm2l1	1.27474e-06	0.0353078	-2.04519	0.062	0.152
Sipa1	3.44563e-07	0.00954371	0.356238	0.242	0.152
Mturn	0.0095289	1	-1.9663	0.005	0.021
Gart	2.18233e-07	0.00604462	0.487862	0.244	0.152
Cacnb1	0.00124668	1	-1.9622	0.021	0.054
Sh3gl3	0.00011256	1	-1.96098	0.024	0.071
Ak2	1.09364e-06	0.0302916	0.530239	0.238	0.152
Gm26575	0.00929479	1	-1.95859	0.01	0.027
Gm11266	1.78752e-12	4.95108e-08	0.628991	0.276	0.152
Arf3	4.44058e-08	0.00122995	0.635074	0.252	0.152
Tti1	2.30444e-13	6.38283e-09	0.716785	0.284	0.152
Pabpc5	0.0127679	1	-1.95482	0.003	0.016
Gm41409	0.00053727	1	-1.95346	0.018	0.06
Sgcz	0.00754434	1	-1.95319	0.026	0.054
Tubb6	7.19084e-05	1	-1.95131	0.018	0.055
Gm28323	0.00716538	1	-1.94958	0.006	0.023
2610318N02Rik	0.00252148	1	-1.94703	0.011	0.043
Dkk2	4.44862e-23	1.23218e-18	-7.90821	0.002	0.151
Gm29666	0.0211326	1	-1.94415	0.008	0.028
Kcns3	4.37601e-23	1.21207e-18	-7.53898	0	0.151
Depdc1b	1.62225e-16	4.4933e-12	-3.29286	0.019	0.151
Kifc1	5.5401e-12	1.5345e-07	-2.32367	0.032	0.151
Scml2	7.92997e-12	2.19644e-07	-1.96868	0.035	0.151
Zbed4	3.84086e-12	1.06384e-07	0.58169	0.278	0.151
Slc26a7	7.04744e-11	1.952e-06	0.719589	0.263	0.151
Clip3	1.03697e-20	2.87221e-16	-6.52994	0.002	0.15
Gm19610	7.8206e-19	2.16615e-14	-4.46807	0.006	0.15
Ndufa12	4.94957e-08	0.00137093	0.4936	0.252	0.15
Parva	4.23556e-62	1.17316e-57	-1.93103	0.303	0.635
Gm12296	0.045432	1	-1.92931	0.01	0.024
Als2cl	0.0172218	1	-1.92903	0.003	0.014
Gm43260	0.00921972	1	-1.92648	0.014	0.041
Colq	0.000317533	1	-1.92476	0.014	0.045
Clpp	1.01018e-09	2.79799e-05	0.556659	0.257	0.15
Gm33370	0.00126111	1	-1.92404	0.016	0.043
Radil	0.000404318	1	-1.92115	0.027	0.078
Brap	2.07929e-07	0.00575921	0.57997	0.242	0.15
Ahcy	0.0383589	1	-1.91956	0.005	0.018
Cd34	0.0385905	1	-1.91904	0.011	0.029
Crls1	3.25816e-15	9.02446e-11	0.840086	0.292	0.15
Ptchd4	1.62859e-05	0.451087	-1.91594	0.038	0.096
Cyb5r4	4.80313e-15	1.33037e-10	0.879094	0.295	0.15
Cnnm2	1.05341e-12	2.91773e-08	1.50405	0.27	0.15
Asf1b	0.000887187	1	-1.90992	0.022	0.062
Gm550	0.00866567	1	-1.9095	0.011	0.032
Cdkn2c	0.000155642	1	-1.90791	0.011	0.043
Wnt5a	5.20947e-98	1.44292e-93	-1.90653	0.518	0.805
Ephb1	9.90476e-20	2.74342e-15	-7.64324	0.002	0.149
Gm42701	0.0110737	1	-1.903	0.011	0.033
Ccne1	0.00774711	1	-1.90296	0.013	0.037
Ccdc148	0.00962355	1	-1.90173	0.018	0.045
Ttf1	3.51105e-07	0.0097249	0.367352	0.238	0.149
D230025D16Rik	1.91046e-08	0.000529158	0.483087	0.25	0.149
Oasl2	0.000680171	1	-1.8993	0.016	0.045
Pcdhb14	0.0050983	1	-1.89866	0.013	0.034
Gramd1c	0.012749	1	-1.89675	0.018	0.048
Dctn2	1.26501e-10	3.50382e-06	0.502325	0.268	0.149
Lrwd1	0.00140794	1	-1.89616	0.018	0.052
Hist1h1a	0.000915794	1	-1.89446	0.01	0.034
Mtfr1	4.67751e-11	1.29558e-06	0.628782	0.27	0.149
Gm43113	0.0301757	1	-1.89279	0.002	0.011
Crppa	1.18908e-92	3.29352e-88	-1.88818	0.51	0.797
Usp13	1.26774e-15	3.51138e-11	-3.40831	0.014	0.148
Camk1g	0.00222024	1	-1.88198	0.019	0.046
Zfp853	0.0369321	1	-1.88189	0.003	0.013
A630012P03Rik	3.99222e-10	1.10576e-05	-2.16859	0.046	0.148
Tpm1	1.25747e-76	3.48293e-72	-1.8809	0.502	0.754
Dennd2c	0.00142614	1	-1.88046	0.04	0.096
Fscn1	4.64725e-10	1.2872e-05	-2.1377	0.045	0.148
Lrrc3b	0.0137785	1	-1.87692	0.002	0.013
Kif22	7.86765e-11	2.17918e-06	-2.02755	0.038	0.148
6720489N17Rik	1.90179e-09	5.26757e-05	-1.63347	0.054	0.148
Tspan9	2.21632e-70	6.13875e-66	-1.86953	0.359	0.684
Cox11	3.96343e-07	0.0109779	0.445301	0.239	0.148
Pccb	1.08521e-14	3.00582e-10	0.650265	0.293	0.148
Ly6e	3.59146e-16	9.94764e-12	0.86207	0.293	0.148
Gtse1	0.00145909	1	-1.86535	0.01	0.041
Ccn2	0.014222	1	-1.86408	0.011	0.03
Setd7	7.93795e-09	0.000219865	-2.06712	0.049	0.147
Cdkn3	1.80116e-05	0.498885	-1.85896	0.04	0.099
Htr1f	0.00651976	1	-1.85886	0.019	0.046
Pcdh8	0.0443485	1	-1.85852	0.005	0.017
Klf6	1.26225e-06	0.0349618	-1.55097	0.065	0.147
Slc1a3	7.09881e-08	0.00196623	0.40516	0.239	0.147
Evl	3.10659e-78	8.60465e-74	-1.85121	0.364	0.71
St3gal6	1.06463e-05	0.29488	-1.85097	0.041	0.119
Accs	5.11515e-05	1	-1.84735	0.027	0.079
D430019H16Rik	1.41853e-05	0.392905	-1.8463	0.018	0.061
Rexo1	1.6262e-11	4.50426e-07	0.608274	0.271	0.147
Pde4a	0.0308992	1	-1.84507	0.014	0.034
Kremen1	7.36224e-10	2.03919e-05	0.616773	0.258	0.147
Atp6v0e	8.57688e-09	0.000237563	0.634487	0.246	0.147
Wnt2b	0.00198274	1	-1.84091	0.01	0.035
Gm19265	0.0312663	1	-1.83962	0.011	0.025
Flrt1	0.0173338	1	-1.83751	0.013	0.038
Fzd7	0.000326135	1	-1.83723	0.032	0.074
Cadm4	2.67415e-06	0.0740687	-1.83569	0.03	0.089
Inppl1	3.21196e-09	8.89647e-05	0.652797	0.252	0.147
Atp6v1e1	8.95765e-13	2.48109e-08	0.775252	0.273	0.147
Slc24a3	6.97715e-49	1.93253e-44	-1.83265	0.327	0.615
Fignl1	1.15778e-08	0.000320681	-1.93504	0.048	0.146
Ncaph	2.51033e-09	6.95311e-05	-1.83349	0.048	0.146
Inhba	2.29879e-88	6.36719e-84	-1.82977	0.437	0.769
Ptpn23	3.11942e-15	8.64016e-11	0.913283	0.285	0.146
Trpm5	1.53838e-22	4.26101e-18	-7.24874	0	0.145
Zfp580	0.0397215	1	-1.82919	0.008	0.022
Lamc3	2.82859e-19	7.83462e-15	-4.6923	0.008	0.145
Gcnt2	0.0136872	1	-1.82797	0.011	0.047
Acta2	3.48353e-05	0.964868	-1.82524	0.038	0.105
Glis1	1.75048e-15	4.84847e-11	-3.35301	0.022	0.145
Tspan13	0.0242858	1	-1.82398	0.024	0.053
Lmnb2	0.000360532	1	-1.82394	0.022	0.066
Slc35f1	1.89556e-11	5.25032e-07	-3.05351	0.04	0.145
Cluap1	9.67437e-08	0.00267961	0.415196	0.241	0.145
Klf13	1.79587e-09	4.97421e-05	0.702021	0.255	0.145
Khdrbs2	1.42756e-19	3.95404e-15	-4.99313	0.008	0.144
Ffar2	0.0173606	1	-1.82029	0.005	0.018
Gm13269	2.12954e-06	0.0589841	-1.82019	0.026	0.088
A4galt	1.12023e-18	3.10281e-14	-4.38062	0.011	0.144
Celf4	0.000175451	1	-1.81555	0.024	0.076
Cd276	3.45665e-05	0.957424	-1.81484	0.04	0.097
Plekhh3	8.07931e-08	0.00223781	-1.79824	0.056	0.144
Il1rl2	8.17287e-07	0.0226372	-1.43405	0.064	0.144
Insig2	6.79452e-09	0.000188194	0.46007	0.25	0.144
Pbk	2.77099e-05	0.76751	-1.81206	0.037	0.1
Vps33a	5.96222e-11	1.65142e-06	0.623804	0.262	0.144
Myh11	1.61273e-16	4.46694e-12	-4.37622	0.011	0.143
Flywch2	0.0201304	1	-1.8067	0.005	0.017
Nid1	1.11649e-57	3.09244e-53	-1.80635	0.3	0.62
Phldb2	1.1472e-92	3.17752e-88	-1.80492	0.557	0.803
Gm11627	0.0173811	1	-1.80198	0.003	0.015
AI838599	0.0319077	1	-1.8017	0.003	0.013
Gm42953	0.0138023	1	-1.79986	0.002	0.013
Plxna3	0.00600991	1	-1.79848	0.027	0.068
Cntfr	2.18448e-14	6.05058e-10	-3.14743	0.021	0.143
Zik1	0.000343449	1	-1.79712	0.022	0.061
Kctd12	0.0436609	1	-1.7901	0.008	0.029
Plk1	0.0025323	1	-1.78539	0.016	0.05
Sh3bp1	8.41841e-06	0.233173	-1.78405	0.037	0.095
Rnasel	7.564e-11	2.09508e-06	-2.30525	0.035	0.143
Map3k14	1.78602e-08	0.000494692	-1.985	0.051	0.143
Selenbp1	0.000163702	1	-1.78	0.027	0.073
Micall1	1.19723e-05	0.33161	-1.77897	0.062	0.129
Ogn	4.60976e-06	0.127681	-1.77865	0.041	0.112
Stard5	1.02093e-07	0.00282777	-1.58209	0.059	0.143
Notch2	1.54202e-93	4.27109e-89	-1.77064	0.501	0.788
Lpl	0.000138318	1	-1.77031	0.049	0.114
Irak2	0.0418644	1	-1.76903	0.018	0.039
Hist1h3i	0.0384547	1	-1.76872	0.005	0.018
Tpp1	5.35299e-07	0.0148267	0.330559	0.231	0.143
Xrcc2	1.5366e-05	0.425608	-1.76542	0.03	0.096
Atad3a	3.27557e-13	9.07268e-09	0.751114	0.27	0.143
Gm48693	2.37392e-06	0.0657528	-1.76087	0.048	0.119
Gm13652	1.27839e-21	3.54088e-17	-7.28082	0	0.142
Stag3	0.00506419	1	-1.76017	0.024	0.063
Lgr4	4.33187e-102	1.19984e-97	-1.75845	0.761	0.875
Gm43259	0.00371006	1	-1.75825	0.021	0.05
Cdca7	4.40613e-14	1.22041e-09	-3.65869	0.018	0.142
Adal	9.69465e-08	0.00268522	0.421219	0.233	0.142
Gm28307	0.0269552	1	-1.75565	0.003	0.016
Chek2	3.85835e-07	0.0106868	0.569597	0.234	0.142
Hfm1	7.97104e-05	1	-1.74937	0.016	0.068
Usp50	2.90693e-10	8.05161e-06	0.595621	0.25	0.142
Hoxa9	0.0466076	1	-1.74603	0.01	0.022
Necab1	7.57165e-22	2.09719e-17	-7.45291	0.002	0.141
Sorbs2	4.08525e-17	1.13153e-12	-5.51494	0.003	0.141
Dlg2	0.00990669	1	-1.74013	0.032	0.066
Ptprd	3.17189e-162	8.78551e-158	-1.73231	0.847	0.954
Fam199x	2.50355e-06	0.0693434	-1.73153	0.057	0.126
Chst12	0.00321969	1	-1.73119	0.016	0.04
Spdl1	2.77925e-12	7.69798e-08	-2.45143	0.032	0.141
1500004A13Rik	4.23971e-07	0.0117431	0.51284	0.228	0.141
Nfu1	5.3294e-07	0.0147614	0.534457	0.223	0.141
Slc18b1	9.75935e-12	2.70314e-07	0.685021	0.26	0.141
Galm	0.000701064	1	-1.72663	0.021	0.059
Prim2	1.24183e-30	3.43961e-26	-1.72493	0.306	0.515
B230217C12Rik	0.0257543	1	-1.72262	0.014	0.033
Phlpp1	2.52462e-79	6.99269e-75	-1.72162	0.533	0.774
1810030O07Rik	1.55292e-09	4.30127e-05	0.700343	0.246	0.141
Esyt1	0.00838107	1	-1.72099	0.027	0.059
Pcsk7	2.21571e-14	6.13709e-10	0.735763	0.276	0.141
Hoxd10	4.39097e-05	1	-1.72058	0.043	0.094
Usp5	1.02938e-16	2.85118e-12	0.940921	0.287	0.141
Mmd	0.00175227	1	-1.72005	0.048	0.11
Hpgd	1.27823e-18	3.54045e-14	-8.07567	0	0.14
Dclk1	1.7965e-19	4.97594e-15	-6.03299	0.003	0.14
Adamts14	8.03356e-21	2.22514e-16	-5.97631	0.003	0.14
Ccdc136	2.3758e-16	6.58049e-12	-5.04351	0.008	0.14
Lrrc49	5.67202e-06	0.157104	-1.71065	0.069	0.143
Sdc3	7.0435e-13	1.95091e-08	-2.57201	0.033	0.14
Skida1	0.00129763	1	-1.70251	0.026	0.065
Slc43a1	0.00848158	1	-1.70128	0.026	0.058
Zfp811	1.36604e-09	3.78366e-05	-2.34036	0.037	0.14
Ubc	2.86049e-12	7.92299e-08	0.596155	0.26	0.14
Kdelr3	2.85055e-18	7.89546e-14	-4.53831	0.01	0.139
Scn2a	3.9499e-06	0.109404	-1.69027	0.064	0.136
Meis1	1.52535e-137	4.22493e-133	-1.68989	0.783	0.93
Nsl1	1.62912e-15	4.51234e-11	-3.06986	0.021	0.139
Tnnt1	0.00468919	1	-1.68897	0.016	0.041
Slc27a6	6.39725e-06	0.177191	-1.68818	0.049	0.115
Zbtb38	3.75464e-16	1.03996e-11	0.71841	0.287	0.139
Gorab	2.43984e-13	6.75787e-09	0.728133	0.266	0.139
Ttc28	1.25876e-130	3.48652e-126	-1.68759	0.649	0.903
Ap1b1	2.15332e-18	5.96427e-14	1.01708	0.293	0.139
Pip4k2a	2.47082e-41	6.84367e-37	-1.67832	0.327	0.578
P4htm	0.000255534	1	-1.67793	0.018	0.051
Klhdc10	1.49363e-75	4.13705e-71	-1.67673	0.683	0.812
Fgd5	1.73579e-16	4.80779e-12	-4.40051	0.011	0.138
Gm30655	0.0032882	1	-1.67617	0.014	0.04
Unc5a	0.0155105	1	-1.67588	0.008	0.023
Plekhg3	9.13066e-13	2.52901e-08	-3.39753	0.022	0.138
C630043F03Rik	7.61277e-10	2.10859e-05	-1.95482	0.045	0.138
Zfp808	8.98135e-42	2.48766e-37	-1.67108	0.362	0.592
Hykk	9.8566e-08	0.00273008	-1.71246	0.049	0.138
Zfp869	5.58534e-10	1.54703e-05	0.544484	0.247	0.138
Nfs1	1.29946e-08	0.000359924	0.557342	0.241	0.138
Apoo	8.92762e-11	2.47277e-06	0.660184	0.25	0.138
Ercc6l	0.00621064	1	-1.66432	0.021	0.052
Vps39	8.82484e-12	2.4443e-07	0.750447	0.255	0.138
Tbccd1	3.72017e-12	1.03041e-07	0.7663	0.257	0.138
Dubr	4.69203e-05	1	-1.66256	0.03	0.086
Ung	0.00812716	1	-1.6618	0.021	0.051
Hist1h2ai	0.00159841	1	-1.6605	0.019	0.049
Hirip3	0.00188654	1	-1.6577	0.024	0.061
Arhgap32	8.29414e-80	2.29731e-75	-1.657	0.507	0.77
Aunip	0.0114543	1	-1.65684	0.019	0.05
Pola1	3.89686e-37	1.07935e-32	-1.65601	0.483	0.641
Unc5b	1.08096e-17	2.99403e-13	-5.34791	0.006	0.137
Coro2b	3.86724e-06	0.107115	-1.65109	0.045	0.109
Spdya	0.0007129	1	-1.64973	0.024	0.061
Hdac11	0.0190288	1	-1.64945	0.014	0.038
Bcas3os1	0.00180407	1	-1.64916	0.032	0.068
Bcl9	5.90652e-39	1.63599e-34	-1.64898	0.306	0.549
Ccdc149	0.0444033	1	-1.64871	0.006	0.017
Pou6f1	0.000222138	1	-1.64863	0.049	0.101
Ubash3b	3.62298e-07	0.0100349	-1.93645	0.051	0.137
E2f8	1.69976e-08	0.000470801	-1.51551	0.048	0.137
Ccpg1	1.56539e-07	0.00433582	0.444854	0.22	0.137
B230216N24Rik	0.0104419	1	-1.64241	0.019	0.042
Ramp2	0.00902457	1	-1.64152	0.029	0.073
Cwc15	8.62739e-08	0.00238961	0.451511	0.225	0.137
Rcan3	0.0157409	1	-1.63814	0.027	0.056
Angel1	0.0103874	1	-1.63731	0.018	0.042
Rbis	5.07829e-12	1.40658e-07	0.685876	0.262	0.137
Tspan32os	0.0315257	1	-1.63528	0.008	0.023
2610301B20Rik	1.86329e-12	5.16094e-08	0.816792	0.258	0.137
Gm5784	0.0014852	1	-1.6319	0.03	0.07
Ntmt1	2.47938e-14	6.86739e-10	0.886088	0.266	0.137
Ccdc158	0.00427357	1	-1.63083	0.016	0.042
Mitf	8.05398e-19	2.23079e-14	1.12378	0.287	0.137
Lgi2	1.80664e-16	5.00402e-12	-3.90029	0.013	0.136
Fnbp1l	4.146e-54	1.14836e-49	-1.62441	0.404	0.666
Tbl1xr1	4.81811e-63	1.33452e-58	-1.62343	0.44	0.701
Sema3c	1.44835e-44	4.01164e-40	-1.62282	0.512	0.696
Espl1	5.21562e-15	1.44462e-10	-3.38704	0.021	0.136
Sun2	1.88585e-05	0.522342	-1.62218	0.033	0.097
Hjurp	7.47996e-31	2.0718e-26	-1.62166	0.364	0.55
Gm49179	0.018518	1	-1.62153	0.01	0.025
Orc1	7.74804e-05	1	-1.62034	0.048	0.104
Fes	0.0458908	1	-1.61797	0.006	0.019
Ift57	3.21104e-05	0.889395	-1.61663	0.054	0.121
Zdhhc2	2.99979e-52	8.30882e-48	-1.61621	0.448	0.676
E2f2	0.00138147	1	-1.61364	0.035	0.073
Nub1	1.61794e-06	0.0448137	0.485194	0.214	0.136
Prnp	0.000143505	1	-1.60804	0.04	0.098
Ypel5	7.46798e-08	0.00206848	0.56716	0.23	0.136
Slc7a15	0.00615338	1	-1.60601	0.014	0.036
Sh3rf3	0.030246	1	-1.605	0.013	0.032
Tcaim	8.71786e-10	2.41467e-05	0.678399	0.244	0.136
Fam129b	8.75857e-15	2.42595e-10	-3.42264	0.021	0.135
Sgpp1	1.62122e-07	0.00449045	0.5167	0.223	0.135
Paqr4	0.00248185	1	-1.60156	0.022	0.052
A3galt2	0.0241574	1	-1.60112	0.011	0.026
Myo1b	1.37344e-60	3.80416e-56	-1.60091	0.424	0.699
Gm38186	0.0071548	1	-1.60087	0.016	0.037
Gmnn	0.000275379	1	-1.59962	0.032	0.083
Gpx3	0.000110594	1	-1.59864	0.046	0.097
Rnf220	1.63798e-08	0.000453689	0.571576	0.236	0.135
Ccsap	0.00370453	1	-1.59687	0.016	0.042
Pex5	1.22591e-16	3.39552e-12	0.858973	0.276	0.135
B3gnt5	1.24341e-14	3.44401e-10	-4.00804	0.014	0.134
Frmd4a	1.74499e-79	4.83326e-75	-1.59157	0.469	0.79
Cdca4	0.00049651	1	-1.59057	0.022	0.06
Gm43507	1.46969e-09	4.07075e-05	-2.10101	0.046	0.134
Gm15943	0.0271784	1	-1.5886	0.005	0.016
Dbi	4.17563e-07	0.0115656	0.44726	0.222	0.134
Abi2	2.17462e-57	6.02325e-53	-1.58757	0.415	0.686
Zfp715	8.66681e-07	0.0240053	0.44756	0.214	0.134
Ldb2	1.83463e-146	5.08155e-142	-1.58621	0.922	0.971
Dclk2	0.000111217	1	-1.58385	0.022	0.096
Gm43713	4.6501e-07	0.0128799	0.560435	0.222	0.134
Shank3	0.000128492	1	-1.58341	0.043	0.094
A230072C01Rik	6.09832e-11	1.68911e-06	0.777201	0.246	0.134
Tns2	3.55496e-19	9.84654e-15	-6.06787	0.002	0.133
Prkca	1.70141e-37	4.71256e-33	-1.57664	0.338	0.572
Ntn3	1.86399e-06	0.0516288	-1.57561	0.04	0.108
Tspan2	2.7323e-18	7.56792e-14	-5.81085	0.003	0.133
Mcm10	1.68502e-14	4.66717e-10	-4.17607	0.011	0.133
Gm41555	0.0113383	1	-1.57339	0.013	0.036
Wnk3	1.27267e-05	0.352504	-1.57319	0.099	0.189
Knstrn	7.1801e-14	1.98874e-09	-2.9251	0.018	0.133
Ddx60	2.02214e-10	5.60092e-06	-2.47669	0.041	0.133
Cmtm8	0.00859344	1	-1.57022	0.019	0.042
Nanos3	0.0264072	1	-1.57015	0.022	0.047
Scube3	0.0462044	1	-1.56953	0.01	0.022
Shf	0.000211453	1	-1.56943	0.043	0.094
Tle1	4.16413e-58	1.15338e-53	-1.56692	0.51	0.722
Rev3l	3.90592e-174	1.08186e-169	-1.56668	0.946	0.979
Cdhr4	8.48593e-05	1	-1.56631	0.027	0.075
Vmn1r90	3.64566e-05	1	-1.56527	0.026	0.07
Lrrc71	0.0152141	1	-1.56447	0.005	0.018
Ccnb1	0.000651035	1	-1.56383	0.041	0.099
Gabrb1	2.90592e-17	8.0488e-13	-8.33067	0	0.132
Raph1	4.8106e-36	1.33244e-31	-1.56002	0.389	0.588
Fli1	2.40452e-17	6.66003e-13	-4.86552	0.006	0.132
Gm3550	0.0175567	1	-1.55734	0.005	0.018
Chn2	1.1734e-15	3.25009e-11	-4.79397	0.006	0.132
Evc	9.02966e-14	2.50104e-09	-3.01681	0.018	0.132
Tyro3	5.46271e-05	1	-1.55464	0.045	0.097
Zeb1	4.29648e-145	1.19004e-140	-1.55213	0.872	0.956
Chst1	4.52979e-14	1.25466e-09	-2.98639	0.024	0.132
Ccdc80	8.52468e-09	0.000236117	-2.21512	0.04	0.132
H1fx	0.0111361	1	-1.54015	0.024	0.054
Hmgcs2	1.19723e-07	0.00331608	-1.46482	0.053	0.132
Lonrf2	0.00934522	1	-1.53838	0.037	0.082
Gsn	0.00027793	1	-1.53729	0.043	0.095
Nrxn3	5.57974e-25	1.54548e-20	-1.53694	0.601	0.705
Rbm34	3.73525e-07	0.0103459	0.471145	0.217	0.132
Fam171a2	0.00019729	1	-1.5353	0.054	0.104
Prrx2	0.00124881	1	-1.53194	0.019	0.055
Arl4c	0.0237174	1	-1.53141	0.003	0.014
Fam189b	0.000211054	1	-1.53095	0.033	0.084
Hist1h2bj	0.0395962	1	-1.5305	0.011	0.027
Dnajc27	0.000313651	1	-1.52826	0.033	0.076
Fez2	2.59713e-09	7.19352e-05	0.643957	0.233	0.132
Zfp46	0.00185467	1	-1.52687	0.033	0.077
Gm36975	0.0269678	1	-1.52565	0.022	0.048
Rin3	1.67965e-35	4.65231e-31	-1.52399	0.305	0.537
Gm3604	6.74872e-05	1	-1.52351	0.037	0.092
Zfp958	3.66866e-12	1.01614e-07	0.775532	0.25	0.132
Rab30	5.75599e-34	1.59429e-29	-1.52305	0.322	0.545
Nrm	0.000707123	1	-1.51912	0.026	0.061
Rfc4	3.09086e-05	0.856107	-1.51904	0.048	0.12
C130060C02Rik	0.00185155	1	-1.51819	0.026	0.057
Tbc1d9	0.0219039	1	-1.51758	0.029	0.06
Pisd	4.06944e-14	1.12715e-09	0.784544	0.268	0.132
Sh3bp5	1.39996e-19	3.8776e-15	0.958684	0.292	0.132
Hck	3.84264e-05	1	-1.51549	0.037	0.085
Gria3	6.39738e-41	1.77195e-36	-1.51406	0.364	0.613
Aurka	2.5561e-06	0.0707989	-1.51374	0.026	0.09
Tmem98	0.00105939	1	-1.51226	0.043	0.091
Axl	1.23021e-30	3.40745e-26	-1.51163	0.305	0.513
Pcbp4	0.00259443	1	-1.51118	0.021	0.052
Fasn	1.77067e-19	4.9044e-15	0.960189	0.29	0.132
Peg3	1.33787e-86	3.70563e-82	-1.50886	0.638	0.852
Mir17hg	7.09166e-05	1	-1.50856	0.056	0.12
Cry1	2.3867e-19	6.61068e-15	-1.50709	0.308	0.464
Hoxb6	0.00107277	1	-1.50604	0.016	0.051
Adam15	0.0459046	1	-1.50488	0.008	0.024
Robo2	9.6157e-165	2.66336e-160	-1.50348	0.99	0.991
Rrm2	0.00159081	1	-1.50278	0.032	0.069
Mtcl1	5.78155e-06	0.160137	-1.5005	0.073	0.144
Zfp36l1	3.52044e-47	9.75092e-43	-1.49927	0.413	0.656
Plagl1	2.41134e-47	6.67893e-43	-1.49852	0.316	0.624
Scn7a	3.88872e-19	1.0771e-14	-5.51532	0.005	0.131
Ndnf	3.66153e-06	0.101417	-1.49799	0.088	0.164
Cxxc5	0.00200741	1	-1.49608	0.062	0.117
Trps1	2.31502e-158	6.41215e-154	-1.49592	0.938	0.972
Gm14396	1.03669e-13	2.87143e-09	-3.01921	0.022	0.131
Gm44764	0.0433913	1	-1.49223	0.003	0.012
Golm1	0.000298588	1	-1.49175	0.051	0.1
Ddah2	1.55572e-05	0.430903	-1.49155	0.048	0.107
Alpl	9.1723e-11	2.54054e-06	-2.73845	0.029	0.131
Tube1	1.57109e-10	4.3516e-06	-2.47252	0.035	0.131
Sema6c	0.010628	1	-1.48765	0.035	0.087
Spry2	0.000154661	1	-1.48752	0.046	0.098
Sptbn1	2.24575e-138	6.22026e-134	-1.48459	0.844	0.947
Slc2a3	1.24316e-08	0.00034433	-2.35666	0.045	0.131
Asb13	0.000715112	1	-1.48362	0.03	0.074
Rhbdf1	1.0779e-09	2.98556e-05	-2.15708	0.038	0.131
Kifc5b	1.4954e-09	4.14197e-05	-2.0855	0.037	0.131
Gm1992	0.0117024	1	-1.48052	0.014	0.036
Serpinf1	0.0147644	1	-1.48019	0.021	0.041
Snx33	0.000452897	1	-1.47919	0.03	0.071
Rhod	0.00192009	1	-1.47886	0.032	0.07
Phgdh	0.00104579	1	-1.47798	0.03	0.074
St6galnac2	0.00132904	1	-1.47796	0.014	0.041
Slc24a5	8.91562e-07	0.0246945	-1.77334	0.059	0.131
Atf7ip2	0.000137912	1	-1.47625	0.024	0.081
Slc39a14	3.01773e-06	0.0835851	-1.47582	0.086	0.166
Dnajc2	9.14764e-09	0.000253371	0.645559	0.222	0.131
Gm49700	0.0165621	1	-1.47363	0.013	0.037
Rnf6	5.14763e-09	0.000142579	0.665858	0.231	0.131
A330040F15Rik	0.000452821	1	-1.47109	0.026	0.067
Mcm8	2.27539e-05	0.630237	-1.47063	0.053	0.108
B3glct	3.53899e-06	0.0980229	-1.47007	0.083	0.173
Nmnat3	3.10672e-14	8.60499e-10	0.783484	0.265	0.131
Rpa2	0.000165685	1	-1.46832	0.048	0.107
Mrps5	9.49852e-21	2.6309e-16	1.04472	0.292	0.131
Vac14	5.72488e-15	1.58568e-10	1.0468	0.265	0.131
Rxra	5.38705e-06	0.149211	-1.46509	0.057	0.122
Cygb	6.21894e-20	1.72252e-15	-5.45772	0.002	0.13
Fkbp10	6.76331e-05	1	-1.46128	0.064	0.125
Ngef	0.035879	1	-1.46104	0.008	0.023
Palb2	2.12836e-05	0.589513	-1.45985	0.051	0.111
Gna14	1.23892e-73	3.43157e-69	-1.45882	0.604	0.817
Wdr31	0.0188356	1	-1.45803	0.016	0.033
Tafa1	6.9351e-10	1.92088e-05	-2.87167	0.035	0.13
Pck2	1.48126e-11	4.1028e-07	-2.54441	0.03	0.13
Fanca	1.35482e-10	3.75259e-06	-2.47259	0.032	0.13
Rps6ka6	1.68239e-05	0.465988	-1.45154	0.069	0.143
Aaas	3.61628e-05	1	-1.45115	0.057	0.128
Phax	1.9911e-10	5.51495e-06	0.643455	0.238	0.13
Foxm1	7.89125e-05	1	-1.4508	0.037	0.093
Phyhd1	0.0247987	1	-1.4495	0.021	0.043
Uggt2	1.25457e-41	3.4749e-37	-1.44841	0.399	0.625
Tubg1	0.000900844	1	-1.44785	0.029	0.071
Tgfbrap1	8.07933e-14	2.23781e-09	0.652333	0.26	0.13
Shld1	2.52938e-19	7.00589e-15	1.08832	0.279	0.13
Prps2	0.00024177	1	-1.44679	0.033	0.08
Rbpms	8.96473e-48	2.48305e-43	-1.44483	0.429	0.672
Abcc9	0.00329185	1	-1.44407	0.083	0.121
Ndrg2	1.05885e-16	2.9328e-12	-4.39135	0.01	0.129
Plppr3	9.92603e-16	2.74931e-11	-3.81541	0.013	0.129
Gm13936	1.02947e-14	2.85144e-10	-3.07323	0.016	0.129
Mxd3	0.0453606	1	-1.44225	0.01	0.026
Dleu2	2.43735e-38	6.75097e-34	-1.44067	0.587	0.701
Gm32067	0.00135168	1	-1.43791	0.024	0.055
Pam	8.03854e-32	2.22652e-27	-1.4374	0.36	0.574
Gm10399	0.000188084	1	-1.43733	0.03	0.075
Tspan5	2.78384e-54	7.71069e-50	-1.43718	0.584	0.766
Xylt2	1.68313e-05	0.466195	-1.43658	0.056	0.124
Mertk	2.54283e-33	7.04314e-29	-1.43541	0.357	0.578
Col7a1	0.0236216	1	-1.43426	0.021	0.039
Atp5md	1.03777e-06	0.0287441	0.358624	0.209	0.129
Zc4h2	0.000491691	1	-1.43331	0.053	0.101
3830408C21Rik	0.000115178	1	-1.43253	0.059	0.115
Sap30l	0.000375254	1	-1.43209	0.048	0.094
Vgll4	2.7535e-22	7.62664e-18	-1.42966	0.306	0.479
Polr3a	1.58294e-06	0.0438443	0.407266	0.207	0.129
Fastkd5	0.0408518	1	-1.42428	0.01	0.021
Ndufaf4	8.1398e-09	0.000225456	0.462706	0.228	0.129
[truncated: 8,398 more rows]

## Sheet: C0 Reactome 2022
Term	Overlap	P-value	Adjusted P-value	Old P-value	Old Adjusted P-value	Odds Ratio	Combined Score	Genes
Extracellular Matrix Organization R-HSA-1474244	87/291	2.42979e-27	3.44544e-24	0	0	4.9581	303.842	DDR1;ITGB1;SPARC;PTPRS;COL16A1;COL14A1;LAMC3;ITGB3;COL12A1;LOXL3;LOXL1;LOXL2;ADAMTS4;ADAMTS5;ADAMTS2;ADAMTS3;ADAMTS1;MMP28;TIMP2;CAPN2;ITGB8;ERC2;ADAMTS9;ITGA4;COL25A1;ACTN1;MMP2;COL23A1;P3H2;BGN;PRKCA;P3H3;HSPG2;DCN;MMP11;MMP14;VCAN;COL4A2;LOX;COL4A1;COL4A4;COL6A2;PXDN;COL6A1;COL4A6;ITGA8;COL4A5;COL6A3;COL6A6;ITGA6;DDR2;FBN2;COL15A1;COL13A1;LAMA2;SDC2;COL11A1;NRXN1;SDC3;LTBP4;FBLN1;NID1;LTBP1;NI…
Signal Transduction R-HSA-162582	350/2465	1.01481e-26	7.19497e-24	0	0	2.07009	123.9	CPNE8;TRIO;SPARC;MAML2;WIPF1;CCP110;FNBP1L;MYLK;EDNRA;SYNGAP1;AKT3;STMN1;PIP4K2A;TNS3;SOX4;WLS;TMPO;RBFOX2;FNBP1;ACTN1;STARD8;SOX13;PRKCA;CSNK1E;KNL1;PDYN;DKK2;DEPDC1B;DAAM1;PRKAR1B;PARD3;HECW1;MAML3;PFN2;PDE1C;LPAR1;CDCA8;NEDD4L;LPAR4;IQGAP3;SKA1;SKA2;ABR;RACGAP1;FLRT2;FLRT3;RAD21;PDGFC;SPTBN1;SCAI;NGFR;WWTR1;PHC2;FZD2;FN1;IGF2;IGF1;VANGL1;ANLN;CCDC88A;VANGL2;COL1A2;FAM135A;PDE3A;SNAI2;DZIP1;FER…
Signaling By Rho GTPases R-HSA-194315	133/644	9.84244e-24	4.65219e-21	0	0	3.06505	162.372	CPNE8;TRIO;WIPF1;ZWILCH;CCP110;BUB1B;FNBP1L;MYLK;ARHGAP44;DOCK10;STK10;DOCK11;ARHGAP42;KNTC1;ARHGEF40;TMPO;FNBP1;STARD8;ACTN1;TMOD3;PRKCA;KNL1;CDC25C;ARHGAP45;SGO1;DEPDC1B;DAAM1;PHIP;PKP4;PFN2;ARHGEF26;ARHGEF25;CDCA8;IQGAP3;SKA1;RHOBTB1;SKA2;ABR;ARHGAP20;PDZD2;RACGAP1;MYH11;SRGAP2;ECT2;MYH10;SCAI;SPTBN1;ANKRD26;ARHGAP29;NDC80;ARHGAP24;VANGL1;ARHGAP33;ANLN;CCDC88A;ARHGAP32;ARHGAP31;KIF18A;FAM135A;…
Signaling By Rho GTPases	134/660	3.46076e-23	1.22684e-20	0	0	2.99949	155.127	CPNE8;TRIO;WIPF1;ZWILCH;CCP110;BUB1B;FNBP1L;MYLK;ARHGAP44;DOCK10;STK10;DOCK11;ARHGAP42;KNTC1;ARHGEF40;TMPO;FNBP1;STARD8;ACTN1;TMOD3;PRKCA;KNL1;CDC25C;ARHGAP45;SGO1;DEPDC1B;DAAM1;PHIP;PKP4;PFN2;ARHGEF26;ARHGEF25;RHOBTB3;CDCA8;IQGAP3;SKA1;RHOBTB1;SKA2;ABR;ARHGAP20;PDZD2;RACGAP1;MYH11;SRGAP2;ECT2;MYH10;SCAI;SPTBN1;ANKRD26;ARHGAP29;NDC80;ARHGAP24;VANGL1;ARHGAP33;ANLN;CCDC88A;ARHGAP32;ARHGAP31;KIF18A;…
Collagen Formation R-HSA-1474290	40/90	2.79487e-20	7.92625e-18	0	0	9.10547	409.964	COL15A1;COL16A1;COL13A1;COL14A1;COL11A1;COL12A1;LOXL3;LOXL1;LOXL2;ADAMTS2;ADAMTS14;ADAMTS3;MMP28;SERPINH1;COL26A1;COL24A1;COL25A1;COL23A1;P3H2;P3H3;COL1A1;COL3A1;BMP1;COL1A2;COL4A2;LOX;COL5A1;COL4A1;COL4A4;COL6A2;P4HA3;COL6A1;PXDN;COL5A2;COL4A6;COL4A5;COL6A3;COL6A6;ITGA6;TLL1
Nervous System Development R-HSA-9675108	110/545	5.40018e-19	1.27624e-16	0	0	2.94586	123.911	SEMA5A;TRIO;RPL32;RPL34;RPS14;ALCAM;SYNGAP1;RPS16;RPS19;DPYSL3;GRB10;RPL37;PLXNC1;EPHB2;EPHB1;RPS9;EPHA7;SEMA6A;EPHA6;RPS7;UNC5B;RPS8;RPL23;RPS5;SEMA6D;PRKCA;UNC5C;ANK3;CACNB3;CACNB4;COL4A2;COL4A1;DOK5;COL4A4;DOK6;KCNQ3;COL4A5;UTRN;EPHA3;PFN2;SDC2;CACNA1C;EFNA5;EFNA4;CACNA1G;EFNB2;EFNB1;FLRT3;PLXNA2;ST8SIA4;MYH11;SRGAP2;SCN3A;MYH10;PLXNA4;SPTBN1;WWTR1;RPL41;CNTN6;ST8SIA2;MSN;CXCL12;RPS29;RPL27A;C…
Collagen Biosynthesis And Modifying Enzymes R-HSA-1650814	33/67	1.10438e-18	2.23715e-16	0	0	11.0088	455.184	COL15A1;COL16A1;COL13A1;COL14A1;COL11A1;COL12A1;ADAMTS2;ADAMTS14;ADAMTS3;SERPINH1;COL26A1;COL24A1;COL25A1;COL23A1;P3H2;P3H3;COL1A1;COL3A1;BMP1;COL1A2;COL4A2;COL5A1;COL4A1;COL4A4;COL6A2;P4HA3;COL6A1;COL5A2;COL4A6;COL4A5;COL6A3;COL6A6;TLL1
Axon Guidance R-HSA-422475	105/519	2.95492e-18	5.2376e-16	0	0	2.94847	119.009	SEMA5A;TRIO;RPL32;RPL34;RPS14;ALCAM;SYNGAP1;RPS16;RPS19;DPYSL3;GRB10;RPL37;PLXNC1;EPHB2;EPHB1;RPS9;EPHA7;SEMA6A;EPHA6;RPS7;UNC5B;RPS8;RPL23;RPS5;SEMA6D;PRKCA;UNC5C;ANK3;CACNB3;CACNB4;COL4A2;COL4A1;DOK5;COL4A4;DOK6;KCNQ3;COL4A5;EPHA3;PFN2;SDC2;CACNA1C;EFNA5;EFNA4;CACNA1G;EFNB2;EFNB1;FLRT3;PLXNA2;ST8SIA4;MYH11;SRGAP2;SCN3A;MYH10;PLXNA4;SPTBN1;RPL41;CNTN6;ST8SIA2;MSN;CXCL12;RPS29;RPL27A;CNTN1;RPS20;…
RHO GTPases Activate Formins R-HSA-5663220	42/119	9.07823e-17	1.43032e-14	0	0	6.20684	229.269	ITGB1;ZWILCH;BUB1B;CDCA8;CENPA;SKA1;AURKB;SKA2;XPO1;NUF2;KNTC1;SPDL1;SRGAP2;BUB1;SCAI;CENPU;NDE1;KNL1;NDC80;SGO1;FMNL3;CENPE;KIF18A;CENPF;DIAPH3;FMNL2;DAAM1;KIF2A;CENPH;CENPI;CENPK;CENPL;BIRC5;CENPM;EVL;KIF2C;CENPN;CENPP;SPC24;PFN2;MAD2L1;SPC25
Mitotic Prometaphase R-HSA-68877	53/186	3.64953e-16	5.17503e-14	0	0	4.55185	161.804	ZWILCH;BUB1B;CCP110;SMC4;PCM1;XPO1;NUF2;PMEPA1;KNTC1;SPDL1;CDK5RAP2;PRKCA;HAUS6;CSNK1E;KNL1;SMC1A;EML4;SGO1;KIF2A;BIRC5;KIF2C;CDCA8;NCAPG;PDS5B;CENPA;NCAPH;SKA1;AURKB;SKA2;RAD21;BUB1;PLK4;CENPU;NEK6;CEP152;NDE1;NDC80;CENPE;KIF18A;CENPF;CENPH;CENPI;ALMS1;CENPK;CDK1;CENPL;CENPM;CENPN;NCAPD2;CENPP;SPC24;MAD2L1;SPC25
CDC42 GTPase Cycle R-HSA-9013148	46/149	1.1545e-15	1.48826e-13	0	0	5.08742	174.982	DOCK6;CPNE8;TRIO;ARHGEF26;WIPF1;ARHGEF25;DOCK7;FNBP1L;IQGAP3;ARHGAP44;DOCK10;DOCK11;ABR;ARHGAP42;ARHGAP20;RACGAP1;ECT2;SRGAP2;TMPO;PLEKHG3;VAV3;ARHGEF10;FARP1;PLEKHG1;ARHGEF12;PLEKHG2;FNBP1;STARD8;ARHGAP29;ARAP1;CDC42BPA;ARHGAP24;ARHGAP45;KTN1;ARHGAP33;VANGL1;FMNL3;ARHGAP32;ARHGAP10;DEPDC1B;ARHGAP31;DIAPH3;DNMBP;FMNL2;DAAM1;DLC1
RHO GTPase Cycle R-HSA-9012999	89/441	1.38937e-15	1.59107e-13	0	0	2.91927	99.8679	ARHGAP11A;ITGB1;DOCK6;CPNE8;DOCK4;TRIO;WIPF1;DOCK7;KIF14;CCP110;ARHGEF10L;FNBP1L;ARHGAP6;RND3;SH3RF1;LMNB1;AKAP12;ARHGAP44;DOCK10;STK10;AKAP13;DOCK11;ARHGAP42;ARHGEF40;TMPO;PLEKHG3;VAV3;ARHGEF10;PLEKHG1;PLEKHG2;ARHGEF12;FNBP1;STARD8;ACTN1;TMOD3;ARHGEF17;RRAS2;ARAP1;CKAP4;ARHGAP45;ARHGAP10;DEPDC1B;DAAM1;PEAK1;RHOJ;PHIP;PKP4;RHOU;PDE5A;DBN1;ARHGEF26;ARHGEF25;IQGAP3;UACA;RHOBTB1;ABR;FGD5;ARHGAP20;RA…
Resolution Of Sister Chromatid Cohesion R-HSA-2500257	38/106	1.45867e-15	1.59107e-13	0	0	6.34629	216.797	ZWILCH;BUB1B;CDCA8;PDS5B;CENPA;SKA1;AURKB;SKA2;XPO1;RAD21;NUF2;PMEPA1;KNTC1;SPDL1;BUB1;CENPU;NDE1;KNL1;SMC1A;NDC80;SGO1;CENPE;KIF18A;CENPF;KIF2A;CENPH;CENPI;CENPK;CDK1;CENPL;BIRC5;CENPM;KIF2C;CENPN;CENPP;SPC24;MAD2L1;SPC25
Collagen Chain Trimerization R-HSA-8948216	24/44	2.85455e-15	2.89125e-13	0	0	13.5458	453.647	COL15A1;COL26A1;COL16A1;COL13A1;COL24A1;COL14A1;COL25A1;COL11A1;COL12A1;COL23A1;COL1A1;COL3A1;COL1A2;COL4A2;COL5A1;COL4A1;COL4A4;COL6A2;COL5A2;COL6A1;COL4A6;COL4A5;COL6A3;COL6A6
Cell Cycle R-HSA-1640170	115/654	3.70456e-15	3.50205e-13	0	0	2.47916	82.3804	ZWILCH;DSCC1;HJURP;CCP110;BUB1B;SMC4;CCND3;AKT3;KNTC1;FBXO5;SKP2;CDK5RAP2;TMPO;PRKCA;CSNK1E;ESCO2;KNL1;CDC25C;CDC25B;EML4;SGO1;DNA2;BLM;CDCA8;NCAPG;HMMR;PDS5B;NCAPH;SKA1;SKA2;BRIP1;RAD21;CLSPN;BARD1;PLK4;ANKRD28;NUP155;NEK6;CDC7;CDC6;NDC80;DHFR;POLA1;TPX2;KIF18A;CDK6;CDK1;MNAT1;TOP2A;NCAPG2;MCM10;BRCA1;BRCA2;SYNE1;LMNB1;PCM1;XPO1;EXO1;MIS18BP1;NUF2;PMEPA1;TK1;SPDL1;TOPBP1;POLE;RMI2;HAUS6;KIF23;TE…
EML4 And NUDC In Mitotic Spindle Formation R-HSA-9648025	35/97	1.52151e-14	1.34844e-12	0	0	6.40112	203.661	ZWILCH;BUB1B;CDCA8;CENPA;SKA1;AURKB;SKA2;XPO1;NUF2;KNTC1;SPDL1;BUB1;CENPU;NEK6;NDE1;KNL1;NDC80;EML4;SGO1;CENPE;KIF18A;CENPF;KIF2A;CENPH;CENPI;CENPK;CENPL;BIRC5;CENPM;KIF2C;CENPN;CENPP;SPC24;MAD2L1;SPC25
Cell Cycle	97/523	1.99659e-14	1.66539e-12	0	0	2.63168	83.0158	ZWILCH;CCP110;BUB1B;SMC4;CCND3;AKT3;KNTC1;FBXO5;SKP2;CDK5RAP2;TMPO;PRKCA;CSNK1E;ESCO2;KNL1;CDC25C;CDC25B;EML4;SGO1;DNA2;CDCA8;NCAPG;HMMR;PDS5B;NCAPH;SKA1;SKA2;RAD21;PLK4;NUP155;NEK6;CDC7;CDC6;NDC80;DHFR;POLA1;TPX2;KIF18A;CDK6;CDK1;MNAT1;TOP2A;NCAPG2;MCM10;LMNB1;PCM1;XPO1;NUF2;PMEPA1;TK1;SPDL1;POLE;HAUS6;KIF23;SMC1A;MASTL;CCNA2;DBF4;TFDP1;RBL1;ESPL1;KIF2A;BIRC5;MCM4;MCM5;KIF2C;MCPH1;PRIM2;PRIM1;LI…
Unattached Kinetochores Signal Amplification Via A MAD2 Inhibitory Signal R-HSA-141444	33/93	1.48917e-13	1.17314e-11	0	0	6.22947	183.99	ZWILCH;BUB1B;CDCA8;CENPA;AURKB;SKA1;SKA2;XPO1;NUF2;KNTC1;SPDL1;BUB1;CENPU;NDE1;KNL1;NDC80;SGO1;CENPE;CENPF;KIF18A;KIF2A;CENPH;CENPI;CENPK;CENPL;BIRC5;CENPM;KIF2C;CENPN;CENPP;SPC24;MAD2L1;SPC25
Assembly Of Collagen Fibrils And Other Multimeric Structures R-HSA-2022090	25/57	4.93224e-13	3.68101e-11	0	0	8.81855	249.898	COL15A1;COL11A1;LOXL3;LOXL1;LOXL2;MMP28;COL24A1;COL1A1;COL3A1;BMP1;COL1A2;COL4A2;LOX;COL5A1;COL4A1;COL4A4;COL6A2;COL6A1;PXDN;COL5A2;COL4A5;COL6A3;COL6A6;ITGA6;TLL1
Developmental Biology R-HSA-1266738	154/1073	4.01608e-12	2.8474e-10	0	0	1.95536	51.31	SEMA5A;TRIO;MAML2;RPL32;RPL34;RPS14;CCND3;SYNGAP1;ALCAM;RPS16;CDH2;RPS19;AKT3;DPYSL3;GRB10;RPL37;PLXNC1;PKNOX1;EPHB2;EPHB1;EPHA7;RPS9;EPHA6;SEMA6A;RPS7;UNC5B;RPS8;RPL23;RPS5;SEMA6D;EBF1;UNC5C;PRKCA;ANK3;STX1B;CACNB3;CACNB4;COL4A2;DOK5;COL4A1;TBL1XR1;DOK6;COL4A4;KCNQ3;COL4A5;PKP4;MAML3;UTRN;ZFPM2;EPHA3;PFN2;NOTCH1;SDC2;CACNA1C;EFNA5;EFNA4;CACNA1G;EFNB2;EFNB1;FLRT3;ST8SIA4;PLXNA2;HOXC4;MYH11;SRGAP2…
RHOA GTPase Cycle R-HSA-8980692	40/147	7.6219e-12	5.1466e-10	0	0	4.24164	108.586	ARHGAP11A;TRIO;ARHGEF25;ARHGEF10L;IQGAP3;ARHGAP6;ARHGAP44;STK10;ABR;AKAP13;ARHGAP42;ARHGAP20;RACGAP1;ARHGEF40;ECT2;TMPO;PLEKHG3;VAV3;ARHGEF10;FARP1;ARHGEF12;STARD8;ARHGEF17;PCDH7;ARHGAP29;ARAP1;MYO9A;ARHGAP24;ARHGAP45;KTN1;VANGL1;FMNL3;ANLN;ARHGAP32;ARHGAP10;DEPDC1B;ARHGAP31;DIAPH3;DAAM1;DLC1
Defective B3GALTL Causes PpS R-HSA-5083635	19/37	9.52862e-12	6.14163e-10	0	0	11.88	301.476	SEMA5A;SEMA5B;SPON1;THSD7B;ADAMTS12;THBS1;ADAMTS20;ADAMTS4;ADAMTSL1;ADAMTS5;ADAMTS14;ADAMTS2;ADAMTS3;ADAMTS1;ADAMTS19;ADAMTSL3;ADAMTS17;THSD7A;ADAMTS9
O-glycosylation Of TSR Domain-Containing Proteins R-HSA-5173214	19/38	1.75862e-11	1.08423e-09	0	0	11.2541	278.697	SEMA5A;SEMA5B;SPON1;THSD7B;ADAMTS12;THBS1;ADAMTS20;ADAMTS4;ADAMTSL1;ADAMTS5;ADAMTS14;ADAMTS2;ADAMTS3;ADAMTS1;ADAMTS19;ADAMTSL3;ADAMTS17;THSD7A;ADAMTS9
Mitotic Spindle Checkpoint R-HSA-69618	33/110	2.93085e-11	1.73165e-09	0	0	4.84962	117.619	ZWILCH;BUB1B;CDCA8;CENPA;SKA1;AURKB;SKA2;XPO1;NUF2;KNTC1;SPDL1;BUB1;CENPU;NDE1;KNL1;NDC80;SGO1;CENPE;KIF18A;CENPF;KIF2A;CENPH;CENPI;CENPK;CENPL;BIRC5;CENPM;KIF2C;CENPN;CENPP;SPC24;MAD2L1;SPC25
Diseases Of Glycosylation R-HSA-3781865	38/143	5.47515e-11	3.10551e-09	0	0	4.10166	96.915	SEMA5A;NOTCH2;SEMA5B;NOTCH3;SPON1;NOTCH1;THSD7B;SDC2;HEXB;SDC3;ADAMTS12;THBS1;ADAMTS4;ADAMTSL1;ADAMTS5;ADAMTS14;ADAMTS2;ADAMTS3;CHSY1;ADAMTS19;ADAMTS1;ADAMTSL3;ADAMTS17;GPC3;THSD7A;LARGE1;ADAMTS9;GPC6;ALG6;BGN;HSPG2;DCN;ADAMTS20;EXT1;VCAN;SDC1;CSPG4;AGRN
RHO GTPase Effectors R-HSA-195258	55/269	2.30433e-10	1.25674e-08	0	0	2.92632	64.9383	ITGB1;WIPF1;ZWILCH;KIF14;BUB1B;MYLK;XPO1;NUF2;KNTC1;SPDL1;PRKCA;KNL1;CDC25C;SGO1;DAAM1;KIF2A;BIRC5;KIF2C;EVL;PFN2;CDCA8;IQGAP3;CENPA;SKA1;AURKB;SKA2;PDZD2;FLNA;MYH11;SRGAP2;MYH10;BUB1;SCAI;CENPU;NDE1;NDC80;KTN1;FMNL3;CENPE;CENPF;KIF18A;DIAPH3;FMNL2;ABI2;CENPH;CENPI;PRC1;CENPK;CENPL;CENPM;CENPN;CENPP;SPC24;MAD2L1;SPC25
Cell Cycle Checkpoints R-HSA-69620	55/271	3.08236e-10	1.61881e-08	0	0	2.89891	63.4866	ZWILCH;BUB1B;MCM10;BRCA1;XPO1;EXO1;NUF2;KNTC1;SPDL1;TOPBP1;RMI2;KNL1;CDC25C;SGO1;CCNA2;DBF4;KIF2A;BIRC5;MCM4;KIF2C;MCM5;DNA2;BLM;CDCA8;CENPA;SKA1;AURKB;SKA2;BRIP1;CDC45;NSD2;CLSPN;RPS27A;BUB1;BARD1;CENPU;NDE1;CDC7;CDC6;NDC80;CENPE;CENPF;KIF18A;WEE1;CENPH;CENPI;CENPK;CENPL;CDK1;CENPM;CENPN;CENPP;SPC24;MAD2L1;SPC25
RAC1 GTPase Cycle R-HSA-9013149	42/178	3.23634e-10	1.63898e-08	0	0	3.50282	76.5416	DOCK6;ITGB1;DOCK4;TRIO;WIPF1;ARHGEF25;DOCK7;IQGAP3;ARHGAP44;DOCK10;DOCK11;ABR;ARHGAP42;ARHGAP20;FGD5;RACGAP1;NHS;ECT2;SRGAP2;TMPO;PLEKHG3;VAV3;ARHGEF10;FARP1;PLEKHG1;PLEKHG2;ARHGAP29;ARAP1;CDC42BPA;ARHGAP24;ARHGAP45;KTN1;ARHGAP33;VANGL1;ARHGAP32;ARHGAP10;DEPDC1B;ARHGAP31;DIAPH3;ABI2;DLC1;FERMT2
Non-integrin membrane-ECM Interactions R-HSA-3000171	18/41	8.98432e-10	4.39302e-08	0	0	8.80027	183.313	DDR1;ITGB1;LAMA2;LAMC3;ITGB3;NRXN1;SDC2;ACTN1;SDC3;LAMB1;PRKCA;THBS1;HSPG2;SDC1;ITGA6;AGRN;FGF13;DDR2
NCAM1 Interactions R-HSA-419037	17/37	1.1066e-09	5.23053e-08	0	0	9.55377	197.018	ST8SIA2;CACNA1C;GFRA2;CACNA1G;CACNB3;CACNB4;COL4A2;COL4A1;COL4A4;COL6A2;COL6A1;ST8SIA4;COL4A5;COL6A3;NCAM1;COL6A6;AGRN
Diseases Associated With O-glycosylation Of Proteins R-HSA-3906995	23/69	2.93742e-09	1.34363e-07	0	0	5.63262	110.657	SEMA5A;NOTCH2;SEMA5B;NOTCH3;SPON1;NOTCH1;THSD7B;ADAMTS12;THBS1;ADAMTS20;ADAMTS4;ADAMTSL1;ADAMTS5;ADAMTS2;ADAMTS14;ADAMTS3;ADAMTS1;ADAMTS19;ADAMTSL3;ADAMTS17;THSD7A;LARGE1;ADAMTS9
Separation Of Sister Chromatids R-HSA-2467813	39/170	3.25053e-09	1.44039e-07	0	0	3.37139	65.892	ZWILCH;BUB1B;CDCA8;PDS5B;CENPA;SKA1;AURKB;SKA2;XPO1;RAD21;NUF2;PMEPA1;KNTC1;SPDL1;RPS27A;BUB1;CENPU;NDE1;KNL1;SMC1A;NDC80;SGO1;CENPE;KIF18A;CENPF;ESPL1;KIF2A;CENPH;CENPI;CENPK;CENPL;BIRC5;CENPM;KIF2C;CENPN;CENPP;SPC24;MAD2L1;SPC25
NCAM Signaling For Neurite Out-Growth R-HSA-375165	20/57	1.15112e-08	4.94631e-07	0	0	6.08108	111.162	ST8SIA2;CACNA1C;GFRA2;CACNA1G;CACNB3;CACNB4;COL4A2;COL4A1;COL4A4;COL6A2;COL6A1;ST8SIA4;COL4A5;COL6A3;COL6A6;FYN;NCAM1;AGRN;SPTBN1;FGFR1
Elastic Fibre Formation R-HSA-1566948	16/39	2.54472e-08	1.0613e-06	0	0	7.81287	136.621	FBN2;ITGB1;TGFB2;ITGB3;LOXL3;LTBP4;FBLN1;LTBP1;LOXL1;LOXL2;MFAP4;LOX;MFAP2;ITGA8;ITGB8;FBN1
TGF-beta Receptor Signaling Activates SMADs R-HSA-2173789	17/44	2.73233e-08	1.10698e-06	0	0	7.07416	123.2	ITGB1;TGFB2;SMAD3;SMURF2;SMURF1;ITGB3;LTBP4;NEDD4L;LTBP1;SMAD7;TGFBR2;XPO1;BAMBI;ITGA8;ITGB8;PMEPA1;RPS27A
Peptide Chain Elongation R-HSA-156902	24/86	6.73329e-08	2.60182e-06	0	0	4.35961	71.9929	RPS9;RPL41;RPL32;RPS7;RPS8;RPL34;RPLP1;RPL23;RPS5;RPL13A;RPL35A;EEF1A1;RPS14;RPS16;RPS15A;RPS19;RPS29;RPL27A;RPL37A;RPLP2;RPS20;RPL37;RPS27A;RPS21
M Phase R-HSA-68886	63/380	6.78895e-08	2.60182e-06	0	0	2.26135	37.3245	ZWILCH;NCAPG2;CCP110;BUB1B;SMC4;LMNB1;PCM1;XPO1;NUF2;PMEPA1;KNTC1;FBXO5;SPDL1;CDK5RAP2;TMPO;PRKCA;KIF23;HAUS6;CSNK1E;KNL1;MASTL;SMC1A;EML4;SGO1;KIF2A;ESPL1;BIRC5;KIF2C;MCPH1;CDCA8;NCAPG;PDS5B;CENPA;NCAPH;SKA1;AURKB;SKA2;RAD21;RPS27A;BUB1;PLK4;CENPU;NUP155;NDE1;NEK6;CEP152;NDC80;CENPE;CENPF;KIF18A;CENPH;CENPI;ALMS1;CENPK;CENPL;CDK1;CENPM;CENPN;NCAPD2;CENPP;SPC24;MAD2L1;SPC25
RHOB GTPase Cycle R-HSA-9013026	21/69	8.5831e-08	3.20285e-06	0	0	4.92194	80.0844	ARHGEF10;ARHGEF12;ARHGEF25;ARHGEF17;STARD8;PCDH7;ARHGEF10L;IQGAP3;MYO9A;VANGL1;AKAP13;STK10;ABR;ANLN;ARHGAP32;DEPDC1B;DIAPH3;DAAM1;RACGAP1;DLC1;ECT2
Hemostasis R-HSA-109582	85/576	9.22415e-08	3.24417e-06	0	0	1.97826	32.0456	ITGB1;DOCK6;DOCK4;DAGLA;SPARC;GUCY1B1;ITGB3;DOCK7;KIF11;SLC8A1;KIF15;DOCK10;THBD;DOCK11;ISLR;LAMP2;PHACTR2;SIRPA;KIF21B;PRKG1;VAV3;GUCY1A2;GUCY1A1;TRPC6;ANXA2;ITGA4;ACTN1;PLA2G4A;PRKCA;KIF23;KIF22;RAD51B;PRKAR1B;KIF2A;KIFC1;SELENOP;ORAI2;SERPING1;ITGA6;KIF2C;PDE5A;KIF20B;ZFPM2;DGKH;GYPC;SDC2;SDC3;ITPR2;RASGRP2;THBS1;PHF21A;GNAI1;GNA14;GNG2;RACGAP1;KIF3A;MICAL1;PDPN;FLNA;FYN;SH2B2;TGFB2;ANGPT2;CBX…
Defective B3GALT6 Causes EDSP2 And SEMDJL1 R-HSA-4420332	11/20	9.60897e-08	3.24417e-06	0	0	13.6953	221.289	VCAN;SDC2;SDC3;BGN;GPC3;SDC1;CSPG4;AGRN;HSPG2;GPC6;DCN
Defective B3GAT3 Causes JDSSDHD R-HSA-3560801	11/20	9.60897e-08	3.24417e-06	0	0	13.6953	221.289	VCAN;SDC2;SDC3;BGN;GPC3;SDC1;CSPG4;AGRN;HSPG2;GPC6;DCN
Defective B4GALT7 Causes EDS	11/20	9.60897e-08	3.24417e-06	0	0	13.6953	221.289	VCAN;SDC2;SDC3;BGN;GPC3;SDC1;CSPG4;AGRN;HSPG2;GPC6;DCN
Glycosaminoglycan Metabolism R-HSA-1630316	29/120	9.89627e-08	3.26347e-06	0	0	3.59447	57.9734	HS3ST3A1;HPSE2;SDC2;HEXB;SDC3;HMMR;HS6ST2;HS6ST3;CHSY1;DSEL;DSE;GPC3;HAS2;CHSY3;ST3GAL1;GPC6;ARSB;HS3ST3B1;BGN;HS3ST5;HSPG2;DCN;EXT1;VCAN;SDC1;CHST1;CSPG4;B4GALT6;AGRN
Protein-protein Interactions At Synapses R-HSA-6794362	24/88	1.08812e-07	3.46921e-06	0	0	4.22291	67.7086	NLGN1;PTPRS;NLGN2;SYT1;NRXN1;NRXN3;NRXN2;LIN7A;PTPRF;PTPRD;LRFN2;SIPA1L1;LRRTM3;SLITRK2;LRRTM4;SLITRK1;IL1RAPL2;EPB41L2;IL1RAPL1;SLITRK5;APBA1;GRIA3;DLGAP4;GRIA4
Heparan Sulfate/Heparin (HS-GAG) Metabolism R-HSA-1638091	18/53	1.10095e-07	3.46921e-06	0	0	5.77925	92.5946	HS3ST3B1;HS3ST3A1;HPSE2;SDC2;SDC3;BGN;HS3ST5;HSPG2;HS6ST2;DCN;HS6ST3;EXT1;VCAN;GPC3;SDC1;CSPG4;AGRN;GPC6
Mitotic Metaphase And Anaphase R-HSA-2555396	44/233	1.62159e-07	4.99871e-06	0	0	2.63617	41.2158	ZWILCH;CDCA8;BUB1B;PDS5B;CENPA;SKA1;AURKB;SKA2;LMNB1;XPO1;RAD21;NUF2;PMEPA1;KNTC1;FBXO5;SPDL1;RPS27A;BUB1;TMPO;CENPU;NUP155;NDE1;KNL1;SMC1A;NDC80;SGO1;CENPE;CENPF;KIF18A;KIF2A;CENPH;ESPL1;CENPI;CENPK;CENPL;CDK1;CENPM;BIRC5;KIF2C;CENPN;CENPP;SPC24;MAD2L1;SPC25
Eukaryotic Translation Elongation R-HSA-156842	24/90	1.7292e-07	5.10833e-06	0	0	4.09449	63.753	RPS9;RPL41;RPL32;RPS7;RPS8;RPL34;RPLP1;RPL23;RPS5;RPL13A;RPL35A;EEF1A1;RPS14;RPS16;RPS15A;RPS19;RPS29;RPL27A;RPL37A;RPLP2;RPS20;RPL37;RPS27A;RPS21
Selenocysteine Synthesis R-HSA-2408557	24/90	1.7292e-07	5.10833e-06	0	0	4.09449	63.753	EEFSEC;RPS9;RPL41;RPL32;RPS7;RPS8;RPL34;RPLP1;RPL23;RPS5;RPL13A;RPL35A;RPS14;RPS16;RPS15A;RPS19;RPS29;RPL27A;RPL37A;RPLP2;RPS20;RPL37;RPS27A;RPS21
HS-GAG Biosynthesis R-HSA-2022928	13/30	2.42699e-07	6.8955e-06	0	0	8.57546	130.617	HS3ST3B1;HS3ST3A1;SDC2;SDC3;HS3ST5;HSPG2;HS6ST2;HS6ST3;EXT1;GPC3;SDC1;AGRN;GPC6
Chondroitin Sulfate/Dermatan Sulfate Metabolism R-HSA-1793185	17/50	2.43142e-07	6.8955e-06	0	0	5.78606	88.1195	HEXB;SDC2;SDC3;BGN;HSPG2;DCN;VCAN;CHSY1;DSEL;DSE;GPC3;SDC1;CHSY3;CSPG4;AGRN;GPC6;ARSB
RHOC GTPase Cycle R-HSA-9013106	21/73	2.50331e-07	6.96019e-06	0	0	4.54234	69.0457	ARHGEF10;ARHGEF12;ARHGEF25;ARHGEF17;ARHGEF10L;IQGAP3;FMNL3;VANGL1;AKAP13;STK10;ABR;ANLN;ARHGAP32;DEPDC1B;DIAPH3;FMNL2;DAAM1;RACGAP1;DLC1;ARHGEF40;TMPO
Mitotic Anaphase R-HSA-68882	43/232	3.82124e-07	1.04202e-05	0	0	2.57466	38.047	ZWILCH;CDCA8;BUB1B;PDS5B;CENPA;SKA1;AURKB;SKA2;LMNB1;XPO1;RAD21;NUF2;PMEPA1;KNTC1;SPDL1;RPS27A;BUB1;TMPO;CENPU;NUP155;NDE1;KNL1;SMC1A;NDC80;SGO1;CENPE;CENPF;KIF18A;KIF2A;CENPH;ESPL1;CENPI;CENPK;CENPL;CDK1;CENPM;BIRC5;KIF2C;CENPN;CENPP;SPC24;MAD2L1;SPC25
Factors Involved In Megakaryocyte Development And Platelet Production R-HSA-983231	30/136	5.07835e-07	1.3587e-05	0	0	3.19157	46.2558	DOCK6;DOCK4;DOCK7;KIF11;PHF21A;KIF15;DOCK10;DOCK11;RACGAP1;KIF3A;MICAL1;KIF21B;SH2B2;CBX5;PRKCA;KIF23;KIF22;RAD51B;EHD2;CENPE;KIF18A;WEE1;KIF18B;PRKAR1B;KIF2A;KIFC1;KIF26B;KIF2C;KIF20B;ZFPM2
Kinesins R-HSA-983189	15/42	5.98279e-07	1.57104e-05	0	0	6.23427	89.3321	KIF23;KIF11;KIF22;KIF15;CENPE;KIF18A;KIF18B;RACGAP1;KIF2A;KIF3A;KIFC1;KIF26B;KIF2C;KIF21B;KIF20B
Eukaryotic Translation Termination R-HSA-72764	23/90	7.0907e-07	1.79547e-05	0	0	3.86273	54.6936	RPS9;RPL41;RPL32;RPS7;RPS8;RPL34;RPLP1;RPL23;RPS5;RPL13A;RPL35A;RPS14;RPS16;RPS15A;RPS19;RPS29;RPL27A;RPL37A;RPLP2;RPS20;RPL37;RPS27A;RPS21
Viral mRNA Translation R-HSA-192823	23/90	7.0907e-07	1.79547e-05	0	0	3.86273	54.6936	RPS9;RPL41;RPL32;RPS7;RPS8;RPL34;RPLP1;RPL23;RPS5;RPL13A;RPL35A;RPS14;RPS16;RPS15A;RPS19;RPS29;RPL27A;RPL37A;RPLP2;RPS20;RPL37;RPS27A;RPS21
Resolution Of D-loop Structures Thru Holliday Junction Intermediates R-HSA-5693568	13/33	9.18147e-07	2.28409e-05	0	0	7.28795	101.309	BARD1;GEN1;BLM;RMI2;BRCA1;BRCA2;SPIDR;RAD51AP1;RAD51B;BRIP1;RAD51;EXO1;DNA2
Impaired BRCA2 Binding To PALB2 R-HSA-9709603	11/24	1.04715e-06	2.56009e-05	0	0	9.4793	130.525	BARD1;RAD51AP1;RAD51B;BLM;RMI2;BRIP1;RAD51;EXO1;BRCA1;DNA2;BRCA2
Nonsense Mediated Decay (NMD) Independent Of Exon Junction Complex (EJC) R-HSA-975956	23/92	1.07733e-06	2.58926e-05	0	0	3.75036	51.5338	RPS9;RPL41;RPL32;RPS7;RPS8;RPL34;RPLP1;RPL23;RPS5;RPL13A;RPL35A;RPS14;RPS16;RPS15A;RPS19;RPS29;RPL27A;RPL37A;RPLP2;RPS20;RPL37;RPS27A;RPS21
Signaling By ROBO Receptors R-HSA-376176	39/209	1.09755e-06	2.59388e-05	0	0	2.5924	35.574	ROBO2;NRP1;RPL32;RPL34;RPLP1;LDB2;RPS14;PPP3CB;RPS16;RPS15A;RPS19;FLRT3;RPLP2;SLIT3;RPL37;SLIT2;RPS27A;SRGAP2;RPL41;RPS9;RPS7;RPS8;DCC;RPL23;RPS5;RPL13A;RPL35A;PRKCA;ENAH;CXCL12;RPS29;RPL27A;RPL37A;COL4A5;RPS20;EVL;RPS21;LHX9;PFN2
Syndecan Interactions R-HSA-3000170	10/20	1.20156e-06	2.79313e-05	0	0	11.1978	152.647	ITGB1;ACTN1;ITGB3;SDC2;SDC3;SDC1;PRKCA;ITGA6;FGF13;THBS1
G1/S-Specific Transcription R-HSA-69205	12/29	1.29558e-06	2.96311e-05	0	0	7.91097	107.246	DHFR;POLA1;CDC45;RBL1;TFDP1;E2F1;CDK1;LIN9;FBXO5;TK1;CDC6;TYMS
Resolution Of D-Loop Structures R-HSA-5693537	13/34	1.37456e-06	3.09384e-05	0	0	6.94053	93.6789	BARD1;GEN1;BLM;RMI2;BRCA1;BRCA2;SPIDR;RAD51AP1;RAD51B;BRIP1;RAD51;EXO1;DNA2
Defective HDR Thru Homologous Recombination (HRR) Due To BRCA1 Loss-Of-Function R-HSA-9701192	11/25	1.73056e-06	3.83428e-05	0	0	8.80173	116.773	RAD51AP1;BARD1;RAD51B;BLM;BRIP1;RMI2;RAD51;EXO1;BRCA1;DNA2;BRCA2
Defective EXT1 Causes Exostoses 1	8/13	1.84541e-06	4.02583e-05	0	0	17.8995	236.324	EXT1;SDC2;SDC3;GPC3;SDC1;AGRN;HSPG2;GPC6
Diseases Associated With Glycosaminoglycan Metabolism R-HSA-3560782	14/40	1.88065e-06	4.04054e-05	0	0	6.03907	79.6185	HEXB;SDC2;SDC3;BGN;HSPG2;DCN;EXT1;VCAN;CHSY1;GPC3;SDC1;CSPG4;AGRN;GPC6
Degradation Of Extracellular Matrix R-HSA-1474228	25/109	2.08553e-06	4.41386e-05	0	0	3.34991	43.8185	COL15A1;COL16A1;COL13A1;COL14A1;COL12A1;NID1;ADAMTS4;ADAMTS5;ADAMTS1;MMP28;CAPN2;TIMP2;ERC2;ADAMTS9;COL26A1;COL25A1;MMP2;COL23A1;LAMB1;HSPG2;DCN;MMP11;MMP14;BMP1;TLL1
Crosslinking Of Collagen Fibrils R-HSA-2243919	7/10	2.44663e-06	5.10195e-05	0	0	26.0904	337.109	BMP1;LOX;PXDN;LOXL3;TLL1;LOXL1;LOXL2
GAG Synthesis Requires Tetrasaccharide Linker Sequence R-HSA-1971475	11/26	2.77625e-06	5.70539e-05	0	0	8.2145	105.1	VCAN;SDC2;SDC3;GPC3;BGN;SDC1;CSPG4;AGRN;GPC6;HSPG2;DCN
Signaling By TGF-beta Receptor Complex R-HSA-170834	22/91	3.34552e-06	6.7568e-05	0	0	3.58509	45.2005	ITGB1;WWTR1;TGFB2;SMAD3;SMURF2;SMURF1;ITGB3;LTBP4;NEDD4L;LTBP1;TGFBR2;SMAD7;XPO1;RBL1;TFDP1;COL1A2;BAMBI;PARD3;ITGA8;ITGB8;PMEPA1;RPS27A
Signaling By TGFB Family Members R-HSA-9006936	26/119	3.45489e-06	6.7568e-05	0	0	3.14714	39.5776	ITGB1;ITGB3;LTBP4;NEDD4L;LTBP1;FSTL1;XPO1;ITGB8;PMEPA1;RPS27A;SMAD1;WWTR1;TGFB2;SMAD3;SMURF2;SMURF1;INHBA;SMAD5;SMAD7;TGFBR2;COL1A2;RBL1;TFDP1;BAMBI;PARD3;ITGA8
Formation Of A Pool Of Free 40S Subunits R-HSA-72689	23/98	3.47846e-06	6.7568e-05	0	0	3.4492	43.3527	RPS9;RPL41;RPL32;RPS7;RPS8;RPL34;RPL23;RPS5;RPLP1;RPL13A;RPL35A;RPS14;RPS16;RPS15A;RPS19;RPS29;RPL27A;RPL37A;RPLP2;RPS20;RPL37;RPS27A;RPS21
Response Of EIF2AK4 (GCN2) To Amino Acid Deficiency R-HSA-9633012	23/98	3.47846e-06	6.7568e-05	0	0	3.4492	43.3527	RPS9;RPL41;RPL32;RPS7;RPS8;RPL34;RPL23;RPS5;RPLP1;RPL13A;RPL35A;RPS14;RPS16;RPS15A;RPS19;RPS29;RPL27A;RPL37A;RPLP2;RPS20;RPL37;RPS27A;RPS21
Resolution Of D-loop Structures Thru Synthesis-Dependent Strand Annealing (SDSA) R-HSA-5693554	11/27	4.33623e-06	8.30916e-05	0	0	7.70067	95.0918	RAD51AP1;BARD1;RAD51B;BLM;BRIP1;RMI2;RAD51;EXO1;BRCA1;DNA2;BRCA2
O-linked Glycosylation R-HSA-5173105	24/107	5.01509e-06	9.48185e-05	0	0	3.25283	39.6945	SEMA5A;SEMA5B;SPON1;THSD7B;ADAMTS12;THBS1;ADAMTS20;ADAMTS4;ADAMTSL1;ADAMTS5;ADAMTS14;ADAMTS2;ADAMTS3;ADAMTS19;ADAMTS1;ADAMTSL3;B3GNT5;ADAMTS17;THSD7A;LARGE1;B4GALT6;ST6GALNAC3;ST3GAL1;ADAMTS9
Diseases Of Metabolism R-HSA-5668914	42/247	5.25869e-06	9.8116e-05	0	0	2.31502	28.1405	SEMA5A;NOTCH2;SEMA5B;NOTCH3;SPON1;NOTCH1;THSD7B;SDC2;HEXB;SDC3;ADAMTS12;THBS1;ADAMTSL1;ADAMTS4;ADAMTS5;ADAMTS14;ADAMTS2;ADAMTS3;CHSY1;ADAMTS19;ADAMTS1;ADAMTSL3;ADAMTS17;GPC3;CYP1B1;THSD7A;RPS27A;LARGE1;GPC6;ADAMTS9;ARSB;ALG6;BGN;CYP7B1;HSPG2;DCN;ADAMTS20;EXT1;VCAN;SDC1;CSPG4;AGRN
Neuronal System R-HSA-112316	58/386	5.71629e-06	0.000105269	0	0	2.00451	24.1988	GABRB1;PTPRS;KCNC2;GRIK1;PTPRF;RIMS1;SIPA1L1;LRRTM3;LRRTM4;DLGAP4;KCND2;KCND3;CACNA2D1;SH2D3C;PRKCA;NRG1;SYN3;CACNB3;CACNB4;PRKAR1B;IL1RAPL2;IL1RAPL1;KCNQ3;NLGN1;NLGN2;NRXN1;CAMK2A;NRXN3;CACNA1A;NRXN2;ADCY2;LIN7A;ADCY7;ADCY6;GNAI1;NCALD;ADCY5;GNG2;SLITRK2;SLITRK1;EPB41L2;SLITRK5;KCNN2;KCNN3;GRIA3;CACNG4;GRIA4;KCNJ3;SYT1;GABRA4;GABRA3;PTPRD;LRFN2;NBEA;KCNS2;KCNS3;GNB4;APBA1
Mitotic G1 Phase And G1/S Transition R-HSA-453279	29/147	8.30358e-06	0.000150955	0	0	2.7679	32.3812	TOP2A;PRIM2;PRIM1;MCM10;LIN9;TYMS;CCND3;CDC45;AKT3;E2F1;FBXO5;TK1;SKP2;RPS27A;POLE;CDC7;CDC6;DHFR;CCNA2;POLA1;WEE1;CDK6;DBF4;RBL1;TFDP1;CDK1;MCM4;MCM5;MNAT1
Cell-extracellular Matrix Interactions R-HSA-446353	8/16	1.4725e-05	0.000264304	0	0	11.1854	124.448	ITGB1;FBLIM1;ACTN1;PXDN;FLNA;PARVA;FLNC;FERMT2
Selenoamino Acid Metabolism R-HSA-2408522	24/114	1.57456e-05	0.000279091	0	0	2.99869	33.1623	EEFSEC;RPS9;RPL41;RPL32;RPS7;RPS8;RPL34;RPL23;RPS5;RPLP1;RPL13A;RPL35A;RPS14;RPS16;RPS15A;RPS19;RPS29;RPL27A;RPL37A;RPLP2;RPS20;RPL37;RPS27A;RPS21
G1/S Transition R-HSA-69206	26/129	1.61015e-05	0.000281876	0	0	2.84004	31.3444	PRIM2;PRIM1;MCM10;LIN9;TYMS;CDC45;AKT3;E2F1;FBXO5;TK1;SKP2;RPS27A;POLE;CDC7;CDC6;DHFR;CCNA2;POLA1;WEE1;DBF4;RBL1;TFDP1;CDK1;MCM4;MCM5;MNAT1
Integrin Cell Surface Interactions R-HSA-216083	17/66	1.74564e-05	0.000301867	0	0	3.89333	42.6546	ITGB1;COL16A1;ITGA4;COL13A1;ITGB3;COL23A1;FN1;HSPG2;THBS1;COL4A2;COL4A1;COL4A4;ITGA8;ITGB8;ITGA6;AGRN;FBN1
L13a-mediated Translational Silencing Of Ceruloplasmin Expression R-HSA-156827	23/108	1.93083e-05	0.000325942	0	0	3.04174	33.0181	RPS9;RPL41;RPL32;RPS7;RPS8;RPL34;RPL23;RPS5;RPLP1;RPL13A;RPL35A;RPS14;RPS16;RPS15A;RPS19;RPS29;RPL27A;RPL37A;RPLP2;RPS20;RPL37;RPS27A;RPS21
SRP-dependent Cotranslational Protein Targeting To Membrane R-HSA-1799339	23/108	1.93083e-05	0.000325942	0	0	3.04174	33.0181	RPS9;RPL41;RPL32;RPS7;RPS8;RPL34;RPL23;RPS5;RPLP1;RPL13A;RPL35A;RPS14;RPS16;RPS15A;RPS19;RPS29;RPL27A;RPL37A;RPLP2;RPS20;RPL37;RPS27A;RPS21
Downregulation Of TGF-beta Receptor Signaling R-HSA-2173788	10/26	2.17991e-05	0.000363661	0	0	6.99634	75.0962	XPO1;SMAD3;SMURF2;SMURF1;BAMBI;NEDD4L;PMEPA1;RPS27A;SMAD7;TGFBR2
GTP Hydrolysis And Joining Of 60S Ribosomal Subunit R-HSA-72706	23/109	2.2589e-05	0.000372455	0	0	3.00621	32.1606	RPS9;RPL41;RPL32;RPS7;RPS8;RPL34;RPL23;RPS5;RPLP1;RPL13A;RPL35A;RPS14;RPS16;RPS15A;RPS19;RPS29;RPL27A;RPL37A;RPLP2;RPS20;RPL37;RPS27A;RPS21
Muscle Contraction R-HSA-397014	34/196	2.62031e-05	0.00042708	0	0	2.36534	24.9534	GUCY1B1;CAMK2A;ITPR2;ATP1A2;CACNA1C;SLC8A1;MYLK;CACNA1G;CACNG7;CALD1;ANXA6;SCN7A;MYH11;SCN3A;CACNG4;WWTR1;GUCY1A2;GUCY1A1;ANXA2;KCND2;KCNIP1;KCND3;TMOD3;KCNIP3;TPM1;ATP2B4;PRKCA;SORBS1;ATP2B1;PXDN;ORAI2;PDE5A;VIM;FGF13
Smooth Muscle Contraction R-HSA-445355	13/43	2.68232e-05	0.000432219	0	0	4.85598	51.1153	GUCY1A2;GUCY1A1;GUCY1B1;ANXA2;TPM1;SORBS1;CACNA1G;MYLK;CALD1;PXDN;ANXA6;MYH11;PDE5A
Activation Of Pre-Replicative Complex R-HSA-68962	11/32	2.91716e-05	0.00046478	0	0	5.86558	61.2502	PRIM2;POLA1;CDC45;DBF4;PRIM1;MCM4;MCM10;CDC7;MCM5;CDC6;POLE
Nonsense Mediated Decay (NMD) Enhanced By Exon Junction Complex (EJC) R-HSA-975957	23/112	3.56582e-05	0.000561815	0	0	2.9044	29.7455	RPS9;RPL41;RPL32;RPS7;RPS8;RPL34;RPL23;RPS5;RPLP1;RPL13A;RPL35A;RPS14;RPS16;RPS15A;RPS19;RPS29;RPL27A;RPL37A;RPLP2;RPS20;RPL37;RPS27A;RPS21
Molecules Associated With Elastic Fibres R-HSA-2129379	10/28	4.62165e-05	0.000720164	0	0	6.21829	62.072	ITGB1;MFAP4;TGFB2;ITGB3;MFAP2;LTBP4;ITGA8;ITGB8;FBLN1;LTBP1
Collagen Degradation R-HSA-1442490	12/40	5.93603e-05	0.000914923	0	0	4.80021	46.7151	MMP11;COL15A1;COL26A1;MMP14;COL16A1;COL13A1;COL14A1;COL25A1;MMP2;COL12A1;MMP28;COL23A1
Cap-dependent Translation Initiation R-HSA-72737	23/116	6.35072e-05	0.000968314	0	0	2.77887	26.856	RPS9;RPL41;RPL32;RPS7;RPS8;RPL34;RPL23;RPS5;RPLP1;RPL13A;RPL35A;RPS14;RPS16;RPS15A;RPS19;RPS29;RPL27A;RPL37A;RPLP2;RPS20;RPL37;RPS27A;RPS21
GLI Proteins Bind Promoters Of Hh Responsive Genes To Promote Transcription R-HSA-5635851	5/7	6.88445e-05	0.00103853	0	0	27.9215	267.59	PTCH1;PTCH2;GLI1;GLI3;GLI2
Defective Homologous Recombination Repair (HRR) Due To BRCA2 Loss Of Function R-HSA-9701190	12/41	7.76742e-05	0.00115939	0	0	4.63443	43.8556	RAD51AP1;BARD1;RAD51B;BLM;BRIP1;RMI2;RAD51;EXO1;BRCA1;TOPBP1;DNA2;BRCA2
Opioid Signaling R-HSA-111885	19/88	8.17985e-05	0.00120823	0	0	3.09052	29.0856	PDE1C;PDE4D;CAMK2A;PLA2G4A;ITPR2;PRKCA;ADCY2;PDYN;ADCY7;ADCY6;GNAI1;ADCY5;PPP3CA;GNA14;PPP3CB;GNG2;PRKAR1B;NBEA;GNB4
HDR Thru Homologous Recombination (HRR) R-HSA-5685942	16/67	8.28425e-05	0.00121104	0	0	3.51807	33.0648	GEN1;BARD1;RMI2;BLM;BRCA1;BRCA2;SPIDR;RAD51B;RAD51AP1;BRIP1;RAD51;EXO1;TOPBP1;DNA2;RPS27A;POLE
Ca2+ Pathway R-HSA-4086398	15/61	9.59072e-05	0.00138772	0	0	3.65545	33.8207	TCF7L2;TCF7L1;FZD2;WNT5A;CAMK2A;LEF1;ITPR2;PRKCA;TNRC6C;PPP3CA;PPP3CB;GNG2;GNB4;PRKG1;TNRC6A
Regulation Of Expression Of SLITs And ROBOs R-HSA-9010553	29/167	9.76335e-05	0.00139843	0	0	2.36416	21.8314	ROBO2;RPL32;RPL34;RPLP1;LDB2;RPS14;RPS16;RPS15A;RPS19;RPLP2;SLIT3;RPL37;SLIT2;RPS27A;RPS9;RPL41;RPS7;RPS8;RPL23;RPS5;RPL13A;RPL35A;RPS29;RPL27A;RPL37A;COL4A5;RPS20;RPS21;LHX9
Dermatan Sulfate Biosynthesis R-HSA-2022923	6/11	9.96701e-05	0.00141332	0	0	13.4083	123.539	VCAN;DSEL;DSE;BGN;CSPG4;DCN
Receptor-type Tyrosine-Protein Phosphatases R-HSA-388844	8/20	0.000106786	0.00149923	0	0	7.45528	68.1762	PTPRD;PTPRS;SLITRK2;SLITRK1;IL1RAPL2;IL1RAPL1;SLITRK5;PTPRF
ECM Proteoglycans R-HSA-3000178	14/55	0.00010897	0.00151489	0	0	3.82652	34.9149	ITGB1;TGFB2;PTPRS;SPARC;LAMA2;ITGB3;BGN;LAMB1;HSPG2;DCN;VCAN;ITGA8;NCAM1;AGRN
Disease R-HSA-1643685	185/1736	0.00012504	0.00172143	0	0	1.36978	12.31	SEMA5A;SEMA5B;SPON1;PATJ;THSD7B;MAML2;RPL32;WIPF1;TUSC3;RPL34;ANTXR2;SLC4A4;ZDHHC2;ANTXR1;RPS14;CCND3;RPS16;RPS19;MPRIP;AKT3;AP1S2;CAPN2;CYP1B1;THSD7A;RPL37;LARGE1;SKP2;PDGFRB;PDGFRA;RPS9;ALG6;RPS7;RPS8;RPL23;RPS5;WNT5A;PRKCA;CDC25C;HSPG2;DKK2;CDC25B;EML4;STX1B;NEIL3;PRKAR1B;TBL1XR1;SERPING1;DNA2;MAML3;NOTCH2;NOTCH3;BLM;DNMT1;CALCRL;NOTCH1;SDC2;SDC3;NEDD4L;ITPR2;ADAMTS12;PHF21A;RAD51AP1;ADAMTS14;…
Signaling By Receptor Tyrosine Kinases R-HSA-9006934	65/496	0.000127749	0.0017418	0	0	1.70733	15.307	ITGB1;NRP1;GABRB1;SPARC;PTPRS;SH3KBP1;LAMC3;ITGB3;DOCK7;PDE3B;PTPRJ;PTPRK;IGF1R;SYNGAP1;AKT3;STMN1;GRB10;TNS3;VAV3;PDGFRB;PDGFRA;RBFOX2;TCF12;PRKCA;NRG1;GAB2;NGF;PGF;COL4A2;COL4A1;COL4A4;COL6A2;PXDN;COL6A1;COL4A5;COL6A3;COL6A6;SHC2;LAMA2;ITPR2;PTN;THBS1;FLRT2;FLRT3;PDGFC;NTF3;ERBB2;FYN;RPS27A;SH2B2;NTRK1;NTRK2;IGF2;VEGFD;LAMB1;IGF1;CXCL12;ABI2;AXL;NEDD4;SPRY1;FGF13;FGFR3;FGF10;FGFR1
Homologous DNA Pairing And Strand Exchange R-HSA-5693579	12/43	0.000129231	0.00174523	0	0	4.33496	38.8149	RAD51AP1;BARD1;RAD51B;BLM;BRIP1;RMI2;RAD51;EXO1;BRCA1;TOPBP1;DNA2;BRCA2
PKA Activation In Glucagon Signaling R-HSA-164378	7/16	0.000149619	0.00200151	0	0	8.69395	76.5713	PRKAR1B;GNAS;ADCY2;PRKCA;ADCY7;ADCY6;ADCY5
HS-GAG Degradation R-HSA-2024096	8/21	0.000160075	0.00211538	0	0	6.88143	60.1428	HPSE2;SDC2;SDC3;GPC3;SDC1;AGRN;HSPG2;GPC6
Regulation Of IGF Transport And Uptake By IGFBPs R-HSA-381426	23/123	0.000161115	0.00211538	0	0	2.58336	22.5615	IGFBP5;IGFBP4;IGFBP3;SDC2;MMP2;FN1;IGF2;LAMB1;IGF1;LTBP1;FSTL1;CKAP4;KTN1;PPP3CA;RCN1;VCAN;LGALS1;CDH2;EVA1A;MXRA8;GPC3;SPARCL1;FBN1
NRAGE Signals Death Thru JNK R-HSA-193648	14/57	0.000164781	0.00214367	0	0	3.64815	31.7786	VAV3;ARHGEF10;NGFR;TRIO;ARHGEF12;PLEKHG2;ARHGEF26;ARHGEF17;ARHGEF10L;NGF;AKAP13;ABR;ARHGEF40;ECT2
Defective CHSY1 Causes TPBS R-HSA-3595177	5/8	0.000171068	0.00220522	0	0	18.6133	161.442	VCAN;CHSY1;BGN;CSPG4;DCN
Diseases Of DNA Repair R-HSA-9675135	13/51	0.000187498	0.00239524	0	0	3.832	32.8852	BARD1;RMI2;BLM;BRCA1;BRCA2;RAD51B;RAD51AP1;NEIL3;BRIP1;RAD51;EXO1;TOPBP1;DNA2
G-protein Mediated Events R-HSA-112040	13/52	0.000231342	0.00290303	0	0	3.73354	31.2557	PDE1C;CAMK2A;PLA2G4A;ITPR2;PRKCA;ADCY2;ADCY7;ADCY6;GNAI1;ADCY5;GNA14;PRKAR1B;NBEA
Signaling By PDGF R-HSA-186797	13/52	0.000231342	0.00290303	0	0	3.73354	31.2557	PDGFRB;PDGFRA;THBS1;SYNGAP1;COL4A2;COL4A1;COL4A4;COL6A2;COL6A1;PDGFC;COL4A5;COL6A3;COL6A6
Laminin Interactions R-HSA-3000157	8/22	0.000233447	0.00290375	0	0	6.38955	53.433	ITGB1;LAMA2;LAMC3;LAMB1;ITGA6;NID1;HSPG2;NID2
PKA Activation R-HSA-163615	7/17	0.000236292	0.00291358	0	0	7.82413	65.335	NBEA;PRKAR1B;ADCY2;PRKCA;ADCY7;ADCY6;ADCY5
Homology Directed Repair R-HSA-5693538	22/119	0.000262227	0.0032055	0	0	2.54632	20.9977	GEN1;BARD1;TIPIN;BLM;RMI2;BRCA1;BRCA2;SPIDR;RAD51AP1;CCNA2;RAD51B;BRIP1;RAD51;EXO1;NSD2;TIMELESS;LRIG3;DNA2;CLSPN;TOPBP1;RPS27A;POLE
Presynaptic Phase Of Homologous DNA Pairing And Strand Exchange R-HSA-5693616	11/40	0.000282663	0.00340881	0	0	4.24563	34.6922	BARD1;RAD51B;BLM;BRIP1;RMI2;RAD51;EXO1;BRCA1;TOPBP1;DNA2;BRCA2
Deposition Of New CENPA-containing Nucleosomes At Centromere R-HSA-606279	13/53	0.000283667	0.00340881	0	0	3.64	29.7305	CENPU;NPM1;HJURP;KNL1;CENPA;CENPH;MIS18BP1;CENPI;CENPK;CENPL;CENPM;CENPN;CENPP
PLC Beta Mediated Events R-HSA-112043	12/47	0.000323331	0.00382069	0	0	3.8387	30.851	GNA14;PDE1C;NBEA;PRKAR1B;CAMK2A;ITPR2;PLA2G4A;ADCY2;PRKCA;ADCY7;ADCY6;ADCY5
SARS-CoV-2 Modulates Host Translation Machinery R-HSA-9754678	12/47	0.000323331	0.00382069	0	0	3.8387	30.851	RPS14;RPS9;RPS15A;RPS16;RPS19;RPS7;RPS8;RPS29;RPS5;RPS20;RPS27A;RPS21
Influenza Viral RNA Transcription And Replication R-HSA-168273	24/137	0.000328088	0.00384487	0	0	2.38533	19.1356	RPS9;RPL41;RPL32;RPS7;NUP155;RPS8;RPL34;RPL23;RPS5;RPLP1;RPL13A;RPL35A;RPS14;RPS16;RPS15A;RPS19;RPS29;RPL27A;RPL37A;RPLP2;RPS20;RPL37;RPS27A;RPS21
RHOJ GTPase Cycle R-HSA-9013409	13/54	0.000345763	0.00401879	0	0	3.55103	28.3008	CPNE8;TRIO;FNBP1;FNBP1L;CDC42BPA;IQGAP3;FMNL3;VANGL1;ARHGAP32;DEPDC1B;DIAPH3;RHOJ;TMPO
Post-translational Protein Phosphorylation R-HSA-8957275	20/106	0.000371354	0.00426774	0	0	2.60928	20.609	IGFBP5;IGFBP4;IGFBP3;SDC2;FN1;LAMB1;LTBP1;FSTL1;CKAP4;KTN1;PPP3CA;RCN1;VCAN;LGALS1;CDH2;EVA1A;MXRA8;GPC3;SPARCL1;FBN1
HDR Thru Homologous Recombination (HRR) Or Single Strand Annealing (SSA) R-HSA-5693567	21/114	0.000376683	0.00426774	0	0	2.53411	19.9792	GEN1;BARD1;TIPIN;BLM;RMI2;BRCA1;BRCA2;SPIDR;RAD51AP1;CCNA2;RAD51B;BRIP1;RAD51;EXO1;NSD2;TIMELESS;DNA2;CLSPN;TOPBP1;RPS27A;POLE
Ca-dependent Events R-HSA-111996	10/35	0.000379221	0.00426774	0	0	4.47546	35.2549	PDE1C;NBEA;PRKAR1B;CAMK2A;PLA2G4A;ADCY2;PRKCA;ADCY7;ADCY6;ADCY5
Impaired BRCA2 Binding To RAD51 R-HSA-9709570	10/35	0.000379221	0.00426774	0	0	4.47546	35.2549	BARD1;BLM;BRIP1;RMI2;RAD51;EXO1;BRCA1;TOPBP1;DNA2;BRCA2
Deactivation Of Beta-Catenin Transactivating Complex R-HSA-3769402	11/42	0.000449083	0.00493643	0	0	3.97129	30.6119	TLE4;PYGO1;TCF7L2;BCL9;TCF7L1;XPO1;TLE1;LEF1;SOX13;RPS27A;SOX4
RND3 GTPase Cycle R-HSA-9696264	11/42	0.000449083	0.00493643	0	0	3.97129	30.6119	VANGL1;CCDC88A;ANKRD26;DEPDC1B;VANGL2;TMOD3;PKP4;PTPN13;RND3;CKAP4;KTN1
Vasopressin Regulates Renal Water Homeostasis Via Aquaporins R-HSA-432040	11/42	0.000449083	0.00493643	0	0	3.97129	30.6119	MINDY4;GNG2;PRKAR1B;MYO5B;GNAS;GNB4;ADCY2;PRKCA;ADCY7;ADCY6;ADCY5
Regulation Of Insulin Secretion R-HSA-422356	16/77	0.000459763	0.00501496	0	0	2.93973	22.5912	KCNC2;CACNA1A;ITPR2;PRKCA;CACNA1C;ADCY6;GNAI1;ADCY5;GNA14;CACNB3;MARCKS;GNG2;PRKAR1B;KCNS3;GNAS;GNB4
EPH-ephrin Mediated Repulsion Of Cells R-HSA-3928665	12/49	0.000489443	0.0052609	0	0	3.63081	27.6749	VAV3;EFNB2;EFNB1;EPHA7;EPHA6;MMP2;FYN;EPHB2;EFNA5;EPHB1;EFNA4;EPHA3
DNA Double-Strand Break Repair R-HSA-5693532	25/149	0.000489731	0.0052609	0	0	2.26433	17.2579	BLM;BRCA1;BRCA2;RAD51AP1;BRIP1;EXO1;NSD2;LRIG3;CLSPN;TOPBP1;RPS27A;POLE;GEN1;BARD1;TIPIN;RMI2;EYA1;EYA4;BAZ1B;SPIDR;CCNA2;RAD51B;RAD51;TIMELESS;DNA2
CS/DS Degradation R-HSA-2024101	6/14	0.000521584	0.00547038	0	0	8.37881	63.3324	VCAN;HEXB;BGN;CSPG4;DCN;ARSB
Lysosphingolipid And LPA Receptors R-HSA-419408	6/14	0.000521584	0.00547038	0	0	8.37881	63.3324	PLPPR1;PLPPR3;PLPPR5;LPAR1;S1PR3;S1PR2
Other Semaphorin Interactions R-HSA-416700	7/19	0.00052852	0.00547038	0	0	6.5194	49.1917	ITGB1;SEMA5A;SEMA6A;SEMA6D;PLXNA2;PLXNC1;PLXNA4
PKA-mediated Phosphorylation Of CREB R-HSA-111931	7/19	0.00052852	0.00547038	0	0	6.5194	49.1917	NBEA;PRKAR1B;ADCY2;PRKCA;ADCY7;ADCY6;ADCY5
Scavenging By Class A Receptors R-HSA-3000480	7/19	0.00052852	0.00547038	0	0	6.5194	49.1917	COLEC12;COL1A1;COLEC11;COL3A1;COL1A2;COL4A2;COL4A1
COPI-dependent Golgi-to-ER Retrograde Traffic R-HSA-6811434	16/78	0.000534861	0.00549589	0	0	2.89216	21.7881	KIF23;KIF11;KIF22;KIF15;CENPE;KIF18A;KIF18B;KIF2A;RACGAP1;KIFC1;KIF3A;KIF26B;KIF2C;KIF21B;KDELR3;KIF20B
GPER1 Signaling R-HSA-9634597	11/43	0.000559032	0.00570293	0	0	3.84698	28.8112	ITGB1;GNG2;PRKAR1B;GNAS;GNB4;ADCY2;PRKCA;ADCY7;ADCY6;GNAI1;ADCY5
Semaphorin Interactions R-HSA-373755	14/64	0.000594471	0.00599711	0	0	3.13621	23.2952	ITGB1;SEMA5A;NRP1;ARHGEF12;SEMA6A;SEMA6D;DPYSL3;ERBB2;PLXNA2;FYN;MYH11;PLXNC1;MYH10;PLXNA4
Formation Of Ternary Complex	12/50	0.000596328	0.00599711	0	0	3.53507	26.2469	RPS14;RPS9;RPS16;RPS15A;RPS19;RPS7;RPS8;RPS29;RPS5;RPS20;RPS27A;RPS21
Neurexins And Neuroligins R-HSA-6794361	13/57	0.000605674	0.00602418	0	0	3.30837	24.5123	NLGN1;NLGN2;SYT1;NRXN1;NRXN3;NRXN2;LIN7A;SIPA1L1;LRRTM3;LRRTM4;EPB41L2;APBA1;DLGAP4
Chromosome Maintenance R-HSA-73886	21/118	0.000607516	0.00602418	0	0	2.42908	17.9901	ANKRD28;PRIM2;CENPU;BLM;NPM1;DSCC1;PRIM1;HJURP;KNL1;CENPA;CCNA2;POLA1;CENPH;MIS18BP1;CENPI;CENPK;CENPL;CENPM;CENPN;DNA2;CENPP
DNA Strand Elongation R-HSA-69190	9/31	0.000650644	0.00640703	0	0	4.57513	33.5702	GINS1;PRIM2;POLA1;CDC45;PRIM1;GINS3;MCM4;MCM5;DNA2
Condensation Of Prometaphase Chromosomes R-HSA-2514853	5/10	0.000668717	0.00653959	0	0	11.1668	81.6307	CDK1;NCAPG;NCAPD2;SMC4;NCAPH
S Phase R-HSA-69242	26/161	0.000695606	0.00675596	0	0	2.16305	15.7269	PRIM2;PRIM1;PDS5B;LIN9;CDC45;RAD21;AKT3;E2F1;PMEPA1;SKP2;RPS27A;POLE;GINS1;GINS3;ESCO2;CDC6;SMC1A;CDC25B;CCNA2;POLA1;WEE1;TFDP1;MCM4;MCM5;DNA2;MNAT1
Cell-Cell Communication R-HSA-1500931	21/120	0.000763167	0.0073617	0	0	2.37975	17.0819	KIRREL3;ITGB1;PATJ;FBLIM1;ACTN1;MAGI2;PARVA;CDH6;CDH2;PARD3;CDH11;PXDN;SIRPA;CDH24;FLNA;ITGA6;FYN;FLNC;NECTIN3;SPTBN1;FERMT2
Glucagon Signaling In Metabolic Regulation R-HSA-163359	9/32	0.000839727	0.00804549	0	0	4.37597	30.9925	GNG2;PRKAR1B;GNAS;GNB4;ADCY2;PRKCA;ADCY7;ADCY6;ADCY5
Cell Death Signaling Via NRAGE	15/74	0.000898374	0.00854962	0	0	2.84799	19.9784	VAV3;ARHGEF10;NGFR;TRIO;ARHGEF12;PLEKHG2;ARHGEF26;ARHGEF17;ARHGEF10L;NGF;AKAP13;ABR;ARHGEF40;ECT2;RPS27A
DAG And IP3 Signaling R-HSA-1489509	10/39	0.000969596	0.00916592	0	0	3.85731	26.7645	PDE1C;NBEA;PRKAR1B;CAMK2A;ITPR2;ADCY2;PRKCA;ADCY7;ADCY6;ADCY5
CaM Pathway R-HSA-111997	9/33	0.00107114	0.0100127	0	0	4.19341	28.6788	PDE1C;NBEA;PRKAR1B;CAMK2A;ADCY2;PRKCA;ADCY7;ADCY6;ADCY5
Influenza Infection R-HSA-168255	25/157	0.0010733	0.0100127	0	0	2.12616	14.5366	RPL32;RPL34;RPLP1;RPS14;RPS16;XPO1;RPS15A;RPS19;RPLP2;RPL37;RPS27A;RPS9;RPL41;RPS7;NUP155;RPS8;RPL23;RPS5;RPL13A;RPL35A;RPS29;RPL27A;RPL37A;RPS20;RPS21
G0 And Early G1 R-HSA-1538133	8/27	0.00111725	0.0103546	0	0	4.7068	31.9916	TOP2A;CCNA2;RBL1;TFDP1;E2F1;CDK1;LIN9;CDC6
Establishment Of Sister Chromatid Cohesion R-HSA-2468052	5/11	0.00114293	0.0104559	0	0	9.30513	63.0345	RAD21;PMEPA1;ESCO2;PDS5B;SMC1A
Unwinding Of DNA R-HSA-176974	5/11	0.00114293	0.0104559	0	0	9.30513	63.0345	GINS1;CDC45;GINS3;MCM4;MCM5
Transcription Of E2F Targets Under Negative Control By P107 (RBL1) And P130 (RBL2) In Complex With HDAC1 R-HSA-1362300	6/16	0.00120448	0.0109484	0	0	6.70231	45.051	CCNA2;RBL1;TFDP1;CDK1;E2F1;LIN9
Phase 1 - Inactivation Of Fast Na+ Channels R-HSA-5576894	4/7	0.00131201	0.0118499	0	0	14.8816	98.7571	KCND2;KCNIP1;KCND3;KCNIP3
RAC3 GTPase Cycle R-HSA-9013423	17/93	0.00142949	0.0128293	0	0	2.50647	16.4185	ITGB1;TRIO;ARHGAP6;DOCK10;VANGL1;ABR;ARHGAP32;ARHGAP42;DEPDC1B;DIAPH3;RACGAP1;ABI2;NHS;SLITRK5;SRGAP2;FERMT2;TMPO
Notch-HLH Transcription Pathway R-HSA-350054	8/28	0.00145239	0.0129528	0	0	4.47122	29.2174	NOTCH2;NOTCH3;NOTCH1;MAML2;TBL1XR1;MAML3;HDAC9;HDAC7
NOTCH1 Intracellular Domain Regulates Transcription R-HSA-2122947	11/48	0.00149967	0.0132909	0	0	3.32621	21.6287	TLE4;HEYL;NOTCH1;TLE1;MAML2;NBEA;TBL1XR1;MAML3;RPS27A;HDAC9;HDAC7
G Alpha (12/13) Signaling Events R-HSA-416482	15/78	0.00157624	0.0138827	0	0	2.66658	17.2067	VAV3;ARHGEF10;TRIO;ARHGEF12;PLEKHG2;ARHGEF26;ARHGEF17;ARHGEF10L;ADRA1A;AKAP13;ABR;GNG2;GNB4;ARHGEF40;ECT2
Cell Junction Organization R-HSA-446728	16/86	0.00160936	0.0140869	0	0	2.5605	16.469	ITGB1;PATJ;FBLIM1;ACTN1;PARVA;CDH6;CDH2;PARD3;CDH11;PXDN;CDH24;FLNA;ITGA6;FLNC;NECTIN3;FERMT2
Glucagon-like Peptide-1 (GLP1) Regulates Insulin Secretion R-HSA-381676	10/42	0.00178876	0.0153725	0	0	3.49512	22.1109	GNG2;PRKAR1B;KCNC2;KCNS3;GNAS;GNB4;ITPR2;PRKCA;ADCY6;ADCY5
RHOF GTPase Cycle R-HSA-9035034	10/42	0.00178876	0.0153725	0	0	3.49512	22.1109	AKAP12;VANGL1;FARP1;ARHGAP32;DEPDC1B;DIAPH3;ACTN1;SRGAP2;LMNB1;TMPO
RND1 GTPase Cycle R-HSA-9696273	10/42	0.00178876	0.0153725	0	0	3.49512	22.1109	VANGL1;CCDC88A;ANKRD26;DEPDC1B;FAM135A;VANGL2;KIF14;RRAS2;PKP4;PTPN13
P75 NTR Receptor-Mediated Signaling R-HSA-193704	17/95	0.00181772	0.0154196	0	0	2.44193	15.409	VAV3;ARHGEF10;NGFR;TRIO;ARHGEF12;PLEKHG2;ARHGEF26;ARHGEF17;ARHGEF10L;NGF;SORCS3;RTN4;AKAP13;ABR;ARHGEF40;ECT2;RPS27A
RAC2 GTPase Cycle R-HSA-9013404	16/87	0.0018242	0.0154196	0	0	2.5243	15.9198	ITGB1;VAV3;DOCK4;TRIO;DOCK10;VANGL1;ABR;ARHGAP32;ARHGAP42;DEPDC1B;DIAPH3;RACGAP1;ABI2;NHS;SLITRK5;TMPO
Presynaptic Depolarization And Calcium Channel Opening R-HSA-112308	5/12	0.00182686	0.0154196	0	0	7.97539	50.2861	CACNB3;CACNB4;CACNA2D1;CACNA1A;CACNG4
Ribosomal Scanning And Start Codon Recognition R-HSA-72702	12/57	0.00203103	0.0169412	0	0	2.98403	18.4986	RPS14;RPS9;RPS16;RPS15A;RPS19;RPS7;RPS8;RPS29;RPS5;RPS20;RPS27A;RPS21
Translation Initiation Complex Formation R-HSA-72649	12/57	0.00203103	0.0169412	0	0	2.98403	18.4986	RPS14;RPS9;RPS16;RPS15A;RPS19;RPS7;RPS8;RPS29;RPS5;RPS20;RPS27A;RPS21
Activation Of ATR In Response To Replication Stress R-HSA-176187	9/36	0.0020886	0.0173195	0	0	3.72687	22.9995	CDC45;DBF4;MCM4;MCM10;CDC7;MCM5;CLSPN;CDC6;CDC25C
Aquaporin-mediated Transport R-HSA-445717	11/50	0.00212938	0.017555	0	0	3.15529	19.4111	MINDY4;GNG2;PRKAR1B;MYO5B;GNAS;GNB4;PRKCA;ADCY2;ADCY7;ADCY6;ADCY5
RND2 GTPase Cycle R-HSA-9696270	10/43	0.0021614	0.017716	0	0	3.38902	20.7984	VANGL1;ANKRD26;DEPDC1B;VANGL2;FNBP1;KIF14;PKP4;PTPN13;CKAP4;KTN1
Integration Of Energy Metabolism R-HSA-163685	18/105	0.00223061	0.0181782	0	0	2.31838	14.1549	KCNC2;CACNA1A;ITPR2;PRKCA;ADCY2;CACNA1C;ADCY7;ADCY6;GNAI1;ADCY5;GNA14;CACNB3;MARCKS;GNG2;PRKAR1B;KCNS3;GNAS;GNB4
mRNA Activation Upon Binding Of Cap-Binding Complex And eIFs	12/58	0.00237236	0.0192229	0	0	2.919	17.642	RPS14;RPS9;RPS16;RPS15A;RPS19;RPS7;RPS8;RPS29;RPS5;RPS20;RPS27A;RPS21
DNA Replication Initiation R-HSA-68952	4/8	0.00245297	0.0194319	0	0	11.1606	67.0802	POLA1;PRIM2;PRIM1;POLE
Defective CHST14 Causes EDS	4/8	0.00245297	0.0194319	0	0	11.1606	67.0802	VCAN;BGN;CSPG4;DCN
Defective CHST3 Causes SEDCJD R-HSA-3595172	4/8	0.00245297	0.0194319	0	0	11.1606	67.0802	VCAN;BGN;CSPG4;DCN
RUNX3 Regulates YAP1-mediated Transcription R-HSA-8951671	4/8	0.00245297	0.0194319	0	0	11.1606	67.0802	WWTR1;TEAD1;TEAD2;TEAD3
HDR Thru Single Strand Annealing (SSA) R-HSA-5685938	9/37	0.00256123	0.0201768	0	0	3.59357	21.4438	BARD1;BLM;BRIP1;RMI2;RAD51;EXO1;BRCA1;TOPBP1;DNA2
Signaling By NOTCH1 R-HSA-1980143	14/74	0.00261189	0.0204622	0	0	2.61208	15.5358	TLE4;TLE1;NOTCH1;MAML2;DTX4;HDAC9;DLK1;HDAC7;HEYL;NBEA;TBL1XR1;CNTN1;MAML3;RPS27A
RHOQ GTPase Cycle R-HSA-9013406	12/59	0.00275903	0.0212197	0	0	2.85673	16.8344	PLEKHG3;ARHGAP33;VANGL1;CPNE8;ARHGAP32;DEPDC1B;DIAPH3;FNBP1;DLC1;SRGAP2;CDC42BPA;IQGAP3
Adenylate Cyclase Inhibitory Pathway R-HSA-170670	5/13	0.00276844	0.0212197	0	0	6.97809	41.0973	ADCY2;ADCY7;ADCY6;GNAI1;ADCY5
Inhibition Of Replication Initiation Of Damaged DNA By RB1/E2F1 R-HSA-113501	5/13	0.00276844	0.0212197	0	0	6.97809	41.0973	PRIM2;POLA1;TFDP1;PRIM1;E2F1
Mitotic Telophase/Cytokinesis R-HSA-68884	5/13	0.00276844	0.0212197	0	0	6.97809	41.0973	RAD21;PMEPA1;KIF23;PDS5B;SMC1A
EPH-Ephrin Signaling R-HSA-2682334	16/91	0.00293825	0.0223129	0	0	2.38915	13.9286	VAV3;EPHA7;EPHA6;MMP2;SDC2;EFNA5;EFNA4;EFNB2;EFNB1;SYNGAP1;FYN;MYH11;EPHB2;EPHB1;MYH10;EPHA3
Beta-catenin Independent WNT Signaling R-HSA-3858494	22/142	0.0029441	0.0223129	0	0	2.05568	11.9804	TCF7L2;TCF7L1;FZD2;WNT5B;SMURF2;SMURF1;WNT5A;CAMK2A;LEF1;ITPR2;PRKCA;TNRC6C;PPP3CA;PPP3CB;VANGL2;GNG2;DAAM1;GNB4;RPS27A;PRKG1;TNRC6A;WNT4
RHOD GTPase Cycle R-HSA-9013405	11/52	0.00295826	0.0223129	0	0	3.00104	17.4755	AKAP12;VANGL1;CPNE8;ARHGAP32;DEPDC1B;DIAPH3;RACGAP1;ACTN1;DBN1;LMNB1;TMPO
Platelet Homeostasis R-HSA-418346	15/83	0.00297905	0.0223508	0	0	2.46983	14.3649	GUCY1A2;GUCY1A1;GUCY1B1;TRPC6;ATP2B4;PLA2G4A;ITPR2;ATP2B1;SLC8A1;GNG2;ORAI2;GNAS;GNB4;PDE5A;PRKG1
Cyclin A/B1/B2 Associated Events During G2/M Transition R-HSA-69273	7/25	0.0032525	0.0242739	0	0	4.34484	24.8887	CCNA2;WEE1;XPO1;CDK1;CDC25C;MNAT1;CDC25B
Transcription Of E2F Targets Under Negative Control By DREAM Complex R-HSA-1362277	6/19	0.00329192	0.0244395	0	0	5.15478	29.4662	TOP2A;RBL1;TFDP1;E2F1;CDC6;LIN9
Cellular Response To Starvation R-HSA-9711097	23/153	0.00354347	0.02617	0	0	1.98393	11.1946	RPS9;RPL41;RPL32;RPS7;RPS8;RPL34;RPL23;RPS5;RPLP1;RPL13A;RPL35A;RPS14;RPS16;RPS15A;RPS19;RPS29;RPL27A;RPL37A;RPLP2;RPS20;RPL37;RPS27A;RPS21
Metabolism Of Carbohydrates R-HSA-71387	37/285	0.00390937	0.0287227	0	0	1.6766	9.2957	HS3ST3A1;HPSE2;SDC2;HEXB;SDC3;HMMR;HS6ST2;HS6ST3;CHSY1;FUT9;DSEL;B3GALT1;DSE;GPC3;HAS2;CHSY3;MAP4K5;RPS27A;ST3GAL1;GPC6;ARSB;PCK2;HS3ST3B1;NUP155;BGN;PRKCA;HS3ST5;HSPG2;PGM2L1;DCN;EXT1;VCAN;SDC1;CHST1;CSPG4;AGRN;B4GALT6
LGI-ADAM Interactions R-HSA-5682910	5/14	0.00401669	0.0292086	0	0	6.20241	34.2205	STX1B;LGI2;ADAM23;ADAM22;CACNG4
Repression Of WNT Target Genes R-HSA-4641265	5/14	0.00401669	0.0292086	0	0	6.20241	34.2205	TLE4;TCF7L2;TCF7L1;TLE1;LEF1
Adenylate Cyclase Activating Pathway R-HSA-170660	4/9	0.00412838	0.0297159	0	0	8.92798	49.0135	ADCY2;ADCY7;ADCY6;ADCY5
Regulation Of Commissural Axon Pathfinding By SLIT And ROBO R-HSA-428542	4/9	0.00412838	0.0297159	0	0	8.92798	49.0135	ROBO2;DCC;SLIT3;SLIT2
Chondroitin Sulfate Biosynthesis R-HSA-2022870	6/20	0.00437891	0.03136	0	0	4.78632	25.9943	VCAN;CHSY1;BGN;CHSY3;CSPG4;DCN
Defective LFNG Causes SCDO3 R-HSA-5083630	3/5	0.00491881	0.0348744	0	0	16.7325	88.9282	NOTCH2;NOTCH3;NOTCH1
Reelin Signaling Pathway R-HSA-8866376	3/5	0.00491881	0.0348744	0	0	16.7325	88.9282	SH3KBP1;FYN;VLDLR
DNA Repair R-HSA-73894	39/310	0.00533132	0.0375846	0	0	1.61719	8.46464	BLM;BRCA1;BRCA2;RAD51AP1;BRIP1;EXO1;NSD2;PCLAF;REV3L;USP1;LRIG3;CLSPN;TOPBP1;RPS27A;POLE;BARD1;GEN1;FANCI;MBD4;PIAS3;TIPIN;RMI2;EYA1;EYA4;FANCA;BAZ1B;SPIDR;PIAS1;RAD51B;CCNA2;NEIL3;RAD51;FANCD2;UBE2T;TIMELESS;DNA2;MNAT1;DTL;RAD18
Binding And Uptake Of Ligands By Scavenger Receptors R-HSA-2173782	9/41	0.00535408	0.0375846	0	0	3.14369	16.4411	COLEC12;COL1A1;COLEC11;COL3A1;SPARC;COL1A2;COL4A2;COL4A1;DLC1
Processing Of DNA Double-Strand Break Ends R-HSA-5693607	14/80	0.00544176	0.0378769	0	0	2.37384	12.3764	BARD1;RMI2;TIPIN;BLM;BRCA1;CCNA2;BRIP1;EXO1;NSD2;TIMELESS;TOPBP1;DNA2;CLSPN;RPS27A
Transcriptional Regulation By E2F6 R-HSA-8953750	8/34	0.00544914	0.0378769	0	0	3.43827	17.9213	CBX5;RAD51;TFDP1;CBX3;E2F1;CDC7;BRCA1;EZH2
AURKA Activation By TPX2 R-HSA-8854518	13/72	0.00553514	0.038287	0	0	2.46524	12.8109	PLK4;CEP152;NDE1;CCP110;HAUS6;PRKCA;CSNK1E;HMMR;TPX2;PCM1;ALMS1;CDK1;CDK5RAP2
SUMO E3 Ligases SUMOylate Target Proteins R-HSA-3108232	24/168	0.00566593	0.0390014	0	0	1.86864	9.66699	TOP2A;NCOA1;PIAS3;BLM;DNMT1;PHC2;NPM1;CBX5;NUP155;THRA;UHRF2;NSMCE2;CDCA8;SMC5;BRCA1;SMC1A;AURKB;PIAS1;HDAC7;RAD21;SP3;PMEPA1;BIRC5;PPARGC1A
Synaptic Adhesion-Like Molecules R-HSA-8849932	6/21	0.00570912	0.0391089	0	0	4.46699	23.0751	PTPRD;LRFN2;PTPRS;PTPRF;GRIA3;GRIA4
TP53 Regulates Transcription Of Cell Cycle Genes R-HSA-6791312	10/49	0.00590013	0.040223	0	0	2.86669	14.7141	CCNA2;NPM1;RBL1;TFDP1;PLAGL1;E2F1;CDK1;CDC25C;E2F7;E2F8
Cohesin Loading Onto Chromatin R-HSA-2470946	4/10	0.00643483	0.0433085	0	0	7.43958	37.5403	RAD21;PMEPA1;PDS5B;SMC1A
Ketone Body Metabolism R-HSA-74182	4/10	0.00643483	0.0433085	0	0	7.43958	37.5403	ACSS3;OXCT1;HMGCS2;HMGCLL1
Adrenaline	11/28	0.00644436	0.0433085	0	0	3.72354	18.7836	CACNB3;GNG2;GNB4;CACNA1C;ADCY6;GNAI1;ADCY5
Signaling By WNT R-HSA-195721	37/294	0.00648456	0.0433731	0	0	1.61708	8.14739	AMER1;CAMK2A;LEF1;ITPR2;LRP6;PPP3CA;PPP3CB;XPO1;GNG2;RPS27A;SOX4;PRKG1;WLS;WNT4;DACT1;TLE4;TCF7L2;TCF7L1;FZD2;TLE1;WNT5B;SMURF2;SMURF1;WNT5A;SOX13;PRKCA;CSNK1E;DKK2;PYGO1;TNRC6C;BCL9;VANGL2;DAAM1;HECW1;GNB4;LGR4;TNRC6A
Regulation Of TP53 Activity Thru Phosphorylation R-HSA-6804756	15/90	0.00652873	0.0434636	0	0	2.23846	11.2629	BARD1;RMI2;BLM;TAF15;BRCA1;AURKB;CCNA2;TPX2;BRIP1;NUAK1;PDZD2;EXO1;TOPBP1;DNA2;RPS27A
L1CAM Interactions R-HSA-373760	16/99	0.00685731	0.0454377	0	0	2.15793	10.7517	ITGB1;NRP1;CNTN6;ITGB3;MSN;LAMB1;ANK3;ALCAM;KCNQ3;CNTN1;SCN7A;NCAM1;EPHB2;SCN3A;SPTBN1;FGFR1
E2F Mediated Regulation Of DNA Replication R-HSA-113510	6/22	0.00731154	0.0481185	0	0	4.18758	20.5958	PRIM2;POLA1;TFDP1;PRIM1;CDK1;E2F1
Cardiac Conduction R-HSA-5576891	19/126	0.00732976	0.0481185	0	0	1.98881	9.7766	WWTR1;KCND2;KCNIP1;KCND3;KCNIP3;CAMK2A;ATP2B4;ITPR2;PRKCA;ATP1A2;CACNA1C;ATP2B1;SLC8A1;CACNG7;ORAI2;SCN7A;FGF13;SCN3A;CACNG4
CRMPs In Sema3A Signaling R-HSA-399956	5/16	0.00762792	0.0498451	0	0	5.07414	24.7412	NRP1;DPYSL3;PLXNA2;FYN;PLXNA4
GABA Receptor Activation R-HSA-977443	11/59	0.00807355	0.0525151	0	0	2.56241	12.3487	GABRB1;GNG2;GABRA4;GABRA3;GNB4;ADCY2;ADCY7;ADCY6;GNAI1;ADCY5;KCNJ3
SUMOylation R-HSA-2990846	24/174	0.00871864	0.0564522	0	0	1.7933	8.50436	TOP2A;NCOA1;PIAS3;BLM;DNMT1;PHC2;NPM1;CBX5;NUP155;THRA;UHRF2;NSMCE2;CDCA8;SMC5;BRCA1;SMC1A;AURKB;PIAS1;HDAC7;RAD21;SP3;PMEPA1;BIRC5;PPARGC1A
Activation Of TRKA Receptors R-HSA-187015	3/6	0.00923601	0.0589939	0	0	11.1544	52.2544	NTRK1;NTRK2;NGF
FGFR1b Ligand Binding And Activation R-HSA-190370	3/6	0.00923601	0.0589939	0	0	11.1544	52.2544	FGF13;FGF10;FGFR1
Pre-NOTCH Processing In Endoplasmic Reticulum R-HSA-1912399	3/6	0.00923601	0.0589939	0	0	11.1544	52.2544	NOTCH2;NOTCH3;NOTCH1
Early SARS-CoV-2 Infection Events R-HSA-9772572	8/37	0.00929886	0.059129	0	0	3.08209	14.4176	NRP1;SDC2;SDC3;GPC3;SDC1;AGRN;GPC6;HSPG2
G2/M Checkpoints R-HSA-69481	21/148	0.00995443	0.0630151	0	0	1.85223	8.53831	BARD1;BLM;RMI2;CDC7;MCM10;CDC6;BRCA1;CDC25C;BRIP1;WEE1;DBF4;CDC45;EXO1;NSD2;CDK1;MCM4;MCM5;DNA2;CLSPN;TOPBP1;RPS27A
Golgi-to-ER Retrograde Transport R-HSA-8856688	17/112	0.0101459	0.0638484	0	0	2.00309	9.19556	PLA2G4A;KIF23;KIF11;KIF22;KIF15;CENPE;KIF18A;KIF18B;RACGAP1;KIF2A;KIF3A;KIFC1;KIF26B;KIF2C;KIF21B;KDELR3;KIF20B
Response To Elevated Platelet Cytosolic Ca2+ R-HSA-76005	19/130	0.0101761	0.0638484	0	0	1.91672	8.79335	TGFB2;SPARC;ACTN1;RARRES2;ITGB3;PCDH7;FN1;IGF2;PRKCA;VEGFD;IGF1;LHFPL2;THBS1;ISLR;LAMP2;SELENOP;SERPING1;PHACTR2;FLNA
Platelet Activation	32/254	0.0106155	0.066312	0	0	1.61716	7.35071	SPARC;DAGLA;ITGB3;ITPR2;RASGRP2;THBS1;GNAI1;GNA14;ISLR;GNG2;PDPN;LAMP2;FLNA;PHACTR2;FYN;VAV3;TGFB2;TRPC6;ACTN1;RARRES2;PCDH7;FN1;IGF2;PLA2G4A;PRKCA;VEGFD;IGF1;LHFPL2;SELENOP;GNB4;SERPING1;DGKH
Transcriptional Regulation By RUNX3 R-HSA-8878159	15/95	0.0107084	0.0665986	0	0	2.09798	9.51796	TCF7L2;WWTR1;TCF7L1;NOTCH1;SMAD3;MAML2;ITGA4;SMURF2;SMURF1;LEF1;MAML3;RPS27A;TEAD1;TEAD2;TEAD3
FCGR3A-mediated IL10 Synthesis R-HSA-9664323	8/38	0.010948	0.0677913	0	0	2.97919	13.4498	PRKAR1B;ITPR2;ADCY2;FYN;PRKCA;ADCY7;ADCY6;ADCY5
Transmission Across Chemical Synapses R-HSA-112315	31/246	0.0117234	0.0722774	0	0	1.61726	7.19059	GABRB1;CAMK2A;CACNA1A;GRIK1;ADCY2;LIN7A;ADCY7;ADCY6;GNAI1;NCALD;ADCY5;RIMS1;GNG2;GRIA3;CACNG4;GRIA4;KCNJ3;SYT1;CACNA2D1;GABRA4;GABRA3;SH2D3C;PRKCA;NRG1;SYN3;CACNB3;CACNB4;PRKAR1B;NBEA;GNB4;APBA1
Major Pathway Of rRNA Processing In Nucleolus And Cytosol R-HSA-6791226	24/179	0.0121848	0.0747968	0	0	1.73498	7.64702	RPS9;RPL41;RPL32;RPS7;RPS8;RPL34;RPL23;RPS5;RPLP1;RPL13A;RPL35A;CSNK1E;RPS14;RPS16;RPS15A;RPS19;RPS29;RPL27A;RPL37A;RPLP2;RPS20;RPL37;RPS27A;RPS21
Ephrin Signaling R-HSA-3928664	5/18	0.0130324	0.0793132	0	0	4.29304	18.6331	EFNB2;EFNB1;FYN;EPHB2;EPHB1
RORA Activates Gene Expression R-HSA-1368082	5/18	0.0130324	0.0793132	0	0	4.29304	18.6331	NCOA1;MBD4;CHD9;TBL1XR1;LIN9
G Alpha (Z) Signaling Events R-HSA-418597	9/47	0.013354	0.0809227	0	0	2.64645	11.4219	GNG2;GNAS;GNB4;ADCY2;PRKCA;ADCY7;ADCY6;GNAI1;ADCY5
Phase 0 - Rapid Depolarisation R-HSA-5576892	7/32	0.0137278	0.0828344	0	0	3.12709	13.41	CACNG7;CAMK2A;SCN7A;CACNA1C;FGF13;SCN3A;CACNG4
NOTCH3 Intracellular Domain Regulates Transcription R-HSA-9013508	6/25	0.0140346	0.0840189	0	0	3.5258	15.0419	NOTCH3;HEYL;NOTCH1;MAML2;MAML3;DLGAP5
Platelet Degranulation R-HSA-114608	18/125	0.0140426	0.0840189	0	0	1.88298	8.03213	TGFB2;SPARC;ACTN1;RARRES2;ITGB3;PCDH7;FN1;IGF2;VEGFD;IGF1;LHFPL2;THBS1;ISLR;LAMP2;SELENOP;SERPING1;PHACTR2;FLNA
Interleukin-4 And Interleukin-13 Signaling R-HSA-6785807	16/107	0.0141837	0.084506	0	0	1.96736	8.37241	ITGB1;MMP2;FN1;TWIST1;COL1A2;ZEB1;FSCN1;BCL2;BIRC5;RHOU;CCM2;VIM;FGF13;IL13RA1;BCL2L1;JAK1
Signaling By Hedgehog R-HSA-5358351	19/135	0.0149072	0.088445	0	0	1.8336	7.71195	SMURF2;SMURF1;PTCH1;PTCH2;PRKCA;ADCY2;GLI1;ADCY7;GLI3;ADCY6;GLI2;ADCY5;EVC;PRKAR1B;KIF3A;SUFU;GNAS;DZIP1;RPS27A
Oncogene Induced Senescence R-HSA-2559585	7/33	0.0162163	0.0958114	0	0	3.00666	12.3926	TNRC6C;CDK6;TFDP1;E2F1;RPS27A;ETS1;TNRC6A
Platelet Calcium Homeostasis R-HSA-418360	6/26	0.0170034	0.100045	0	0	3.34933	13.6463	TRPC6;ATP2B4;ORAI2;ITPR2;ATP2B1;SLC8A1
RHOG GTPase Cycle R-HSA-9013408	12/74	0.017326	0.101391	0	0	2.16381	8.77545	ITGB1;PLEKHG3;VAV3;VANGL1;ARHGAP32;DOCK4;DEPDC1B;TRIO;DIAPH3;ARHGEF26;TMPO;KTN1
Netrin-1 Signaling R-HSA-373752	9/49	0.0173752	0.101391	0	0	2.51385	10.1879	TRIO;TRPC6;DCC;UNC5B;UNC5C;FYN;SLIT3;SLIT2;RGMA
Downregulation Of ERBB2:ERBB3 Signaling R-HSA-1358803	4/13	0.0179442	0.104283	0	0	4.95891	19.9372	AKT3;ERBB2;NRG1;RPS27A
Activation Of GABAB Receptors R-HSA-991365	8/42	0.0197435	0.114196	0	0	2.62812	10.3152	GNG2;GNB4;ADCY2;ADCY7;ADCY6;GNAI1;ADCY5;KCNJ3
Death Receptor Signaling R-HSA-73887	19/139	0.0198111	0.114196	0	0	1.77209	6.94927	VAV3;NGFR;ARHGEF10;TRIO;ARHGEF12;PLEKHG2;ARHGEF26;ARHGEF17;ARHGEF10L;NGF;SORCS3;RTN4;CLIP3;ABR;AKAP13;RACK1;ARHGEF40;ECT2;RPS27A
Signaling By BMP R-HSA-201451	6/27	0.0203768	0.116981	0	0	3.18966	12.4185	SMAD1;SMURF2;SMURF1;FSTL1;SMAD5;SMAD7
NOTCH4 Intracellular Domain Regulates Transcription R-HSA-9013695	5/20	0.0205553	0.117058	0	0	3.72023	14.4517	NOTCH2;NOTCH1;SMAD3;MAML2;MAML3
Signal Transduction By L1 R-HSA-445144	5/20	0.0205553	0.117058	0	0	3.72023	14.4517	ITGB1;NRP1;ITGB3;NCAM1;FGFR1
RHOBTB GTPase Cycle R-HSA-9706574	7/35	0.0221189	0.123951	0	0	2.79159	10.6397	ACTN1;TMOD3;PDE5A;PHIP;VIM;RHOBTB1;DBN1
IRS-related Events Triggered By IGF1R R-HSA-2428928	9/51	0.0222135	0.123951	0	0	2.39388	9.11364	PDE3B;IGF2;GAB2;IGF1;FGF13;FGFR3;IGF1R;FGF10;FGFR1
Transcriptional Activity Of SMAD2/SMAD3:SMAD4 Heterotrimer R-HSA-2173793	9/51	0.0222135	0.123951	0	0	2.39388	9.11364	WWTR1;RBL1;TFDP1;SMAD3;COL1A2;SMURF2;NEDD4L;RPS27A;SMAD7
rRNA Processing In Nucleus And Cytosol R-HSA-8868773	24/189	0.0223929	0.123951	0	0	1.62893	6.18832	RPS9;RPL41;RPL32;RPS7;RPS8;RPL34;RPL23;RPS5;RPLP1;RPL13A;RPL35A;CSNK1E;RPS14;RPS16;RPS15A;RPS19;RPS29;RPL27A;RPL37A;RPLP2;RPS20;RPL37;RPS27A;RPS21
Retinoid Metabolism And Transport R-HSA-975634	8/43	0.0225583	0.123951	0	0	2.55289	9.67968	SDC2;SDC3;GPC3;SDC1;AGRN;GPC6;HSPG2;LRP12
Binding Of TCF/LEF:CTNNB1 To Target Gene Promoters R-HSA-4411364	3/8	0.0228147	0.123951	0	0	6.69191	25.2978	TCF7L2;TCF7L1;LEF1
Netrin Mediated Repulsion Signals R-HSA-418886	3/8	0.0228147	0.123951	0	0	6.69191	25.2978	DCC;UNC5B;UNC5C
ROBO Receptors Bind AKAP5 R-HSA-9010642	3/8	0.0228147	0.123951	0	0	6.69191	25.2978	ROBO2;PPP3CB;PRKCA
RUNX3 Regulates WNT Signaling R-HSA-8951430	3/8	0.0228147	0.123951	0	0	6.69191	25.2978	TCF7L2;TCF7L1;LEF1
Regulation Of Cytoskeletal Remodeling And Cell Spreading By IPP Complex Components R-HSA-446388	3/8	0.0228147	0.123951	0	0	6.69191	25.2978	ACTN1;PXDN;PARVA
SHC-related Events Triggered By IGF1R R-HSA-2428933	3/8	0.0228147	0.123951	0	0	6.69191	25.2978	IGF2;IGF1;IGF1R
Synthesis Of Ketone Bodies R-HSA-77111	3/8	0.0228147	0.123951	0	0	6.69191	25.2978	ACSS3;HMGCS2;HMGCLL1
G2/M DNA Damage Checkpoint R-HSA-69473	12/77	0.0231509	0.125298	0	0	2.06361	7.77097	BARD1;RMI2;BLM;BRIP1;WEE1;EXO1;NSD2;CDK1;BRCA1;TOPBP1;DNA2;CDC25C
Removal Of Flap Intermediate R-HSA-69166	4/14	0.0235153	0.125829	0	0	4.46277	16.7359	PRIM2;POLA1;PRIM1;DNA2
SEMA3A-Plexin Repulsion Signaling By Inhibiting Integrin Adhesion R-HSA-399955	4/14	0.0235153	0.125829	0	0	4.46277	16.7359	NRP1;PLXNA2;FYN;PLXNA4
TP53 Regulates Transcription Of Genes Involved In G1 Cell Cycle Arrest R-HSA-6804116	4/14	0.0235153	0.125829	0	0	4.46277	16.7359	CCNA2;E2F1;E2F7;E2F8
MET Promotes Cell Motility R-HSA-8875878	6/28	0.0241765	0.128881	0	0	3.04451	11.3328	ITGB1;LAMA2;LAMC3;DOCK7;LAMB1;TNS3
Loss Of Nlp From Mitotic Centrosomes R-HSA-380259	11/69	0.0248572	0.131592	0	0	2.11946	7.83057	PLK4;PCM1;CEP152;NDE1;ALMS1;CDK1;CCP110;HAUS6;PRKCA;CSNK1E;CDK5RAP2
IGF1R Signaling Cascade R-HSA-2428924	9/52	0.0249635	0.131592	0	0	2.33808	8.62831	PDE3B;IGF2;GAB2;IGF1;FGF13;FGFR3;IGF1R;FGF10;FGFR1
Signaling By Non-Receptor Tyrosine Kinases R-HSA-9006927	9/52	0.0249635	0.131592	0	0	2.33808	8.62831	KHDRBS1;KHDRBS2;SYNGAP1;LRRK2;PXDN;ERBB2;NRG1;ARAP1;RPS27A
Deregulated CDK5 Triggers Neurodegenerative Pathways In Alzheimers Disease Models R-HSA-8862803	5/21	0.0251947	0.131831	0	0	3.48752	12.838	CAPN2;CDC25C;ERC2;CDC25B;LMNB1
Nitric Oxide Stimulates Guanylate Cyclase R-HSA-392154	5/21	0.0251947	0.131831	0	0	3.48752	12.838	GUCY1A2;GUCY1A1;GUCY1B1;PDE5A;PRKG1
SMAD2/SMAD3:SMAD4 Heterotrimer Regulates Transcription R-HSA-2173796	7/36	0.025565	0.133276	0	0	2.69518	9.88197	WWTR1;SMAD3;COL1A2;RBL1;TFDP1;RPS27A;SMAD7
Neurotransmitter Receptors And Postsynaptic Signal Transmission R-HSA-112314	23/182	0.0262481	0.136336	0	0	1.6195	5.89525	GABRB1;GABRA4;CAMK2A;GABRA3;PRKCA;LIN7A;GRIK1;NRG1;ADCY2;ADCY7;ADCY6;GNAI1;NCALD;ADCY5;GNG2;PRKAR1B;NBEA;GNB4;APBA1;GRIA3;CACNG4;GRIA4;KCNJ3
Signaling By Type 1 Insulin-like Growth Factor 1 Receptor (IGF1R) R-HSA-2404192	9/53	0.0279466	0.144629	0	0	2.28482	8.17385	PDE3B;IGF2;GAB2;IGF1;FGF13;FGFR3;IGF1R;FGF10;FGFR1
EGR2 And SOX10-mediated Initiation Of Schwann Cell Myelination R-HSA-9619665	6/29	0.028422	0.146554	0	0	2.91198	10.3684	WWTR1;LAMA2;PLPPR3;LAMB1;UTRN;TEAD1
Heme Signaling R-HSA-9707616	8/45	0.0290121	0.149055	0	0	2.41463	8.54791	NCOA1;MBD4;BRIP1;XPO1;CHD9;TBL1XR1;LIN9;PPARGC1A
Mitotic G2-G2/M Phases R-HSA-453274	23/184	0.0293496	0.149759	0	0	1.59921	5.64277	PLK4;CEP152;NDE1;CCP110;PRKCA;HAUS6;CSNK1E;HMMR;LIN9;CDC25C;CDC25B;CCNA2;TPX2;PCM1;CENPF;WEE1;XPO1;ALMS1;CDK1;E2F1;MNAT1;RPS27A;CDK5RAP2
RHOV GTPase Cycle R-HSA-9013424	7/37	0.0293605	0.149759	0	0	2.6052	9.19142	VANGL1;DEPDC1B;PEAK1;CCP110;MYO9A;SH3RF1;SPTBN1
Hedgehog Off State R-HSA-5610787	14/98	0.029789	0.15043	0	0	1.86332	6.547	PTCH1;PRKCA;ADCY2;GLI1;ADCY7;GLI3;ADCY6;GLI2;ADCY5;PRKAR1B;KIF3A;SUFU;GNAS;RPS27A
Depolymerisation Of Nuclear Lamina R-HSA-4419969	4/15	0.0300224	0.15043	0	0	4.05685	14.2225	CDK1;PRKCA;LMNB1;TMPO
Negative Regulation Of TCF-dependent Signaling By WNT Ligand Antagonists R-HSA-3772470	4/15	0.0300224	0.15043	0	0	4.05685	14.2225	WNT5A;DKK2;LRP6;WNT4
Processive Synthesis On Lagging Strand R-HSA-69183	4/15	0.0300224	0.15043	0	0	4.05685	14.2225	PRIM2;POLA1;PRIM1;DNA2
YAP1- And WWTR1 (TAZ)-stimulated Gene Expression R-HSA-2032785	4/15	0.0300224	0.15043	0	0	4.05685	14.2225	WWTR1;TEAD1;TEAD2;TEAD3
Nephrin Family Interactions R-HSA-373753	5/22	0.0304545	0.152058	0	0	3.2822	11.4599	KIRREL3;ACTN1;MAGI2;FYN;SPTBN1
Activation Of PUMA And Translocation To Mitochondria R-HSA-139915	3/9	0.0321578	0.158333	0	0	5.57629	19.1663	PPP1R13B;TFDP1;E2F1
CHL1 Interactions R-HSA-447041	3/9	0.0321578	0.158333	0	0	5.57629	19.1663	ITGB1;NRP1;CNTN6
PI5P Regulates TP53 Acetylation R-HSA-6811555	3/9	0.0321578	0.158333	0	0	5.57629	19.1663	PDZD2;PIP4K2A;MAP2K6
p75NTR Regulates Axonogenesis R-HSA-193697	3/9	0.0321578	0.158333	0	0	5.57629	19.1663	NGFR;NGF;RTN4
Regulation Of TP53 Activity R-HSA-5633007	20/157	0.0337642	0.165667	0	0	1.63337	5.53443	BARD1;BLM;RMI2;PPP1R13B;TAF15;BRCA1;AURKB;CCNA2;TPX2;BRIP1;NUAK1;PDZD2;EXO1;AKT3;CDK1;PIP4K2A;DNA2;TOPBP1;RPS27A;MAP2K6
Dopamine Neurotransmitter Release Cycle R-HSA-212676	5/23	0.0363544	0.177761	0	0	3.09968	10.2737	RIMS1;SYT1;LIN7A;APBA1;SYN3
Cyclin D Associated Events In G1 R-HSA-69231	8/47	0.0366356	0.177908	0	0	2.29056	7.57426	CCND3;CDK6;RBL1;TFDP1;E2F1;RPS27A;SKP2;MNAT1
Metabolism Of Fat-Soluble Vitamins R-HSA-6806667	8/47	0.0366356	0.177908	0	0	2.29056	7.57426	SDC2;SDC3;GPC3;SDC1;AGRN;GPC6;HSPG2;LRP12
Polo-like Kinase Mediated Events R-HSA-156711	4/16	0.0374873	0.179584	0	0	3.71857	12.2109	CENPF;WEE1;LIN9;CDC25C
Rap1 Signaling R-HSA-392517	4/16	0.0374873	0.179584	0	0	3.71857	12.2109	RAP1GAP2;PRKCA;RASGRP2;PRKG1
Sema3A PAK Dependent Axon Repulsion R-HSA-399954	4/16	0.0374873	0.179584	0	0	3.71857	12.2109	NRP1;PLXNA2;FYN;PLXNA4
TGF-beta Receptor Signaling In EMT (Epithelial To Mesenchymal Transition) R-HSA-2173791	4/16	0.0374873	0.179584	0	0	3.71857	12.2109	SMURF1;PARD3;RPS27A;TGFBR2
RHOU GTPase Cycle R-HSA-9013420	7/39	0.0380495	0.180503	0	0	2.44211	7.98293	VANGL1;ARHGAP31;DEPDC1B;PEAK1;RHOU;SRGAP2;SPTBN1
rRNA Processing R-HSA-72312	24/199	0.0382477	0.180503	0	0	1.535	5.00975	RPL41;RPS9;RPL32;RPS7;RPS8;RPL34;RPL23;RPLP1;RPS5;RPL13A;RPL35A;CSNK1E;RPS14;RPS16;RPS15A;RPS19;RPS29;RPL27A;RPL37A;RPLP2;RPS20;RPL37;RPS27A;RPS21
Downregulation Of SMAD2/3:SMAD4 Transcriptional Activity R-HSA-2173795	6/31	0.0383155	0.180503	0	0	2.67873	8.73776	WWTR1;SMAD3;SMURF2;NEDD4L;RPS27A;SMAD7
RUNX2 Regulates Bone Development R-HSA-8941326	6/31	0.0383155	0.180503	0	0	2.67873	8.73776	COL1A1;SMAD1;WWTR1;MAF;GLI3;GLI2
Regulation Of MECP2 Expression And Activity R-HSA-9022692	6/31	0.0383155	0.180503	0	0	2.67873	8.73776	TNRC6C;TBL1XR1;CAMK2A;PRKCA;AURKB;TNRC6A
Signaling By VEGF R-HSA-194138	14/102	0.0401102	0.188332	0	0	1.77824	5.71903	VAV3;NRP1;SHC2;ITGB3;ITPR2;PRKCA;VEGFD;PGF;SYNGAP1;ABI2;AXL;AKT3;PXDN;FYN
DARPP-32 Events R-HSA-180024	5/24	0.042909	0.199453	0	0	2.93638	9.2457	PPP3CA;PPP3CB;PRKAR1B;PDE4D;PRKCA
Defective Intrinsic Pathway For Apoptosis R-HSA-9734009	5/24	0.042909	0.199453	0	0	2.93638	9.2457	CAPN2;CDC25C;ERC2;CDC25B;LMNB1
RET Signaling R-HSA-8853659	7/40	0.0429645	0.199453	0	0	2.36798	7.45292	DOK5;DOK6;GRB10;PRKCA;GAB2;GFRA2;PDLIM7
Acetylcholine Regulates Insulin Secretion R-HSA-399997	3/10	0.043182	0.199453	0	0	4.77942	15.0185	GNA14;MARCKS;PRKCA
Sodium/Calcium Exchangers R-HSA-425561	3/10	0.043182	0.199453	0	0	4.77942	15.0185	SLC24A3;SLC24A5;SLC8A1
G2/M Transition R-HSA-69275	22/182	0.0447474	0.206013	0	0	1.53838	4.77931	PLK4;CEP152;NDE1;CCP110;PRKCA;HAUS6;CSNK1E;HMMR;LIN9;CDC25C;CDC25B;CCNA2;TPX2;PCM1;CENPF;WEE1;XPO1;ALMS1;CDK1;MNAT1;RPS27A;CDK5RAP2
Signaling By NOTCH3 R-HSA-9012852	8/49	0.0455012	0.207367	0	0	2.17858	6.73186	NOTCH3;HEYL;NOTCH1;MAML2;TACC3;MAML3;RPS27A;DLGAP5
Hedgehog On State R-HSA-5632684	12/85	0.0455429	0.207367	0	0	1.83665	5.67361	EVC;SMURF2;KIF3A;SMURF1;SUFU;PTCH1;PTCH2;GLI1;RPS27A;DZIP1;GLI3;GLI2
Intracellular Signaling By Second Messengers R-HSA-9006925	34/306	0.0457442	0.207367	0	0	1.40025	4.31933	USP13;PHLPP1;PDE1C;CAMK2A;ITPR2;ADCY2;ADCY7;ADCY6;ADCY5;HDAC7;AKT3;ERBB2;PIP4K2A;FYN;RPS27A;PDGFRB;PDGFRA;PHC2;PRKCA;NRG1;GAB2;ESR2;TNRC6C;PRKAR1B;NBEA;NEDD4;SNAI2;FGF13;FGFR3;FRK;TNRC6A;EZH2;FGF10;FGFR1
Aberrant Regulation Of Mitotic G1/S Transition In Cancer Due To RB1 Defects R-HSA-9659787	4/17	0.045919	0.207367	0	0	3.43234	10.5746	CCND3;CDK6;TFDP1;E2F1
MET Activates PTK2 Signaling R-HSA-8874081	4/17	0.045919	0.207367	0	0	3.43234	10.5746	ITGB1;LAMA2;LAMC3;LAMB1
Regulation Of RUNX1 Expression And Activity R-HSA-8934593	4/17	0.045919	0.207367	0	0	3.43234	10.5746	TNRC6C;CCND3;CDK6;TNRC6A
SUMOylation Of DNA Damage Response And Repair Proteins R-HSA-3108214	11/76	0.0464068	0.208904	0	0	1.89048	5.80437	BLM;PHC2;NUP155;RAD21;NSMCE2;PMEPA1;SMC5;BRCA1;SMC1A;PIAS1;HDAC7
MAPK Family Signaling Cascades R-HSA-5683057	35/318	0.0483965	0.217172	0	0	1.38542	4.1955	SHC2;ITGB3;CAMK2A;CCND3;SYNGAP1;XPO1;ERBB2;FYN;NCAM1;RPS27A;SPTBN1;JAK1;PDGFRB;PDGFRA;KSR1;ANGPT1;MMP2;FN1;DAB2IP;PRKCA;NRG1;IL17RD;GFRA2;CNKSR2;TNRC6C;RASA4;CDK1;NF1;TEK;FGF13;FGFR3;TNRC6A;BCL2L1;FGF10;FGFR1
Cell Surface Interactions At Vascular Wall R-HSA-202733	17/134	0.0490751	0.219522	0	0	1.62448	4.89684	ITGB1;ANGPT2;GYPC;ITGA4;ANGPT1;SDC2;ITGB3;SDC3;FN1;MERTK;THBD;SELENOP;SIRPA;SDC1;ITGA6;FYN;TEK
Telomere C-strand (Lagging Strand) Synthesis R-HSA-174417	6/33	0.0501614	0.223416	0	0	2.48004	7.42154	PRIM2;POLA1;BLM;DSCC1;PRIM1;DNA2
Extension Of Telomeres R-HSA-180786	8/50	0.0504182	0.223416	0	0	2.1266	6.353	CCNA2;ANKRD28;PRIM2;POLA1;BLM;DSCC1;PRIM1;DNA2
Ion Homeostasis R-HSA-5578775	8/50	0.0504182	0.223416	0	0	2.1266	6.353	CAMK2A;ORAI2;ATP2B4;ITPR2;PRKCA;ATP1A2;ATP2B1;SLC8A1
Regulation Of PLK1 Activity At G2/M Transition R-HSA-2565942	12/87	0.0529032	0.233697	0	0	1.78748	5.25393	PLK4;PCM1;CEP152;NDE1;ALMS1;CDK1;CCP110;HAUS6;PRKCA;CSNK1E;RPS27A;CDK5RAP2
Constitutive Signaling By Aberrant PI3K In Cancer R-HSA-2219530	11/78	0.0543712	0.239436	0	0	1.83385	5.34003	PDGFRB;PDGFRA;ERBB2;NRG1;FYN;GAB2;FGF13;FGFR3;ESR2;FGF10;FGFR1
TP53 Regulates Transcription Of Genes Involved In G2 Cell Cycle Arrest R-HSA-6804114	4/18	0.0553151	0.242093	0	0	3.187	9.22544	RBL1;TFDP1;CDK1;CDC25C
CLEC7A (Dectin-1) Induces NFAT Activation R-HSA-5607763	3/11	0.0558282	0.242093	0	0	4.18176	12.0664	PPP3CA;PPP3CB;ITPR2
Reduction Of Cytosolic Ca++ Levels R-HSA-418359	3/11	0.0558282	0.242093	0	0	4.18176	12.0664	ATP2B4;ATP2B1;SLC8A1
Regulation Of BACH1 Activity R-HSA-9708530	3/11	0.0558282	0.242093	0	0	4.18176	12.0664	BRIP1;RPS27A;SKP2
Uptake And Function Of Anthrax Toxins R-HSA-5210891	3/11	0.0558282	0.242093	0	0	4.18176	12.0664	ANTXR2;ANTXR1;MAP2K6
Activation Of NOXA And Translocation To Mitochondria R-HSA-111448	2/5	0.0573628	0.242807	0	0	7.43175	21.2426	TFDP1;E2F1
Drug-mediated Inhibition Of CDK4/CDK6 Activity R-HSA-9754119	2/5	0.0573628	0.242807	0	0	7.43175	21.2426	CCND3;CDK6
G2 Phase R-HSA-68911	2/5	0.0573628	0.242807	0	0	7.43175	21.2426	CCNA2;E2F1
G2/M DNA Replication Checkpoint R-HSA-69478	2/5	0.0573628	0.242807	0	0	7.43175	21.2426	WEE1;CDK1
GRB7 Events In ERBB2 Signaling R-HSA-1306955	2/5	0.0573628	0.242807	0	0	7.43175	21.2426	ERBB2;NRG1
MET Interacts With TNS Proteins R-HSA-8875513	2/5	0.0573628	0.242807	0	0	7.43175	21.2426	ITGB1;TNS3
NGF-independant TRKA Activation R-HSA-187024	2/5	0.0573628	0.242807	0	0	7.43175	21.2426	NTRK1;NTRK2
Signaling To P38 Via RIT And RIN R-HSA-187706	2/5	0.0573628	0.242807	0	0	7.43175	21.2426	NTRK1;NGF
SUMOylation Of Transcription Cofactors R-HSA-3899300	7/43	0.0600862	0.253578	0	0	2.17029	6.1028	NCOA1;PIAS3;NPM1;PHC2;UHRF2;PPARGC1A;PIAS1
Transcriptional Activation Of Mitochondrial Biogenesis R-HSA-2151201	8/52	0.0612478	0.257713	0	0	2.02971	5.66864	NCOA1;MBD4;CHD9;TBL1XR1;IDH2;LIN9;NRF1;PPARGC1A
Recruitment Of NuMA To Mitotic Centrosomes R-HSA-380320	11/80	0.0631988	0.265136	0	0	1.7805	4.9168	PLK4;PCM1;CEP152;NDE1;ALMS1;CDK1;CCP110;HAUS6;PRKCA;CSNK1E;CDK5RAP2
Diseases Of Programmed Cell Death R-HSA-9645723	10/71	0.0650871	0.272252	0	0	1.8306	5.00126	PRIM2;POLA1;DNMT1;PRIM1;CAPN2;ERC2;CDC25C;LMNB1;CDC25B;EZH2
RHO GTPases Activate CIT R-HSA-5625900	4/19	0.0656629	0.273853	0	0	2.97437	8.09987	PRC1;KIF14;MYH11;MYH10
Pre-NOTCH Transcription And Translation R-HSA-1912408	9/62	0.0665069	0.274401	0	0	1.8959	5.13874	NOTCH2;TNRC6C;NOTCH3;TFDP1;NOTCH1;MAML2;E2F1;MAML3;TNRC6A
BMAL1:CLOCK	NPAS2 Activates Circadian Gene Expression R-HSA-1368108	2024-05-27	0.0665684	0.274401	0	0	2.53555	6.87014	NCOA1;MBD4;CHD9;TBL1XR1;LIN9
Effects Of PIP2 Hydrolysis R-HSA-114508	5/27	0.0665684	0.274401	0	0	2.53555	6.87014	DAGLA;TRPC6;ITPR2;RASGRP2;DGKH
Endogenous Sterols R-HSA-211976	5/27	0.0665684	0.274401	0	0	2.53555	6.87014	NCOA1;ARNT2;CYP1B1;AHR;CYP7B1
Signaling By GPCR R-HSA-372790	68/689	0.0679382	0.27845	0	0	1.22883	3.30453	ITGB1;GPSM1;GPSM2;TRIO;DAGLA;PDE3B;ARHGEF10L;PTH1R;ADRA1A;AKAP13;PPP3CA;EDNRA;PPP3CB;ADGRE5;GRM7;AKT3;ARHGEF40;VAV3;ARHGEF10;PLEKHG2;TRPC6;ARHGEF12;ARHGEF17;PDE4D;WNT5A;TACR3;PLA2G4A;PRKCA;PDYN;PRKAR1B;DGKH;PLPPR1;CALCRL;PDE1C;ARHGEF26;PLPPR3;ARHGEF25;PLPPR5;CAMK2A;LPAR1;ITPR2;ADCY2;LPAR4;RASGRP2;ADCY7;ADCY6;GNAI1;ADCY5;ABR;GNA14;PROKR2;GRK3;GNG2;S1PR3;RGS22;S1PR2;ECT2;WNT4;FZD2;PTCH1;PTCH2;CXCL1…
Centrosome Maturation R-HSA-380287	11/81	0.0679434	0.27845	0	0	1.75497	4.71925	PLK4;PCM1;CEP152;NDE1;ALMS1;CDK1;CCP110;HAUS6;PRKCA;CSNK1E;CDK5RAP2
ALK Mutants Bind TKIs R-HSA-9700645	3/12	0.0700127	0.284464	0	0	3.71692	9.88358	EML4;NPM1;FN1
NOTCH2 Intracellular Domain Regulates Transcription R-HSA-2197563	3/12	0.0700127	0.284464	0	0	3.71692	9.88358	NOTCH2;MAML2;MAML3
Telomere C-strand Synthesis Initiation R-HSA-174430	3/12	0.0700127	0.284464	0	0	3.71692	9.88358	POLA1;PRIM2;PRIM1
Signaling By MET R-HSA-6806834	9/63	0.0721919	0.29248	0	0	1.86069	4.89068	ITGB1;LAMA2;LAMC3;SH3KBP1;DOCK7;PTPRJ;LAMB1;RPS27A;TNS3
Signaling By NOTCH R-HSA-157118	23/203	0.0739659	0.298814	0	0	1.42891	3.7211	TLE4;NOTCH2;NOTCH3;TLE1;NOTCH1;SMAD3;MAML2;DTX4;HDAC9;DLK1;HDAC7;TNRC6C;HEYL;TFDP1;NBEA;TBL1XR1;TACC3;CNTN1;E2F1;MAML3;RPS27A;DLGAP5;TNRC6A
Extra-nuclear Estrogen Signaling R-HSA-9009391	10/73	0.0757089	0.304986	0	0	1.77229	4.57404	XPO1;GNG2;MMP2;AKT3;BCL2;GNB4;S1PR3;GNAI1;ESR2;IGF1R
Lagging Strand Synthesis R-HSA-69186	4/20	0.0769398	0.308194	0	0	2.78832	7.1513	PRIM2;POLA1;PRIM1;DNA2
Sema4D Induced Cell Migration And Growth-Cone Collapse R-HSA-416572	4/20	0.0769398	0.308194	0	0	2.78832	7.1513	ARHGEF12;ERBB2;MYH11;MYH10
G Alpha (S) Signaling Events R-HSA-418555	18/153	0.0793754	0.317054	0	0	1.49014	3.77538	ITGB1;CALCRL;PDE4D;PDE3B;PRKCA;ADCY2;PTH1R;ADCY7;ADCY6;GNAI1;ADCY5;GRK3;GNG2;PRKAR1B;GNAS;GNB4;PDE3A;PDE7A
FLT3 Signaling R-HSA-9607240	6/37	0.0799083	0.318078	0	0	2.15956	5.45694	AKT3;GRB10;PTPRJ;FYN;GAB2;RPS27A
Negative Regulation Of PI3K/AKT Network R-HSA-199418	14/113	0.0809508	0.318078	0	0	1.5797	3.97123	PDGFRB;PDGFRA;PHLPP1;NRG1;GAB2;ESR2;AKT3;ERBB2;PIP4K2A;FYN;FGF13;FGFR3;FGF10;FGFR1
Activated NTRK2 Signals Thru FYN R-HSA-9032500	2/6	0.0814262	0.318078	0	0	5.57351	13.9787	NTRK2;FYN
Fibronectin Matrix Formation R-HSA-1566977	2/6	0.0814262	0.318078	0	0	5.57351	13.9787	ITGB1;FN1
NADE Modulates Death Signaling R-HSA-205025	2/6	0.0814262	0.318078	0	0	5.57351	13.9787	NGFR;NGF
Phosphorylation Of Emi1 R-HSA-176417	2/6	0.0814262	0.318078	0	0	5.57351	13.9787	CDK1;FBXO5
SMAD2/3 Phosphorylation Motif Mutants In Cancer R-HSA-3304356	2/6	0.0814262	0.318078	0	0	5.57351	13.9787	SMAD3;TGFBR2
p75NTR Negatively Regulates Cell Cycle Via SC1 R-HSA-193670	2/6	0.0814262	0.318078	0	0	5.57351	13.9787	NGFR;NGF
Chk1/Chk2(Cds1) Mediated Inactivation Of Cyclin B:Cdk1 Complex R-HSA-75035	3/13	0.0856333	0.326487	0	0	3.34505	8.22106	WEE1;CDK1;CDC25C
NF-kB Is Activated And Signals Survival R-HSA-209560	3/13	0.0856333	0.326487	0	0	3.34505	8.22106	NGFR;NGF;RPS27A
Activation Of Arylsulfatases R-HSA-1663150	3/13	0.0856333	0.326487	0	0	3.34505	8.22106	ARSJ;ARSI;ARSB
Transcriptional Regulation Of Testis Differentiation R-HSA-9690406	3/13	0.0856333	0.326487	0	0	3.34505	8.22106	WT1;ZFPM2;WNT4
p75NTR Recruits Signaling Complexes R-HSA-209543	3/13	0.0856333	0.326487	0	0	3.34505	8.22106	NGFR;NGF;RPS27A
Adherens Junctions Interactions R-HSA-418990	5/29	0.0856511	0.326487	0	0	2.324	5.71117	CDH6;CDH2;CDH11;CDH24;NECTIN3
Interaction Between L1 And Ankyrins R-HSA-445095	5/29	0.0856511	0.326487	0	0	2.324	5.71117	KCNQ3;SCN7A;ANK3;SCN3A;SPTBN1
Myogenesis R-HSA-525793	5/29	0.0856511	0.326487	0	0	2.324	5.71117	TCF7L2;TCF7L1;CDH2;TCF12;MAP2K6
Uptake And Actions Of Bacterial Toxins R-HSA-5339562	5/29	0.0856511	0.326487	0	0	2.324	5.71117	STX1B;SYT1;ANTXR2;ANTXR1;MAP2K6
Fanconi Anemia Pathway R-HSA-6783310	6/38	0.0886065	0.336847	0	0	2.09196	5.06997	FANCI;FANCD2;UBE2T;USP1;FANCA;RPS27A
RHO GTPases Activate PAKs R-HSA-5627123	4/21	0.0891151	0.337875	0	0	2.62416	6.34476	FLNA;MYH11;MYH10;MYLK
SARS-CoV-2 Infection R-HSA-9694516	30/283	0.0924489	0.34958	0	0	1.32641	3.15831	NRP1;PATJ;TUSC3;SDC2;SDC3;ZDHHC2;RPS14;RPS16;RPS15A;RPS19;MGAT5;AKT3;GPC3;RPS27A;ST3GAL1;GPC6;JAK1;RPS9;RPS7;NUP155;RPS8;RPS5;HSPG2;PARP8;RPS29;SDC1;RPS20;AGRN;ST6GALNAC3;RPS21
TCF Dependent Signaling In Response To WNT R-HSA-201681	22/198	0.0928342	0.350104	0	0	1.39729	3.32128	AMER1;TLE4;TCF7L2;TCF7L1;FZD2;TLE1;SMURF2;WNT5A;LEF1;SOX13;CSNK1E;DKK2;LRP6;PYGO1;BCL9;XPO1;HECW1;RPS27A;SOX4;LGR4;WNT4;DACT1
Activation Of BH3-only Proteins R-HSA-114452	5/30	0.0961552	0.359758	0	0	2.23092	5.22435	PPP1R13B;TFDP1;AKT3;E2F1;BCL2
Downstream Signaling Of Activated FGFR1 R-HSA-5654687	5/30	0.0961552	0.359758	0	0	2.23092	5.22435	FLRT2;FLRT3;FGF13;FGF10;FGFR1
Recognition Of DNA Damage By PCNA-containing Replication Complex R-HSA-110314	5/30	0.0961552	0.359758	0	0	2.23092	5.22435	USP1;RPS27A;POLE;DTL;RAD18
DNA Damage Bypass R-HSA-73893	7/48	0.0967409	0.360996	0	0	1.9051	4.44978	PCLAF;REV3L;USP1;RPS27A;POLE;DTL;RAD18
Anchoring Of Basal Body To Plasma Membrane R-HSA-5620912	12/97	0.101517	0.375842	0	0	1.57633	3.60589	PLK4;PCM1;CEP152;NDE1;ALMS1;CDK1;SCLT1;CCP110;PRKCA;HAUS6;CSNK1E;CDK5RAP2
Constitutive Signaling By NOTCH1 HD+PEST Domain Mutants R-HSA-2894862	8/58	0.101871	0.375842	0	0	1.78556	4.07831	HEYL;NOTCH1;MAML2;TBL1XR1;MAML3;RPS27A;HDAC9;HDAC7
DCC Mediated Attractive Signaling R-HSA-418885	3/14	0.102575	0.375842	0	0	3.04078	6.92437	TRIO;DCC;FYN
Interleukin-15 Signaling R-HSA-8983432	3/14	0.102575	0.375842	0	0	3.04078	6.92437	IL15RA;GAB2;JAK1
Leading Strand Synthesis R-HSA-69109	3/14	0.102575	0.375842	0	0	3.04078	6.92437	PRIM2;POLA1;PRIM1
RUNX3 Regulates NOTCH Signaling R-HSA-8941856	3/14	0.102575	0.375842	0	0	3.04078	6.92437	NOTCH1;MAML2;MAML3
Regulation Of IFNG Signaling R-HSA-877312	3/14	0.102575	0.375842	0	0	3.04078	6.92437	IFNGR1;PIAS1;JAK1
Activated NOTCH1 Transmits Signal To Nucleus R-HSA-2122948	5/31	0.107278	0.384517	0	0	2.145	4.78834	NOTCH1;CNTN1;DTX4;RPS27A;DLK1
Glutamate Binding	Activation Of AMPA Receptors And Synaptic Plasticity R-HSA-399721	2024-05-31	0.107278	0.384517	0	0	2.145	4.78834	CAMK2A;PRKCA;CACNG4;GRIA3;GRIA4
ARMS-mediated Activation R-HSA-170984	2/7	0.107925	0.384517	0	0	4.45857	9.92619	NTRK1;NGF
Activation Of NIMA Kinases NEK9	NEK6	NEK7 R-HSA-2980767	2024-02-07	0.107925	0.384517	0	0	4.45857	9.92619	NEK6;CDK1
Anchoring Fibril Formation R-HSA-2214320	2/7	0.107925	0.384517	0	0	4.45857	9.92619	BMP1;TLL1
Aryl Hydrocarbon Receptor Signaling R-HSA-8937144	2/7	0.107925	0.384517	0	0	4.45857	9.92619	ARNT2;AHR
HDL Assembly R-HSA-8963896	2/7	0.107925	0.384517	0	0	4.45857	9.92619	BMP1;PRKCA
Inactivation Of CDC42 And RAC1 R-HSA-428543	2/7	0.107925	0.384517	0	0	4.45857	9.92619	SLIT2;SRGAP2
Loss Of Function Of SMAD2/3 In Cancer R-HSA-3304349	2/7	0.107925	0.384517	0	0	4.45857	9.92619	SMAD3;TGFBR2
Loss Of Function Of TGFBR1 In Cancer R-HSA-3656534	2/7	0.107925	0.384517	0	0	4.45857	9.92619	SMAD3;TGFBR2
Post-transcriptional Silencing By Small RNAs R-HSA-426496	2/7	0.107925	0.384517	0	0	4.45857	9.92619	TNRC6C;TNRC6A
MAPK1/MAPK3 Signaling R-HSA-5684996	29/277	0.108374	0.38515	0	0	1.3076	2.9057	SHC2;ITGB3;CAMK2A;SYNGAP1;ERBB2;FYN;NCAM1;RPS27A;SPTBN1;JAK1;PDGFRB;PDGFRA;KSR1;ANGPT1;FN1;DAB2IP;NRG1;IL17RD;GFRA2;CNKSR2;RASA4;CDK1;NF1;TEK;FGF13;FGFR3;BCL2L1;FGF10;FGFR1
Intra-Golgi And Retrograde Golgi-to-ER Traffic R-HSA-6811442	20/181	0.109454	0.388014	0	0	1.38805	3.07072	RHOBTB3;PLA2G4A;KIF23;KIF11;KIF22;IGF2R;KIF15;CENPE;RAB30;KIF18A;KIF18B;RACGAP1;KIF2A;KIF3A;KIFC1;KIF26B;KIF2C;KIF21B;KDELR3;KIF20B
Synthesis Of DNA R-HSA-69239	14/119	0.111635	0.394758	0	0	1.48894	3.26454	GINS1;PRIM2;PRIM1;GINS3;CDC6;CCNA2;POLA1;CDC45;MCM4;MCM5;DNA2;SKP2;RPS27A;POLE
Circadian Clock R-HSA-400253	9/69	0.11242	0.396547	0	0	1.67407	3.6587	NCOA1;MBD4;CHD9;TBL1XR1;CRY1;CSNK1E;LIN9;RPS27A;PPARGC1A
RHOBTB1 GTPase Cycle R-HSA-9013422	4/23	0.116003	0.407158	0	0	2.34768	5.05723	PDE5A;VIM;RHOBTB1;DBN1
RHOBTB2 GTPase Cycle R-HSA-9013418	4/23	0.116003	0.407158	0	0	2.34768	5.05723	ACTN1;TMOD3;PHIP;DBN1
Transcriptional Regulation By MECP2 R-HSA-8986944	8/60	0.118102	0.413503	0	0	1.7167	3.66722	TNRC6C;NOTCH1;TBL1XR1;CAMK2A;SLC2A3;PRKCA;AURKB;TNRC6A
Signaling By NOTCH2 R-HSA-1980145	5/32	0.118998	0.415615	0	0	2.06544	4.39659	NOTCH2;MAML2;CNTN1;MAML3;RPS27A
EPHA-mediated Growth Cone Collapse R-HSA-3928663	3/15	0.120713	0.417489	0	0	2.78723	5.89317	FYN;MYH11;MYH10
Elevation Of Cytosolic Ca2+ Levels R-HSA-139853	3/15	0.120713	0.417489	0	0	2.78723	5.89317	TRPC6;ORAI2;ITPR2
N-Glycan Antennae Elongation R-HSA-975577	3/15	0.120713	0.417489	0	0	2.78723	5.89317	ST8SIA2;MGAT5;B4GALT6
Phase 2 - Plateau Phase R-HSA-5576893	3/15	0.120713	0.417489	0	0	2.78723	5.89317	CACNG7;CACNA1C;CACNG4
Synthesis Of PIPs At Plasma Membrane R-HSA-1660499	7/51	0.123526	0.42618	0	0	1.77492	3.71188	INPP4A;PI4K2B;PIP4K2A;SYNJ2;PTPN13;SBF2;PIK3C2B
RAF/MAP Kinase Cascade R-HSA-5673001	28/271	0.126623	0.435806	0	0	1.28805	2.6618	SHC2;ITGB3;CAMK2A;SYNGAP1;ERBB2;FYN;NCAM1;RPS27A;SPTBN1;JAK1;PDGFRB;PDGFRA;KSR1;ANGPT1;FN1;DAB2IP;NRG1;IL17RD;GFRA2;CNKSR2;RASA4;NF1;TEK;FGF13;FGFR3;BCL2L1;FGF10;FGFR1
G-protein Activation R-HSA-202040	4/24	0.130621	0.446316	0	0	2.23017	4.5394	GNA14;GNG2;GNB4;PDYN
RUNX2 Regulates Osteoblast Differentiation R-HSA-8940973	4/24	0.130621	0.446316	0	0	2.23017	4.5394	COL1A1;WWTR1;MAF;GLI3
Sema4D In Semaphorin Signaling R-HSA-400685	4/24	0.130621	0.446316	0	0	2.23017	4.5394	ARHGEF12;ERBB2;MYH11;MYH10
Activation Of Matrix Metalloproteinases R-HSA-1592389	5/33	0.131291	0.446452	0	0	1.99157	4.04356	MMP11;MMP14;MMP2;MMP28;TIMP2
Signal Amplification R-HSA-392518	5/33	0.131291	0.446452	0	0	1.99157	4.04356	GNA14;GNG2;GNB4;PLA2G4A;GNAI1
Cilium Assembly R-HSA-5617833	20/186	0.133063	0.451396	0	0	1.34587	2.71454	PLK4;ARL3;CEP152;NDE1;SCLT1;CCP110;IFT80;PRKCA;HAUS6;ASAP1;CSNK1E;IFT74;PCM1;TTC8;IFT81;KIF3A;ALMS1;CDK1;BBS9;CDK5RAP2
GPCR Downstream Signaling R-HSA-388396	59/619	0.133695	0.452456	0	0	1.17968	2.37375	ITGB1;GPSM1;GPSM2;TRIO;DAGLA;PDE3B;ARHGEF10L;PTH1R;ADRA1A;AKAP13;PPP3CA;EDNRA;PPP3CB;GRM7;AKT3;ARHGEF40;VAV3;ARHGEF10;PLEKHG2;TRPC6;ARHGEF12;ARHGEF17;PDE4D;TACR3;PLA2G4A;PRKCA;PDYN;PRKAR1B;DGKH;CALCRL;PDE1C;ARHGEF26;ARHGEF25;CAMK2A;LPAR1;ITPR2;ADCY2;LPAR4;RASGRP2;ADCY7;ADCY6;GNAI1;ADCY5;ABR;GNA14;PROKR2;GRK3;GNG2;S1PR3;RGS22;S1PR2;ECT2;CXCL12;NBEA;PDE3A;GNAS;GNB4;ACKR3;PDE7A
Class B/2 (Secretin Family Receptors) R-HSA-373080	11/92	0.134985	0.454745	0	0	1.51573	3.03538	CALCRL;GNG2;FZD2;ADGRE5;PTCH1;WNT5A;PTCH2;GNAS;GNB4;PTH1R;WNT4
Axonal Growth Inhibition (RHOA Activation) R-HSA-193634	2/8	0.136295	0.454745	0	0	3.71527	7.40428	NGFR;RTN4
Ca2+ Activated K+ Channels R-HSA-1296052	2/8	0.136295	0.454745	0	0	3.71527	7.40428	KCNN2;KCNN3
Lectin Pathway Of Complement Activation R-HSA-166662	2/8	0.136295	0.454745	0	0	3.71527	7.40428	COLEC11;COLEC10
Signaling By TGF-beta Receptor Complex In Cancer R-HSA-3304351	2/8	0.136295	0.454745	0	0	3.71527	7.40428	SMAD3;TGFBR2
VEGF Binds To VEGFR Leading To Receptor Dimerization R-HSA-195399	2/8	0.136295	0.454745	0	0	3.71527	7.40428	VEGFD;PGF
DNA Replication R-HSA-69306	17/155	0.138137	0.457153	0	0	1.37569	2.7232	GINS1;PRIM2;PRIM1;GINS3;CDC7;MCM10;CDC6;CCNA2;POLA1;DBF4;CDC45;MCM4;MCM5;DNA2;SKP2;RPS27A;POLE
Voltage Gated Potassium Channels R-HSA-1296072	6/43	0.139283	0.457153	0	0	1.80877	3.56553	KCND2;KCNC2;KCND3;KCNS2;KCNS3;KCNQ3
FGFR1 Ligand Binding And Activation R-HSA-190242	3/16	0.139918	0.457153	0	0	2.57269	5.0597	FGF13;FGF10;FGFR1
Hyaluronan Metabolism R-HSA-2142845	3/16	0.139918	0.457153	0	0	2.57269	5.0597	HEXB;HAS2;HMMR
NRIF Signals Cell Death From Nucleus R-HSA-205043	3/16	0.139918	0.457153	0	0	2.57269	5.0597	NGFR;NGF;RPS27A
Phospholipase C-mediated Cascade: FGFR1 R-HSA-5654219	3/16	0.139918	0.457153	0	0	2.57269	5.0597	FGF13;FGF10;FGFR1
Regulation Of KIT Signaling R-HSA-1433559	3/16	0.139918	0.457153	0	0	2.57269	5.0597	PRKCA;FYN;SH2B2
Regulation Of Gene Expression In Late Stage (Branching Morphogenesis) Pancreatic Bud Precursor Cells R-HSA-210744	3/16	0.139918	0.457153	0	0	2.57269	5.0597	NOTCH1;MAML2;MAML3
p75NTR Signals Via NF-kB R-HSA-193639	3/16	0.139918	0.457153	0	0	2.57269	5.0597	NGFR;NGF;RPS27A
VEGFA-VEGFR2 Pathway R-HSA-4420097	11/93	0.142408	0.46381	0	0	1.49716	2.91806	VAV3;SHC2;SYNGAP1;ABI2;AXL;ITGB3;AKT3;PXDN;ITPR2;PRKCA;FYN
Organelle Biogenesis And Maintenance R-HSA-1852241	28/275	0.143149	0.46381	0	0	1.26691	2.4627	CHD9;ARL3;CCP110;ASAP1;NRF1;LIN9;IFT74;PCM1;KIF3A;BBS9;PPARGC1A;CDK5RAP2;PLK4;NCOA1;MBD4;NDE1;CEP152;IDH2;SCLT1;IFT80;PRKCA;HAUS6;CSNK1E;TTC8;IFT81;TBL1XR1;ALMS1;CDK1
Insulin Receptor Signaling Cascade R-HSA-74751	7/53	0.143264	0.46381	0	0	1.69756	3.29847	PDE3B;GRB10;GAB2;FGF13;FGFR3;FGF10;FGFR1
Sensory Processing Of Sound By Outer Hair Cells Of Cochlea R-HSA-9662361	7/53	0.143264	0.46381	0	0	1.69756	3.29847	RIPOR2;PCDH15;ATP2B4;MSN;KCNN2;KIF20B;SPTBN1
ADP Signaling Thru P2Y Purinoceptor 1 R-HSA-418592	4/25	0.145954	0.469302	0	0	2.12386	4.08729	GNA14;GNG2;GNB4;PLA2G4A
Assembly And Cell Surface Presentation Of NMDA Receptors R-HSA-9609736	4/25	0.145954	0.469302	0	0	2.12386	4.08729	NBEA;CAMK2A;LIN7A;APBA1
Polymerase Switching On C-strand Of Telomere R-HSA-174411	4/25	0.145954	0.469302	0	0	2.12386	4.08729	PRIM2;POLA1;DSCC1;PRIM1
Transcriptional Regulation By TP53 R-HSA-3700989	35/354	0.149487	0.479575	0	0	1.22662	2.33126	BLM;PPP1R13B;BRCA1;AURKB;BRIP1;NUAK1;PDZD2;EXO1;PLAGL1;AKT3;E2F1;PIP4K2A;TOPBP1;RPS27A;E2F7;MAP2K6;E2F8;BARD1;FANCI;RMI2;NPM1;TAF15;IGFBP3;CDC25C;CCNA2;TNRC6C;TPX2;RBL1;TFDP1;FANCD2;CDK1;BIRC5;DNA2;MNAT1;TNRC6A
Interleukin-12 Signaling R-HSA-9020591	6/44	0.150759	0.481479	0	0	1.76107	3.33208	CNN2;ANXA2;PDCD4;MSN;LMNB1;JAK1
PI3K Cascade R-HSA-109704	6/44	0.150759	0.481479	0	0	1.76107	3.33208	PDE3B;GAB2;FGF13;FGFR3;FGF10;FGFR1
Cyclin A:Cdk2-associated Events At S Phase Entry R-HSA-69656	10/84	0.152169	0.483801	0	0	1.50794	2.83909	CCNA2;WEE1;TFDP1;AKT3;E2F1;LIN9;SKP2;RPS27A;MNAT1;CDC25B
Transcriptional Regulation Of White Adipocyte Differentiation R-HSA-381340	10/84	0.152169	0.483801	0	0	1.50794	2.83909	NCOA1;MBD4;CCND3;CHD9;TBL1XR1;EBF1;LIN9;NR2F2;PPARGC1A;MED13L
Activation Of NMDA Receptors And Postsynaptic Events R-HSA-442755	9/74	0.153714	0.487619	0	0	1.54487	2.89303	PRKAR1B;NBEA;CAMK2A;NRG1;PRKCA;LIN7A;APBA1;GRIA3;GRIA4
PI3K/AKT Signaling In Cancer R-HSA-2219528	12/105	0.154875	0.490206	0	0	1.4401	2.68598	PDGFRB;PDGFRA;AKT3;ERBB2;NRG1;FYN;GAB2;FGF13;FGFR3;ESR2;FGF10;FGFR1
Gene And Protein Expression By JAK-STAT Signaling After Interleukin-12 Stimulation R-HSA-8950505	5/35	0.157479	0.497338	0	0	1.85859	3.43554	CNN2;ANXA2;PDCD4;MSN;LMNB1
PPARA Activates Gene Expression R-HSA-1989781	13/116	0.158755	0.498884	0	0	1.40873	2.59262	NCOA1;ARNT2;MBD4;CHD9;FHL2;AHR;NRF1;LIN9;MED13L;TBL1XR1;HMGCS2;PPARGC1A;TNFRSF21
Acetylcholine Neurotransmitter Release Cycle R-HSA-264642	3/17	0.160061	0.498884	0	0	2.3888	4.37675	RIMS1;SYT1;SH2D3C
IL-6-type Cytokine Receptor Ligand Interactions R-HSA-6788467	3/17	0.160061	0.498884	0	0	2.3888	4.37675	CNTFR;CCM2;JAK1
Tie2 Signaling R-HSA-210993	3/17	0.160061	0.498884	0	0	2.3888	4.37675	ANGPT2;ANGPT1;TEK
Trafficking Of GluR2-containing AMPA Receptors R-HSA-416993	3/17	0.160061	0.498884	0	0	2.3888	4.37675	PRKCA;GRIA3;GRIA4
Diseases Of Signal Transduction By Growth Factor Receptors And Second Messengers R-HSA-5663202	41/424	0.160079	0.498884	0	0	1.197	2.193	AMER1;NOTCH1;MAML2;ITGB3;CAMK2A;RRBP1;HDAC9;HDAC7;LRP6;MPRIP;FIP1L1;AKT3;ERBB2;FYN;LRRFIP1;RPS27A;SPTBN1;PDGFRB;PDGFRA;TCF7L2;NPM1;SMAD3;KSR1;FN1;MSN;NRG1;GAB2;DKK2;ESR2;TGFBR2;EML4;CNKSR2;HEYL;TBL1XR1;NF1;MAML3;FGF13;FGFR3;BCL2L1;FGF10;FGFR1
WNT Ligand Biogenesis And Trafficking R-HSA-3238698	4/26	0.161943	0.499909	0	0	2.02721	3.69056	WNT5B;WNT5A;WLS;WNT4
PI5P	PP2A And IER3 Regulate PI3K/AKT Signaling R-HSA-6811558	12/106	0.162408	0.499909	0	0	1.4247	2.58959	PDGFRB;PDGFRA;ERBB2;PIP4K2A;NRG1;FYN;GAB2;FGF13;FGFR3;ESR2;FGF10;FGFR1
SUMOylation Of DNA Replication Proteins R-HSA-4615885	6/45	0.162641	0.499909	0	0	1.71582	3.1163	TOP2A;PIAS3;NUP155;CDCA8;BIRC5;AURKB
Sensory Processing Of Sound R-HSA-9659379	9/75	0.162763	0.499909	0	0	1.52138	2.76201	RIPOR2;PCDH15;ATP2B4;OTOF;MSN;KCNN2;ATP2B1;KIF20B;SPTBN1
Intrinsic Pathway For Apoptosis R-HSA-109606	7/55	0.164404	0.499909	0	0	1.62665	2.9368	PPP1R13B;TFDP1;AKT3;E2F1;BCL2;UACA;BCL2L1
SARS-CoV Infections R-HSA-9679506	36/369	0.164607	0.499909	0	0	1.20844	2.18026	ITGB1;NRP1;PATJ;SH3KBP1;TUSC3;SDC2;SDC3;ATP1A2;ZDHHC2;PHF21A;RPS14;RPS16;RPS15A;RPS19;MGAT5;AKT3;GPC3;RPS27A;ST3GAL1;GPC6;JAK1;RPS9;RPS7;NUP155;ITGA4;IFNGR1;RPS8;RPS5;HSPG2;PARP8;RPS29;SDC1;RPS20;AGRN;ST6GALNAC3;RPS21
Activation Of Ca-permeable Kainate Receptor R-HSA-451308	2/9	0.166049	0.499909	0	0	3.18434	5.7174	GRIK1;NCALD
BH3-only Proteins Associate With And Inactivate Anti-Apoptotic BCL-2 Members R-HSA-111453	2/9	0.166049	0.499909	0	0	3.18434	5.7174	BCL2;BCL2L1
Calcineurin Activates NFAT R-HSA-2025928	2/9	0.166049	0.499909	0	0	3.18434	5.7174	PPP3CA;PPP3CB
Downregulation Of ERBB4 Signaling R-HSA-1253288	2/9	0.166049	0.499909	0	0	3.18434	5.7174	NEDD4;RPS27A
Maturation Of Protein 3A R-HSA-9683673	2/9	0.166049	0.499909	0	0	3.18434	5.7174	ST6GALNAC3;ST3GAL1
OAS Antiviral Response R-HSA-8983711	2/9	0.166049	0.499909	0	0	3.18434	5.7174	RNASEL;FLNA
PI3K/AKT Activation R-HSA-198203	2/9	0.166049	0.499909	0	0	3.18434	5.7174	NTRK1;NGF
PTK6 Regulates RTKs And Their Effectors AKT1 And DOK1 R-HSA-8849469	2/9	0.166049	0.499909	0	0	3.18434	5.7174	ARAP1;RPS27A
Regulation Of PTEN Localization R-HSA-8948747	2/9	0.166049	0.499909	0	0	3.18434	5.7174	NEDD4;RPS27A
Serine Biosynthesis R-HSA-977347	2/9	0.166049	0.499909	0	0	3.18434	5.7174	SERINC2;SERINC5
Aberrant Regulation Of Mitotic Cell Cycle Due To RB1 Defects R-HSA-9687139	5/36	0.171312	0.512491	0	0	1.79854	3.1731	CCND3;CDK6;TFDP1;E2F1;SKP2
NR1H3 And NR1H2 Regulate Gene Expression Linked To Cholesterol Transport And Efflux R-HSA-9029569	5/36	0.171312	0.512491	0	0	1.79854	3.1731	NCOA1;TNRC6C;TBL1XR1;PLTP;TNRC6A
Transcriptional Regulation By AP-2 (TFAP2) Family Of Transcription Factors R-HSA-8864260	5/36	0.171312	0.512491	0	0	1.79854	3.1731	NPM1;ERBB2;ATAD2;DEK;KCTD15
Regulation Of Lipid Metabolism By PPARalpha R-HSA-400206	13/118	0.173425	0.517719	0	0	1.38174	2.42083	NCOA1;ARNT2;MBD4;CHD9;FHL2;AHR;NRF1;LIN9;MED13L;TBL1XR1;HMGCS2;PPARGC1A;TNFRSF21
FLT3 Signaling In Disease R-HSA-9682385	4/27	0.178529	0.531837	0	0	1.93896	3.34083	GAB2;RPS27A;SPTBN1;BCL2L1
Transcriptional Regulation By RUNX2 R-HSA-8878166	13/119	0.181003	0.533623	0	0	1.36863	2.33933	SMAD1;WWTR1;SMURF1;TWIST1;GLI3;GLI2;COL1A1;MAF;AKT3;CDK1;SKP2;RPS27A;PPARGC1A
Activation Of SMO R-HSA-5635838	3/18	0.18101	0.533623	0	0	2.22942	3.81053	EVC;KIF3A;PTCH1
Pre-NOTCH Processing In Golgi R-HSA-1912420	3/18	0.18101	0.533623	0	0	2.22942	3.81053	NOTCH2;NOTCH3;NOTCH1
Serotonin Neurotransmitter Release Cycle R-HSA-181429	3/18	0.18101	0.533623	0	0	2.22942	3.81053	RIMS1;SYT1;SYN3
VEGFR2 Mediated Cell Proliferation R-HSA-5218921	3/18	0.18101	0.533623	0	0	2.22942	3.81053	SYNGAP1;ITPR2;PRKCA
MAP2K And MAPK Activation R-HSA-5674135	5/37	0.185594	0.546001	0	0	1.74224	2.93427	CNKSR2;KSR1;ITGB3;FN1;IL17RD
Signaling By ERBB4 R-HSA-1236394	7/57	0.186836	0.546953	0	0	1.56141	2.61931	GABRB1;SPARC;CXCL12;NEDD4;STMN1;NRG1;RPS27A
Meiosis R-HSA-1500620	10/88	0.187075	0.546953	0	0	1.43029	2.39752	BLM;RAD51;RAD21;PMEPA1;BRCA1;TEX15;BRCA2;SMC1A;LMNB1;SYNE1
PCP/CE Pathway R-HSA-4086400	10/88	0.187075	0.546953	0	0	1.43029	2.39752	FZD2;VANGL2;WNT5B;DAAM1;SMURF2;SMURF1;WNT5A;PRKCA;RPS27A;WNT4
IRS-mediated Signaling R-HSA-112399	6/47	0.187539	0.547182	0	0	1.63195	2.7315	PDE3B;GAB2;FGF13;FGFR3;FGF10;FGFR1
Pre-NOTCH Expression And Processing R-HSA-1912422	9/78	0.191362	0.55719	0	0	1.455	2.40596	NOTCH2;TNRC6C;NOTCH3;TFDP1;NOTCH1;MAML2;E2F1;MAML3;TNRC6A
Post-translational Protein Modification R-HSA-597592	123/1383	0.192469	0.559265	0	0	1.0941	1.80288	SEMA5A;SEMA5B;SPON1;THSD7B;TUSC3;LRR1;CCNF;CCP110;SMC5;MANEA;LGALS1;EVA1A;CDH2;THSD7A;LARGE1;SKP2;PIAS3;AGTPBP1;WSB1;ALG6;IGFBP5;IGFBP4;IGFBP3;NSMCE2;VASH2;ANK3;VASH1;PIAS1;EEF1A1;RAB30;MXRA8;SPARCL1;KDELR3;BLM;DNMT1;NRN1;SDC2;CDCA8;ADAMTS12;LTBP1;ADAMTS14;ADAMTS19;ARSJ;RAD21;ADAMTS17;ST8SIA4;ARSI;CLSPN;PPARGC1A;ST3GAL1;ARSB;SPTBN1;BARD1;ANKRD28;SMAD1;PHC2;CBX5;SMAD3;NUP155;SMURF2;ST8SIA2;FN1;FBX…
Caspase Activation Via Dependence Receptors In Absence Of Ligand R-HSA-418889	2/10	0.196765	0.561395	0	0	2.78615	4.52956	DCC;UNC5B
Competing Endogenous RNAs (ceRNAs) Regulate PTEN Translation R-HSA-8948700	2/10	0.196765	0.561395	0	0	2.78615	4.52956	TNRC6C;TNRC6A
FGFR2b Ligand Binding And Activation R-HSA-190377	2/10	0.196765	0.561395	0	0	2.78615	4.52956	FGF13;FGF10
HuR (ELAVL1) Binds And Stabilizes mRNA R-HSA-450520	2/10	0.196765	0.561395	0	0	2.78615	4.52956	XPO1;PRKCA
MAPK3 (ERK1) Activation R-HSA-110056	2/10	0.196765	0.561395	0	0	2.78615	4.52956	CDK1;JAK1
MASTL Facilitates Mitotic Progression R-HSA-2465910	2/10	0.196765	0.561395	0	0	2.78615	4.52956	CDK1;MASTL
Neurotoxicity Of Clostridium Toxins R-HSA-168799	2/10	0.196765	0.561395	0	0	2.78615	4.52956	STX1B;SYT1
Role Of Second Messengers In Netrin-1 Signaling R-HSA-418890	2/10	0.196765	0.561395	0	0	2.78615	4.52956	TRPC6;DCC
STAT5 Activation Downstream Of FLT3 ITD Mutants R-HSA-9702518	2/10	0.196765	0.561395	0	0	2.78615	4.52956	GAB2;BCL2L1
Late SARS-CoV-2 Infection Events R-HSA-9772573	7/58	0.198498	0.5652	0	0	1.53071	2.47513	TUSC3;MGAT5;ST6GALNAC3;RPS27A;ZDHHC2;ST3GAL1;PARP8
Diseases Of Mitotic Cell Cycle R-HSA-9675126	5/38	0.200289	0.56802	0	0	1.68935	2.71647	CCND3;CDK6;TFDP1;E2F1;SKP2
Signaling By RAF1 Mutants R-HSA-9656223	5/38	0.200289	0.56802	0	0	1.68935	2.71647	CNKSR2;KSR1;ITGB3;CAMK2A;FN1
Initiation Of Nuclear Envelope (NE) Reformation R-HSA-2995383	3/19	0.202638	0.568992	0	0	2.08997	3.33629	CDK1;LMNB1;TMPO
Nuclear Events Stimulated By ALK Signaling In Cancer R-HSA-9725371	3/19	0.202638	0.568992	0	0	2.08997	3.33629	EML4;NPM1;FN1
Prostacyclin Signaling Thru Prostacyclin Receptor R-HSA-392851	3/19	0.202638	0.568992	0	0	2.08997	3.33629	GNG2;GNAS;GNB4
SUMOylation Of Transcription Factors R-HSA-3232118	3/19	0.202638	0.568992	0	0	2.08997	3.33629	PIAS3;SP3;PIAS1
Signaling To RAS R-HSA-167044	3/19	0.202638	0.568992	0	0	2.08997	3.33629	NTRK1;SHC2;NGF
Activation Of Kainate Receptors Upon Glutamate Binding R-HSA-451326	4/29	0.213254	0.590966	0	0	1.78365	2.75622	GNG2;GNB4;GRIK1;NCALD
Downregulation Of ERBB2 Signaling R-HSA-8863795	4/29	0.213254	0.590966	0	0	1.78365	2.75622	AKT3;ERBB2;NRG1;RPS27A
FCERI Mediated Ca+2 Mobilization R-HSA-2871809	4/29	0.213254	0.590966	0	0	1.78365	2.75622	VAV3;PPP3CA;PPP3CB;ITPR2
FOXO-mediated Transcription Of Oxidative Stress	Metabolic And Neuronal Genes R-HSA-9615017	2024-04-29	0.213254	0.590966	0	0	1.78365	2.75622	SMAD3;FBXO32;PPARGC1A;PLXNA4
HSF1 Activation R-HSA-3371511	4/29	0.213254	0.590966	0	0	1.78365	2.75622	EEF1A1;SERPINH1;COL4A6;TNFRSF21
Regulation Of TP53 Activity Thru Acetylation R-HSA-6804758	4/29	0.213254	0.590966	0	0	1.78365	2.75622	PDZD2;AKT3;PIP4K2A;MAP2K6
Signaling By ERBB2 R-HSA-1227986	6/49	0.213798	0.590966	0	0	1.55587	2.40028	AKT3;ERBB2;NRG1;PRKCA;FYN;RPS27A
Signaling By FGFR1 R-HSA-5654736	6/49	0.213798	0.590966	0	0	1.55587	2.40028	FLRT2;FLRT3;RPS27A;FGF13;FGF10;FGFR1
Potassium Channels R-HSA-1296071	11/102	0.218101	0.601686	0	0	1.34843	2.05338	GNG2;KCND2;KCNC2;KCND3;KCNS2;KCNS3;KCNQ3;GNB4;KCNN2;KCNN3;KCNJ3
Formation Of beta-catenin:TCF Transactivating Complex R-HSA-201722	7/60	0.222629	0.6118	0	0	1.47279	2.21249	TLE4;PYGO1;TCF7L2;BCL9;TCF7L1;TLE1;LEF1
Recruitment And ATM-mediated Phosphorylation Of Repair And Signal Proteins At DNA Double Strand Breaks R-HSA-5693565	7/60	0.222629	0.6118	0	0	1.47279	2.21249	BARD1;EYA1;NSD2;EYA4;BRCA1;BAZ1B;RPS27A
Chaperone Mediated Autophagy R-HSA-9613829	3/20	0.22482	0.613067	0	0	1.96692	2.93554	EEF1A1;LAMP2;RPS27A
Regulation Of FZD By Ubiquitination R-HSA-4641263	3/20	0.22482	0.613067	0	0	1.96692	2.93554	RPS27A;LGR4;LRP6
SHC-mediated cascade:FGFR1 R-HSA-5654688	3/20	0.22482	0.613067	0	0	1.96692	2.93554	FGF13;FGF10;FGFR1
Signaling By Hippo R-HSA-2028269	3/20	0.22482	0.613067	0	0	1.96692	2.93554	WWTR1;AMOTL1;AMOT
Neurotransmitter Release Cycle R-HSA-112310	6/50	0.227378	0.617222	0	0	1.52043	2.25197	RIMS1;SYT1;SH2D3C;LIN7A;APBA1;SYN3
Regulation Of PTEN mRNA Translation R-HSA-8943723	2/11	0.228085	0.617222	0	0	2.47644	3.66027	TNRC6C;TNRC6A
Signaling By Activated Point Mutants Of FGFR1 R-HSA-1839122	2/11	0.228085	0.617222	0	0	2.47644	3.66027	FGF13;FGFR1
WNT5A-dependent Internalization Of FZD2	FZD5 And ROR2 R-HSA-5140745	2024-02-11	0.228085	0.617222	0	0	2.47644	3.66027	FZD2;WNT5A
FGFR1 Mutant Receptor Activation R-HSA-1839124	4/30	0.231269	0.623459	0	0	1.71495	2.51099	LRRFIP1;GAB2;FGF13;FGFR1
Translation Of Structural Proteins R-HSA-9683701	4/30	0.231269	0.623459	0	0	1.71495	2.51099	RPS27A;ST6GALNAC3;ST3GAL1;PARP8
Cyclin E Associated Events During G1/S Transition R-HSA-69202	9/82	0.232535	0.625682	0	0	1.37497	2.00569	CCNA2;WEE1;TFDP1;AKT3;E2F1;LIN9;SKP2;RPS27A;MNAT1
Cell-cell Junction Organization R-HSA-421270	7/61	0.235064	0.629202	0	0	1.44544	2.09284	CDH6;PATJ;CDH2;PARD3;CDH11;CDH24;NECTIN3
DNA Double Strand Break Response R-HSA-5693606	7/61	0.235064	0.629202	0	0	1.44544	2.09284	BARD1;EYA1;NSD2;EYA4;BRCA1;BAZ1B;RPS27A
Oxidative Stress Induced Senescence R-HSA-2559580	10/93	0.235174	0.629202	0	0	1.34376	1.945	TNRC6C;PHC2;TFDP1;CDK6;E2F1;RPS27A;TNRC6A;MAP3K5;MAP2K6;EZH2
MHC Class II Antigen Presentation R-HSA-2132295	11/104	0.236842	0.63247	0	0	1.31928	1.90025	CENPE;KIF18A;RACGAP1;KIF2A;KIF3A;AP1S2;KIF23;KIF2C;KIF11;KIF22;KIF15
Antiviral Mechanism By IFN-stimulated Genes R-HSA-1169410	9/83	0.243303	0.647355	0	0	1.35631	1.91708	RNASEL;EIF4E3;PDZD2;NUP155;NEDD4;FLNA;FLNB;RPS27A;JAK1
Metabolism Of Proteins R-HSA-392499	164/1890	0.245781	0.647355	0	0	1.06453	1.49387	SEMA5A;SEMA5B;SPON1;THSD7B;RPL32;TUSC3;LRR1;RPL34;CCNF;CCP110;SMC5;ZDHHC2;MANEA;RPS14;LGALS1;RPS16;EVA1A;RPS19;CDH2;THSD7A;RPL37;LARGE1;SKP2;PIAS3;RPS9;AGTPBP1;WSB1;ALG6;IGFBP5;RPS7;IGFBP4;RPS8;RPL23;IGFBP3;RPS5;NSMCE2;VASH2;VASH1;ANK3;HSPG2;PIAS1;EEF1A1;LARS2;RAB30;MXRA8;SPARCL1;FKBP9;KDELR3;BLM;ENPEP;DNMT1;NRN1;SDC2;CDCA8;ADAMTS12;LTBP1;ADAMTS14;ADAMTS19;ARSJ;RAD21;ADAMTS17;ST8SIA4;TSPAN5;ARSI;…
Paradoxical Activation Of RAF Signaling By Kinase Inactive BRAF R-HSA-6802955	5/41	0.246489	0.647355	0	0	1.54832	2.16833	CNKSR2;KSR1;ITGB3;CAMK2A;FN1
Regulation Of Beta-Cell Development R-HSA-186712	5/41	0.246489	0.647355	0	0	1.54832	2.16833	NOTCH1;MAML2;AKT3;MAML3;FGF10
Interleukin-37 Signaling R-HSA-9008059	3/21	0.247438	0.647355	0	0	1.85755	2.59425	SMAD3;PTPN13;PTPN14
NOTCH2 Activation And Transmission Of Signal To Nucleus R-HSA-2979096	3/21	0.247438	0.647355	0	0	1.85755	2.59425	NOTCH2;CNTN1;RPS27A
Negative Regulation Of MET Activity R-HSA-6807004	3/21	0.247438	0.647355	0	0	1.85755	2.59425	SH3KBP1;PTPRJ;RPS27A
PI-3K cascade:FGFR1 R-HSA-5654689	3/21	0.247438	0.647355	0	0	1.85755	2.59425	FGF13;FGF10;FGFR1
SHC1 Events In ERBB2 Signaling R-HSA-1250196	3/21	0.247438	0.647355	0	0	1.85755	2.59425	ERBB2;NRG1;PRKCA
TP53 Regulates Transcription Of Additional Cell Cycle Genes With Uncertain Roles In P53 Pathway R-HSA-6804115	3/21	0.247438	0.647355	0	0	1.85755	2.59425	NPM1;PLAGL1;CDC25C
Unblocking Of NMDA Receptors	Glutamate Binding And Activation R-HSA-438066	2024-03-21	0.247438	0.647355	0	0	1.85755	2.59425	CAMK2A;GRIA3;GRIA4
Antigen Activates B Cell Receptor Leading To Second Messenger Generation R-HSA-983695	4/31	0.249638	0.650711	0	0	1.65135	2.29165	SH3KBP1;ORAI2;ITPR2;FYN
EGFR Downregulation R-HSA-182971	4/31	0.249638	0.650711	0	0	1.65135	2.29165	SH3KBP1;SPRY1;PTPRK;RPS27A
CREB1 Phosphorylation Thru Activation Of Adenylate Cyclase R-HSA-442720	2/12	0.259699	0.664718	0	0	2.22868	3.00477	PRKAR1B;PRKCA
Disorders Of Developmental Biology R-HSA-9675151	2/12	0.259699	0.664718	0	0	2.22868	3.00477	TBL1XR1;PRKCA
FGFR1c Ligand Binding And Activation R-HSA-190373	2/12	0.259699	0.664718	0	0	2.22868	3.00477	FGF13;FGFR1
FGFR3 Mutant Receptor Activation R-HSA-2033514	2/12	0.259699	0.664718	0	0	2.22868	3.00477	FGF13;FGFR3
Frs2-mediated Activation R-HSA-170968	2/12	0.259699	0.664718	0	0	2.22868	3.00477	NTRK1;NGF
HDR Thru MMEJ (alt-NHEJ) R-HSA-5685939	2/12	0.259699	0.664718	0	0	2.22868	3.00477	LRIG3;BRCA2
Hyaluronan Uptake And Degradation R-HSA-2160916	2/12	0.259699	0.664718	0	0	2.22868	3.00477	HEXB;HMMR
PECAM1 Interactions R-HSA-210990	2/12	0.259699	0.664718	0	0	2.22868	3.00477	ITGB3;FYN
Platelet Adhesion To Exposed Collagen R-HSA-75892	2/12	0.259699	0.664718	0	0	2.22868	3.00477	ITGB1;FYN
TP53 Regulates Transcription Of Death Receptors And Ligands R-HSA-6803211	2/12	0.259699	0.664718	0	0	2.22868	3.00477	PPP1R13B;IGFBP3
Activation Of Gene Expression By SREBF (SREBP) R-HSA-2426168	5/42	0.262469	0.668189	0	0	1.50639	2.01498	NCOA1;MBD4;CHD9;TBL1XR1;LIN9
Defective Pyroptosis R-HSA-9710421	5/42	0.262469	0.668189	0	0	1.50639	2.01498	PRIM2;POLA1;DNMT1;PRIM1;EZH2
Signaling By SCF-KIT R-HSA-1433557	5/42	0.262469	0.668189	0	0	1.50639	2.01498	GRB10;FYN;PRKCA;GAB2;SH2B2
Nuclear Signaling By ERBB4 R-HSA-1251985	4/32	0.268301	0.680987	0	0	1.59228	2.09488	SPARC;CXCL12;STMN1;NRG1
Ion Transport By P-type ATPases R-HSA-936837	6/53	0.269617	0.680987	0	0	1.42315	1.86539	CAMK2A;ATP2B4;ATP11C;ATP10A;ATP1A2;ATP2B1
Nuclear Envelope Breakdown R-HSA-2980766	6/53	0.269617	0.680987	0	0	1.42315	1.86539	NUP155;NEK6;CDK1;PRKCA;LMNB1;TMPO
ADP Signaling Thru P2Y Purinoceptor 12 R-HSA-392170	3/22	0.270378	0.680987	0	0	1.75969	2.30156	GNG2;GNB4;GNAI1
FRS-mediated FGFR1 Signaling R-HSA-5654693	3/22	0.270378	0.680987	0	0	1.75969	2.30156	FGF13;FGF10;FGFR1
RNA Polymerase III Transcription Termination R-HSA-73980	3/22	0.270378	0.680987	0	0	1.75969	2.30156	NFIX;NFIA;NFIB
G Alpha (I) Signaling Events R-HSA-418594	29/312	0.275004	0.69141	0	0	1.14367	1.47644	GPSM1;GPSM2;PDE1C;CAMK2A;LPAR1;ITPR2;ADCY2;ADCY7;ADCY6;GNAI1;ADCY5;PPP3CA;GNA14;PPP3CB;GNG2;GRM7;S1PR3;RGS22;S1PR2;PDE4D;PLA2G4A;PRKCA;PDYN;CXCL12;PRKAR1B;NBEA;GNAS;GNB4;ACKR3
Interleukin-12 Family Signaling R-HSA-447115	6/54	0.284111	0.713044	0	0	1.39342	1.75347	CNN2;ANXA2;PDCD4;MSN;LMNB1;JAK1
Keratan Sulfate/Keratin Metabolism R-HSA-1638074	4/33	0.287199	0.713564	0	0	1.53729	1.9179	HEXB;CHST1;B4GALT6;ST3GAL1
Negative Regulation Of FGFR1 Signaling R-HSA-5654726	4/33	0.287199	0.713564	0	0	1.53729	1.9179	RPS27A;FGF13;FGF10;FGFR1
Sialic Acid Metabolism R-HSA-4085001	4/33	0.287199	0.713564	0	0	1.53729	1.9179	ST8SIA2;ST8SIA4;ST6GALNAC3;ST3GAL1
Signaling By WNT In Cancer R-HSA-4791275	4/33	0.287199	0.713564	0	0	1.53729	1.9179	AMER1;TCF7L2;DKK2;LRP6
Signaling By High-Kinase Activity BRAF Mutants R-HSA-6802948	4/33	0.287199	0.713564	0	0	1.53729	1.9179	CNKSR2;KSR1;ITGB3;FN1
ESR-mediated Signaling R-HSA-8939211	18/188	0.287338	0.713564	0	0	1.18108	1.47292	NCOA1;MBD4;MMP2;SMC1A;ESR2;GNAI1;IGF1R;TNRC6C;CXCL12;XPO1;GNG2;RAD21;AKT3;BCL2;GNB4;PMEPA1;S1PR3;TNRC6A
Apoptosis Induced DNA Fragmentation R-HSA-140342	2/13	0.291348	0.714759	0	0	2.02596	2.49849	HMGB2;HMGB1
ERBB2 Activates PTK6 Signaling R-HSA-8847993	2/13	0.291348	0.714759	0	0	2.02596	2.49849	ERBB2;NRG1
FGFR3 Ligand Binding And Activation R-HSA-190239	2/13	0.291348	0.714759	0	0	2.02596	2.49849	FGF13;FGFR3
FGFRL1 Modulation Of FGFR1 Signaling R-HSA-5658623	2/13	0.291348	0.714759	0	0	2.02596	2.49849	FGF13;FGF10
PTK6 Regulates RHO GTPases	RAS GTPase And MAP Kinases R-HSA-8849471	2024-02-13	0.291348	0.714759	0	0	2.02596	2.49849	SYNGAP1;PXDN
Phospholipase C-mediated Cascade; FGFR3 R-HSA-5654227	2/13	0.291348	0.714759	0	0	2.02596	2.49849	FGF13;FGFR3
TFAP2 (AP-2) Family Regulates Transcription Of Growth Factors And Their Receptors R-HSA-8866910	2/13	0.291348	0.714759	0	0	2.02596	2.49849	ATAD2;ERBB2
CD28 Dependent PI3K/Akt Signaling R-HSA-389357	3/23	0.293534	0.716405	0	0	1.67161	2.049	AKT3;FYN;MAP3K14
Miscellaneous Transport And Binding Events R-HSA-5223345	3/23	0.293534	0.716405	0	0	1.67161	2.049	TUSC3;NIPAL2;LRRC8C
Signaling By NTRK2 (TRKB) R-HSA-9006115	3/23	0.293534	0.716405	0	0	1.67161	2.049	NTRK2;NTF3;FYN
Sphingolipid Metabolism R-HSA-428157	9/89	0.311029	0.7578	0	0	1.25418	1.46472	B3GALNT1;CERS6;PRKD3;HEXB;ARSJ;ARSI;PRKD1;PLPP3;ARSB
Glycosphingolipid Metabolism R-HSA-1660662	5/45	0.311633	0.757967	0	0	1.39318	1.62436	B3GALNT1;HEXB;ARSJ;ARSI;ARSB
Sensory Processing Of Sound By Inner Hair Cells Of Cochlea R-HSA-9662360	7/67	0.313661	0.761595	0	0	1.30047	1.50782	RIPOR2;PCDH15;ATP2B4;OTOF;MSN;ATP2B1;SPTBN1
Estrogen-dependent Nuclear Events Downstream Of ESR-membrane Signaling R-HSA-9634638	3/24	0.316807	0.765302	0	0	1.59192	1.82986	XPO1;AKT3;BCL2
Interleukin-6 Family Signaling R-HSA-6783589	3/24	0.316807	0.765302	0	0	1.59192	1.82986	CNTFR;CCM2;JAK1
Thromboxane Signaling Thru TP Receptor R-HSA-428930	3/24	0.316807	0.765302	0	0	1.59192	1.82986	GNA14;GNG2;GNB4
Creation Of C4 And C2 Activators R-HSA-166786	2/14	0.32281	0.770613	0	0	1.85703	2.09973	COLEC11;COLEC10
Prolonged ERK Activation Events R-HSA-169893	2/14	0.32281	0.770613	0	0	1.85703	2.09973	NTRK1;NGF
Regulation Of TP53 Activity Thru Association With Co-factors R-HSA-6804759	2/14	0.32281	0.770613	0	0	1.85703	2.09973	PPP1R13B;AKT3
Retrograde Neurotrophin Signaling R-HSA-177504	2/14	0.32281	0.770613	0	0	1.85703	2.09973	NTRK1;NGF
Role Of LAT2/NTAL/LAB On Calcium Mobilization R-HSA-2730905	2/14	0.32281	0.770613	0	0	1.85703	2.09973	FYN;GAB2
Synthesis Of IP2	IP	And Ins In Cytosol R-HSA-1855183	2024-02-14	0.32281	0.770613	0	0	1.85703	2.09973	INPP4A;IMPA2
TP53 Regulates Transcription Of Additional Cell Death Genes With Uncertain Roles In P53-Dependent Apoptosis R-HSA-6803205	2/14	0.32281	0.770613	0	0	1.85703	2.09973	PPP1R13B;BIRC5
Vesicle-mediated Transport R-HSA-5653656	56/637	0.324103	0.772399	0	0	1.07592	1.21224	SCARB2;SPARC;SH3KBP1;DENND5B;KIF11;FNBP1L;KIF15;AKT3;AP1S2;DENND5A;KIF21B;SBF2;SH3D19;RAB8B;FNBP1;DENND2A;WNT5A;PLA2G4A;KIF23;ANK3;KIF22;TBC1D1;RAB30;KIF2A;COL4A2;KIFC1;COL4A1;RIN3;KIF2C;KDELR3;KIF20B;COLEC12;COLEC11;RHOBTB3;GGA2;GRK3;RACGAP1;KIF3A;REPS2;RPS27A;SPTBN1;TBC1D16;ANKRD28;SYT1;DTNBP1;MYO5A;SYNJ2;IGF2R;COL1A1;CENPE;COL3A1;KIF18A;COL1A2;KIF18B;DLC1;KIF26B
NR1H2 And NR1H3-mediated Signaling R-HSA-9024446	5/46	0.328306	0.780197	0	0	1.35913	1.51381	NCOA1;TNRC6C;TBL1XR1;PLTP;TNRC6A
Cytoprotection By HMOX1 R-HSA-9707564	6/57	0.328475	0.780197	0	0	1.31124	1.4598	NCOA1;MBD4;BRIP1;CHD9;TBL1XR1;LIN9
G Beta:Gamma Signaling Thru PI3Kgamma R-HSA-392451	3/25	0.340105	0.784413	0	0	1.51948	1.63876	GNG2;AKT3;GNB4
Gap-filling DNA Repair Synthesis And Ligation In GG-NER R-HSA-5696397	3/25	0.340105	0.784413	0	0	1.51948	1.63876	LRIG3;RPS27A;POLE
NOTCH3 Activation And Transmission Of Signal To Nucleus R-HSA-9013507	3/25	0.340105	0.784413	0	0	1.51948	1.63876	NOTCH3;TACC3;RPS27A
Infectious Disease R-HSA-5663205	83/961	0.340505	0.784413	0	0	1.05551	1.13713	ITGB1;NRP1;PATJ;RPL32;WIPF1;TUSC3;SH3KBP1;RPLP1;RPL34;PSIP1;PTH1R;ANTXR2;ZDHHC2;ANTXR1;RPS14;RPS16;XPO1;RPS19;AKT3;AP1S2;RPLP2;RPL37;JAK1;VAV3;RPS9;ITGA4;RPS7;IFNGR1;RPS8;RPL23;RPS5;WNT5A;RPL13A;PRKCA;HSPG2;PARP8;STX1B;PRKAR1B;TBL1XR1;RPL37A;ST6GALNAC3;CALCRL;SDC2;SDC3;NEDD4L;ITPR2;ADCY2;ATP1A2;ADCY7;GNAI1;ADCY6;PHF21A;ADCY5;GNG2;RPS15A;MGAT5;GPC3;FYN;RPS27A;GPC6;ST3GAL1;MAP2K6;GGT5;DUT;NPM1;RRM1…
HSF1-dependent Transactivation R-HSA-3371571	4/36	0.344745	0.784413	0	0	1.39294	1.48342	CAMK2A;SERPINH1;COL4A6;TNFRSF21
Regulation Of TP53 Degradation R-HSA-6804757	4/36	0.344745	0.784413	0	0	1.39294	1.48342	CCNA2;AKT3;CDK1;RPS27A
Signaling By FGFR1 In Disease R-HSA-5655302	4/36	0.344745	0.784413	0	0	1.39294	1.48342	LRRFIP1;GAB2;FGF13;FGFR1
Abacavir Transmembrane Transport R-HSA-2161517	1/5	0.349499	0.784413	0	0	2.78506	2.92781	ABCG2
Acetylcholine Inhibits Contraction Of Outer Hair Cells R-HSA-9667769	1/5	0.349499	0.784413	0	0	2.78506	2.92781	KCNN2
Activated NTRK2 Signals Thru CDK5 R-HSA-9032845	1/5	0.349499	0.784413	0	0	2.78506	2.92781	NTRK2
Arachidonate Production From DAG R-HSA-426048	1/5	0.349499	0.784413	0	0	2.78506	2.92781	DAGLA
Biosynthesis Of E-series 18(S)-resolvins R-HSA-9018896	1/5	0.349499	0.784413	0	0	2.78506	2.92781	HPGD
Diseases Of Base Excision Repair R-HSA-9605308	1/5	0.349499	0.784413	0	0	2.78506	2.92781	NEIL3
Disinhibition Of SNARE Formation R-HSA-114516	1/5	0.349499	0.784413	0	0	2.78506	2.92781	PRKCA
FBXW7 Mutants And NOTCH1 In Cancer R-HSA-2644605	1/5	0.349499	0.784413	0	0	2.78506	2.92781	NOTCH1
IRF3 Mediated Activation Of Type 1 IFN R-HSA-1606341	1/5	0.349499	0.784413	0	0	2.78506	2.92781	DTX4
IRS Activation R-HSA-74713	1/5	0.349499	0.784413	0	0	2.78506	2.92781	GRB10
LRR FLII-interacting Protein 1 (LRRFIP1) Activates Type I IFN Production R-HSA-3134973	1/5	0.349499	0.784413	0	0	2.78506	2.92781	LRRFIP1
N-glycan Trimming And Elongation In cis-Golgi R-HSA-964739	1/5	0.349499	0.784413	0	0	2.78506	2.92781	MANEA
PKA-mediated Phosphorylation Of Key Metabolic Factors R-HSA-163358	1/5	0.349499	0.784413	0	0	2.78506	2.92781	PRKCA
RUNX2 Regulates Chondrocyte Maturation R-HSA-8941284	1/5	0.349499	0.784413	0	0	2.78506	2.92781	GLI2
RUNX3 Regulates BCL2L11 (BIM) Transcription R-HSA-8952158	1/5	0.349499	0.784413	0	0	2.78506	2.92781	SMAD3
Regulation Of HMOX1 Expression And Activity R-HSA-9707587	1/5	0.349499	0.784413	0	0	2.78506	2.92781	BRIP1
SARS-CoV-2 Targets PDZ Proteins In Cell-Cell Junction R-HSA-9705677	1/5	0.349499	0.784413	0	0	2.78506	2.92781	PATJ
Synthesis Of PIPs At ER Membrane R-HSA-1483248	1/5	0.349499	0.784413	0	0	2.78506	2.92781	PI4K2B
TFAP2A Acts As A Transcriptional Repressor During Retinoic Acid Induced Cell Differentiation R-HSA-8869496	1/5	0.349499	0.784413	0	0	2.78506	2.92781	NPM1
Tachykinin Receptors Bind Tachykinins R-HSA-380095	1/5	0.349499	0.784413	0	0	2.78506	2.92781	TACR3
VLDL Clearance R-HSA-8964046	1/5	0.349499	0.784413	0	0	2.78506	2.92781	VLDLR
Activation Of BAD And Translocation To Mitochondria R-HSA-111447	2/15	0.353902	0.784413	0	0	1.71409	1.78048	AKT3;BCL2
Constitutive Signaling By NOTCH1 HD Domain Mutants R-HSA-2691232	2/15	0.353902	0.784413	0	0	1.71409	1.78048	NOTCH1;RPS27A
ERBB2 Regulates Cell Motility R-HSA-6785631	2/15	0.353902	0.784413	0	0	1.71409	1.78048	ERBB2;NRG1
GRB2 Events In ERBB2 Signaling R-HSA-1963640	2/15	0.353902	0.784413	0	0	1.71409	1.78048	ERBB2;NRG1
GRB2:SOS Provides Linkage To MAPK Signaling For Integrins R-HSA-354194	2/15	0.353902	0.784413	0	0	1.71409	1.78048	ITGB3;FN1
InlB-mediated Entry Of Listeria Monocytogenes Into Host Cell R-HSA-8875360	2/15	0.353902	0.784413	0	0	1.71409	1.78048	SH3KBP1;RPS27A
Negative Regulation Of FLT3 R-HSA-9706369	2/15	0.353902	0.784413	0	0	1.71409	1.78048	PTPRJ;RPS27A
Regulation Of Innate Immune Responses To Cytosolic DNA R-HSA-3134975	2/15	0.353902	0.784413	0	0	1.71409	1.78048	DTX4;RPS27A
Signaling By Activin R-HSA-1502540	2/15	0.353902	0.784413	0	0	1.71409	1.78048	SMAD3;INHBA
Signaling By FLT3 ITD And TKD Mutants R-HSA-9703648	2/15	0.353902	0.784413	0	0	1.71409	1.78048	GAB2;BCL2L1
Synthesis Of Bile Acids And Bile Salts Via 27-Hydroxycholesterol R-HSA-193807	2/15	0.353902	0.784413	0	0	1.71409	1.78048	NCOA1;CYP7B1
WNT5A-dependent Internalization Of FZD4 R-HSA-5099900	2/15	0.353902	0.784413	0	0	1.71409	1.78048	WNT5A;PRKCA
cGMP Effects R-HSA-418457	2/15	0.353902	0.784413	0	0	1.71409	1.78048	PDE5A;PRKG1
p130Cas Linkage To MAPK Signaling For Integrins R-HSA-372708	2/15	0.353902	0.784413	0	0	1.71409	1.78048	ITGB3;FN1
DNA Replication Pre-Initiation R-HSA-69002	12/127	0.354037	0.784413	0	0	1.1632	1.20781	POLA1;PRIM2;DBF4;CDC45;PRIM1;MCM4;CDC7;MCM10;MCM5;CDC6;RPS27A;POLE
PI Metabolism R-HSA-1483255	8/82	0.363315	0.800034	0	0	1.20488	1.21992	INPP4A;PI4K2B;TNFAIP8;PIP4K2A;SYNJ2;PTPN13;SBF2;PIK3C2B
APC-Cdc20 Mediated Degradation Of Nek2A R-HSA-179409	3/26	0.363344	0.800034	0	0	1.45334	1.47137	BUB1B;RPS27A;MAD2L1
Attenuation Phase R-HSA-3371568	3/26	0.363344	0.800034	0	0	1.45334	1.47137	SERPINH1;COL4A6;TNFRSF21
N-glycan Antennae Elongation In medial/trans-Golgi R-HSA-975576	3/26	0.363344	0.800034	0	0	1.45334	1.47137	MGAT5;ST8SIA2;B4GALT6
Regulation Of TP53 Expression And Degradation R-HSA-6806003	4/37	0.364036	0.800315	0	0	1.35066	1.36485	CCNA2;AKT3;CDK1;RPS27A
PIP3 Activates AKT Signaling R-HSA-1257604	24/268	0.365429	0.802134	0	0	1.09675	1.10407	PDGFRB;USP13;PDGFRA;PHC2;PHLPP1;NRG1;GAB2;ESR2;HDAC7;TNRC6C;NEDD4;AKT3;ERBB2;PIP4K2A;SNAI2;FYN;RPS27A;FGF13;FGFR3;FRK;TNRC6A;EZH2;FGF10;FGFR1
Meiotic Synapsis R-HSA-1221632	6/60	0.373634	0.818747	0	0	1.23819	1.21897	RAD21;PMEPA1;BRCA1;SMC1A;LMNB1;SYNE1
Translation R-HSA-72766	25/281	0.374152	0.818747	0	0	1.08884	1.07043	RPL32;RPL34;RPLP1;RPS14;RPS16;RPS15A;RPS19;RPLP2;RPL37;RPS27A;RPL41;RPS9;RPS7;RPS8;RPL23;RPS5;RPL13A;RPL35A;EEF1A1;LARS2;RPS29;RPL27A;RPL37A;RPS20;RPS21
Signaling By EGFR R-HSA-177929	5/49	0.378699	0.82742	0	0	1.26625	1.22955	SH3KBP1;PXDN;SPRY1;PTPRK;RPS27A
PI3K Events In ERBB2 Signaling R-HSA-1963642	2/16	0.384471	0.828964	0	0	1.59156	1.52136	ERBB2;NRG1
Plasma Lipoprotein Assembly R-HSA-8963898	2/16	0.384471	0.828964	0	0	1.59156	1.52136	BMP1;PRKCA
STING Mediated Induction Of Host Immune Responses R-HSA-1834941	2/16	0.384471	0.828964	0	0	1.59156	1.52136	CGAS;DTX4
SUMOylation Of DNA Methylation Proteins R-HSA-4655427	2/16	0.384471	0.828964	0	0	1.59156	1.52136	DNMT1;PHC2
Signaling By NTRK3 (TRKC) R-HSA-9034015	2/16	0.384471	0.828964	0	0	1.59156	1.52136	PTPRS;NTF3
Synthesis Of PIPs At Early Endosome Membrane R-HSA-1660516	2/16	0.384471	0.828964	0	0	1.59156	1.52136	INPP4A;PI4K2B
Translesion Synthesis By REV1 R-HSA-110312	2/16	0.384471	0.828964	0	0	1.59156	1.52136	REV3L;RPS27A
VLDLR Internalisation And Degradation R-HSA-8866427	2/16	0.384471	0.828964	0	0	1.59156	1.52136	VLDLR;RPS27A
Anti-inflammatory Response Favoring Leishmania Infection R-HSA-9662851	15/165	0.384667	0.828964	0	0	1.11464	1.0649	GGT5;CALCRL;ITPR2;PRKCA;ADCY2;PTH1R;ADCY7;ADCY6;GNAI1;ADCY5;GNG2;PRKAR1B;GNAS;GNB4;FYN
Acyl Chain Remodelling Of PC R-HSA-1482788	3/27	0.386446	0.829017	0	0	1.39271	1.32413	LPCAT2;LPCAT1;PLA2G4A
Integrin Signaling R-HSA-354192	3/27	0.386446	0.829017	0	0	1.39271	1.32413	ITGB3;FN1;RASGRP2
Synthesis Of PC R-HSA-1483191	3/27	0.386446	0.829017	0	0	1.39271	1.32413	SLC44A2;SH2D3C;LPCAT1
Signaling By FGFR In Disease R-HSA-1226099	6/61	0.388751	0.832701	0	0	1.21561	1.14853	LRRFIP1;GAB2;FGF13;FGFR3;FGF10;FGFR1
ADORA2B Mediated Anti-Inflammatory Cytokine Production R-HSA-9660821	12/131	0.394934	0.837244	0	0	1.12385	1.0441	CALCRL;GNG2;PRKAR1B;GNAS;GNB4;PRKCA;ADCY2;PTH1R;ADCY7;ADCY6;GNAI1;ADCY5
Apoptosis R-HSA-109581	16/178	0.396105	0.837244	0	0	1.10082	1.01944	PPP1R13B;UNC5B;DCC;HMGB2;HMGB1;UACA;LMNB1;ARHGAP10;TFDP1;AKT3;BCL2;E2F1;CLSPN;VIM;RPS27A;BCL2L1
Transcriptional Regulation By VENTX R-HSA-8853884	4/39	0.402493	0.837244	0	0	1.27334	1.15884	TNRC6C;TCF7L2;LEF1;TNRC6A
Translesion Synthesis By Y Family DNA Polymerases Bypasses Lesions On DNA Template R-HSA-110313	4/39	0.402493	0.837244	0	0	1.27334	1.15884	PCLAF;REV3L;RPS27A;POLE
APOBEC3G Mediated Resistance To HIV-1 R-HSA-180689	1/6	0.403114	0.837244	0	0	2.22793	2.02416	PSIP1
Activated NTRK2 Signals Thru PI3K R-HSA-9028335	1/6	0.403114	0.837244	0	0	2.22793	2.02416	NTRK2
Activated NTRK3 Signals Thru PI3K R-HSA-9603381	1/6	0.403114	0.837244	0	0	2.22793	2.02416	NTF3
Acyl Chain Remodeling Of CL R-HSA-1482798	1/6	0.403114	0.837244	0	0	2.22793	2.02416	PLA2G4A
Biosynthesis Of EPA-derived SPMs R-HSA-9018679	1/6	0.403114	0.837244	0	0	2.22793	2.02416	HPGD
FLT3 Signaling Thru SRC Family Kinases R-HSA-9706374	1/6	0.403114	0.837244	0	0	2.22793	2.02416	FYN
GDP-fucose Biosynthesis R-HSA-6787639	1/6	0.403114	0.837244	0	0	2.22793	2.02416	GMDS
Microbial Modulation Of RIPK1-mediated Regulated Necrosis R-HSA-9686347	1/6	0.403114	0.837244	0	0	2.22793	2.02416	RRM1
PTK6 Promotes HIF1A Stabilization R-HSA-8857538	1/6	0.403114	0.837244	0	0	2.22793	2.02416	LRRK2
Protein Repair R-HSA-5676934	1/6	0.403114	0.837244	0	0	2.22793	2.02416	MSRB3
RAS Signaling Downstream Of NF1 Loss-Of-Function Variants R-HSA-6802953	1/6	0.403114	0.837244	0	0	2.22793	2.02416	NF1
RUNX3 Regulates Immune Response And Cell Migration R-HSA-8949275	1/6	0.403114	0.837244	0	0	2.22793	2.02416	ITGA4
Signaling By LRP5 Mutants R-HSA-5339717	1/6	0.403114	0.837244	0	0	2.22793	2.02416	DKK2
Synthesis Of Lipoxins (LX) R-HSA-2142700	1/6	0.403114	0.837244	0	0	2.22793	2.02416	HPGD
TNFR1-mediated Ceramide Production R-HSA-5626978	1/6	0.403114	0.837244	0	0	2.22793	2.02416	RACK1
WNT Mediated Activation Of DVL R-HSA-201688	1/6	0.403114	0.837244	0	0	2.22793	2.02416	CSNK1E
Asymmetric Localization Of PCP Proteins R-HSA-4608870	6/62	0.403861	0.837244	0	0	1.19384	1.08244	FZD2;VANGL2;SMURF2;SMURF1;WNT5A;RPS27A
Signaling By BRAF And RAF1 Fusions R-HSA-6802952	6/62	0.403861	0.837244	0	0	1.19384	1.08244	CNKSR2;MPRIP;KSR1;ITGB3;CAMK2A;FN1
Downstream Signal Transduction R-HSA-186763	3/28	0.409341	0.843541	0	0	1.33692	1.19415	PDGFRB;PDGFRA;SYNGAP1
Interconversion Of Nucleotide Di- And Triphosphates R-HSA-499943	3/28	0.409341	0.843541	0	0	1.33692	1.19415	DUT;RRM1;TYMS
Keratan Sulfate Biosynthesis R-HSA-2022854	3/28	0.409341	0.843541	0	0	1.33692	1.19415	CHST1;B4GALT6;ST3GAL1
Activated Point Mutants Of FGFR2 R-HSA-2033519	2/17	0.414392	0.843541	0	0	1.48538	1.30853	FGF13;FGF10
Formation Of Senescence-Associated Heterochromatin Foci (SAHF) R-HSA-2559584	2/17	0.414392	0.843541	0	0	1.48538	1.30853	HMGA2;LMNB1
Gastrulation R-HSA-9758941	2/17	0.414392	0.843541	0	0	1.48538	1.30853	SMAD3;LEF1
Metabolism Of Folate And Pterines R-HSA-196757	2/17	0.414392	0.843541	0	0	1.48538	1.30853	DHFR;MTHFD1L
SHC-mediated cascade:FGFR3 R-HSA-5654704	2/17	0.414392	0.843541	0	0	1.48538	1.30853	FGF13;FGFR3
Signaling By Cytosolic FGFR1 Fusion Mutants R-HSA-1839117	2/17	0.414392	0.843541	0	0	1.48538	1.30853	GAB2;LRRFIP1
TNF Receptor Superfamily (TNFSF) Members Mediating Non-Canonical NF-kB Pathway R-HSA-5676594	2/17	0.414392	0.843541	0	0	1.48538	1.30853	CD40;MAP3K14
Translesion Synthesis By POLI R-HSA-5656121	2/17	0.414392	0.843541	0	0	1.48538	1.30853	REV3L;RPS27A
Translesion Synthesis By POLK R-HSA-5655862	2/17	0.414392	0.843541	0	0	1.48538	1.30853	REV3L;RPS27A
Signaling By FGFR R-HSA-190236	8/86	0.414632	0.843541	0	0	1.14284	1.00611	RBFOX2;FLRT2;FLRT3;RPS27A;FGF13;FGFR3;FGF10;FGFR1
Visual Phototransduction R-HSA-2187338	9/98	0.41832	0.849825	0	0	1.1268	0.982014	SDC2;SDC3;GPC3;SDC1;PRKCA;AGRN;HSPG2;GPC6;LRP12
ISG15 Antiviral Mechanism R-HSA-1169408	7/75	0.423784	0.859693	0	0	1.14697	0.98471	EIF4E3;PDZD2;NUP155;NEDD4;FLNB;RPS27A;JAK1
APC/C-mediated Degradation Of Cell Cycle Proteins R-HSA-174143	8/87	0.427462	0.865915	0	0	1.12831	0.958941	CCNA2;CDK1;BUB1B;FBXO5;SKP2;RPS27A;AURKB;MAD2L1
Apoptotic Execution Phase R-HSA-75153	5/52	0.428982	0.867756	0	0	1.18523	1.00311	HMGB2;HMGB1;CLSPN;VIM;LMNB1
Activation Of G Protein Gated Potassium Channels R-HSA-1296041	3/29	0.431966	0.868834	0	0	1.28543	1.079	GNG2;GNB4;KCNJ3
Disassembly Of Destruction Complex And Recruitment Of AXIN To Membrane R-HSA-4641262	3/29	0.431966	0.868834	0	0	1.28543	1.079	AMER1;FZD2;LRP6
Negative Regulation Of FGFR3 Signaling R-HSA-5654732	3/29	0.431966	0.868834	0	0	1.28543	1.079	RPS27A;FGF13;FGFR3
SUMOylation Of Intracellular Receptors R-HSA-4090294	3/29	0.431966	0.868834	0	0	1.28543	1.079	PIAS3;THRA;PIAS1
Intraflagellar Transport R-HSA-5620924	4/41	0.440501	0.869076	0	0	1.20438	0.987401	IFT74;KIF3A;IFT81;IFT80
Acyl Chain Remodelling Of PG R-HSA-1482925	2/18	0.443565	0.869076	0	0	1.39247	1.13195	LPCAT1;PLA2G4A
G Beta:Gamma Signaling Thru BTK R-HSA-8964315	2/18	0.443565	0.869076	0	0	1.39247	1.13195	GNG2;GNB4
Lewis Blood Group Biosynthesis R-HSA-9037629	2/18	0.443565	0.869076	0	0	1.39247	1.13195	FUT9;B3GALT1
MECP2 Regulates Neuronal Receptors And Channels R-HSA-9022699	2/18	0.443565	0.869076	0	0	1.39247	1.13195	NOTCH1;SLC2A3
Norepinephrine Neurotransmitter Release Cycle R-HSA-181430	2/18	0.443565	0.869076	0	0	1.39247	1.13195	RIMS1;SYT1
PI-3K cascade:FGFR3 R-HSA-5654710	2/18	0.443565	0.869076	0	0	1.39247	1.13195	FGF13;FGFR3
Phospholipase C-mediated Cascade; FGFR2 R-HSA-5654221	2/18	0.443565	0.869076	0	0	1.39247	1.13195	FGF13;FGF10
Recycling Of Bile Acids And Salts R-HSA-159418	2/18	0.443565	0.869076	0	0	1.39247	1.13195	NCOA1;STARD5
Signaling By FLT3 Fusion Proteins R-HSA-9703465	2/18	0.443565	0.869076	0	0	1.39247	1.13195	GAB2;SPTBN1
Mitotic Prophase R-HSA-68875	10/112	0.444005	0.869076	0	0	1.09232	0.886875	NUP155;NEK6;NCAPG2;CDK1;PRKCA;MASTL;SMC4;TMPO;LMNB1;MCPH1
Nuclear Receptor Transcription Pathway R-HSA-383280	5/53	0.445583	0.869076	0	0	1.16048	0.938099	MBD4;THRA;NR2F1;RARB;ESR2
Metabolism Of Amino Acids And Derivatives R-HSA-71291	31/364	0.451052	0.869076	0	0	1.03738	0.825933	RPL32;RPL34;RPLP1;OAZ2;RPS14;HYKK;RPS16;RPS15A;RPS19;NAALAD2;RPLP2;RPL37;RPS27A;RIMKLB;SLC36A4;EEFSEC;RPL41;RPS9;RPS7;RPS8;RPL23;RPS5;RPL13A;RPL35A;RPS29;RPL27A;RPL37A;RPS20;RPS21;SERINC2;SERINC5
Signaling By Insulin Receptor R-HSA-74752	7/77	0.451301	0.869076	0	0	1.11408	0.886382	PDE3B;GRB10;GAB2;FGF13;FGFR3;FGF10;FGFR1
APEX1-Independent Resolution Of AP Sites Via Single Nucleotide Replacement Pathway R-HSA-5649702	1/7	0.452312	0.869076	0	0	1.85651	1.47292	LRIG3
Activated NTRK2 Signals Thru RAS R-HSA-9026519	1/7	0.452312	0.869076	0	0	1.85651	1.47292	NTRK2
Activated NTRK3 Signals Thru RAS R-HSA-9034864	1/7	0.452312	0.869076	0	0	1.85651	1.47292	NTF3
Cation-coupled Chloride Cotransporters R-HSA-426117	1/7	0.452312	0.869076	0	0	1.85651	1.47292	SLC12A2
Constitutive Signaling By NOTCH1 t(7;9)(NOTCH1:M1580 K2555) Translocation Mutant R-HSA-2660826	1/7	0.452312	0.869076	0	0	1.85651	1.47292	NOTCH1
Erythrocytes Take Up Oxygen And Release Carbon Dioxide R-HSA-1247673	1/7	0.452312	0.869076	0	0	1.85651	1.47292	MINDY4
FGFR3b Ligand Binding And Activation R-HSA-190371	1/7	0.452312	0.869076	0	0	1.85651	1.47292	FGFR3
FLT3 Signaling By CBL Mutants R-HSA-9706377	1/7	0.452312	0.869076	0	0	1.85651	1.47292	RPS27A
Insulin-like Growth Factor-2 mRNA Binding Proteins (IGF2BPs/IMPs/VICKZs) Bind RNA R-HSA-428359	1/7	0.452312	0.869076	0	0	1.85651	1.47292	IGF2
Interleukin-36 Pathway R-HSA-9014826	1/7	0.452312	0.869076	0	0	1.85651	1.47292	IL1RL2
LTC4-CYSLTR Mediated IL4 Production R-HSA-9664535	1/7	0.452312	0.869076	0	0	1.85651	1.47292	GGT5
Loss Of MECP2 Binding Ability To NCoR/SMRT Complex R-HSA-9022537	1/7	0.452312	0.869076	0	0	1.85651	1.47292	TBL1XR1
Modulation By Mtb Of Host Immune System R-HSA-9637628	1/7	0.452312	0.869076	0	0	1.85651	1.47292	RPS27A
Nectin/Necl Trans Heterodimerization R-HSA-420597	1/7	0.452312	0.869076	0	0	1.85651	1.47292	NECTIN3
Neurofascin Interactions R-HSA-447043	1/7	0.452312	0.869076	0	0	1.85651	1.47292	CNTN1
RUNX3 Regulates CDKN1A Transcription R-HSA-8941855	1/7	0.452312	0.869076	0	0	1.85651	1.47292	SMAD3
STAT5 Activation R-HSA-9645135	1/7	0.452312	0.869076	0	0	1.85651	1.47292	GAB2
Signaling By RNF43 Mutants R-HSA-5340588	1/7	0.452312	0.869076	0	0	1.85651	1.47292	LRP6
Vitamin C (Ascorbate) Metabolism R-HSA-196836	1/7	0.452312	0.869076	0	0	1.85651	1.47292	SLC2A3
Mitochondrial Biogenesis R-HSA-1592230	8/89	0.453029	0.869276	0	0	1.10033	0.871241	NCOA1;MBD4;CHD9;TBL1XR1;IDH2;LIN9;NRF1;PPARGC1A
Signaling By CSF3 (G-CSF) R-HSA-9674555	3/30	0.454266	0.870472	0	0	1.23776	0.976681	GAB2;RPS27A;JAK1
Reproduction R-HSA-1474165	10/113	0.455322	0.871318	0	0	1.08165	0.850991	BLM;RAD51;RAD21;PMEPA1;BRCA1;TEX15;BRCA2;SMC1A;LMNB1;SYNE1
Formation Of Incision Complex In GG-NER R-HSA-5696395	4/42	0.459241	0.877634	0	0	1.17262	0.912509	PIAS3;RPS27A;MNAT1;PIAS1
Oncogenic MAPK Signaling R-HSA-6802957	7/78	0.464968	0.887382	0	0	1.09833	0.841083	CNKSR2;MPRIP;KSR1;ITGB3;CAMK2A;FN1;NF1
MAPK6/MAPK4 Signaling R-HSA-5687128	8/90	0.465742	0.887663	0	0	1.08685	0.830491	TNRC6C;CCND3;XPO1;MMP2;CDK1;PRKCA;RPS27A;TNRC6A
FRS-mediated FGFR3 Signaling R-HSA-5654706	2/19	0.471909	0.892223	0	0	1.31049	0.984134	FGF13;FGFR3
GABA Synthesis	Release	Reuptake And Degradation R-HSA-888590	2024-02-19	0.471909	0.892223	0	0	1.31049	0.984134	RIMS1;SYT1
Listeria Monocytogenes Entry Into Host Cells R-HSA-8876384	2/19	0.471909	0.892223	0	0	1.31049	0.984134	SH3KBP1;RPS27A
Processive Synthesis On C-strand Of Telomere R-HSA-174414	2/19	0.471909	0.892223	0	0	1.31049	0.984134	BLM;DNA2
RHO GTPases Activate ROCKs R-HSA-5627117	2/19	0.471909	0.892223	0	0	1.31049	0.984134	MYH11;MYH10
Signaling By PDGFR In Disease R-HSA-9671555	2/19	0.471909	0.892223	0	0	1.31049	0.984134	PDGFRA;FIP1L1
Metalloprotease DUBs R-HSA-5689901	3/31	0.47619	0.899118	0	0	1.19349	0.885493	BARD1;BRCA1;RPS27A
Condensation Of Prophase Chromosomes R-HSA-2299718	4/43	0.477761	0.899675	0	0	1.14249	0.843896	NCAPG2;CDK1;SMC4;MCPH1
Regulation Of Cholesterol Biosynthesis By SREBP (SREBF) R-HSA-1655829	5/55	0.478389	0.899675	0	0	1.11394	0.821342	NCOA1;MBD4;CHD9;TBL1XR1;LIN9
Signaling By ALK Fusions And Activated Point Mutants R-HSA-9725370	5/55	0.478389	0.899675	0	0	1.11394	0.821342	EML4;NPM1;FN1;MSN;RRBP1
Signaling By Nuclear Receptors R-HSA-9006931	22/260	0.480783	0.900887	0	0	1.02977	0.75414	NCOA1;MBD4;MMP2;SMC1A;GNAI1;ESR2;IGF1R;TNRC6C;XPO1;CXCL12;GNG2;TBL1XR1;RAD21;ALDH1A2;AKT3;BCL2;GNB4;RARB;PMEPA1;S1PR3;PLTP;TNRC6A
Transport Of Inorganic Cations/Anions And Amino Acids/Oligopeptides R-HSA-425393	9/104	0.489968	0.900887	0	0	1.05528	0.752855	SLC12A2;SLC9A5;SLC24A3;SLC4A4;SLC36A4;SLC24A5;SLC8A1;SLC7A2;SLC38A4
Post-translational Modification: Synthesis Of GPI-anchored Proteins R-HSA-163125	8/92	0.490965	0.900887	0	0	1.06086	0.754676	NRN1;NEGR1;RTN4RL1;ALPL;CNTN3;CNTN4;MDGA1;RECK
Telomere Maintenance R-HSA-157579	8/92	0.490965	0.900887	0	0	1.06086	0.754676	CCNA2;ANKRD28;PRIM2;POLA1;BLM;DSCC1;PRIM1;DNA2
Meiotic Recombination R-HSA-912446	5/56	0.494548	0.900887	0	0	1.09204	0.768916	BLM;RAD51;BRCA1;TEX15;BRCA2
Cellular Senescence R-HSA-2559583	14/165	0.495203	0.900887	0	0	1.03275	0.725803	PHC2;HMGA2;ETS1;LMNB1;CCNA2;TNRC6C;CDK6;TFDP1;E2F1;RPS27A;TNRC6A;MAP3K5;MAP2K6;EZH2
Interleukin-3	Interleukin-5 And GM-CSF Signaling R-HSA-512988	1944-04-01	0.496029	0.900887	0	0	1.11387	0.780956	FYN;PRKCA;GAB2;JAK1
Sphingolipid De Novo Biosynthesis R-HSA-1660661	4/44	0.496029	0.900887	0	0	1.11387	0.780956	CERS6;PRKD3;PRKD1;PLPP3
2-LTR Circle Formation R-HSA-164843	1/8	0.497457	0.900887	0	0	1.5912	1.11105	PSIP1
CDC6 Association With ORC:origin Complex R-HSA-68689	1/8	0.497457	0.900887	0	0	1.5912	1.11105	CDC6
CREB3 Factors Activate Genes R-HSA-8874211	1/8	0.497457	0.900887	0	0	1.5912	1.11105	CREB3L1
EGFR Transactivation By Gastrin R-HSA-2179392	1/8	0.497457	0.900887	0	0	1.5912	1.11105	PRKCA
Fatty Acids Bound To GPR40 (FFAR1) Regulate Insulin Secretion R-HSA-434316	1/8	0.497457	0.900887	0	0	1.5912	1.11105	GNA14
InlA-mediated Entry Of Listeria Monocytogenes Into Host Cells R-HSA-8876493	1/8	0.497457	0.900887	0	0	1.5912	1.11105	RPS27A
Ligand-receptor Interactions R-HSA-5632681	1/8	0.497457	0.900887	0	0	1.5912	1.11105	PTCH1
Myoclonic Epilepsy Of Lafora R-HSA-3785653	1/8	0.497457	0.900887	0	0	1.5912	1.11105	RPS27A
Nef And Signal Transduction R-HSA-164944	1/8	0.497457	0.900887	0	0	1.5912	1.11105	FYN
Noncanonical Activation Of NOTCH3 R-HSA-9017802	1/8	0.497457	0.900887	0	0	1.5912	1.11105	NOTCH3
RUNX2 Regulates Genes Involved In Cell Migration R-HSA-8941332	1/8	0.497457	0.900887	0	0	1.5912	1.11105	AKT3
Regulation Of Gene Expression In Early Pancreatic Precursor Cells R-HSA-210747	1/8	0.497457	0.900887	0	0	1.5912	1.11105	FGF10
Role Of ABL In ROBO-SLIT Signaling R-HSA-428890	1/8	0.497457	0.900887	0	0	1.5912	1.11105	SLIT2
Sodium/Proton Exchangers R-HSA-425986	1/8	0.497457	0.900887	0	0	1.5912	1.11105	SLC9A5
Synthesis Of Epoxy (EET) And Dihydroxyeicosatrienoic Acids (DHET) R-HSA-2142670	1/8	0.497457	0.900887	0	0	1.5912	1.11105	CYP1B1
G-protein Beta:Gamma Signaling R-HSA-397795	3/32	0.497696	0.900887	0	0	1.15227	0.804014	GNG2;AKT3;GNB4
GPVI-mediated Activation Cascade R-HSA-114604	3/32	0.497696	0.900887	0	0	1.15227	0.804014	VAV3;PDPN;FYN
Termination Of Translesion DNA Synthesis R-HSA-5656169	3/32	0.497696	0.900887	0	0	1.15227	0.804014	PCLAF;RPS27A;POLE
Thrombin Signaling Thru Proteinase Activated Receptors (PARs) R-HSA-456926	3/32	0.497696	0.900887	0	0	1.15227	0.804014	GNA14;GNG2;GNB4
CD209 (DC-SIGN) Signaling R-HSA-5621575	2/20	0.499363	0.900887	0	0	1.23761	0.859425	PRKCA;FYN
FGFR2 Ligand Binding And Activation R-HSA-190241	2/20	0.499363	0.900887	0	0	1.23761	0.859425	FGF13;FGF10
G Beta:Gamma Signaling Thru CDC42 R-HSA-8964616	2/20	0.499363	0.900887	0	0	1.23761	0.859425	GNG2;GNB4
G Beta:Gamma Signaling Thru PLC Beta R-HSA-418217	2/20	0.499363	0.900887	0	0	1.23761	0.859425	GNG2;GNB4
Processing Of Intronless Pre-mRNAs R-HSA-77595	2/20	0.499363	0.900887	0	0	1.23761	0.859425	COLEC12;FIP1L1
Signaling By NOTCH4 R-HSA-9013694	7/81	0.50543	0.910674	0	0	1.05363	0.718936	NOTCH2;NOTCH1;SMAD3;MAML2;TACC3;MAML3;RPS27A
Orc1 Removal From Chromatin R-HSA-68949	6/69	0.507737	0.913669	0	0	1.06079	0.718991	CCNA2;MCM4;MCM5;CDC6;SKP2;RPS27A
Amino Acid Transport Across Plasma Membrane R-HSA-352230	3/33	0.518746	0.928764	0	0	1.1138	0.731033	SLC36A4;SLC7A2;SLC38A4
Glucagon-type Ligand Receptors R-HSA-420092	3/33	0.518746	0.928764	0	0	1.1138	0.731033	GNG2;GNAS;GNB4
Signaling To ERKs R-HSA-187687	3/33	0.518746	0.928764	0	0	1.1138	0.731033	NTRK1;SHC2;NGF
Striated Muscle Contraction R-HSA-390522	3/33	0.518746	0.928764	0	0	1.1138	0.731033	TMOD3;TPM1;VIM
CTLA4 Inhibitory Signaling R-HSA-389513	2/21	0.525882	0.932125	0	0	1.17241	0.753484	AKT3;FYN
ER Quality Control Compartment (ERQC) R-HSA-901032	2/21	0.525882	0.932125	0	0	1.17241	0.753484	RPS27A;UGGT2
Inactivation Of APC/C Via Direct Inhibition Of APC/C Complex R-HSA-141430	2/21	0.525882	0.932125	0	0	1.17241	0.753484	BUB1B;MAD2L1
Inflammasomes R-HSA-622312	2/21	0.525882	0.932125	0	0	1.17241	0.753484	BCL2;BCL2L1
Initial Triggering Of Complement R-HSA-166663	2/21	0.525882	0.932125	0	0	1.17241	0.753484	COLEC11;COLEC10
Presynaptic Function Of Kainate Receptors R-HSA-500657	2/21	0.525882	0.932125	0	0	1.17241	0.753484	GNG2;GNB4
Signaling By ERBB2 TMD/JMD Mutants R-HSA-9665686	2/21	0.525882	0.932125	0	0	1.17241	0.753484	ERBB2;NRG1
Signaling By FGFR3 In Disease R-HSA-5655332	2/21	0.525882	0.932125	0	0	1.17241	0.753484	FGF13;FGFR3
Activated NTRK2 Signals Thru FRS2 And FRS3 R-HSA-9028731	1/9	0.538883	0.938329	0	0	1.39223	0.860754	NTRK2
Adrenoceptors R-HSA-390696	1/9	0.538883	0.938329	0	0	1.39223	0.860754	ADRA1A
Displacement Of DNA Glycosylase By APEX1 R-HSA-110357	1/9	0.538883	0.938329	0	0	1.39223	0.860754	MBD4
E2F-enabled Inhibition Of Pre-Replication Complex Formation R-HSA-113507	1/9	0.538883	0.938329	0	0	1.39223	0.860754	CDK1
GP1b-IX-V Activation Signaling R-HSA-430116	1/9	0.538883	0.938329	0	0	1.39223	0.860754	FLNA
Hydrolysis Of LPC R-HSA-1483115	1/9	0.538883	0.938329	0	0	1.39223	0.860754	PLA2G4A
Interleukin-9 Signaling R-HSA-8985947	1/9	0.538883	0.938329	0	0	1.39223	0.860754	JAK1
MAPK1 (ERK2) Activation R-HSA-112411	1/9	0.538883	0.938329	0	0	1.39223	0.860754	JAK1
NR1H2 And NR1H3 Regulate Gene Expression To Control Bile Acid Homeostasis R-HSA-9623433	1/9	0.538883	0.938329	0	0	1.39223	0.860754	NCOA1
Prevention Of Phagosomal-Lysosomal Fusion R-HSA-9636383	1/9	0.538883	0.938329	0	0	1.39223	0.860754	RPS27A
Synthesis Of (16-20)-Hydroxyeicosatetraenoic Acids (HETE) R-HSA-2142816	1/9	0.538883	0.938329	0	0	1.39223	0.860754	CYP1B1
Type I Hemidesmosome Assembly R-HSA-446107	1/9	0.538883	0.938329	0	0	1.39223	0.860754	ITGA6
CD28 Co-Stimulation R-HSA-389356	3/34	0.539307	0.938329	0	0	1.07781	0.665516	AKT3;FYN;MAP3K14
EPHB-mediated Forward Signaling R-HSA-3928662	3/34	0.539307	0.938329	0	0	1.07781	0.665516	SYNGAP1;SDC2;FYN
Negative Regulation Of FGFR2 Signaling R-HSA-5654727	3/34	0.539307	0.938329	0	0	1.07781	0.665516	RPS27A;FGF13;FGF10
Transcriptional Regulation Of Granulopoiesis R-HSA-9616222	5/59	0.541807	0.941522	0	0	1.0312	0.631966	TFDP1;LEF1;E2F1;DEK;FLI1
Degradation Of Beta-Catenin By Destruction Complex R-HSA-195253	7/84	0.544816	0.945592	0	0	1.01241	0.614844	TLE4;AMER1;TCF7L2;TCF7L1;TLE1;LEF1;RPS27A
Cellular Responses To Stress R-HSA-2262752	59/722	0.547475	0.949045	0	0	0.990645	0.596803	RPL32;CHD9;RPL34;RPLP1;HIF3A;ETS1;LMNB1;RPS14;RPS16;XPO1;RPS19;CREB3L1;AKT3;GRB10;RPLP2;RPL37;SKP2;MAP3K5;NCOA1;RPS9;RPS7;RPS8;RPL23;RPS5;GPX7;RPL13A;EEF1A1;CCNA2;TFDP1;TBL1XR1;RPL37A;COL4A6;KDELR3;TNFRSF21;NOTCH1;CAMK2A;LIN9;BRIP1;RPS15A;SERPINH1;E2F1;RPS27A;PPARGC1A;MAP2K6;MBD4;PHC2;RPL41;NUP155;RPL35A;HMGA2;HSPA12B;TNRC6C;CDK6;RPS29;RPL27A;RPS20;RPS21;TNRC6A;EZH2
Programmed Cell Death R-HSA-5357801	17/208	0.550868	0.951254	0	0	0.991063	0.590931	RRM1;PPP1R13B;UNC5B;DCC;HMGB2;HMGB1;UACA;LMNB1;ARHGAP10;TFDP1;AKT3;BCL2;E2F1;CLSPN;VIM;RPS27A;BCL2L1
Acyl Chain Remodelling Of PS R-HSA-1482801	2/22	0.551432	0.951254	0	0	1.11373	0.662933	PLA2G4A;OSBPL10
Blood Group Systems Biosynthesis R-HSA-9033658	2/22	0.551432	0.951254	0	0	1.11373	0.662933	FUT9;B3GALT1
SHC-mediated cascade:FGFR2 R-HSA-5654699	2/22	0.551432	0.951254	0	0	1.11373	0.662933	FGF13;FGF10
SARS-CoV-2-host Interactions R-HSA-9705683	16/196	0.553539	0.953727	0	0	0.98976	0.585368	PATJ;RPS9;RPS7;NUP155;RPS8;RPS5;RPS14;RPS16;RPS15A;RPS19;RPS29;AKT3;RPS20;RPS27A;RPS21;JAK1
Cellular Responses To Stimuli R-HSA-8953897	60/736	0.555389	0.954453	0	0	0.987957	0.581005	RPL32;CHD9;RPL34;RPLP1;HIF3A;ETS1;LMNB1;RPS14;RPS16;XPO1;CSRP1;RPS19;CREB3L1;AKT3;GRB10;RPLP2;RPL37;SKP2;MAP3K5;NCOA1;RPS9;RPS7;RPS8;RPL23;RPS5;GPX7;RPL13A;EEF1A1;CCNA2;TFDP1;TBL1XR1;RPL37A;COL4A6;KDELR3;TNFRSF21;NOTCH1;CAMK2A;LIN9;BRIP1;RPS15A;SERPINH1;E2F1;RPS27A;PPARGC1A;MAP2K6;MBD4;PHC2;RPL41;NUP155;RPL35A;HMGA2;HSPA12B;TNRC6C;CDK6;RPS29;RPL27A;RPS20;RPS21;TNRC6A;EZH2
FCGR3A-mediated Phagocytosis R-HSA-9664422	5/60	0.557095	0.954453	0	0	1.01239	0.59227	VAV3;ABI2;WIPF1;MYO5A;FYN
Inwardly Rectifying K+ Channels R-HSA-1296065	3/35	0.559354	0.954453	0	0	1.04407	0.606578	GNG2;GNB4;KCNJ3
Regulation Of TNFR1 Signaling R-HSA-5357905	3/35	0.559354	0.954453	0	0	1.04407	0.606578	CLIP3;RACK1;RPS27A
Leishmania Infection R-HSA-9658195	20/247	0.566604	0.954453	0	0	0.980907	0.557248	VAV3;GGT5;CALCRL;WIPF1;WNT5A;MYO5A;ITPR2;PRKCA;ADCY2;PTH1R;ADCY7;ADCY6;GNAI1;ADCY5;GNG2;PRKAR1B;ABI2;GNAS;GNB4;FYN
BBSome-mediated Cargo-Targeting To Cilium R-HSA-5620922	2/23	0.575994	0.954453	0	0	1.06064	0.585109	TTC8;BBS9
Glutamate Neurotransmitter Release Cycle R-HSA-210500	2/23	0.575994	0.954453	0	0	1.06064	0.585109	RIMS1;SYT1
Long-term Potentiation R-HSA-9620244	2/23	0.575994	0.954453	0	0	1.06064	0.585109	CAMK2A;NRG1
Nucleotide Salvage R-HSA-8956321	2/23	0.575994	0.954453	0	0	1.06064	0.585109	AMPD3;TK1
PI-3K cascade:FGFR2 R-HSA-5654695	2/23	0.575994	0.954453	0	0	1.06064	0.585109	FGF13;FGF10
RAF-independent MAPK1/3 Activation R-HSA-112409	2/23	0.575994	0.954453	0	0	1.06064	0.585109	CDK1;JAK1
Telomere Extension By Telomerase R-HSA-171319	2/23	0.575994	0.954453	0	0	1.06064	0.585109	ANKRD28;CCNA2
AKT Phosphorylates Targets In Nucleus R-HSA-198693	1/10	0.576896	0.954453	0	0	1.23747	0.680723	AKT3
Abacavir ADME R-HSA-2161522	1/10	0.576896	0.954453	0	0	1.23747	0.680723	ABCG2
Activation Of PPARGC1A (PGC-1alpha) By Phosphorylation R-HSA-2151209	1/10	0.576896	0.954453	0	0	1.23747	0.680723	PPARGC1A
Bicarbonate Transporters R-HSA-425381	1/10	0.576896	0.954453	0	0	1.23747	0.680723	SLC4A4
CaMK IV-mediated Phosphorylation Of CREB R-HSA-111932	1/10	0.576896	0.954453	0	0	1.23747	0.680723	CAMK2A
Calcitonin-like Ligand Receptors R-HSA-419812	1/10	0.576896	0.954453	0	0	1.23747	0.680723	CALCRL
Constitutive Signaling By Overexpressed ERBB2 R-HSA-9634285	1/10	0.576896	0.954453	0	0	1.23747	0.680723	ERBB2
Glucocorticoid Biosynthesis R-HSA-194002	1/10	0.576896	0.954453	0	0	1.23747	0.680723	HSD11B2
Glycoprotein Hormones R-HSA-209822	1/10	0.576896	0.954453	0	0	1.23747	0.680723	INHBA
HDL Remodeling R-HSA-8964058	1/10	0.576896	0.954453	0	0	1.23747	0.680723	PLTP
IRAK1 Recruits IKK Complex R-HSA-937039	1/10	0.576896	0.954453	0	0	1.23747	0.680723	PELI2
IRAK2 Mediated Activation Of TAK1 Complex R-HSA-937042	1/10	0.576896	0.954453	0	0	1.23747	0.680723	RPS27A
Integration Of Provirus R-HSA-162592	1/10	0.576896	0.954453	0	0	1.23747	0.680723	PSIP1
Interleukin-21 Signaling R-HSA-9020958	1/10	0.576896	0.954453	0	0	1.23747	0.680723	JAK1
Nef Mediated Downregulation Of MHC Class I Complex Cell Surface Expression R-HSA-164940	1/10	0.576896	0.954453	0	0	1.23747	0.680723	AP1S2
Negative Regulation Of Activity Of TFAP2 (AP-2) Family Transcription Factors R-HSA-8866904	1/10	0.576896	0.954453	0	0	1.23747	0.680723	KCTD15
Organic Cation Transport R-HSA-549127	1/10	0.576896	0.954453	0	0	1.23747	0.680723	SLC22A15
PI3K Events In ERBB4 Signaling R-HSA-1250342	1/10	0.576896	0.954453	0	0	1.23747	0.680723	NRG1
RHO GTPases Activate KTN1 R-HSA-5625970	1/10	0.576896	0.954453	0	0	1.23747	0.680723	KTN1
RHOBTB3 ATPase Cycle R-HSA-9706019	1/10	0.576896	0.954453	0	0	1.23747	0.680723	RHOBTB3
Signal Attenuation R-HSA-74749	1/10	0.576896	0.954453	0	0	1.23747	0.680723	GRB10
Tetrahydrobiopterin (BH4) Synthesis	Recycling	Salvage And Regulation R-HSA-1474151	2024-01-10	0.576896	0.954453	0	0	1.23747	0.680723	DHFR
Nuclear Pore Complex (NPC) Disassembly R-HSA-3301854	3/36	0.578864	0.954453	0	0	1.01238	0.553455	NUP155;NEK6;CDK1
Platelet Aggregation (Plug Formation) R-HSA-76009	3/36	0.578864	0.954453	0	0	1.01238	0.553455	ITGB3;FN1;RASGRP2
RHOH GTPase Cycle R-HSA-9013407	3/36	0.578864	0.954453	0	0	1.01238	0.553455	VANGL1;UACA;DBN1
G Alpha (Q) Signaling Events R-HSA-416476	17/212	0.583346	0.960726	0	0	0.97052	0.523085	TRIO;DAGLA;TRPC6;ARHGEF25;LPAR1;TACR3;ITPR2;PRKCA;LPAR4;RASGRP2;ADRA1A;GNA14;EDNRA;PROKR2;GNG2;GNB4;DGKH
Cooperation Of PDCL (PhLP1) And TRiC/CCT In G-protein Beta Folding R-HSA-6814122	3/37	0.597819	0.967113	0	0	0.98255	0.505489	GNA14;GNG2;GNB4
Interactions Of Rev With Host Cellular Proteins R-HSA-177243	3/37	0.597819	0.967113	0	0	0.98255	0.505489	NPM1;XPO1;NUP155
Cargo Trafficking To Periciliary Membrane R-HSA-5620920	4/50	0.599023	0.967113	0	0	0.968264	0.496192	TTC8;ARL3;BBS9;ASAP1
APC/C:Cdc20 Mediated Degradation Of Cyclin B R-HSA-174048	2/24	0.599556	0.967113	0	0	1.01237	0.517894	CDK1;RPS27A
Downstream Signaling Of Activated FGFR3 R-HSA-5654708	2/24	0.599556	0.967113	0	0	1.01237	0.517894	FGF13;FGFR3
FRS-mediated FGFR2 Signaling R-HSA-5654700	2/24	0.599556	0.967113	0	0	1.01237	0.517894	FGF13;FGF10
Other Interleukin Signaling R-HSA-449836	2/24	0.599556	0.967113	0	0	1.01237	0.517894	SDC1;JAK1
RHO GTPases Activate NADPH Oxidases R-HSA-5668599	2/24	0.599556	0.967113	0	0	1.01237	0.517894	PDZD2;PRKCA
Signaling By ERBB2 KD Mutants R-HSA-9664565	2/24	0.599556	0.967113	0	0	1.01237	0.517894	ERBB2;NRG1
Synthesis Of Bile Acids And Bile Salts Via 7Alpha-Hydroxycholesterol R-HSA-193368	2/24	0.599556	0.967113	0	0	1.01237	0.517894	NCOA1;CYP7B1
Xenobiotics R-HSA-211981	2/24	0.599556	0.967113	0	0	1.01237	0.517894	ARNT2;AHR
PTEN Regulation R-HSA-6807070	11/139	0.600737	0.967113	0	0	0.956704	0.487534	USP13;TNRC6C;PHC2;NEDD4;AKT3;SNAI2;RPS27A;FRK;TNRC6A;EZH2;HDAC7
Synthesis Of Substrates In N-glycan Biosythesis R-HSA-446219	5/63	0.601364	0.967113	0	0	0.959872	0.488148	GMDS;ST8SIA2;ST8SIA4;ST6GALNAC3;ST3GAL1
RAB GEFs Exchange GTP For GDP On RABs R-HSA-8876198	7/89	0.607276	0.967113	0	0	0.950417	0.474041	DENND5B;AKT3;DENND2A;DENND5A;RIN3;SBF2;RAB8B
Alpha-protein Kinase 1 Signaling Pathway R-HSA-9645460	1/11	0.611777	0.967113	0	0	1.11366	0.547239	RPS27A
Aspartate And Asparagine Metabolism R-HSA-8963693	1/11	0.611777	0.967113	0	0	1.11366	0.547239	NAALAD2
DSCAM Interactions R-HSA-376172	1/11	0.611777	0.967113	0	0	1.11366	0.547239	DCC
Erythrocytes Take Up Carbon Dioxide And Release Oxygen R-HSA-1237044	1/11	0.611777	0.967113	0	0	1.11366	0.547239	MINDY4
Ethanol Oxidation R-HSA-71384	1/11	0.611777	0.967113	0	0	1.11366	0.547239	ACSS1
Formation Of Apoptosome R-HSA-111458	1/11	0.611777	0.967113	0	0	1.11366	0.547239	UACA
Free Fatty Acids Regulate Insulin Secretion R-HSA-400451	1/11	0.611777	0.967113	0	0	1.11366	0.547239	GNA14
Interleukin-27 Signaling R-HSA-9020956	1/11	0.611777	0.967113	0	0	1.11366	0.547239	JAK1
Interleukin-6 Signaling R-HSA-1059683	1/11	0.611777	0.967113	0	0	1.11366	0.547239	JAK1
Killing Mechanisms R-HSA-9664420	1/11	0.611777	0.967113	0	0	1.11366	0.547239	WNT5A
MET Activates RAP1 And RAC1 R-HSA-8875555	1/11	0.611777	0.967113	0	0	1.11366	0.547239	DOCK7
Mucopolysaccharidoses R-HSA-2206281	1/11	0.611777	0.967113	0	0	1.11366	0.547239	ARSB
Pexophagy R-HSA-9664873	1/11	0.611777	0.967113	0	0	1.11366	0.547239	RPS27A
Pyrimidine Salvage R-HSA-73614	1/11	0.611777	0.967113	0	0	1.11366	0.547239	TK1
RHO GTPases Activate IQGAPs R-HSA-5626467	1/11	0.611777	0.967113	0	0	1.11366	0.547239	IQGAP3
Regulated Proteolysis Of p75NTR R-HSA-193692	1/11	0.611777	0.967113	0	0	1.11366	0.547239	NGFR
Regulation Of Gene Expression By Hypoxia-inducible Factor R-HSA-1234158	1/11	0.611777	0.967113	0	0	1.11366	0.547239	HIF3A
SUMOylation Of Immune Response Proteins R-HSA-4755510	1/11	0.611777	0.967113	0	0	1.11366	0.547239	PIAS3
Signaling By PDGFRA Extracellular Domain Mutants R-HSA-9673770	1/11	0.611777	0.967113	0	0	1.11366	0.547239	PDGFRA
TICAM1	TRAF6-dependent Induction Of TAK1 Complex R-HSA-9014325	2024-01-11	0.611777	0.967113	0	0	1.11366	0.547239	RPS27A
Transport Of Organic Anions R-HSA-879518	1/11	0.611777	0.967113	0	0	1.11366	0.547239	SLC16A2
eNOS Activation R-HSA-203615	1/11	0.611777	0.967113	0	0	1.11366	0.547239	CYGB
Signaling By Interleukins R-HSA-449147	36/453	0.615944	0.970868	0	0	0.960512	0.465463	ITGB1;CNTFR;PELI2;TWIST1;HMGB1;LMNB1;CNN2;IL1RL2;FYN;RPS27A;JAK1;IL13RA1;MAP2K6;IL15RA;SMAD3;ANXA2;MMP2;FN1;MSN;PRKCA;GAB2;PTPN13;PTPN14;COL1A2;ZEB1;IL1RAPL1;FSCN1;BCL2;PDCD4;BIRC5;SDC1;CCM2;RHOU;VIM;FGF13;BCL2L1
Apoptotic Cleavage Of Cellular Proteins R-HSA-111465	3/38	0.616207	0.970868	0	0	0.954425	0.462106	CLSPN;VIM;LMNB1
Resolution Of Abasic Sites (AP Sites) R-HSA-73933	3/38	0.616207	0.970868	0	0	0.954425	0.462106	MBD4;LRIG3;POLE
Biosynthesis Of N-glycan Precursor (Dolichol LLO) And Transfer To Protein R-HSA-446193	6/77	0.617127	0.971239	0	0	0.940849	0.454129	ALG6;GMDS;ST8SIA2;ST8SIA4;ST6GALNAC3;ST3GAL1
Basigin Interactions R-HSA-210991	2/25	0.622117	0.972782	0	0	0.968303	0.459582	ITGB1;ITGA6
Inactivation Of CSF3 (G-CSF) Signaling R-HSA-9705462	2/25	0.622117	0.972782	0	0	0.968303	0.459582	RPS27A;JAK1
Signaling By ERBB2 In Cancer R-HSA-1227990	2/25	0.622117	0.972782	0	0	0.968303	0.459582	ERBB2;NRG1
TRP Channels R-HSA-3295583	2/25	0.622117	0.972782	0	0	0.968303	0.459582	TRPC6;TRPM5
Termination Of O-glycan Biosynthesis R-HSA-977068	2/25	0.622117	0.972782	0	0	0.968303	0.459582	ST6GALNAC3;ST3GAL1
Cytokine Signaling In Immune System R-HSA-1280215	56/702	0.622224	0.972782	0	0	0.964124	0.457434	ITGB1;CNTFR;CD40;EIF4E3;EDA;PTPRJ;HMGB1;LMNB1;GHR;AKT3;GRB10;JAK1;IL13RA1;IL15RA;ANXA2;IFNGR1;MMP2;PRKCA;GAB2;PIAS1;ZEB1;IL1RAPL1;FSCN1;BIRC5;RHOU;RNASEL;PELI2;CAMK2A;TWIST1;SAMHD1;CNN2;IL1RL2;PDZD2;FLNA;FLNB;FYN;NCAM1;RPS27A;MAP2K6;SMAD3;NUP155;FN1;MSN;PTPN13;PTPN14;SMAD7;COL1A2;NEDD4;BCL2;PDCD4;SDC1;CCM2;VIM;FGF13;MAP3K14;BCL2L1
Clathrin-mediated Endocytosis R-HSA-8856828	11/142	0.629396	0.974265	0	0	0.934641	0.432733	SCARB2;GRK3;SYT1;FNBP1;SH3KBP1;WNT5A;REPS2;SYNJ2;FNBP1L;RPS27A;IGF2R
Cytochrome P450 - Arranged By Substrate Type R-HSA-211897	5/65	0.629433	0.974265	0	0	0.927774	0.4295	NCOA1;ARNT2;CYP1B1;AHR;CYP7B1
FOXO-mediated Transcription R-HSA-9614085	5/65	0.629433	0.974265	0	0	0.927774	0.4295	SMAD3;AKT3;FBXO32;PPARGC1A;PLXNA4
Regulation Of RAS By GAPs R-HSA-5658442	5/65	0.629433	0.974265	0	0	0.927774	0.4295	SYNGAP1;RASA4;DAB2IP;NF1;RPS27A
SARS-CoV-1 Infection R-HSA-9678108	4/52	0.63041	0.974265	0	0	0.927818	0.428081	ST6GALNAC3;RPS27A;ST3GAL1;PARP8
Activation Of HOX Genes During Differentiation R-HSA-5619507	7/91	0.630948	0.974265	0	0	0.927686	0.427229	MEIS1;RARB;HOXC4;HOXD4;HOXD3;PKNOX1;EZH2
Cargo Recognition For Clathrin-Mediated Endocytosis R-HSA-8856825	8/104	0.63255	0.974265	0	0	0.927642	0.424856	SCARB2;GRK3;SYT1;SH3KBP1;WNT5A;REPS2;RPS27A;IGF2R
Signaling By FGFR3 R-HSA-5654741	3/39	0.634016	0.974265	0	0	0.927862	0.422809	RPS27A;FGF13;FGFR3
Amyloid Fiber Formation R-HSA-977225	6/79	0.642239	0.974265	0	0	0.914972	0.405145	GGA2;TSPAN5;RPS27A;SNCAIP;HSPG2;ITM2B
Calnexin/calreticulin Cycle R-HSA-901042	2/26	0.643682	0.974265	0	0	0.927906	0.40879	RPS27A;UGGT2
Caspase Activation Via Extrinsic Apoptotic Signaling Pathway R-HSA-5357769	2/26	0.643682	0.974265	0	0	0.927906	0.40879	DCC;UNC5B
Activation Of RAC1 R-HSA-428540	1/12	0.643784	0.974265	0	0	1.01236	0.445837	SLIT2
CD28 Dependent Vav1 Pathway R-HSA-389359	1/12	0.643784	0.974265	0	0	1.01236	0.445837	FYN
Caspase-mediated Cleavage Of Cytoskeletal Proteins R-HSA-264870	1/12	0.643784	0.974265	0	0	1.01236	0.445837	VIM
Cytosolic Iron-Sulfur Cluster Assembly R-HSA-2564830	1/12	0.643784	0.974265	0	0	1.01236	0.445837	BRIP1
Glutathione Synthesis And Recycling R-HSA-174403	1/12	0.643784	0.974265	0	0	1.01236	0.445837	GGT5
Interleukin-2 Signaling R-HSA-9020558	1/12	0.643784	0.974265	0	0	1.01236	0.445837	JAK1
Interleukin-35 Signaling R-HSA-8984722	1/12	0.643784	0.974265	0	0	1.01236	0.445837	JAK1
Josephin Domain DUBs R-HSA-5689877	1/12	0.643784	0.974265	0	0	1.01236	0.445837	RPS27A
Keratan Sulfate Degradation R-HSA-2022857	1/12	0.643784	0.974265	0	0	1.01236	0.445837	HEXB
Lysine Catabolism R-HSA-71064	1/12	0.643784	0.974265	0	0	1.01236	0.445837	HYKK
Maturation Of Nucleoprotein R-HSA-9683610	1/12	0.643784	0.974265	0	0	1.01236	0.445837	PARP8
P2Y Receptors R-HSA-417957	1/12	0.643784	0.974265	0	0	1.01236	0.445837	LPAR4
POU5F1 (OCT4)	SOX2	NANOG Activate Genes Related To Proliferation R-HSA-2892247	2024-01-12	0.643784	0.974265	0	0	1.01236	0.445837	FGF13
Passive Transport By Aquaporins R-HSA-432047	1/12	0.643784	0.974265	0	0	1.01236	0.445837	MINDY4
Peptide Hormone Biosynthesis R-HSA-209952	1/12	0.643784	0.974265	0	0	1.01236	0.445837	INHBA
Regulation Of Glycolysis By Fructose 2	6-Bisphosphate Metabolism R-HSA-9634600	2024-01-12	0.643784	0.974265	0	0	1.01236	0.445837	PRKCA
Regulation Of Localization Of FOXO Transcription Factors R-HSA-9614399	1/12	0.643784	0.974265	0	0	1.01236	0.445837	AKT3
Scavenging Of Heme From Plasma R-HSA-2168880	1/12	0.643784	0.974265	0	0	1.01236	0.445837	DLC1
TICAM1-dependent Activation Of IRF3/IRF7 R-HSA-9013973	1/12	0.643784	0.974265	0	0	1.01236	0.445837	RPS27A
RNA Polymerase III Abortive And Retractive Initiation R-HSA-749476	3/40	0.651241	0.984499	0	0	0.902736	0.387161	NFIX;NFIA;NFIB
Regulation Of APC/C Activators Between G1/S And Early Anaphase R-HSA-176408	6/80	0.654417	0.987511	0	0	0.902558	0.382694	CCNA2;CDK1;BUB1B;FBXO5;RPS27A;MAD2L1
Estrogen-dependent Gene Expression R-HSA-9018519	9/119	0.654627	0.987511	0	0	0.910633	0.385826	NCOA1;TNRC6C;MBD4;CXCL12;RAD21;BCL2;PMEPA1;SMC1A;TNRC6A
Regulation Of PTEN Stability And Activity R-HSA-8948751	5/67	0.656268	0.988935	0	0	0.897748	0.378119	USP13;NEDD4;AKT3;RPS27A;FRK
Membrane Trafficking R-HSA-199991	47/599	0.660867	0.994119	0	0	0.946646	0.392103	SCARB2;SH3KBP1;DENND5B;RHOBTB3;KIF11;FNBP1L;KIF15;GGA2;GRK3;RACGAP1;KIF3A;AKT3;AP1S2;REPS2;DENND5A;KIF21B;RPS27A;SBF2;SPTBN1;SH3D19;RAB8B;TBC1D16;ANKRD28;SYT1;FNBP1;DENND2A;WNT5A;DTNBP1;MYO5A;PLA2G4A;KIF23;SYNJ2;ANK3;KIF22;IGF2R;CENPE;TBC1D1;RAB30;KIF18A;KIF18B;KIF2A;KIFC1;KIF26B;RIN3;KIF2C;KDELR3;KIF20B
Interleukin Receptor SHC Signaling R-HSA-912526	2/27	0.664261	0.994119	0	0	0.890741	0.364385	GAB2;JAK1
Role Of Nef In HIV-1 Replication And Disease Pathogenesis R-HSA-164952	2/27	0.664261	0.994119	0	0	0.890741	0.364385	AP1S2;FYN
VEGFR2 Mediated Vascular Permeability R-HSA-5218920	2/27	0.664261	0.994119	0	0	0.890741	0.364385	VAV3;AKT3
Carboxyterminal Post-Translational Modifications Of Tubulin R-HSA-8955332	3/41	0.667879	0.994119	0	0	0.878931	0.35478	AGTPBP1;VASH2;VASH1
Advanced Glycosylation Endproduct Receptor Signaling R-HSA-879415	1/13	0.673154	0.994119	0	0	0.92795	0.367265	HMGB1
Cytochrome C-Mediated Apoptotic Response R-HSA-111461	1/13	0.673154	0.994119	0	0	0.92795	0.367265	UACA
Dissolution Of Fibrin Clot R-HSA-75205	1/13	0.673154	0.994119	0	0	0.92795	0.367265	ANXA2
FCGR Activation R-HSA-2029481	1/13	0.673154	0.994119	0	0	0.92795	0.367265	FYN
FGFR2c Ligand Binding And Activation R-HSA-190375	1/13	0.673154	0.994119	0	0	0.92795	0.367265	FGF13
Glutamate And Glutamine Metabolism R-HSA-8964539	1/13	0.673154	0.994119	0	0	0.92795	0.367265	RIMKLB
Glycogen Synthesis R-HSA-3322077	1/13	0.673154	0.994119	0	0	0.92795	0.367265	RPS27A
IRF3-mediated Induction Of Type I IFN R-HSA-3270619	1/13	0.673154	0.994119	0	0	0.92795	0.367265	DTX4
Purine Salvage R-HSA-74217	1/13	0.673154	0.994119	0	0	0.92795	0.367265	AMPD3
SARS-CoV-2 Targets Host Intracellular Signaling And Regulatory Pathways R-HSA-9755779	1/13	0.673154	0.994119	0	0	0.92795	0.367265	AKT3
SHC1 Events In ERBB4 Signaling R-HSA-1250347	1/13	0.673154	0.994119	0	0	0.92795	0.367265	NRG1
Signal Regulatory Protein Family Interactions R-HSA-391160	1/13	0.673154	0.994119	0	0	0.92795	0.367265	SIRPA
Suppression Of Phagosomal Maturation R-HSA-9637687	1/13	0.673154	0.994119	0	0	0.92795	0.367265	RPS27A
Synthesis Of PE R-HSA-1483213	1/13	0.673154	0.994119	0	0	0.92795	0.367265	SELENOI
Complement Cascade R-HSA-166658	4/55	0.674431	0.994119	0	0	0.873098	0.343901	COLEC11;COLEC10;CFH;SERPING1
Golgi Associated Vesicle Biogenesis R-HSA-432722	4/55	0.674431	0.994119	0	0	0.873098	0.343901	AP1S2;DTNBP1;IGF2R;SH3D19
Global Genome Nucleotide Excision Repair (GG-NER) R-HSA-5696399	6/82	0.677992	0.99833	0	0	0.87871	0.341485	PIAS3;LRIG3;RPS27A;MNAT1;POLE;PIAS1
Rab Regulation Of Trafficking R-HSA-9007101	9/122	0.683673	0.999996	0	0	0.886311	0.337043	GGA2;DENND5B;AKT3;DENND2A;DENND5A;RIN3;SBF2;TBC1D16;RAB8B
DAP12 Signaling R-HSA-2424491	2/28	0.68387	0.999996	0	0	0.856435	0.325435	VAV3;FYN
Paracetamol ADME R-HSA-9753281	2/28	0.68387	0.999996	0	0	0.856435	0.325435	GGT5;ABCG2
Gamma Carboxylation	Hypusine Formation And Arylsulfatase Activation R-HSA-163841	1942-03-01	0.683928	0.999996	0	0	0.856348	0.325329	ARSJ;ARSI;ARSB
Interferon Signaling R-HSA-913531	15/200	0.686154	0.999996	0	0	0.902021	0.339749	RNASEL;EIF4E3;NUP155;IFNGR1;CAMK2A;SAMHD1;PIAS1;SMAD7;PDZD2;NEDD4;FLNA;FLNB;NCAM1;RPS27A;JAK1
E3 Ubiquitin Ligases Ubiquitinate Target Proteins R-HSA-8866654	4/56	0.688268	0.999996	0	0	0.856261	0.319879	RNF144A;RPS27A;RNF152;RAD18
Potential Therapeutics For SARS R-HSA-9679191	7/97	0.696851	0.999996	0	0	0.865556	0.312624	ITGB1;ITGA4;SH3KBP1;IFNGR1;ATP1A2;PHF21A;JAK1
AKT Phosphorylates Targets In Cytosol R-HSA-198323	1/14	0.700104	0.999996	0	0	0.856522	0.305373	AKT3
APC Truncation Mutants Have Impaired AXIN Binding R-HSA-5467337	1/14	0.700104	0.999996	0	0	0.856522	0.305373	AMER1
FGFR4 Ligand Binding And Activation R-HSA-190322	1/14	0.700104	0.999996	0	0	0.856522	0.305373	FGF13
Golgi Cisternae Pericentriolar Stack Reorganization R-HSA-162658	1/14	0.700104	0.999996	0	0	0.856522	0.305373	CDK1
Heme Biosynthesis R-HSA-189451	1/14	0.700104	0.999996	0	0	0.856522	0.305373	ABCG2
Mismatch Repair (MMR) Directed By MSH2:MSH3 (MutSbeta) R-HSA-5358606	1/14	0.700104	0.999996	0	0	0.856522	0.305373	EXO1
Mismatch Repair (MMR) Directed By MSH2:MSH6 (MutSalpha) R-HSA-5358565	1/14	0.700104	0.999996	0	0	0.856522	0.305373	EXO1
Physiological Factors R-HSA-5578768	1/14	0.700104	0.999996	0	0	0.856522	0.305373	WWTR1
Response To Metal Ions R-HSA-5660526	1/14	0.700104	0.999996	0	0	0.856522	0.305373	CSRP1
Tryptophan Catabolism R-HSA-71240	1/14	0.700104	0.999996	0	0	0.856522	0.305373	SLC36A4
SUMOylation Of Chromatin Organization Proteins R-HSA-4551638	4/57	0.701683	0.999996	0	0	0.840059	0.29761	PHC2;CBX5;NUP155;PIAS1
Budding And Maturation Of HIV Virion R-HSA-162588	2/29	0.702529	0.999996	0	0	0.82467	0.291165	NEDD4L;RPS27A
Downstream Signaling Of Activated FGFR2 R-HSA-5654696	2/29	0.702529	0.999996	0	0	0.82467	0.291165	FGF13;FGF10
Processing Of Capped Intronless Pre-mRNA R-HSA-75067	2/29	0.702529	0.999996	0	0	0.82467	0.291165	COLEC12;FIP1L1
Surfactant Metabolism R-HSA-5683826	2/29	0.702529	0.999996	0	0	0.82467	0.291165	ZDHHC2;CKAP4
Plasma Lipoprotein Assembly	Remodeling	And Clearance R-HSA-174824	1971-05-01	0.706067	0.999996	0	0	0.843155	0.293455	BMP1;PRKCA;VLDLR;RPS27A;PLTP
Interleukin-2 Family Signaling R-HSA-451927	3/44	0.71427	0.999996	0	0	0.814486	0.27407	IL15RA;GAB2;JAK1
TNF Signaling R-HSA-75893	3/44	0.71427	0.999996	0	0	0.814486	0.27407	CLIP3;RACK1;RPS27A
TP53 Regulates Transcription Of Cell Death Genes R-HSA-5633008	3/44	0.71427	0.999996	0	0	0.814486	0.27407	PPP1R13B;IGFBP3;BIRC5
Cellular Response To Heat Stress R-HSA-3371556	7/99	0.717018	0.999996	0	0	0.846647	0.28164	EEF1A1;NUP155;CAMK2A;COL4A6;SERPINH1;HSPA12B;TNFRSF21
Cdc20:Phospho-APC/C Mediated Degradation Of Cyclin A R-HSA-174184	5/72	0.717694	0.999996	0	0	0.830525	0.275495	CCNA2;CDK1;BUB1B;RPS27A;MAD2L1
Regulation Of RUNX2 Expression And Activity R-HSA-8939902	5/72	0.717694	0.999996	0	0	0.830525	0.275495	SMURF1;TWIST1;SKP2;RPS27A;PPARGC1A
Synthesis Of Active Ubiquitin: Roles Of E1 And E2 Enzymes R-HSA-8866652	2/30	0.720262	0.999996	0	0	0.795174	0.260928	UBE2T;RPS27A
Tight Junction Interactions R-HSA-420029	2/30	0.720262	0.999996	0	0	0.795174	0.260928	PATJ;PARD3
Transcriptional Regulation Of Pluripotent Stem Cells R-HSA-452723	2/30	0.720262	0.999996	0	0	0.795174	0.260928	HIF3A;FGF13
CTNNB1 S33 Mutants Not Phosphorylated R-HSA-5358747	1/15	0.724832	0.999996	0	0	0.795299	0.255939	AMER1
Defects Of Contact Activation System (CAS) And Kallikrein/Kinin System (KKS) R-HSA-9651496	1/15	0.724832	0.999996	0	0	0.795299	0.255939	SERPING1
Glycogen Storage Diseases R-HSA-3229121	1/15	0.724832	0.999996	0	0	0.795299	0.255939	RPS27A
IRAK2 Mediated Activation Of TAK1 Complex Upon TLR7/8 Or 9 Stimulation R-HSA-975163	1/15	0.724832	0.999996	0	0	0.795299	0.255939	RPS27A
Membrane Binding And Targetting Of GAG Proteins R-HSA-174490	1/15	0.724832	0.999996	0	0	0.795299	0.255939	RPS27A
Metabolism Of Nitric Oxide: NOS3 Activation And Regulation R-HSA-202131	1/15	0.724832	0.999996	0	0	0.795299	0.255939	CYGB
Mismatch Repair R-HSA-5358508	1/15	0.724832	0.999996	0	0	0.795299	0.255939	EXO1
Organic Cation/Anion/Zwitterion Transport R-HSA-549132	1/15	0.724832	0.999996	0	0	0.795299	0.255939	SLC22A15
Phospholipase C-mediated Cascade; FGFR4 R-HSA-5654228	1/15	0.724832	0.999996	0	0	0.795299	0.255939	FGF13
Prolactin Receptor Signaling R-HSA-1170546	1/15	0.724832	0.999996	0	0	0.795299	0.255939	GHR
Response Of EIF2AK1 (HRI) To Heme Deficiency R-HSA-9648895	1/15	0.724832	0.999996	0	0	0.795299	0.255939	GRB10
Signaling By ERBB2 ECD Mutants R-HSA-9665348	1/15	0.724832	0.999996	0	0	0.795299	0.255939	ERBB2
Synthesis Of Prostaglandins (PG) And Thromboxanes (TX) R-HSA-2162123	1/15	0.724832	0.999996	0	0	0.795299	0.255939	HPGD
Arachidonic Acid Metabolism R-HSA-2142753	4/59	0.727249	0.999996	0	0	0.809423	0.25779	GGT5;HPGD;CYP1B1;PLA2G4A
Degradation Of GLI1 By Proteasome R-HSA-5610780	4/59	0.727249	0.999996	0	0	0.809423	0.25779	SUFU;PRKCA;GLI1;RPS27A
Degradation Of GLI2 By Proteasome R-HSA-5610783	4/59	0.727249	0.999996	0	0	0.809423	0.25779	SUFU;PRKCA;RPS27A;GLI2
GLI3 Is Processed To GLI3R By Proteasome R-HSA-5610785	4/59	0.727249	0.999996	0	0	0.809423	0.25779	SUFU;PRKCA;RPS27A;GLI3
O-linked Glycosylation Of Mucins R-HSA-913709	4/59	0.727249	0.999996	0	0	0.809423	0.25779	B3GNT5;B4GALT6;ST6GALNAC3;ST3GAL1
Bile Acid And Bile Salt Metabolism R-HSA-194068	3/45	0.728574	0.999996	0	0	0.79505	0.251765	NCOA1;STARD5;CYP7B1
TBC/RABGAPs R-HSA-8854214	3/45	0.728574	0.999996	0	0	0.79505	0.251765	GGA2;RAB8B;TBC1D16
APC:Cdc20 Mediated Degradation Of Cell Cycle Proteins Before Cycle Checkpoint Satisfied R-HSA-179419	5/73	0.72899	0.999996	0	0	0.818266	0.25865	CCNA2;CDK1;BUB1B;RPS27A;MAD2L1
Fcgamma Receptor (FCGR) Dependent Phagocytosis R-HSA-2029480	6/87	0.732232	0.999996	0	0	0.824243	0.256882	VAV3;ABI2;WIPF1;ITPR2;MYO5A;FYN
Negative Regulation Of FGFR4 Signaling R-HSA-5654733	2/31	0.737095	0.999996	0	0	0.767713	0.234182	RPS27A;FGF13
RIPK1-mediated Regulated Necrosis R-HSA-5213460	2/31	0.737095	0.999996	0	0	0.767713	0.234182	RRM1;RPS27A
Phospholipid Metabolism R-HSA-1483257	15/208	0.742003	0.999996	0	0	0.864251	0.257894	PI4K2B;TNFAIP8;SLC44A2;SH2D3C;LPCAT1;PLA2G4A;SYNJ2;PTPN13;SELENOI;OSBPL10;PIK3C2B;INPP4A;LPCAT2;PIP4K2A;SBF2
Early Phase Of HIV Life Cycle R-HSA-162594	1/16	0.747523	0.999996	0	0	0.742238	0.215984	PSIP1
Heme Degradation R-HSA-189483	1/16	0.747523	0.999996	0	0	0.742238	0.215984	ABCG2
MAP3K8 (TPL2)-dependent MAPK1/3 Activation R-HSA-5684264	1/16	0.747523	0.999996	0	0	0.742238	0.215984	RPS27A
Nucleotide-like (Purinergic) Receptors R-HSA-418038	1/16	0.747523	0.999996	0	0	0.742238	0.215984	LPAR4
Spry Regulation Of FGF Signaling R-HSA-1295596	1/16	0.747523	0.999996	0	0	0.742238	0.215984	RPS27A
TRAF6-mediated Induction Of TAK1 Complex Within TLR4 Complex R-HSA-937072	1/16	0.747523	0.999996	0	0	0.742238	0.215984	RPS27A
APC/C:Cdc20 Mediated Degradation Of Mitotic Proteins R-HSA-176409	5/75	0.750591	0.999996	0	0	0.7948	0.228023	CCNA2;CDK1;BUB1B;RPS27A;MAD2L1
Post NMDA Receptor Activation Events R-HSA-438064	4/61	0.751141	0.999996	0	0	0.780937	0.223474	PRKAR1B;CAMK2A;NRG1;PRKCA
Regulation Of PTEN Gene Transcription R-HSA-8943724	4/61	0.751141	0.999996	0	0	0.780937	0.223474	PHC2;SNAI2;HDAC7;EZH2
Interferon Gamma Signaling R-HSA-877300	6/89	0.752021	0.999996	0	0	0.804294	0.229217	IFNGR1;CAMK2A;NCAM1;JAK1;PIAS1;SMAD7
Defective TPR May Confer Susceptibility Towards Thyroid Papillary Carcinoma (TPC) R-HSA-5619107	2/32	0.753055	0.999996	0	0	0.742082	0.210467	NUP155;MAP4K5
Generation Of Second Messenger Molecules R-HSA-202433	2/32	0.753055	0.999996	0	0	0.742082	0.210467	ENAH;EVL
RAF Activation R-HSA-5673000	2/32	0.753055	0.999996	0	0	0.742082	0.210467	KSR1;CAMK2A
PKMTs Methylate Histone Lysines R-HSA-3214841	3/47	0.755484	0.999996	0	0	0.758828	0.212773	SETD7;NSD2;EZH2
Activation Of APC/C And APC/C:Cdc20 Mediated Degradation Of Mitotic Proteins R-HSA-176814	5/76	0.7609	0.999996	0	0	0.783563	0.214111	CCNA2;CDK1;BUB1B;RPS27A;MAD2L1
Protein Ubiquitination R-HSA-8852135	5/76	0.7609	0.999996	0	0	0.783563	0.214111	RNF144A;UBE2T;RPS27A;RNF152;RAD18
Switching Of Origins To A Post-Replicative State R-HSA-69052	6/90	0.761507	0.999996	0	0	0.794675	0.216514	CCNA2;MCM4;MCM5;CDC6;SKP2;RPS27A
Regulation Of Actin Dynamics For Phagocytic Cup Formation R-HSA-2029482	4/62	0.762469	0.999996	0	0	0.76743	0.208122	VAV3;ABI2;WIPF1;MYO5A
TP53 Regulates Transcription Of DNA Repair Genes R-HSA-6796648	4/62	0.762469	0.999996	0	0	0.76743	0.208122	FANCI;FANCD2;BRCA1;MNAT1
Diseases Of Carbohydrate Metabolism R-HSA-5663084	2/33	0.768171	0.999996	0	0	0.718104	0.189395	RPS27A;ARSB
FGFR2 Mutant Receptor Activation R-HSA-1839126	2/33	0.768171	0.999996	0	0	0.718104	0.189395	FGF13;FGF10
Activation Of IRF3/IRF7 Mediated By TBK1/IKK Epsilon R-HSA-936964	1/17	0.768344	0.999996	0	0	0.695811	0.183359	RPS27A
Acyl Chain Remodelling Of PI R-HSA-1482922	1/17	0.768344	0.999996	0	0	0.695811	0.183359	PLA2G4A
Beta-catenin Phosphorylation Cascade R-HSA-196299	1/17	0.768344	0.999996	0	0	0.695811	0.183359	AMER1
Biosynthesis Of DHA-derived SPMs R-HSA-9018677	1/17	0.768344	0.999996	0	0	0.695811	0.183359	HPGD
Butyrate Response Factor 1 Binds And Destabilizes mRNA R-HSA-450385	1/17	0.768344	0.999996	0	0	0.695811	0.183359	ZFP36L1
FOXO-mediated Transcription Of Cell Cycle Genes R-HSA-9617828	1/17	0.768344	0.999996	0	0	0.695811	0.183359	SMAD3
GAB1 Signalosome R-HSA-180292	1/17	0.768344	0.999996	0	0	0.695811	0.183359	PXDN
Gastrin-CREB Signaling Pathway Via PKC And MAPK R-HSA-881907	1/17	0.768344	0.999996	0	0	0.695811	0.183359	PRKCA
MyD88 Deficiency (TLR2/4) R-HSA-5602498	1/17	0.768344	0.999996	0	0	0.695811	0.183359	HMGB1
Platelet Sensitization By LDL R-HSA-432142	1/17	0.768344	0.999996	0	0	0.695811	0.183359	PLA2G4A
Protein Methylation R-HSA-8876725	1/17	0.768344	0.999996	0	0	0.695811	0.183359	EEF1A1
Removal Of Flap Intermediate From C-strand R-HSA-174437	1/17	0.768344	0.999996	0	0	0.695811	0.183359	DNA2
Synthesis Of PIPs At Golgi Membrane R-HSA-1660514	1/17	0.768344	0.999996	0	0	0.695811	0.183359	PI4K2B
Cytosolic Sensors Of Pathogen-Associated DNA R-HSA-1834949	4/63	0.773391	0.999996	0	0	0.754382	0.193853	CGAS;LRRFIP1;DTX4;RPS27A
DNA Methylation R-HSA-5334118	2/34	0.782475	0.999996	0	0	0.695626	0.170632	DNMT1;UHRF1
Metabolic Disorders Of Biological Oxidation Enzymes R-HSA-5579029	2/34	0.782475	0.999996	0	0	0.695626	0.170632	CYP1B1;CYP7B1
Nuclear Import Of Rev Protein R-HSA-180746	2/34	0.782475	0.999996	0	0	0.695626	0.170632	NPM1;NUP155
Synthesis Of Bile Acids And Bile Salts R-HSA-192105	2/34	0.782475	0.999996	0	0	0.695626	0.170632	NCOA1;CYP7B1
Gap-filling DNA Repair Synthesis And Ligation In TC-NER R-HSA-6782210	4/64	0.783914	0.999996	0	0	0.741768	0.180588	LRIG3;RPS27A;MNAT1;POLE
Ion Channel Transport R-HSA-983712	12/175	0.7862	0.999996	0	0	0.818501	0.196885	TRPC6;CAMK2A;ATP2B4;ATP11C;NEDD4L;ATP10A;ATP1A2;ATP2B1;TRPM5;RPS27A;ANO5;TPCN1
ABC Transporters In Lipid Homeostasis R-HSA-1369062	1/18	0.787448	0.999996	0	0	0.654845	0.15648	ABCD2
Assembly Of HIV Virion R-HSA-175474	1/18	0.787448	0.999996	0	0	0.654845	0.15648	RPS27A
Constitutive Signaling By Ligand-Responsive EGFR Cancer Variants R-HSA-1236382	1/18	0.787448	0.999996	0	0	0.654845	0.15648	RPS27A
IRAK4 Deficiency (TLR2/4) R-HSA-5603041	1/18	0.787448	0.999996	0	0	0.654845	0.15648	HMGB1
Metabolism Of Angiotensinogen To Angiotensins R-HSA-2022377	1/18	0.787448	0.999996	0	0	0.654845	0.15648	ENPEP
Regulation Of NF-kappa B Signaling R-HSA-9758274	1/18	0.787448	0.999996	0	0	0.654845	0.15648	RPS27A
Regulation Of TLR By Endogenous Ligand R-HSA-5686938	1/18	0.787448	0.999996	0	0	0.654845	0.15648	HMGB1
Regulation Of Signaling By CBL R-HSA-912631	1/18	0.787448	0.999996	0	0	0.654845	0.15648	FYN
Generic Transcription Pathway R-HSA-212436	91/1190	0.793063	0.999996	0	0	0.917529	0.212732	PPP1R13B;MAML2;THRA;SLC2A3;BRCA1;LDB2;GLI3;GLI2;CCND3;EXO1;AKT3;PIP4K2A;TOPBP1;SKP2;TEAD1;TEAD2;TEAD3;RMI2;SMARCC1;ITGA4;IGFBP3;TCF12;PRKCA;CDC25C;CCNA2;MAF;TFDP1;RBL1;FANCD2;TBL1XR1;BIRC5;RARB;MAML3;DNA2;KCTD15;NOTCH2;NOTCH3;BLM;NOTCH1;CAMK2A;LEF1;NEDD4L;TWIST1;HDAC9;THBS1;AURKB;HDAC7;BRIP1;NUAK1;PDZD2;PLAGL1;ERBB2;E2F1;RPS27A;PPARGC1A;E2F7;PLXNA4;E2F8;MAP2K6;BARD1;FANCI;MBD4;WWTR1;SMAD1;TCF7L2;…
N-glycan Trimming In ER And Calnexin/Calreticulin Cycle R-HSA-532668	2/35	0.795998	0.999996	0	0	0.674509	0.153895	RPS27A;UGGT2
NEP/NS2 Interacts With Cellular Export Machinery R-HSA-168333	2/35	0.795998	0.999996	0	0	0.674509	0.153895	XPO1;NUP155
Negative Regulators Of DDX58/IFIH1 Signaling R-HSA-936440	2/35	0.795998	0.999996	0	0	0.674509	0.153895	PDZD2;RPS27A
Plasma Lipoprotein Clearance R-HSA-8964043	2/35	0.795998	0.999996	0	0	0.674509	0.153895	VLDLR;RPS27A
RUNX1 Interacts With Co-Factors Whose Precise Effect On RUNX1 Targets Is Not Known R-HSA-8939243	2/35	0.795998	0.999996	0	0	0.674509	0.153895	PHC2;SMARCC1
Rev-mediated Nuclear Export Of HIV RNA R-HSA-165054	2/35	0.795998	0.999996	0	0	0.674509	0.153895	XPO1;NUP155
Vpr-mediated Nuclear Import Of PICs R-HSA-180910	2/35	0.795998	0.999996	0	0	0.674509	0.153895	NUP155;PSIP1
Nonhomologous End-Joining (NHEJ) R-HSA-5693571	3/51	0.802818	0.999996	0	0	0.695441	0.152738	BARD1;NSD2;BRCA1
Translocation Of SLC2A4 (GLUT4) To Plasma Membrane R-HSA-1445148	3/51	0.802818	0.999996	0	0	0.695441	0.152738	TBC1D1;KIF3A;MYO5A
Signaling By B Cell Receptor (BCR) R-HSA-983705	7/109	0.803953	0.999996	0	0	0.763224	0.166547	PPP3CA;PPP3CB;SH3KBP1;ORAI2;ITPR2;FYN;RPS27A
Metabolism Of Nucleotides R-HSA-15869	6/95	0.804927	0.999996	0	0	0.749826	0.162715	DUT;RRM1;TK1;AMPD3;SAMHD1;TYMS
Aflatoxin Activation And Detoxification R-HSA-5423646	1/19	0.804978	0.999996	0	0	0.618431	0.134163	GGT5
Biosynthesis Of Specialized Proresolving Mediators (SPMs) R-HSA-9018678	1/19	0.804978	0.999996	0	0	0.618431	0.134163	HPGD
Metabolism Of Cofactors R-HSA-8978934	1/19	0.804978	0.999996	0	0	0.618431	0.134163	DHFR
Nicotinamide Salvaging R-HSA-197264	1/19	0.804978	0.999996	0	0	0.618431	0.134163	PARP8
RAS Processing R-HSA-9648002	1/19	0.804978	0.999996	0	0	0.618431	0.134163	BCL2L1
Ras Activation Upon Ca2+ Influx Thru NMDA Receptor R-HSA-442982	1/19	0.804978	0.999996	0	0	0.618431	0.134163	CAMK2A
Regulation Of TP53 Activity Thru Methylation R-HSA-6804760	1/19	0.804978	0.999996	0	0	0.618431	0.134163	RPS27A
SHC-mediated cascade:FGFR4 R-HSA-5654719	1/19	0.804978	0.999996	0	0	0.618431	0.134163	FGF13
Signaling By FGFR2 IIIa TM R-HSA-8851708	1/19	0.804978	0.999996	0	0	0.618431	0.134163	FGF13
Signaling By KIT In Disease R-HSA-9669938	1/19	0.804978	0.999996	0	0	0.618431	0.134163	FYN
Synthesis	Secretion	And Deacylation Of Ghrelin R-HSA-422085	2024-01-19	0.804978	0.999996	0	0	0.618431	0.134163	IGF1
TICAM1	RIP1-mediated IKK Complex Recruitment R-HSA-168927	2024-01-19	0.804978	0.999996	0	0	0.618431	0.134163	RPS27A
Translesion Synthesis By POLH R-HSA-110320	1/19	0.804978	0.999996	0	0	0.618431	0.134163	RPS27A
Activated TAK1 Mediates P38 MAPK Activation R-HSA-450302	1/19	0.804978	0.999996	0	0	0.618431	0.134163	MAP2K6
Regulation Of HSF1-mediated Heat Shock Response R-HSA-3371453	5/81	0.807647	0.999996	0	0	0.731813	0.156338	NUP155;COL4A6;SERPINH1;HSPA12B;TNFRSF21
Export Of Viral Ribonucleoproteins From Nucleus R-HSA-168274	2/36	0.80877	0.999996	0	0	0.654635	0.13894	XPO1;NUP155
RHO GTPases Activate WASPs And WAVEs R-HSA-5663213	2/36	0.80877	0.999996	0	0	0.654635	0.13894	ABI2;WIPF1
HCMV Early Events R-HSA-9609690	6/96	0.812827	0.999996	0	0	0.741454	0.153656	ITGB1;DUT;RRM1;NUP155;TBL1XR1;EZH2
Formation Of Fibrin Clot (Clotting Cascade) R-HSA-140877	2/37	0.820825	0.999996	0	0	0.635897	0.125555	THBD;SERPING1
Aberrant Regulation Of Mitotic Exit In Cancer Due To RB1 Defects R-HSA-9687136	1/20	0.821063	0.999996	0	0	0.58585	0.115503	SKP2
Apoptotic Factor-Mediated Response R-HSA-111471	1/20	0.821063	0.999996	0	0	0.58585	0.115503	UACA
Class I Peroxisomal Membrane Protein Import R-HSA-9603798	1/20	0.821063	0.999996	0	0	0.58585	0.115503	ABCD2
Diseases Associated With N-glycosylation Of Proteins R-HSA-3781860	1/20	0.821063	0.999996	0	0	0.58585	0.115503	ALG6
Nef-mediated Downmodulation Of Cell Surface Receptors By Recruitment To Clathrin Adapters R-HSA-164938	1/20	0.821063	0.999996	0	0	0.58585	0.115503	AP1S2
PI-3K cascade:FGFR4 R-HSA-5654720	1/20	0.821063	0.999996	0	0	0.58585	0.115503	FGF13
Phosphorylation Of CD3 And TCR Zeta Chains R-HSA-202427	1/20	0.821063	0.999996	0	0	0.58585	0.115503	PTPRJ
Phosphorylation Of APC/C R-HSA-176412	1/20	0.821063	0.999996	0	0	0.58585	0.115503	CDK1
Regulation Of Gene Expression In Beta Cells R-HSA-210745	1/20	0.821063	0.999996	0	0	0.58585	0.115503	AKT3
TP53 Regulates Transcription Of Genes Involved In Cytochrome C Release R-HSA-6803204	1/20	0.821063	0.999996	0	0	0.58585	0.115503	PPP1R13B
Nucleotide-binding Domain	Leucine Rich Repeat Containing NLR Signaling Pathways R-HSA-168643	1953-03-01	0.823446	0.999996	0	0	0.66755	0.129677	BCL2;MAP2K6;BCL2L1
Glycolysis R-HSA-70171	4/69	0.830787	0.999996	0	0	0.684522	0.126898	NUP155;PRKCA;MAP4K5;PGM2L1
Interactions Of Vpr With Host Cellular Proteins R-HSA-176033	2/38	0.832192	0.999996	0	0	0.618199	0.113558	NUP155;PSIP1
Regulation Of RUNX3 Expression And Activity R-HSA-8941858	3/54	0.83305	0.999996	0	0	0.654425	0.119538	SMURF2;SMURF1;RPS27A
Azathioprine ADME R-HSA-9748787	1/21	0.835822	0.999996	0	0	0.556527	0.0998073	VAV3
Cellular Hexose Transport R-HSA-189200	1/21	0.835822	0.999996	0	0	0.556527	0.0998073	SLC2A3
Citric Acid Cycle (TCA Cycle) R-HSA-71403	1/21	0.835822	0.999996	0	0	0.556527	0.0998073	IDH2
FRS-mediated FGFR4 Signaling R-HSA-5654712	1/21	0.835822	0.999996	0	0	0.556527	0.0998073	FGF13
Intrinsic Pathway Of Fibrin Clot Formation R-HSA-140837	1/21	0.835822	0.999996	0	0	0.556527	0.0998073	SERPING1
Mitochondrial tRNA Aminoacylation R-HSA-379726	1/21	0.835822	0.999996	0	0	0.556527	0.0998073	LARS2
Negative Regulation Of NMDA Receptor-Mediated Neuronal Transmission R-HSA-9617324	1/21	0.835822	0.999996	0	0	0.556527	0.0998073	CAMK2A
PCNA-Dependent Long Patch Base Excision Repair R-HSA-5651801	1/21	0.835822	0.999996	0	0	0.556527	0.0998073	POLE
Synthesis Of Leukotrienes (LT) And Eoxins (EX) R-HSA-2142691	1/21	0.835822	0.999996	0	0	0.556527	0.0998073	GGT5
Synthesis	Secretion	And Inactivation Of Glucagon-like Peptide-1 (GLP-1) R-HSA-381771	2024-01-21	0.835822	0.999996	0	0	0.556527	0.0998073	TCF7L2
VxPx Cargo-Targeting To Cilium R-HSA-5620916	1/21	0.835822	0.999996	0	0	0.556527	0.0998073	ASAP1
ZBP1(DAI) Mediated Induction Of Type I IFNs R-HSA-1606322	1/21	0.835822	0.999996	0	0	0.556527	0.0998073	DTX4
Stimuli-sensing Channels R-HSA-2672351	6/100	0.841934	0.999996	0	0	0.709747	0.122115	TRPC6;NEDD4L;TRPM5;RPS27A;ANO5;TPCN1
Degradation Of DVL R-HSA-4641258	3/55	0.842201	0.999996	0	0	0.641805	0.110221	HECW1;RPS27A;DACT1
Ovarian Tumor Domain Proteases R-HSA-5689896	2/39	0.842905	0.999996	0	0	0.601458	0.10279	CDK1;RPS27A
SUMOylation Of Ubiquitinylation Proteins R-HSA-3232142	2/39	0.842905	0.999996	0	0	0.601458	0.10279	NUP155;PIAS1
Synthesis Of PA R-HSA-1483166	2/39	0.842905	0.999996	0	0	0.601458	0.10279	LPCAT1;PLA2G4A
trans-Golgi Network Vesicle Budding R-HSA-199992	4/71	0.847011	0.999996	0	0	0.664016	0.110254	AP1S2;DTNBP1;IGF2R;SH3D19
Metabolism Of Vitamins And Cofactors R-HSA-196854	12/186	0.848316	0.999996	0	0	0.766293	0.126057	DHFR;MTHFD1L;SDC2;SDC3;GPC3;SDC1;SLC2A3;AGRN;HSPG2;GPC6;LRP12;PARP8
Fc Epsilon Receptor (FCERI) Signaling R-HSA-2454202	8/130	0.849346	0.999996	0	0	0.728908	0.119023	VAV3;PPP3CA;PPP3CB;ITPR2;FYN;GAB2;RASGRP2;RPS27A
Common Pathway Of Fibrin Clot Formation R-HSA-140875	1/22	0.849364	0.999996	0	0	0.529997	0.086531	THBD
Insertion Of Tail-Anchored Proteins Into Endoplasmic Reticulum Membrane R-HSA-9609523	1/22	0.849364	0.999996	0	0	0.529997	0.086531	OTOF
PINK1-PRKN Mediated Mitophagy R-HSA-5205685	1/22	0.849364	0.999996	0	0	0.529997	0.086531	RPS27A
RA Biosynthesis Pathway R-HSA-5365859	1/22	0.849364	0.999996	0	0	0.529997	0.086531	ALDH1A2
Response Of Mtb To Phagocytosis R-HSA-9637690	1/22	0.849364	0.999996	0	0	0.529997	0.086531	RPS27A
Signaling By NODAL R-HSA-1181150	1/22	0.849364	0.999996	0	0	0.529997	0.086531	SMAD3
Epigenetic Regulation Of Gene Expression R-HSA-212165	7/116	0.851517	0.999996	0	0	0.713936	0.114755	DNMT1;CBX3;UHRF1;DEK;MNAT1;BAZ1B;EZH2
Signaling By FGFR4 R-HSA-5654743	2/40	0.852992	0.999996	0	0	0.585598	0.093113	RPS27A;FGF13
Base Excision Repair R-HSA-73884	4/72	0.854618	0.999996	0	0	0.654215	0.102778	MBD4;NEIL3;LRIG3;POLE
Signaling By FGFR2 R-HSA-5654738	4/72	0.854618	0.999996	0	0	0.654215	0.102778	RBFOX2;RPS27A;FGF13;FGF10
Regulated Necrosis R-HSA-5218859	3/57	0.859205	0.999996	0	0	0.617967	0.0937752	RRM1;HMGB1;RPS27A
Signaling By NTRKs R-HSA-166520	8/132	0.860614	0.999996	0	0	0.717073	0.107639	NTRK1;NTRK2;SHC2;PTPRS;TCF12;NTF3;FYN;NGF
IKK Complex Recruitment Mediated By RIP1 R-HSA-937041	1/23	0.86179	0.999996	0	0	0.505878	0.075246	RPS27A
Triglyceride Catabolism R-HSA-163560	1/23	0.86179	0.999996	0	0	0.505878	0.075246	PRKCA
Dual Incision In GG-NER R-HSA-5696400	2/41	0.862485	0.999996	0	0	0.570552	0.0844059	RPS27A;POLE
Negative Regulation Of MAPK Pathway R-HSA-5675221	2/41	0.862485	0.999996	0	0	0.570552	0.0844059	KSR1;RPS27A
Sensory Perception Of Sweet	Bitter	And Umami (Glutamate) Taste R-HSA-9717207	1941-02-01	0.862485	0.999996	0	0	0.570552	0.0844059	TRPM5;SCN3A
Signaling By Retinoic Acid R-HSA-5362517	2/41	0.862485	0.999996	0	0	0.570552	0.0844059	ALDH1A2;RARB
Glucose Metabolism R-HSA-70326	5/89	0.866982	0.999996	0	0	0.661827	0.0944671	NUP155;PRKCA;MAP4K5;PGM2L1;PCK2
Peptide Hormone Metabolism R-HSA-2980736	5/89	0.866982	0.999996	0	0	0.661827	0.0944671	TCF7L2;ENPEP;MYO5A;IGF1;INHBA
mRNA 3-End Processing R-HSA-72187	3/58	0.867088	0.999996	0	0	0.606698	0.086524	COLEC12;FIP1L1;SRSF1
Phase I - Functionalization Of Compounds R-HSA-211945	6/104	0.867259	0.999996	0	0	0.680628	0.0969335	NCOA1;ARNT2;CYP1B1;AHR;CYP7B1;ACSS1
Cleavage Of Damaged Pyrimidine R-HSA-110329	2/42	0.871413	0.999996	0	0	0.556258	0.0765629	MBD4;NEIL3
PRC2 Methylates Histones And DNA R-HSA-212300	2/42	0.871413	0.999996	0	0	0.556258	0.0765629	DNMT1;EZH2
Signaling By FGFR2 In Disease R-HSA-5655253	2/42	0.871413	0.999996	0	0	0.556258	0.0765629	FGF13;FGF10
Transport Of Mature mRNA Derived From An Intronless Transcript R-HSA-159231	2/42	0.871413	0.999996	0	0	0.556258	0.0765629	FIP1L1;NUP155
Aggrephagy R-HSA-9646399	1/24	0.873192	0.999996	0	0	0.483857	0.0656111	RPS27A
Glycogen Metabolism R-HSA-8982491	1/24	0.873192	0.999996	0	0	0.483857	0.0656111	RPS27A
Growth Hormone Receptor Signaling R-HSA-982772	1/24	0.873192	0.999996	0	0	0.483857	0.0656111	GHR
Incretin Synthesis	Secretion	And Inactivation R-HSA-400508	2024-01-24	0.873192	0.999996	0	0	0.483857	0.0656111	TCF7L2
Signaling By EGFR In Cancer R-HSA-1643713	1/24	0.873192	0.999996	0	0	0.483857	0.0656111	RPS27A
Iron Uptake And Transport R-HSA-917937	3/59	0.87458	0.999996	0	0	0.595832	0.0798486	HEPH;RPS27A;ABCG2
SCF(Skp2)-mediated Degradation Of P27/P21 R-HSA-187577	3/59	0.87458	0.999996	0	0	0.595832	0.0798486	CCNA2;SKP2;RPS27A
Nuclear Envelope (NE) Reassembly R-HSA-2995410	4/75	0.875532	0.999996	0	0	0.626469	0.0832722	NUP155;CDK1;LMNB1;TMPO
DAP12 Interactions R-HSA-2172127	2/43	0.879804	0.999996	0	0	0.542661	0.0694908	VAV3;FYN
Transport Of Mature mRNAs Derived From Intronless Transcripts R-HSA-159234	2/43	0.879804	0.999996	0	0	0.542661	0.0694908	FIP1L1;NUP155
rRNA Modification In Nucleus And Cytosol R-HSA-6790901	3/60	0.881694	0.999996	0	0	0.585346	0.073701	RPS14;RPS9;RPS7
Deadenylation Of mRNA R-HSA-429947	1/25	0.883653	0.999996	0	0	0.463671	0.0573518	TUT4
Interleukin-7 Signaling R-HSA-1266695	1/25	0.883653	0.999996	0	0	0.463671	0.0573518	JAK1
Regulation Of IFNA/IFNB Signaling R-HSA-912694	1/25	0.883653	0.999996	0	0	0.463671	0.0573518	JAK1
Resolution Of AP Sites Via Multiple-Nucleotide Patch Replacement Pathway R-HSA-110373	1/25	0.883653	0.999996	0	0	0.463671	0.0573518	POLE
TRAF6 Mediated NF-kB Activation R-HSA-933542	1/25	0.883653	0.999996	0	0	0.463671	0.0573518	HMGB1
Base-Excision Repair	AP Site Formation R-HSA-73929	1944-02-01	0.887687	0.999996	0	0	0.529711	0.0631078	MBD4;NEIL3
Interleukin-1 Family Signaling R-HSA-446652	9/152	0.887775	0.999996	0	0	0.69922	0.0832327	IL1RL2;SMAD3;IL1RAPL1;PELI2;HMGB1;RPS27A;PTPN13;PTPN14;MAP2K6
Transcription-Coupled Nucleotide Excision Repair (TC-NER) R-HSA-6781827	4/77	0.887984	0.999996	0	0	0.609239	0.0723785	LRIG3;RPS27A;MNAT1;POLE
DNA Damage/Telomere Stress Induced Senescence R-HSA-2559586	3/61	0.888447	0.999996	0	0	0.575223	0.0680376	CCNA2;HMGA2;LMNB1
Nucleotide Excision Repair R-HSA-5696398	6/108	0.889115	0.999996	0	0	0.653794	0.0768392	PIAS3;LRIG3;MNAT1;RPS27A;POLE;PIAS1
Metabolism Of Steroids R-HSA-8957322	9/153	0.892067	0.999996	0	0	0.694326	0.0793015	NCOA1;HSD11B2;MBD4;STARD5;TBL1XR1;CHD9;LIN9;CYP7B1;SH3D19
Cellular Response To Chemical Stress R-HSA-9711123	11/182	0.892705	0.999996	0	0	0.71444	0.0810884	NCOA1;MBD4;BRIP1;NOTCH1;TBL1XR1;CHD9;AKT3;GPX7;LIN9;SKP2;RPS27A
Cholesterol Biosynthesis R-HSA-191273	1/26	0.893252	0.999996	0	0	0.4451	0.0502458	SH3D19
Constitutive Signaling By AKT1 E17K In Cancer R-HSA-5674400	1/26	0.893252	0.999996	0	0	0.4451	0.0502458	AKT3
Downstream Signaling Of Activated FGFR4 R-HSA-5654716	1/26	0.893252	0.999996	0	0	0.4451	0.0502458	FGF13
FGFR2 Alternative Splicing R-HSA-6803529	1/26	0.893252	0.999996	0	0	0.4451	0.0502458	RBFOX2
HDMs Demethylate Histones R-HSA-3214842	1/26	0.893252	0.999996	0	0	0.4451	0.0502458	ARID5B
Infection With Mycobacterium Tuberculosis R-HSA-9635486	1/26	0.893252	0.999996	0	0	0.4451	0.0502458	RPS27A
Interleukin-20 Family Signaling R-HSA-8854691	1/26	0.893252	0.999996	0	0	0.4451	0.0502458	JAK1
Metal Ion SLC Transporters R-HSA-425410	1/26	0.893252	0.999996	0	0	0.4451	0.0502458	HEPH
Pyroptosis R-HSA-5620971	1/26	0.893252	0.999996	0	0	0.4451	0.0502458	HMGB1
Role Of Phospholipids In Phagocytosis R-HSA-2029485	1/26	0.893252	0.999996	0	0	0.4451	0.0502458	ITPR2
Signaling By ALK R-HSA-201556	1/26	0.893252	0.999996	0	0	0.4451	0.0502458	PTN
TNFR1-induced NFkappaB Signaling Pathway R-HSA-5357956	1/26	0.893252	0.999996	0	0	0.4451	0.0502458	RACK1
RHO GTPases Activate PKNs R-HSA-5625740	3/62	0.894852	0.999996	0	0	0.565442	0.0628186	MYH11;CDC25C;MYH10
Regulation Of Complement Cascade R-HSA-977606	2/45	0.895087	0.999996	0	0	0.517364	0.0573415	CFH;SERPING1
TAK1-dependent IKK And NF-kappa-B Activation R-HSA-445989	2/45	0.895087	0.999996	0	0	0.517364	0.0573415	HMGB1;RPS27A
HIV Transcription Initiation R-HSA-167161	2/46	0.902032	0.999996	0	0	0.505578	0.0521279	TAF15;MNAT1
CREB1 Phosphorylation Thru NMDA Receptor-Mediated Activation Of RAS Signaling R-HSA-442742	1/27	0.902059	0.999996	0	0	0.427958	0.0441117	CAMK2A
Insulin Processing R-HSA-264876	1/27	0.902059	0.999996	0	0	0.427958	0.0441117	MYO5A
Postmitotic Nuclear Pore Complex (NPC) Reformation R-HSA-9615933	1/27	0.902059	0.999996	0	0	0.427958	0.0441117	NUP155
RNA Pol II CTD Phosphorylation And Interaction With CE R-HSA-77075	1/27	0.902059	0.999996	0	0	0.427958	0.0441117	MNAT1
Glycerophospholipid Biosynthesis R-HSA-1483206	7/127	0.906996	0.999996	0	0	0.648101	0.0632656	SLC44A2;SH2D3C;LPCAT2;LPCAT1;PLA2G4A;SELENOI;OSBPL10
SUMOylation Of RNA Binding Proteins R-HSA-4570464	2/47	0.908545	0.999996	0	0	0.494316	0.0474102	PHC2;NUP155
Sensory Perception Of Taste R-HSA-9717189	2/47	0.908545	0.999996	0	0	0.494316	0.0474102	TRPM5;SCN3A
Metabolism Of Porphyrins R-HSA-189445	1/28	0.91014	0.999996	0	0	0.412085	0.0388004	ABCG2
Mitophagy R-HSA-5205647	1/28	0.91014	0.999996	0	0	0.412085	0.0388004	RPS27A
Recycling Pathway Of L1 R-HSA-437239	1/28	0.91014	0.999996	0	0	0.412085	0.0388004	MSN
Dual Incision In TC-NER R-HSA-6782135	3/65	0.91213	0.999996	0	0	0.537994	0.0494806	RPS27A;MNAT1;POLE
RUNX1 Regulates Transcription Of Genes Involved In Differentiation Of HSCs R-HSA-8939236	5/98	0.914502	0.999996	0	0	0.597484	0.0534005	TCF7L1;TCF12;LDB2;MNAT1;RPS27A
Inositol Phosphate Metabolism R-HSA-1483249	2/48	0.914651	0.999996	0	0	0.483544	0.0431383	INPP4A;IMPA2
Retrograde Transport At Trans-Golgi-Network R-HSA-6811440	2/48	0.914651	0.999996	0	0	0.483544	0.0431383	RHOBTB3;IGF2R
RUNX1 Regulates Genes Involved In Megakaryocyte Differentiation And Platelet Function R-HSA-8936459	3/66	0.917289	0.999996	0	0	0.529425	0.0457065	TNRC6C;THBS1;TNRC6A
Acyl Chain Remodelling Of PE R-HSA-1482839	1/29	0.917555	0.999996	0	0	0.397346	0.0341887	PLA2G4A
Dectin-2 Family R-HSA-5621480	1/29	0.917555	0.999996	0	0	0.397346	0.0341887	FYN
FCERI Mediated MAPK Activation R-HSA-2871796	1/29	0.917555	0.999996	0	0	0.397346	0.0341887	VAV3
PIWI-interacting RNA (piRNA) Biogenesis R-HSA-5601884	1/29	0.917555	0.999996	0	0	0.397346	0.0341887	MYBL1
Regulation Of Necroptotic Cell Death R-HSA-5675482	1/29	0.917555	0.999996	0	0	0.397346	0.0341887	RPS27A
TNFs Bind Their Physiological Receptors R-HSA-5669034	1/29	0.917555	0.999996	0	0	0.397346	0.0341887	EDA
mRNA Capping R-HSA-72086	1/29	0.917555	0.999996	0	0	0.397346	0.0341887	MNAT1
Host Interactions Of HIV Factors R-HSA-162909	7/130	0.918633	0.999996	0	0	0.632189	0.0536529	NPM1;XPO1;NUP155;AP1S2;PSIP1;FYN;RPS27A
Transcriptional Regulation By RUNX1 R-HSA-8878171	12/204	0.918647	0.999996	0	0	0.693765	0.0588683	TNRC6C;SMARCC1;PHC2;CCND3;TCF7L1;CDK6;TCF12;LDB2;RPS27A;MNAT1;THBS1;TNRC6A
SLC-mediated Transmembrane Transport R-HSA-425407	15/247	0.918655	0.999996	0	0	0.717423	0.0608697	SLC12A2;SLC24A3;SLC44A2;SLC2A13;SLC2A3;SLC4A4;SLC7A2;SLC8A1;SLC22A15;SLC9A5;HEPH;SLC16A2;SLC36A4;SLC24A5;SLC38A4
CLEC7A (Dectin-1) Signaling R-HSA-5607764	5/99	0.91873	0.999996	0	0	0.591096	0.0501033	PPP3CA;PPP3CB;ITPR2;RPS27A;MAP3K14
SLC Transporter Disorders R-HSA-5619102	5/99	0.91873	0.999996	0	0	0.591096	0.0501033	NUP155;HEPH;MAP4K5;SLC4A4;SLC24A5
RNA Polymerase II Transcription Termination R-HSA-73856	3/67	0.922171	0.999996	0	0	0.521125	0.0422241	COLEC12;FIP1L1;SRSF1
KEAP1-NFE2L2 Pathway R-HSA-9755511	5/100	0.922771	0.999996	0	0	0.584842	0.0470059	BRIP1;NOTCH1;AKT3;SKP2;RPS27A
Endosomal Sorting Complex Required For Transport (ESCRT) R-HSA-917729	1/30	0.924358	0.999996	0	0	0.383623	0.0301741	RPS27A
RNA Polymerase I Transcription Termination R-HSA-73863	1/30	0.924358	0.999996	0	0	0.383623	0.0301741	MNAT1
Costimulation By CD28 Family R-HSA-388841	3/68	0.926787	0.999996	0	0	0.513079	0.0390102	AKT3;FYN;MAP3K14
Diseases Associated With TLR Signaling Cascade R-HSA-5602358	1/31	0.9306	0.999996	0	0	0.370816	0.0266711	HMGB1
Late Endosomal Microautophagy R-HSA-9615710	1/31	0.9306	0.999996	0	0	0.370816	0.0266711	RPS27A
Nicotinate Metabolism R-HSA-196807	1/31	0.9306	0.999996	0	0	0.370816	0.0266711	PARP8
Transport Of Bile Salts And Organic Acids	Metal Ions And Amine Compounds R-HSA-425366	1986-04-01	0.931451	0.999996	0	0	0.542104	0.0384959	SLC22A15;HEPH;SLC44A2;SLC2A13
Formation Of TC-NER Pre-Incision Complex R-HSA-6781823	2/52	0.935443	0.999996	0	0	0.444763	0.0296815	RPS27A;MNAT1
Metabolism Of Non-Coding RNA R-HSA-194441	2/52	0.935443	0.999996	0	0	0.444763	0.0296815	NUP155;LIN9
Regulation Of Apoptosis R-HSA-169911	2/52	0.935443	0.999996	0	0	0.444763	0.0296815	ARHGAP10;RPS27A
Gluconeogenesis R-HSA-70263	1/32	0.936328	0.999996	0	0	0.358834	0.0236077	PCK2
Inactivation	Recovery And Regulation Of Phototransduction Cascade R-HSA-2514859	1932-01-01	0.936328	0.999996	0	0	0.358834	0.0236077	PRKCA
RNA Polymerase II Transcription R-HSA-73857	94/1312	0.937621	0.999996	0	0	0.850919	0.0548076	PPP1R13B;MAML2;THRA;SLC2A3;BRCA1;LDB2;GLI3;GLI2;CCND3;EXO1;AKT3;PIP4K2A;TOPBP1;SKP2;TEAD1;TEAD2;TEAD3;RMI2;SMARCC1;ITGA4;IGFBP3;TCF12;PRKCA;CDC25C;CCNA2;MAF;TFDP1;RBL1;FANCD2;TBL1XR1;BIRC5;RARB;MAML3;DNA2;KCTD15;NOTCH2;COLEC12;NOTCH3;BLM;NOTCH1;SRSF1;CAMK2A;LEF1;NEDD4L;TWIST1;HDAC9;THBS1;AURKB;HDAC7;BRIP1;NUAK1;PDZD2;FIP1L1;PLAGL1;ERBB2;E2F1;RPS27A;PPARGC1A;E2F7;PLXNA4;E2F8;MAP2K6;BARD1;FANCI;MBD…
Regulation Of mRNA Stability By Proteins That Bind AU-rich Elements R-HSA-450531	4/88	0.938748	0.999996	0	0	0.529139	0.0334457	XPO1;PRKCA;RPS27A;ZFP36L1
Negative Regulation Of NOTCH4 Signaling R-HSA-9604323	2/53	0.939835	0.999996	0	0	0.436018	0.0270555	TACC3;RPS27A
HCMV Infection R-HSA-9609646	6/121	0.940229	0.999996	0	0	0.579474	0.035714	ITGB1;DUT;RRM1;NUP155;TBL1XR1;EZH2
Formation Of Early Elongation Complex R-HSA-113418	1/33	0.941582	0.999996	0	0	0.347602	0.0209233	MNAT1
NOD1/2 Signaling Pathway R-HSA-168638	1/33	0.941582	0.999996	0	0	0.347602	0.0209233	MAP2K6
Plasma Lipoprotein Remodeling R-HSA-8963899	1/33	0.941582	0.999996	0	0	0.347602	0.0209233	PLTP
Phototransduction Cascade R-HSA-2514856	1/33	0.941582	0.999996	0	0	0.347602	0.0209233	PRKCA
CDK-mediated Phosphorylation And Removal Of Cdc6 R-HSA-69017	3/72	0.942843	0.999996	0	0	0.48323	0.0284405	CCNA2;CDC6;RPS27A
Interferon Alpha/Beta Signaling R-HSA-909733	3/72	0.942843	0.999996	0	0	0.48323	0.0284405	RNASEL;SAMHD1;JAK1
Degradation Of AXIN R-HSA-4641257	2/54	0.943942	0.999996	0	0	0.42761	0.0246692	SMURF2;RPS27A
SCF-beta-TrCP Mediated Degradation Of Emi1 R-HSA-174113	2/54	0.943942	0.999996	0	0	0.42761	0.0246692	FBXO5;RPS27A
Chaperonin-mediated Protein Folding R-HSA-390466	4/90	0.945332	0.999996	0	0	0.516777	0.0290527	GNA14;GNG2;GNB4;FKBP9
APC/C:Cdh1 Mediated Degradation Of Cdc20 And APC/C:Cdh1 Targets In Late Mitosis/Early G1 R-HSA-174178	3/73	0.946312	0.999996	0	0	0.4763	0.0262835	SKP2;RPS27A;AURKB
COPI-independent Golgi-to-ER Retrograde Traffic R-HSA-6811436	1/34	0.946404	0.999996	0	0	0.33705	0.0185667	PLA2G4A
Detoxification Of Reactive Oxygen Species R-HSA-3299685	1/34	0.946404	0.999996	0	0	0.33705	0.0185667	GPX7
Lysosome Vesicle Biogenesis R-HSA-432720	1/34	0.946404	0.999996	0	0	0.33705	0.0185667	AP1S2
Positive Epigenetic Regulation Of rRNA Expression R-HSA-5250913	3/74	0.949585	0.999996	0	0	0.469566	0.0242909	CBX3;DEK;BAZ1B
Metabolism Of Lipids R-HSA-556833	49/732	0.950566	0.999996	0	0	0.792755	0.0401909	PI4K2B;TNFAIP8;SLC44A2;CHD9;HEXB;LPCAT1;FHL2;AHR;OSBPL10;PIK3C2B;CYP1B1;PIP4K2A;HMGCS2;SBF2;SH3D19;NCOA1;STARD5;CERS6;SH2D3C;PLA2G4A;PRKCA;CYP7B1;INPP4A;PRKD3;TBL1XR1;PRKD1;PLPP3;TNFRSF21;ACSS3;HPGD;NRF1;LIN9;SELENOI;HSD11B2;OXCT1;ARSJ;ARSI;PPARGC1A;HMGCLL1;ARSB;GGT5;B3GALNT1;MBD4;ARNT2;SYNJ2;PTPN13;ACSF2;MED13L;LPCAT2
Metabolism Of Steroid Hormones R-HSA-196071	1/35	0.950828	0.999996	0	0	0.327119	0.0164942	HSD11B2
Nucleotide Catabolism R-HSA-8956319	1/35	0.950828	0.999996	0	0	0.327119	0.0164942	SAMHD1
SUMOylation Of SUMOylation Proteins R-HSA-4085377	1/35	0.950828	0.999996	0	0	0.327119	0.0164942	NUP155
Transport Of Ribonucleoproteins Into Host Nucleus R-HSA-168271	1/35	0.950828	0.999996	0	0	0.327119	0.0164942	NUP155
Transport Of SLBP Independent Mature mRNA R-HSA-159227	1/35	0.950828	0.999996	0	0	0.327119	0.0164942	NUP155
C-type Lectin Receptors (CLRs) R-HSA-5621481	7/141	0.951157	0.999996	0	0	0.579943	0.0290411	PPP3CA;PPP3CB;ITPR2;PRKCA;FYN;RPS27A;MAP3K14
Chemokine Receptors Bind Chemokines R-HSA-380108	2/56	0.951369	0.999996	0	0	0.411728	0.0205261	CXCL12;ACKR3
Transport Of Small Molecules R-HSA-382551	47/706	0.951568	0.999996	0	0	0.788175	0.0391286	ABCD2;MINDY4;SLC24A3;TUSC3;SLC44A2;CAMK2A;NEDD4L;ADCY2;ATP10A;SLC2A3;ATP1A2;VLDLR;SLC4A4;ADCY7;ADCY6;SLC7A2;SLC8A1;CYGB;ADCY5;SLC22A15;GNG2;HEPH;NIPAL2;LRRC8C;RPS27A;SLC16A2;TRPM5;PLTP;SLC36A4;SLC38A4;SLC12A2;TRPC6;SLC2A13;ATP2B4;ATP11C;PRKCA;ATP2B1;ANO5;TPCN1;SLC9A5;BMP1;PRKAR1B;MYO5B;GNAS;GNB4;SLC24A5;ABCG2
Adaptive Immune System R-HSA-1280218	49/733	0.951665	0.999996	0	0	0.791551	0.0392149	ITGB1;CD40;SH3KBP1;LRR1;CCNF;PTPRJ;KIF11;HMGB1;SH3RF1;KIF15;MRC2;PPP3CA;PPP3CB;AKT3;AP1S2;SKP2;PRKG1;WSB1;ITGA4;PRKCA;KIF23;KIF22;ENAH;KIF2A;ORAI2;EVL;KIF2C;COLEC12;NEDD4L;ITPR2;RASGRP2;HECTD2;RACGAP1;KIF3A;FYN;RPS27A;RAP1GAP2;HACE1;SMURF2;SMURF1;FBXO32;CENPE;KIF18A;KLHL5;NEDD4;LNX1;ASB4;MAP3K14;CD200
tRNA Processing In Nucleus R-HSA-6784531	2/57	0.95472	0.999996	0	0	0.40422	0.0187304	COLEC12;NUP155
Glutathione Conjugation R-HSA-156590	1/36	0.954886	0.999996	0	0	0.317755	0.0146686	GGT5
Mitochondrial Fatty Acid Beta-Oxidation R-HSA-77289	1/36	0.954886	0.999996	0	0	0.317755	0.0146686	ACSF2
Transport Of SLBP Dependant Mature mRNA R-HSA-159230	1/36	0.954886	0.999996	0	0	0.317755	0.0146686	NUP155
NIK To Noncanonical NF-kB Signaling R-HSA-5676590	2/58	0.95785	0.999996	0	0	0.39698	0.0170957	RPS27A;MAP3K14
Cleavage Of Damaged Purine R-HSA-110331	1/37	0.95861	0.999996	0	0	0.308912	0.013058	NEIL3
DNA Damage Recognition In GG-NER R-HSA-5696394	1/37	0.95861	0.999996	0	0	0.308912	0.013058	RPS27A
Triglyceride Metabolism R-HSA-8979227	1/37	0.95861	0.999996	0	0	0.308912	0.013058	PRKCA
UCH Proteinases R-HSA-5689603	4/95	0.959055	0.999996	0	0	0.488249	0.020412	BARD1;RPS27A;TGFBR2;SMAD7
Asparagine N-linked Glycosylation R-HSA-446203	16/282	0.960295	0.999996	0	0	0.666593	0.0270066	ANKRD28;ALG6;TUSC3;ST8SIA2;ANK3;MANEA;GMDS;MGAT5;ST8SIA4;KDELR3;RPS27A;B4GALT6;ST6GALNAC3;UGGT2;ST3GAL1;SPTBN1
B-WICH Complex Positively Regulates rRNA Expression R-HSA-5250924	2/59	0.960771	0.999996	0	0	0.389994	0.0156071	DEK;BAZ1B
RNA Polymerase I Promoter Escape R-HSA-73772	2/59	0.960771	0.999996	0	0	0.389994	0.0156071	CBX3;MNAT1
Role Of GTSE1 In G2/M Progression After G2 Checkpoint R-HSA-8852276	2/59	0.960771	0.999996	0	0	0.389994	0.0156071	CDK1;RPS27A
Nuclear Events Mediated By NFE2L2 R-HSA-9759194	3/78	0.9609	0.999996	0	0	0.444426	0.017726	BRIP1;NOTCH1;RPS27A
MyD88 Cascade Initiated On Plasma Membrane R-HSA-975871	4/96	0.961385	0.999996	0	0	0.482915	0.0190172	PELI2;HMGB1;RPS27A;MAP2K6
Protein Folding R-HSA-391251	4/96	0.961385	0.999996	0	0	0.482915	0.0190172	GNA14;GNG2;GNB4;FKBP9
Association Of TriC/CCT With Target Proteins During Biosynthesis R-HSA-390471	1/38	0.962027	0.999996	0	0	0.300546	0.011635	FKBP9
Signaling By NTRK1 (TRKA) R-HSA-187037	5/114	0.96328	0.999996	0	0	0.509333	0.0190547	NTRK1;NTRK2;SHC2;TCF12;NGF
Downstream Signaling Events Of B Cell Receptor (BCR) R-HSA-1168372	3/79	0.96333	0.999996	0	0	0.438554	0.016384	PPP3CA;PPP3CB;RPS27A
HDACs Deacetylate Histones R-HSA-3214815	2/60	0.963498	0.999996	0	0	0.383249	0.014251	TBL1XR1;PHF21A
Gene Expression (Transcription) R-HSA-74160	102/1449	0.964304	0.999996	0	0	0.832913	0.0302755	MAML2;CCND3;AKT3;PIP4K2A;SKP2;SMARCC1;IGFBP3;PRKCA;CDC25C;MAF;FANCD2;TBL1XR1;MAML3;DNA2;KCTD15;NOTCH2;NOTCH3;BLM;DNMT1;NOTCH1;NEDD4L;TWIST1;BRIP1;NUAK1;PDZD2;PPARGC1A;PLXNA4;MAP2K6;BARD1;FANCI;WWTR1;SMAD1;PHC2;CBX5;SMAD3;NUP155;SMURF2;CBX3;SMURF1;NR2F1;CDC7;FBXO32;ESR2;SMAD7;COL1A1;TPX2;COL1A2;CDK6;CDK1;MNAT1;EZH2;PPP1R13B;THRA;SLC2A3;BRCA1;LDB2;GLI3;GLI2;EXO1;TOPBP1;MYBL1;TEAD1;TEAD2;TEAD3;RMI2;…
NGF-stimulated Transcription R-HSA-9031628	1/39	0.965162	0.999996	0	0	0.292621	0.0103763	TCF12
Transport To Golgi And Subsequent Modification R-HSA-948021	8/164	0.965229	0.999996	0	0	0.568981	0.020136	ANKRD28;ST8SIA2;MGAT5;ANK3;KDELR3;B4GALT6;MANEA;SPTBN1
COPI-mediated Anterograde Transport R-HSA-6807878	3/80	0.965618	0.999996	0	0	0.432835	0.0151437	ANK3;KDELR3;SPTBN1
Dectin-1 Mediated Noncanonical NF-kB Signaling R-HSA-5607761	2/61	0.966042	0.999996	0	0	0.376732	0.0130152	RPS27A;MAP3K14
HIV Life Cycle R-HSA-162587	7/149	0.966916	0.999996	0	0	0.54703	0.0184039	XPO1;TAF15;NUP155;NEDD4L;PSIP1;MNAT1;RPS27A
DDX58/IFIH1-mediated Induction Of Interferon-Alpha/Beta R-HSA-168928	3/81	0.96777	0.999996	0	0	0.427262	0.0139975	PDZD2;HMGB1;RPS27A
Senescence-Associated Secretory Phenotype (SASP) R-HSA-2559582	3/81	0.96777	0.999996	0	0	0.427262	0.0139975	CCNA2;CDK6;RPS27A
TP53 Regulates Metabolic Genes R-HSA-5628897	3/81	0.96777	0.999996	0	0	0.427262	0.0139975	TNRC6C;AKT3;TNRC6A
Amine Ligand-Binding Receptors R-HSA-375280	1/40	0.968038	0.999996	0	0	0.285103	0.00926135	ADRA1A
Class C/3 (Metabotropic Glutamate/Pheromone Receptors) R-HSA-420499	1/40	0.968038	0.999996	0	0	0.285103	0.00926135	GRM7
MAP Kinase Activation R-HSA-450294	2/62	0.968415	0.999996	0	0	0.370433	0.0118888	RPS27A;MAP2K6
RAB Geranylgeranylation R-HSA-8873719	2/62	0.968415	0.999996	0	0	0.370433	0.0118888	RAB30;RAB8B
TNFR2 Non-Canonical NF-kB Pathway R-HSA-5668541	4/100	0.969528	0.999996	0	0	0.462693	0.0143185	CD40;EDA;RPS27A;MAP3K14
TRAF6 Mediated Induction Of NFkB And MAP Kinases Upon TLR7/8 Or 9 Activation R-HSA-975138	4/101	0.971297	0.999996	0	0	0.457898	0.0133355	PELI2;HMGB1;RPS27A;MAP2K6
Transport Of Mature Transcript To Cytoplasm R-HSA-72202	3/83	0.971699	0.999996	0	0	0.416535	0.0119586	FIP1L1;NUP155;SRSF1
Late Phase Of HIV Life Cycle R-HSA-162599	6/136	0.972272	0.999996	0	0	0.51219	0.0144027	XPO1;TAF15;NUP155;NEDD4L;MNAT1;RPS27A
Metabolism R-HSA-1430728	147/2049	0.972589	0.999996	0	0	0.847017	0.0235418	PI4K2B;RPL32;HPSE2;RPL34;AHR;HS6ST2;HS6ST3;RPS14;HYKK;RPS16;RPS19;CYP1B1;PIP4K2A;RPL37;SBF2;RPS9;STARD5;RPS7;RPS8;RPL23;RPS5;PRKCA;HSPG2;INPP4A;CACNB3;PRKAR1B;PRKD3;TBL1XR1;PRKD1;PLPP3;ABCG2;HS3ST3A1;SDC2;SDC3;CACNA1A;ITPR2;NRF1;CACNA1C;HMMR;OAZ2;HSD11B2;BRIP1;FUT9;DSEL;ARSJ;ARSI;NAALAD2;ST3GAL1;PPARGC1A;RIMKLB;HMGCLL1;ARSB;PCK2;EEFSEC;GGT5;B3GALNT1;RPL41;NUP155;IDH2;SYNJ2;ACSF2;MED13L;DHFR;EXT1;…
Oxygen-dependent Proline Hydroxylation Of Hypoxia-inducible Factor Alpha R-HSA-1234176	2/64	0.972691	0.999996	0	0	0.358445	0.00992497	HIF3A;RPS27A
Ub-specific Processing Proteases R-HSA-5689880	10/201	0.972958	0.999996	0	0	0.580487	0.0159138	CCNA2;USP13;SMAD1;SMAD3;SMURF2;CCP110;CLSPN;SKP2;RPS27A;SMAD7
MyD88 Dependent Cascade Initiated On Endosome R-HSA-975155	4/102	0.972969	0.999996	0	0	0.4532	0.0124191	PELI2;HMGB1;RPS27A;MAP2K6
Intra-Golgi Traffic R-HSA-6811438	1/42	0.973098	0.999996	0	0	0.271166	0.00739495	RAB30
NS1 Mediated Effects On Host Pathways R-HSA-168276	1/42	0.973098	0.999996	0	0	0.271166	0.00739495	NUP155
tRNA Aminoacylation R-HSA-379724	1/42	0.973098	0.999996	0	0	0.271166	0.00739495	LARS2
tRNA Modification In Nucleus And Cytosol R-HSA-6782315	1/42	0.973098	0.999996	0	0	0.271166	0.00739495	TRMT9B
Toll Like Receptor 7/8 (TLR7/8) Cascade R-HSA-168181	4/103	0.97455	0.999996	0	0	0.448598	0.0115647	PELI2;HMGB1;RPS27A;MAP2K6
p53-Dependent G1 DNA Damage Response R-HSA-69563	2/65	0.974613	0.999996	0	0	0.352736	0.0090704	CCNA2;RPS27A
Formation Of HIV-1 Elongation Complex Containing HIV-1 Tat R-HSA-167200	1/43	0.975319	0.999996	0	0	0.264695	0.00661497	MNAT1
Transport Of Vitamins	Nucleosides	And Related Molecules R-HSA-425397	1943-01-01	0.975319	0.999996	0	0	0.264695	0.00661497	SLC16A2
Immunoregulatory Interactions Between A Lymphoid And A non-Lymphoid Cell R-HSA-198933	5/123	0.977808	0.999996	0	0	0.470254	0.0105532	ITGB1;COLEC12;CD40;ITGA4;CD200
G1/S DNA Damage Checkpoints R-HSA-69615	2/67	0.978073	0.999996	0	0	0.341845	0.00757888	CCNA2;RPS27A
Neddylation R-HSA-8951664	12/237	0.978136	0.999996	0	0	0.590937	0.0130638	WSB1;KLHL5;LRR1;CCNF;BIRC5;ASB4;HIF3A;SKP2;RPS27A;FBXO32;DTL;PUM2
Toll Like Receptor 9 (TLR9) Cascade R-HSA-168138	4/106	0.978786	0.999996	0	0	0.435332	0.00933432	PELI2;HMGB1;RPS27A;MAP2K6
ERCC6 (CSB) And EHMT2 (G9a) Positively Regulate rRNA Expression R-HSA-427389	1/45	0.979226	0.999996	0	0	0.252636	0.00530343	CBX3
Formation Of HIV Elongation Complex In Absence Of HIV Tat R-HSA-167152	1/45	0.979226	0.999996	0	0	0.252636	0.00530343	MNAT1
Interleukin-10 Signaling R-HSA-6783783	1/45	0.979226	0.999996	0	0	0.252636	0.00530343	JAK1
RNA Polymerase I Transcription Initiation R-HSA-73762	1/46	0.980942	0.999996	0	0	0.247008	0.00475296	MNAT1
XBP1(S) Activates Chaperone Genes R-HSA-381038	1/46	0.980942	0.999996	0	0	0.247008	0.00475296	KDELR3
Interleukin-17 Signaling R-HSA-448424	2/69	0.981075	0.999996	0	0	0.331604	0.00633588	RPS27A;MAP2K6
Transcription Of HIV Genome R-HSA-167172	2/69	0.981075	0.999996	0	0	0.331604	0.00633588	TAF15;MNAT1
Gene Silencing By RNA R-HSA-211000	4/108	0.981231	0.999996	0	0	0.426914	0.00808872	TNRC6C;NUP155;MYBL1;TNRC6A
Viral Messenger RNA Synthesis R-HSA-168325	1/47	0.982516	0.999996	0	0	0.241625	0.00426203	NUP155
Assembly Of Pre-Replicative Complex R-HSA-68867	4/110	0.983408	0.999996	0	0	0.418813	0.00700715	MCM4;MCM5;CDC6;RPS27A
Cross-presentation Of Soluble Exogenous Antigens (Endosomes) R-HSA-1236978	1/48	0.98396	0.999996	0	0	0.236471	0.00382385	MRC2
IRE1alpha Activates Chaperones R-HSA-381070	1/48	0.98396	0.999996	0	0	0.236471	0.00382385	KDELR3
Antigen Processing: Ubiquitination And Proteasome Degradation R-HSA-983168	16/307	0.984683	0.999996	0	0	0.608483	0.00939223	WSB1;HACE1;SMURF2;SMURF1;LRR1;CCNF;NEDD4L;FBXO32;SH3RF1;KLHL5;HECTD2;NEDD4;LNX1;ASB4;SKP2;RPS27A
RMTs Methylate Histone Arginines R-HSA-3214858	1/49	0.985284	0.999996	0	0	0.231532	0.00343248	SMARCC1
Regulation Of Activated PAK-2p34 By Proteasome Mediated Degradation R-HSA-211733	1/49	0.985284	0.999996	0	0	0.231532	0.00343248	RPS27A
mRNA Splicing - Minor Pathway R-HSA-72165	1/49	0.985284	0.999996	0	0	0.231532	0.00343248	SRSF1
MyD88:MAL(TIRAP) Cascade Initiated On Plasma Membrane R-HSA-166058	4/112	0.985344	0.999996	0	0	0.411012	0.00606828	PELI2;HMGB1;RPS27A;MAP2K6
Cellular Response To Hypoxia R-HSA-1234174	2/73	0.985927	0.999996	0	0	0.312854	0.00443395	HIF3A;RPS27A
GPCR Ligand Binding R-HSA-500792	26/458	0.986011	0.999996	0	0	0.664931	0.00936731	PLPPR1;CALCRL;PLPPR3;PLPPR5;LPAR1;PTH1R;LPAR4;ADRA1A;PROKR2;EDNRA;GNG2;ADGRE5;GRM7;S1PR3;S1PR2;WNT4;FZD2;PTCH1;WNT5A;PTCH2;TACR3;PDYN;CXCL12;GNAS;GNB4;ACKR3
Deubiquitination R-HSA-5688426	14/279	0.986303	0.999996	0	0	0.584786	0.00806496	BARD1;USP13;SMAD1;SMAD3;SMURF2;CCP110;BRCA1;SMAD7;TGFBR2;CCNA2;CDK1;CLSPN;SKP2;RPS27A
Regulation Of Ornithine Decarboxylase (ODC) R-HSA-350562	1/50	0.9865	0.999996	0	0	0.226795	0.00308267	OAZ2
NoRC Negatively Regulates rRNA Expression R-HSA-427413	2/74	0.986937	0.999996	0	0	0.308492	0.00405643	DNMT1;MNAT1
Transport Of Mature mRNA Derived From An Intron-Containing Transcript R-HSA-159236	2/74	0.986937	0.999996	0	0	0.308492	0.00405643	NUP155;SRSF1
Interleukin-1 Signaling R-HSA-9020702	4/114	0.987064	0.999996	0	0	0.403495	0.00525354	PELI2;HMGB1;RPS27A;MAP2K6
Drug ADME R-HSA-9748784	3/95	0.98725	0.999996	0	0	0.361966	0.00464476	VAV3;GGT5;ABCG2
Autodegradation Of E3 Ubiquitin Ligase COP1 R-HSA-349425	1/51	0.987615	0.999996	0	0	0.222247	0.00276979	RPS27A
GSK3B And BTRC:CUL1-mediated-degradation Of NFE2L2 R-HSA-9762114	1/51	0.987615	0.999996	0	0	0.222247	0.00276979	RPS27A
Ubiquitin Mediated Degradation Of Phosphorylated Cdc25A R-HSA-69601	1/51	0.987615	0.999996	0	0	0.222247	0.00276979	RPS27A
Ubiquitin-dependent Degradation Of Cyclin D R-HSA-75815	1/51	0.987615	0.999996	0	0	0.222247	0.00276979	RPS27A
Vpu Mediated Degradation Of CD4 R-HSA-180534	1/51	0.987615	0.999996	0	0	0.222247	0.00276979	RPS27A
TCR Signaling R-HSA-202403	4/116	0.988591	0.999996	0	0	0.396246	0.00454673	ENAH;PTPRJ;EVL;RPS27A
Transcriptional Regulation By Small RNAs R-HSA-5578749	2/76	0.988749	0.999996	0	0	0.300122	0.00339595	NUP155;TNRC6A
Negative Epigenetic Regulation Of rRNA Expression R-HSA-5250941	2/77	0.98956	0.999996	0	0	0.296104	0.00310758	DNMT1;MNAT1
Vif-mediated Degradation Of APOBEC3G R-HSA-180585	1/53	0.989576	0.999996	0	0	0.213675	0.00223902	RPS27A
FCERI Mediated NF-kB Activation R-HSA-2871837	2/78	0.990314	0.999996	0	0	0.292192	0.00284391	RASGRP2;RPS27A
RNA Polymerase I Promoter Clearance R-HSA-73854	2/78	0.990314	0.999996	0	0	0.292192	0.00284391	CBX3;MNAT1
AUF1 (hnRNP D0) Binds And Destabilizes mRNA R-HSA-450408	1/54	0.990437	0.999996	0	0	0.209632	0.00201434	RPS27A
FBXL7 Down-Regulates AURKA During Mitotic Entry And In Early Mitosis R-HSA-8854050	1/54	0.990437	0.999996	0	0	0.209632	0.00201434	RPS27A
Pyruvate Metabolism And Citric Acid (TCA) Cycle R-HSA-71406	1/54	0.990437	0.999996	0	0	0.209632	0.00201434	IDH2
RNA Polymerase I Transcription R-HSA-73864	2/79	0.991015	0.999996	0	0	0.288381	0.0026028	CBX3;MNAT1
Hh Mutants Are Degraded By ERAD R-HSA-5362768	1/55	0.991227	0.999996	0	0	0.205739	0.00181291	RPS27A
RNA Polymerase II Pre-transcription Events R-HSA-674695	2/80	0.991666	0.999996	0	0	0.284668	0.00238229	TAF15;MNAT1
Deadenylation-dependent mRNA Decay R-HSA-429914	1/56	0.991952	0.999996	0	0	0.201987	0.00163223	TUT4
Stabilization Of P53 R-HSA-69541	1/56	0.991952	0.999996	0	0	0.201987	0.00163223	RPS27A
Metabolism Of Water-Soluble Vitamins And Cofactors R-HSA-196849	4/122	0.992206	0.999996	0	0	0.375974	0.0029418	DHFR;MTHFD1L;SLC2A3;PARP8
Toll Like Receptor 3 (TLR3) Cascade R-HSA-168164	3/103	0.992615	0.999996	0	0	0.332863	0.00246731	HMGB1;RPS27A;MAP2K6
HIV Infection R-HSA-162906	10/229	0.99278	0.999996	0	0	0.505489	0.00366285	NPM1;XPO1;TAF15;NUP155;AP1S2;NEDD4L;PSIP1;FYN;RPS27A;MNAT1
Antigen processing-Cross Presentation R-HSA-1236975	3/104	0.993107	0.999996	0	0	0.329549	0.00227937	MRC2;HMGB1;RPS27A
Formation Of RNA Pol II Elongation Complex R-HSA-112382	1/58	0.993226	0.999996	0	0	0.194879	0.00132451	MNAT1
Hh Mutants Abrogate Ligand Secretion R-HSA-5387390	1/58	0.993226	0.999996	0	0	0.194879	0.00132451	RPS27A
Metabolism Of Polyamines R-HSA-351202	1/58	0.993226	0.999996	0	0	0.194879	0.00132451	OAZ2
tRNA Processing R-HSA-72306	3/105	0.993568	0.999996	0	0	0.326301	0.00210567	TRMT9B;COLEC12;NUP155
Defective CFTR Causes Cystic Fibrosis R-HSA-5678895	1/60	0.994299	0.999996	0	0	0.188252	0.00107623	RPS27A
MyD88-independent TLR4 Cascade R-HSA-166166	3/107	0.994401	0.999996	0	0	0.319991	0.00179679	HMGB1;RPS27A;MAP2K6
Nuclear Events (Kinase And Transcription Factor Activation) R-HSA-198725	1/61	0.99477	0.999996	0	0	0.185104	0.000970588	TCF12
Selective Autophagy R-HSA-9663891	1/61	0.99477	0.999996	0	0	0.185104	0.000970588	RPS27A
Metabolism Of RNA R-HSA-8953854	38/666	0.995407	0.999996	0	0	0.666131	0.00306657	COLEC12;RPL32;RPL34;RPLP1;TUT4;SRSF1;HNRNPR;LIN9;ELAVL2;ZFP36L1;RPS14;RPS15A;RPS16;XPO1;FIP1L1;RPS19;RPLP2;RPL37;RPS27A;RPL41;RPS9;RPS7;NUP155;RPS8;RPL23;RPS5;IGF2;RPL13A;RPL35A;PRKCA;CSNK1E;TRMT9B;RPS29;RPL27A;RPL37A;RPS20;MNAT1;RPS21
Autodegradation Of Cdh1 By Cdh1:APC/C R-HSA-174084	1/63	0.995599	0.999996	0	0	0.179114	0.000790086	RPS27A
Peroxisomal Protein Import R-HSA-9033241	1/63	0.995599	0.999996	0	0	0.179114	0.000790086	RPS27A
ER-Phagosome Pathway R-HSA-1236974	2/89	0.995788	0.999996	0	0	0.255094	0.00107676	HMGB1;RPS27A
Unfolded Protein Response (UPR) R-HSA-381119	2/89	0.995788	0.999996	0	0	0.255094	0.00107676	CREB3L1;KDELR3
Hedgehog Ligand Biogenesis R-HSA-5358346	1/64	0.995962	0.999996	0	0	0.176261	0.000713143	RPS27A
ER To Golgi Anterograde Transport R-HSA-199977	4/133	0.996182	0.999996	0	0	0.343707	0.00131463	ANKRD28;ANK3;KDELR3;SPTBN1
HCMV Late Events R-HSA-9610379	2/91	0.996385	0.999996	0	0	0.249334	0.000903058	RRM1;NUP155
Activation Of NF-kappaB In B Cells R-HSA-1169091	1/66	0.996602	0.999996	0	0	0.170819	0.000581469	RPS27A
COPII-mediated Vesicle Transport R-HSA-204005	1/66	0.996602	0.999996	0	0	0.170819	0.000581469	ANKRD28
Neutrophil Degranulation R-HSA-6798695	24/468	0.99671	0.999996	0	0	0.596059	0.00196454	ANXA2;PLPPR3;SLC44A2;HEXB;LPCAT1;PTPRJ;SLC2A3;AMPD3;HMGB1;IGF2R;CKAP4;ARHGAP45;EEF1A1;CNN2;STK10;PRDX4;ADGRE5;DLC1;MMP28;LAMP2;TIMP2;SIRPA;FRK;ARSB
APC/C:Cdc20 Mediated Degradation Of Securin R-HSA-174154	1/67	0.996882	0.999996	0	0	0.168221	0.000525251	RPS27A
Class I MHC Mediated Antigen Processing And Presentation R-HSA-983169	18/378	0.997099	0.999996	0	0	0.551902	0.00160321	WSB1;HACE1;SMURF2;SMURF1;LRR1;CCNF;NEDD4L;HMGB1;FBXO32;SH3RF1;MRC2;KLHL5;HECTD2;NEDD4;LNX1;ASB4;SKP2;RPS27A
Disorders Of Transmembrane Transporters R-HSA-5619115	6/176	0.99713	0.999996	0	0	0.390815	0.00112314	NUP155;HEPH;MAP4K5;RPS27A;SLC4A4;SLC24A5
Toll Like Receptor 4 (TLR4) Cascade R-HSA-166016	4/140	0.997598	0.999996	0	0	0.325891	0.000783784	PELI2;HMGB1;RPS27A;MAP2K6
Formation Of Cornified Envelope R-HSA-6809371	1/74	0.998295	0.999996	0	0	0.152032	0.000259449	PKP4
ABC-family Proteins Mediated Transport R-HSA-382556	2/102	0.99845	0.999996	0	0	0.221774	0.000344108	ABCD2;RPS27A
Class A/1 (Rhodopsin-like Receptors) R-HSA-373076	14/327	0.998455	0.999996	0	0	0.493792	0.000763595	PLPPR1;PLPPR3;PLPPR5;LPAR1;TACR3;LPAR4;PDYN;ADRA1A;EDNRA;PROKR2;CXCL12;ACKR3;S1PR3;S1PR2
ABC Transporter Disorders R-HSA-5619084	1/77	0.998683	0.999996	0	0	0.146007	0.000192372	RPS27A
Autophagy R-HSA-9612973	3/128	0.998734	0.999996	0	0	0.265926	0.000336867	EEF1A1;LAMP2;RPS27A
Fatty Acid Metabolism R-HSA-8978868	5/173	0.998963	0.999996	0	0	0.329392	0.000341643	GGT5;HPGD;CYP1B1;PLA2G4A;ACSF2
Immune System R-HSA-168256	126/1943	0.998998	0.999996	0	0	0.753365	0.00075537	CNTFR;WIPF1;LRR1;CCNF;STK10;AKT3;LAMP2;AP1S2;GRB10;SIRPA;SKP2;IL13RA1;IL15RA;WSB1;PRKCA;PIAS1;ARHGAP45;EEF1A1;ORAI2;FSCN1;SERPING1;CFH;TWIST1;NEDD4L;ITPR2;RASGRP2;DTX4;CNN2;PRDX4;PDZD2;RACGAP1;KIF3A;ARSB;MAP2K6;RAP1GAP2;HACE1;SMAD3;NUP155;SMURF2;SMURF1;FN1;MYO5A;MSN;FBXO32;IGF2R;SMAD7;KIF18A;COL1A2;BCL2;SDC1;FGF13;MAP3K14;CD200;BCL2L1;ITGB1;CD40;EDA;EIF4E3;SLC44A2;SH3KBP1;HEXB;LPCAT1;CGAS;PTPRJ;S…
Peptide Ligand-Binding Receptors R-HSA-375276	6/196	0.999156	0.999996	0	0	0.349292	0.000295005	EDNRA;PROKR2;CXCL12;TACR3;ACKR3;PDYN
Biological Oxidations R-HSA-211859	7/218	0.999287	0.999996	0	0	0.366748	0.000261733	NCOA1;GGT5;ARNT2;CYP1B1;AHR;CYP7B1;ACSS1
Chromatin Modifying Enzymes R-HSA-3247509	8/238	0.999335	0.999996	0	0	0.384348	0.000255674	NCOA1;SMARCC1;TBL1XR1;SETD7;NSD2;ARID5B;PHF21A;EZH2
mRNA Splicing - Major Pathway R-HSA-72163	5/181	0.999384	0.999996	0	0	0.314281	0.000193604	COLEC12;FIP1L1;SRSF1;HNRNPR;ELAVL2
Toll-like Receptor Cascades R-HSA-168898	4/162	0.99946	0.999996	0	0	0.280175	0.000151378	PELI2;HMGB1;RPS27A;MAP2K6
mRNA Splicing R-HSA-72172	5/189	0.999636	0.999996	0	0	0.300484	0.000109378	COLEC12;FIP1L1;SRSF1;HNRNPR;ELAVL2
SARS-CoV-2 Activates/Modulates Innate And Adaptive Immune Responses R-HSA-9705671	2/121	0.999647	0.999996	0	0	0.186171	6.57268e-05	NUP155;JAK1
Downstream TCR Signaling R-HSA-202424	1/94	0.999694	0.999996	0	0	0.119207	3.64281e-05	RPS27A
HATs Acetylate Histones R-HSA-3214847	1/106	0.99989	0.999996	0	0	0.105514	1.16421e-05	NCOA1
Phase II - Conjugation Of Compounds R-HSA-156580	1/107	0.999899	0.999996	0	0	0.104512	1.06042e-05	GGT5
Protein Localization R-HSA-9609507	3/164	0.999908	0.999996	0	0	0.206056	1.90128e-05	ABCD2;OTOF;RPS27A
Macroautophagy R-HSA-1632852	1/114	0.999943	0.999996	0	0	0.0980007	5.57296e-06	RPS27A
Processing Of Capped Intron-Containing Pre-mRNA R-HSA-72203	6/242	0.999954	0.999996	0	0	0.280497	1.30239e-05	COLEC12;NUP155;FIP1L1;SRSF1;HNRNPR;ELAVL2
Innate Immune System R-HSA-168249	49/1035	0.999991	0.999996	0	0	0.539722	4.6424e-06	WIPF1;SLC44A2;HEXB;LPCAT1;CGAS;PTPRJ;SLC2A3;HMGB1;STK10;PPP3CA;PPP3CB;ADGRE5;MMP28;LAMP2;TIMP2;SIRPA;LRRFIP1;VAV3;ANXA2;PRKCA;GAB2;AMPD3;CKAP4;ARHGAP45;EEF1A1;SERPING1;COLEC11;COLEC10;CFH;PLPPR3;PELI2;ITPR2;RASGRP2;DTX4;CNN2;PRDX4;PDZD2;FYN;RPS27A;ARSB;MAP2K6;MYO5A;IGF2R;ABI2;DLC1;BCL2;MAP3K14;FRK;BCL2L1
Sensory Perception R-HSA-9709957	22/616	0.999994	0.999996	0	0	0.404492	2.48805e-06	RIPOR2;SDC2;SDC3;EBF1;PCDH15;ATP2B4;MSN;PRKCA;LDB2;ATP2B1;HSPG2;GPC3;OTOF;SDC1;KCNN2;AGRN;KIF20B;TRPM5;SCN3A;GPC6;SPTBN1;LRP12
Olfactory Signaling Pathway R-HSA-381753	2/401	0.999995	0.999996	0	0	0.0546719	2.65589e-07	EBF1;LDB2
Expression And Translocation Of Olfactory Receptors R-HSA-9752946	2/393	0.999995	0.999996	0	0	0.0558154	2.69502e-07	EBF1;LDB2
Citric Acid (TCA) Cycle And Respiratory Electron Transport R-HSA-1428517	1/163	0.999996	0.999996	0	0	0.0681748	2.99516e-07	IDH2
Keratinization R-HSA-6805567	1/208	0.999996	0.999996	0	0	0.0532222	2.10577e-07	PKP4

## Sheet: C3 Reactome 2022
Term	Overlap	P-value	Adjusted P-value	Old P-value	Old Adjusted P-value	Odds Ratio	Combined Score	Genes
Metabolism Of Lipids R-HSA-556833	211/732	9.51245e-12	1.55053e-08	0	0	1.80184	45.7279	GLTP;CERK;CPNE7;ECI1;PITPNB;GDE1;LIPE;NSDHL;CHEK2;FDXR;PIP4K2B;CPNE3;ACAD11;ACAD10;STARD4;SACM1L;ACSL5;ACSL4;ACSL3;MED7;PISD;INPP4B;SOAT1;FDX1;FAR1;PI4K2A;PLA1A;MTMR1;MTMR3;SLC22A5;PIK3R3;PLA2G5;HACD3;PLA2G6;MTMR6;UGCG;INPP5D;PIP5K1A;SCAP;PIP5K1B;ARSG;HAO2;FDFT1;ABCA1;CHKA;SQLE;FASN;PPT1;DAND5;ARF3;SLC44A3;SLC44A1;TECR;PRKAG2;AACS;LMBR1;MCEE;ARV1;MED13;PIP4P1;ACADL;SPTLC2;MED10;ACADM;CD36;LDLRAP1…
Cholesterol Biosynthesis R-HSA-191273	20/26	1.94163e-10	1.58243e-07	0	0	14.5309	324.945	IDI1;FDPS;SREBF1;MVK;GGPS1;HMGCS1;MSMO1;DHCR24;HMGCR;SREBF2;TM7SF2;SQLE;ARV1;LMBR1;NSDHL;PMVK;SC5D;MVD;DHCR7;FDFT1
KEAP1-NFE2L2 Pathway R-HSA-9755511	45/100	1.5545e-09	7.37469e-07	0	0	3.57993	72.6086	GSK3B;PSMD12;VCP;PSMD11;PSMD14;SLC7A11;PSMB7;PSMD6;PSMD7;PSMD4;PSMB2;PSMB3;AKT2;PRDX1;PSMD3;SESN2;UBC;PSMB1;AKT1;EP300;UBXN7;UFD1;BTRC;NQO1;IDH1;TXNRD1;GSR;TALDO1;PSMA6;GCLC;PSMA3;NPLOC4;PSMA4;PSMC6;PSMA1;PSMA2;GSTA3;MAFG;PSMC1;PSMC2;GCLM;TKT;SQSTM1;ATF4;NFE2L2
Nuclear Events Mediated By NFE2L2 R-HSA-9759194	38/78	1.80974e-09	7.37469e-07	0	0	4.1527	83.5941	GSK3B;PSMD12;PSMD11;PSMD14;SLC7A11;PSMB7;PSMD6;PSMD7;PSMD4;PSMB2;PSMB3;PRDX1;PSMD3;PSMB1;UBC;EP300;BTRC;NQO1;IDH1;TXNRD1;GSR;TALDO1;PSMA6;PSMA3;GCLC;PSMA4;PSMC6;PSMA1;PSMA2;GSTA3;MAFG;PSMC1;PSMC2;TKT;GCLM;SQSTM1;ATF4;NFE2L2
Regulation Of Cholesterol Biosynthesis By SREBP (SREBF) R-HSA-1655829	29/55	1.53702e-08	5.0107e-06	0	0	4.86803	87.58	IDI1;MVK;INSIG2;INSIG1;HMGCR;ACACA;TM7SF2;LMBR1;PMVK;SC5D;SCAP;TBL1X;FDFT1;SREBF1;FDPS;SEC24A;GGPS1;HMGCS1;NFYC;ELOVL6;SREBF2;SQLE;GPAM;FASN;MVD;DHCR7;PPARA;DAND5;MBTPS2
Activation Of Gene Expression By SREBF (SREBP) R-HSA-2426168	24/42	3.38817e-08	9.20453e-06	0	0	5.81431	100.008	IDI1;FDPS;SREBF1;MVK;GGPS1;HMGCS1;NFYC;ELOVL6;HMGCR;ACACA;SREBF2;TM7SF2;SQLE;LMBR1;GPAM;FASN;PMVK;SC5D;MVD;TBL1X;DHCR7;PPARA;DAND5;FDFT1
Diseases Of Signal Transduction By Growth Factor Receptors And Second Messengers R-HSA-5663202	125/424	4.16071e-08	9.68851e-06	0	0	1.84145	31.2954	CD86;MAML1;IRS1;ARAF;GCC2;PPP1CB;PPP1CC;PSMD6;GOLGA4;PSMD7;PSMD4;TFG;PPP2R1A;AKT2;KIF5B;PSMD3;LONP1;TRIM24;AKT1;EP300;MAP2K1;FBXW7;TPM3;ADAM10;FRS2;GTF2F2;SND1;PRKAR1A;AKAP9;TLN1;SQSTM1;VCL;PSMD12;VCP;PSMD11;PSMD14;TNKS;MAPKAP1;SEL1L;PDGFB;PSEN2;PIK3R3;ZC3HAV1;FOXO3;FOXO1;RAP1B;NCSTN;BAG4;RNF213;BCL2L11;RAP1A;UBC;ATG7;MARK3;SMAD2;STAT5B;JAG1;YES1;BCL11A;EIF2AK3;ESR1;CDK8;NR4A1;PPFIBP1;GOLGB1;MDM2…
Deubiquitination R-HSA-5688426	88/279	1.67781e-07	3.41853e-05	0	0	2.02249	31.5521	OTUD5;TRRAP;USP32;USP33;USP34;OTUD7A;IDE;YY1;BABAM2;PSMD6;PSMD7;PSMD4;SENP8;PSMD3;TRIM25;UFD1;EP300;IKBKG;USP8;USP48;USP49;USP5;RIPK2;USP3;ACTR5;YOD1;RAD23A;RAD23B;KAT2B;PSMA6;PSMA3;PSMA4;RNF128;PSMA1;PSMA2;VDAC1;STAMBP;BIRC2;BIRC3;PRKN;PSMD12;VCP;USP15;PSMD11;PSMD14;TNKS;USP11;FOXK2;FOXK1;BRCC3;HIF1A;TANK;USP19;SNX3;RNF135;PSMB7;ATXN3;VCPIP1;RHOT1;PSMB2;STAMBPL1;TNKS2;PSMB3;ATXN7;PSMB1;UBC;RIPK1…
Antigen Processing: Ubiquitination And Proteasome Degradation R-HSA-983168	94/307	2.99754e-07	5.42889e-05	0	0	1.93777	29.1059	RNF14;UBE2D3;UBE3A;UBE3B;FBXO22;UBE2L3;HERC4;NPEPPS;UFL1;HERC3;PSMD6;RNF115;HERC2;PSMD7;HERC1;PSMD4;UBE2Q2;CDC26;RNF19A;PSMD3;ARIH2;ELOC;BTRC;FBXO7;RNF111;FBXO9;FBXW10;FBXW11;FBXW7;UBE2E3;UBE2E2;PJA2;RNF41;PSMA6;RNF144B;TRAF7;PSMA3;PSMA4;PSMA1;GAN;PSMA2;HECW2;RBCK1;PRKN;PSMD12;PSMD11;RNF34;PSMD14;UBA5;CUL2;UBR4;UBR2;RNF6;UBE2J2;RCHY1;RNF4;ANAPC10;FBXL20;PSMB7;ZNRF2;RNF213;HECTD1;PSMB2;BTBD1;PSMB3…
Cellular Response To Chemical Stress R-HSA-9711123	62/182	6.02179e-07	9.81551e-05	0	0	2.26198	32.3976	GSK3B;COX7B;TACO1;SLC7A11;PSMD6;PSMD7;PSMD4;SIN3A;AKT2;PSMD3;SESN2;AKT1;EP300;UBXN7;UFD1;BTRC;TALDO1;NCOR2;PSMA6;PSMA3;NCOR1;PSMA4;PSMA1;PSMA2;PPARA;TKT;SQSTM1;BLVRA;ATF4;PSMD12;VCP;PSMD11;COX16;PSMD14;COX18;PRDX3;PSMB7;PSMB2;PSMB3;PRDX1;UBC;PSMB1;COX14;TBL1X;NQO1;IDH1;TXNRD1;GSR;STAT3;ATOX1;LRPPRC;SOD1;GCLC;CCS;NPLOC4;PSMC6;GSTA3;MAFG;PSMC1;PSMC2;GCLM;NFE2L2
Metabolism R-HSA-1430728	467/2049	6.7333e-07	9.97752e-05	0	0	1.32037	18.7638	ENO1;LIPE;AS3MT;NSDHL;PSMD6;PSMD7;PSMD4;NDST4;NAMPT;PSMD3;FDXR;AKT1;PIP4K2B;STARD4;SECISBP2;GLCE;PHKA1;MED7;BCAN;ADCY9;CLPS;MTHFD2;PRKAR1A;FDX1;FAR1;NUP98;PI4K2A;MTMR1;MTMR3;SHMT1;PLA2G5;PLA2G6;HACD3;ADH5;MTMR6;LDHB;LDHA;CHST11;PRKAR2B;TTPA;PIP5K1A;PIP5K1B;HAO2;FDFT1;LHPP;ST3GAL3;SLC19A2;ABCA1;CHKA;CS;SQLE;UCK2;TCN2;FASN;PPT1;OGDH;DAND5;ARF3;ADK;PRKAG2;AACS;MCEE;LMBR1;MED13;PIP4P1;MED10;RFK;LDLRA…
Metabolism Of Steroids R-HSA-8957322	53/153	2.16624e-06	0.000278306	0	0	2.31757	30.2269	MSMO1;TM7SF2;NSDHL;ARV1;LMBR1;OSBP;FDXR;LDLRAP1;SREBF1;STARD4;GGPS1;HMGCS1;STARD3NL;ELOVL6;SREBF2;FDX1;MVD;PPARA;IDI1;MVK;INSIG2;INSIG1;AKR1D1;HSD17B4;HMGCR;HSD17B12;HSD17B11;ACACA;CYP17A1;CYP11A1;PMVK;SCAP;SC5D;TBL1X;FDFT1;OSBPL9;FDPS;OSBPL7;OSBPL6;SEC24A;SRD5A2;NFYC;HSD3B1;NR1H4;DHCR24;SQLE;GPAM;CYP11B1;FASN;DHCR7;OSBPL1A;DAND5;MBTPS2
Activation Of NF-kappaB In B Cells R-HSA-1169091	29/66	2.21962e-06	0.000278306	0	0	3.41846	44.5021	PSMD12;PSMD11;PSMD14;RELA;IKBKB;PSMB7;PSMD6;PSMD7;PSMD4;PSMB2;PSMB3;PSMD3;PSMB1;UBC;IKBKG;BTRC;CHUK;FBXW11;NFKBIA;PSMA6;PSMA3;PSMA4;PSMC6;PSMA1;PSMA2;PSMC1;PSMC2;REL;CARD11
Toll Like Receptor 3 (TLR3) Cascade R-HSA-168164	39/103	4.14115e-06	0.000461743	0	0	2.66051	32.9758	UBE2D3;TANK;RELA;IKBKB;PPP2CA;RPS6KA3;MAPK8;RPS6KA5;TBK1;PPP2R1A;NKIRAS1;RPS6KA2;UBC;MAPK1;RIPK1;IKBKG;BTRC;N4BP1;DUSP4;MAP2K1;MEF2C;JUN;DUSP3;CHUK;FBXW11;RIPK2;TICAM1;VRK3;S100B;DUSP6;NFKB2;NFKBIA;IRF3;TNIP2;TAB3;TAB2;ALPK1;BIRC2;BIRC3
Phospholipid Metabolism R-HSA-1483257	66/208	4.44432e-06	0.000461743	0	0	2.03429	25.0703	ARF3;SLC44A3;SLC44A1;CPNE7;PITPNB;GDE1;INPPL1;PIK3C2G;PIK3CB;PIP4P1;CHEK2;CPNE3;PIP4K2B;ENPP6;PCYT1B;MIGA2;PCYT2;SACM1L;PISD;HADHB;INPP4B;HADHA;PITPNM3;GPD2;PI4K2A;PLA1A;MTMR1;VAC14;MTMR3;ABHD4;ABHD3;PLA2G1B;PIK3R3;PLA2G5;PLA2G6;AGPAT2;MTMR6;AGPAT3;MTM1;INPP5D;PIP5K1A;PIP5K1B;CDIPT;PLA2G2F;CHKA;PNPLA7;OSBPL5;PNPLA8;MBOAT1;MBOAT2;DDHD1;CRLS1;PLEKHA8;FIG4;PIKFYVE;GPAM;SYNJ1;RAB14;ETNK2;ETNK1;LPCAT3…
MyD88-independent TLR4 Cascade R-HSA-166166	40/107	4.53245e-06	0.000461743	0	0	2.60677	32.0743	UBE2D3;LY96;TANK;RELA;IKBKB;PPP2CA;RPS6KA3;MAPK8;RPS6KA5;TBK1;PPP2R1A;NKIRAS1;RPS6KA2;UBC;MAPK1;RIPK1;IKBKG;BTRC;N4BP1;DUSP4;MAP2K1;MEF2C;JUN;DUSP3;CHUK;FBXW11;RIPK2;TICAM1;VRK3;S100B;DUSP6;NFKB2;NFKBIA;IRF3;TNIP2;TAB3;TAB2;ALPK1;BIRC2;BIRC3
PTEN Regulation R-HSA-6807070	48/139	7.04974e-06	0.000675945	0	0	2.30468	27.3393	PSMD12;PSMD11;KDM1A;PSMD14;TNKS;RNF2;RPTOR;PSMB7;PSMD6;PSMD7;PSMD4;MECOM;PSMB2;TNKS2;PSMB3;AKT2;PSMD3;UBC;PSMB1;MLST8;AKT1;MAPK1;SLC38A9;MTA3;JUN;CNOT6L;CBX4;RING1;PHC3;GATAD2B;MTOR;PML;GATAD2A;MOV10;PSMA6;PSMA3;PSMA4;PSMC6;PSMA1;VAPA;RHEB;PSMA2;AGO1;PSMC1;MKRN1;PSMC2;RCOR1;TNRC6B
Neddylation R-HSA-8951664	72/237	9.40555e-06	0.000822368	0	0	1.91026	22.1098	UBE2D3;DCAF8;DCAF5;DCAF4;FBXO22;DCAF6;ANKRD9;NUB1;PSMD6;PSMD7;PSMD4;SENP8;PSMD3;UBXN7;UFD1;ELOC;BTRC;FBXO7;FBXO9;WSB2;FBXW10;FBXW11;FBXW7;COMMD10;COMMD6;DDB1;PSMA6;PSMA3;PSMA4;PSMA1;GAN;PSMA2;OBSL1;SQSTM1;PSMD12;VCP;PSMD11;PSMD14;DCUN1D4;CUL2;DCUN1D1;DCUN1D2;COPS7A;HIF1A;SOCS2;FBXL20;PSMB7;DCAF17;COMMD9;PSMB2;BTBD1;PSMB3;RBBP5;PSMB1;UBC;FEM1C;DCAF11;UBE2F;FBXL19;KLHL2;CUL4A;NPLOC4;PSMC6;COPS5;PSM…
[truncated: 1,612 more rows]
