# Supplementary material for: NR2F2 regulation of interstitial cell fate in the embryonic mouse testis and its impact on differences of sex development
Source: Nat Commun. 2025 Apr 29;16:3987. doi: 10.1038/s41467-025-59183-6 (PMC12038043; doi:10.1038/s41467-025-59183-6)
Supplement: Supplementary file 6 — Supplementary Data 4 [file 41467_2025_59183_MOESM6_ESM.xlsx]

## Sheet: Affected populations score 
DOWN DEG HEATMAP					UP DEG HEATMAP
cluster	aggregate z-score (summed over 1037 genes)	count of genes with z>1	% of genes with z>1		cluster	aggregate z-score (summed over 874 genes)	count of genes with z>1	% of genes with z>1
c0	401.044	210	0.2027		c0	-135.444	72	0.0825
c1	446.716	240	0.2317		c1	-201.858	47	0.0538
c2	-156.276	106	0.1023		c2	113.743	146	0.1672
c3	-49.5516	156	0.1506		c3	-9.2573	123	0.1409
c4	-530.016	46	0.0444		c4	381.952	275	0.315
c5	463.635	225	0.2172		c5	-77.1679	80	0.0916
c6	-415.235	64	0.0618		c6	202.344	201	0.2302
c7	430.564	237	0.2288		c7	-212.818	47	0.0538
c8	-35.4039	174	0.168		c8	163.986	182	0.2085
c9	-130.328	122	0.1178		c9	53.531	140	0.1604
c10	169.259	192	0.1853		c10	-141.377	91	0.1042
c11	-258.645	95	0.0917		c11	-52.9154	112	0.1283
c12	-335.763	95	0.0917		c12	-84.7164	122	0.1397

## Sheet: downGenes, group by c0-c12 avgs
gene	geneGrp	geneGrpColorR
1810058I24Rik	grp1	darkturquoise
2010009K17Rik	grp1	darkturquoise
2610316D01Rik	grp1	darkturquoise
5033428I22Rik	grp1	darkturquoise
6330403K07Rik	grp1	darkturquoise
6720489N17Rik	grp1	darkturquoise
A230077H06Rik	grp1	darkturquoise
A4galt	grp1	darkturquoise
Acadsb	grp1	darkturquoise
Ackr3	grp1	darkturquoise
Adamts19	grp1	darkturquoise
Adamts2	grp1	darkturquoise
Adamts20	grp1	darkturquoise
Adamtsl1	grp1	darkturquoise
Adcy2	grp1	darkturquoise
Adcy5	grp1	darkturquoise
Adgrl3	grp1	darkturquoise
Afap1	grp1	darkturquoise
Agap2	grp1	darkturquoise
Ajap1	grp1	darkturquoise
Ak5	grp1	darkturquoise
Alcam	grp1	darkturquoise
Alppl2	grp1	darkturquoise
Alx4	grp1	darkturquoise
Angpt1	grp1	darkturquoise
Angptl2	grp1	darkturquoise
Ankrd35	grp1	darkturquoise
Ano5	grp1	darkturquoise
Ano6	grp1	darkturquoise
Apbb1	grp1	darkturquoise
Aprt	grp1	darkturquoise
Arap1	grp1	darkturquoise
Arhgap20	grp1	darkturquoise
Arhgap24	grp1	darkturquoise
Arhgap6	grp1	darkturquoise
Arhgap8	grp1	darkturquoise
Arhgef25	grp1	darkturquoise
Armcx1	grp1	darkturquoise
Arxes1	grp1	darkturquoise
Asic1	grp1	darkturquoise
Atp1a2	grp1	darkturquoise
B3gnt8	grp1	darkturquoise
Bdh2	grp1	darkturquoise
Begain	grp1	darkturquoise
Bgn	grp1	darkturquoise
Btn1a1	grp1	darkturquoise
C1qtnf2	grp1	darkturquoise
C1qtnf3	grp1	darkturquoise
C6	grp1	darkturquoise
Cacna1g	grp1	darkturquoise
Cacnb4	grp1	darkturquoise
Car13	grp1	darkturquoise
Ccbe1	grp1	darkturquoise
Ccn4	grp1	darkturquoise
Cd164	grp1	darkturquoise
Cd248	grp1	darkturquoise
Cdc23	grp1	darkturquoise
Cdh11	grp1	darkturquoise
Celf4	grp1	darkturquoise
Cfh	grp1	darkturquoise
Chsy1	grp1	darkturquoise
Cilp	grp1	darkturquoise
Cldn1	grp1	darkturquoise
Clmp	grp1	darkturquoise
Cnpy4	grp1	darkturquoise
Col13a1	grp1	darkturquoise
Col16a1	grp1	darkturquoise
Col24a1	grp1	darkturquoise
Col25a1	grp1	darkturquoise
Col26a1	grp1	darkturquoise
Col3a1	grp1	darkturquoise
Col4a3	grp1	darkturquoise
Col4a4	grp1	darkturquoise
Col4a6	grp1	darkturquoise
Col5a2	grp1	darkturquoise
Col6a5	grp1	darkturquoise
Col8a1	grp1	darkturquoise
Col8a2	grp1	darkturquoise
Colec10	grp1	darkturquoise
Cpne8	grp1	darkturquoise
Cpz	grp1	darkturquoise
Crb2	grp1	darkturquoise
Csdc2	grp1	darkturquoise
Csrp1	grp1	darkturquoise
Ctdspl	grp1	darkturquoise
Cxcl12	grp1	darkturquoise
Cygb	grp1	darkturquoise
Cyp2s1	grp1	darkturquoise
Cyp7b1	grp1	darkturquoise
Cys1	grp1	darkturquoise
D630003M21Rik	grp1	darkturquoise
D630033O11Rik	grp1	darkturquoise
Dact3	grp1	darkturquoise
Dcn	grp1	darkturquoise
Ddah2	grp1	darkturquoise
Ddr2	grp1	darkturquoise
Dleu7	grp1	darkturquoise
Dlk1	grp1	darkturquoise
Dnm1	grp1	darkturquoise
Dnm3os	grp1	darkturquoise
Dpp4	grp1	darkturquoise
Dtx4	grp1	darkturquoise
Dzip1l	grp1	darkturquoise
Ecel1	grp1	darkturquoise
Ech1	grp1	darkturquoise
Edn3	grp1	darkturquoise
Egflam	grp1	darkturquoise
Egln3	grp1	darkturquoise
Eid1	grp1	darkturquoise
Elmod1	grp1	darkturquoise
Emilin1	grp1	darkturquoise
Emp2	grp1	darkturquoise
Enox1	grp1	darkturquoise
Etl4	grp1	darkturquoise
Exph5	grp1	darkturquoise
Fam124a	grp1	darkturquoise
Fam149a	grp1	darkturquoise
Fam151a	grp1	darkturquoise
Fam180a	grp1	darkturquoise
Fap	grp1	darkturquoise
Fblim1	grp1	darkturquoise
Fbln1	grp1	darkturquoise
Fbln5	grp1	darkturquoise
Fbn1	grp1	darkturquoise
Fgf2	grp1	darkturquoise
Fgfr1	grp1	darkturquoise
Fkbp11	grp1	darkturquoise
Fmo1	grp1	darkturquoise
Fmod	grp1	darkturquoise
Fn1	grp1	darkturquoise
Fndc3a	grp1	darkturquoise
Foxc2	grp1	darkturquoise
Foxp2	grp1	darkturquoise
Frem1	grp1	darkturquoise
Frmpd4	grp1	darkturquoise
Fxyd7	grp1	darkturquoise
Fzd1	grp1	darkturquoise
Gabra4	grp1	darkturquoise
Gabrb1	grp1	darkturquoise
Gas1	grp1	darkturquoise
Gata5	grp1	darkturquoise
Gfpt2	grp1	darkturquoise
Gins2	grp1	darkturquoise
Gm11541	grp1	darkturquoise
Gm11627	grp1	darkturquoise
Gm5141	grp1	darkturquoise
Gna14	grp1	darkturquoise
Gng8	grp1	darkturquoise
Gpr158	grp1	darkturquoise
Gpx3	grp1	darkturquoise
Gpx7	grp1	darkturquoise
Gpx8	grp1	darkturquoise
Gsn	grp1	darkturquoise
Gstk1	grp1	darkturquoise
Hand2	grp1	darkturquoise
Hand2os1	grp1	darkturquoise
Hcar1	grp1	darkturquoise
Hgf	grp1	darkturquoise
Hic1	grp1	darkturquoise
Hmgcl	grp1	darkturquoise
Hoxc10	grp1	darkturquoise
Hoxc4	grp1	darkturquoise
Hoxc8	grp1	darkturquoise
Hoxc9	grp1	darkturquoise
Hoxd10	grp1	darkturquoise
Hoxd11	grp1	darkturquoise
Hoxd9	grp1	darkturquoise
Hpca	grp1	darkturquoise
Hpse2	grp1	darkturquoise
Hr	grp1	darkturquoise
Idh2	grp1	darkturquoise
Ifit2	grp1	darkturquoise
Igfbp6	grp1	darkturquoise
Il17rc	grp1	darkturquoise
Il33	grp1	darkturquoise
Inf2	grp1	darkturquoise
Insrr	grp1	darkturquoise
Islr	grp1	darkturquoise
Itm2a	grp1	darkturquoise
Jph4	grp1	darkturquoise
Kcnip3	grp1	darkturquoise
Kcnmb2	grp1	darkturquoise
Kcns2	grp1	darkturquoise
Kcnt2	grp1	darkturquoise
Kctd15	grp1	darkturquoise
Kdelr2	grp1	darkturquoise
Kdelr3	grp1	darkturquoise
Klf14	grp1	darkturquoise
Klf15	grp1	darkturquoise
Klhl7	grp1	darkturquoise
Klk1	grp1	darkturquoise
Krtcap2	grp1	darkturquoise
Lama2	grp1	darkturquoise
Lamp2	grp1	darkturquoise
Lbh	grp1	darkturquoise
Lbhd2	grp1	darkturquoise
Lmod1	grp1	darkturquoise
Lox	grp1	darkturquoise
Loxl1	grp1	darkturquoise
Loxl3	grp1	darkturquoise
Loxl4	grp1	darkturquoise
Lpar1	grp1	darkturquoise
Lrfn2	grp1	darkturquoise
Lrp2	grp1	darkturquoise
Lrrc17	grp1	darkturquoise
Lrrtm4	grp1	darkturquoise
Lsp1	grp1	darkturquoise
Ltbp2	grp1	darkturquoise
Lum	grp1	darkturquoise
Ly6h	grp1	darkturquoise
Magee1	grp1	darkturquoise
Mansc4	grp1	darkturquoise
Mc4r	grp1	darkturquoise
Mertk	grp1	darkturquoise
Mfap4	grp1	darkturquoise
Mgam	grp1	darkturquoise
Mgat3	grp1	darkturquoise
Miat	grp1	darkturquoise
Mme	grp1	darkturquoise
Mmp2	grp1	darkturquoise
Mrvi1	grp1	darkturquoise
Msc	grp1	darkturquoise
Mxra8	grp1	darkturquoise
Myh10	grp1	darkturquoise
Myh7	grp1	darkturquoise
Myl6	grp1	darkturquoise
Mylk	grp1	darkturquoise
Myocd	grp1	darkturquoise
Myoz1	grp1	darkturquoise
Myrf	grp1	darkturquoise
Naalad2	grp1	darkturquoise
Nap1l2	grp1	darkturquoise
Nbl1	grp1	darkturquoise
Ndrg2	grp1	darkturquoise
Net1	grp1	darkturquoise
Neto1	grp1	darkturquoise
Nfix	grp1	darkturquoise
Nhsl2	grp1	darkturquoise
Npy2r	grp1	darkturquoise
Nr2f2	grp1	darkturquoise
Nrep	grp1	darkturquoise
Nrg2	grp1	darkturquoise
Nrk	grp1	darkturquoise
Nrxn2	grp1	darkturquoise
Ntrk1	grp1	darkturquoise
Ntsr1	grp1	darkturquoise
Numbl	grp1	darkturquoise
Nxph3	grp1	darkturquoise
Oaf	grp1	darkturquoise
Ogn	grp1	darkturquoise
Olfml1	grp1	darkturquoise
Olfml3	grp1	darkturquoise
Olfr1033	grp1	darkturquoise
Osr1	grp1	darkturquoise
Ostc	grp1	darkturquoise
Otof	grp1	darkturquoise
Oxct1	grp1	darkturquoise
P3h2	grp1	darkturquoise
P4ha2	grp1	darkturquoise
Pak7	grp1	darkturquoise
Palld	grp1	darkturquoise
Palm3	grp1	darkturquoise
Panx1	grp1	darkturquoise
Parva	grp1	darkturquoise
Pcdh19	grp1	darkturquoise
Pde3a	grp1	darkturquoise
Pdgfra	grp1	darkturquoise
Pdlim2	grp1	darkturquoise
Pdlim3	grp1	darkturquoise
Pdzrn3	grp1	darkturquoise
Peli2	grp1	darkturquoise
Pgf	grp1	darkturquoise
Pgr	grp1	darkturquoise
Phldb2	grp1	darkturquoise
Pi15	grp1	darkturquoise
Pianp	grp1	darkturquoise
Pknox2	grp1	darkturquoise
Plscr4	grp1	darkturquoise
Pmp22	grp1	darkturquoise
Pnmal1	grp1	darkturquoise
Poglut3	grp1	darkturquoise
Pole2	grp1	darkturquoise
Ppfia2	grp1	darkturquoise
Prickle2	grp1	darkturquoise
Prkca	grp1	darkturquoise
Prrt2	grp1	darkturquoise
Prrx2	grp1	darkturquoise
Ptgis	grp1	darkturquoise
Rab15	grp1	darkturquoise
Rab30	grp1	darkturquoise
Rab34	grp1	darkturquoise
Rarres2	grp1	darkturquoise
Rasl11b	grp1	darkturquoise
Rassf5	grp1	darkturquoise
Rbms3	grp1	darkturquoise
Rbp1	grp1	darkturquoise
Rcn1	grp1	darkturquoise
Rcn2	grp1	darkturquoise
Rcn3	grp1	darkturquoise
Rev3l	grp1	darkturquoise
Rhbdl3	grp1	darkturquoise
Rian	grp1	darkturquoise
Rnf227	grp1	darkturquoise
Ror2	grp1	darkturquoise
Rprml	grp1	darkturquoise
Saal1	grp1	darkturquoise
Samd4	grp1	darkturquoise
Sar1a	grp1	darkturquoise
Scarf2	grp1	darkturquoise
Sdc1	grp1	darkturquoise
Selenbp1	grp1	darkturquoise
Sema3d	grp1	darkturquoise
Sept3	grp1	darkturquoise
Serinc2	grp1	darkturquoise
Serping1	grp1	darkturquoise
Sfrp1	grp1	darkturquoise
Sgcb	grp1	darkturquoise
Sgce	grp1	darkturquoise
Slc1a2	grp1	darkturquoise
Slc1a3	grp1	darkturquoise
Slc2a4	grp1	darkturquoise
Slc9b2	grp1	darkturquoise
Slitrk2	grp1	darkturquoise
Slitrk4	grp1	darkturquoise
Smim41	grp1	darkturquoise
Snai1	grp1	darkturquoise
Sned1	grp1	darkturquoise
Snhg18	grp1	darkturquoise
Socs3	grp1	darkturquoise
Sostdc1	grp1	darkturquoise
Sox11	grp1	darkturquoise
Spats2l	grp1	darkturquoise
Spin4	grp1	darkturquoise
Srpx	grp1	darkturquoise
Srpx2	grp1	darkturquoise
Ssr2	grp1	darkturquoise
Sulf2	grp1	darkturquoise
Sult5a1	grp1	darkturquoise
Syn3	grp1	darkturquoise
Sync	grp1	darkturquoise
Syt13	grp1	darkturquoise
Tcerg1l	grp1	darkturquoise
Tcf21	grp1	darkturquoise
Tcf23	grp1	darkturquoise
Tead3	grp1	darkturquoise
Tekt2	grp1	darkturquoise
Tenm3	grp1	darkturquoise
Tgfb1i1	grp1	darkturquoise
Tgfbi	grp1	darkturquoise
Tgm2	grp1	darkturquoise
Thbs1	grp1	darkturquoise
Thsd4	grp1	darkturquoise
Tiam2	grp1	darkturquoise
Tm4sf5	grp1	darkturquoise
Tmc3	grp1	darkturquoise
Tmem132d	grp1	darkturquoise
Tmem263	grp1	darkturquoise
Tmem38a	grp1	darkturquoise
Tmem45a	grp1	darkturquoise
Triqk	grp1	darkturquoise
Trmt9b	grp1	darkturquoise
Trpm5	grp1	darkturquoise
Tshz2	grp1	darkturquoise
Tshz3	grp1	darkturquoise
Tspan3	grp1	darkturquoise
Tspan4	grp1	darkturquoise
Tuba1b	grp1	darkturquoise
Twist1	grp1	darkturquoise
Twsg1	grp1	darkturquoise
Ugdh	grp1	darkturquoise
Usp13	grp1	darkturquoise
Vamp4	grp1	darkturquoise
Vash2	grp1	darkturquoise
Vdr	grp1	darkturquoise
Vstm2b	grp1	darkturquoise
Vstm5	grp1	darkturquoise
Wdr54	grp1	darkturquoise
Wfikkn2	grp1	darkturquoise
Wnt4	grp1	darkturquoise
Wnt5a	grp1	darkturquoise
Wnt5b	grp1	darkturquoise
Wt1	grp1	darkturquoise
Xkr5	grp1	darkturquoise
Zbtb8b	grp1	darkturquoise
Zcchc24	grp1	darkturquoise
Zfp101	grp1	darkturquoise
Zfp185	grp1	darkturquoise
Zfp354c	grp1	darkturquoise
Zfp68	grp1	darkturquoise
Zfp9	grp1	darkturquoise
Zim1	grp1	darkturquoise
2310022B05Rik	grp2	darkorchid1
6030471H07Rik	grp2	darkorchid1
Acad8	grp2	darkorchid1
Ace2	grp2	darkorchid1
Agt	grp2	darkorchid1
Akap5	grp2	darkorchid1
Alas1	grp2	darkorchid1
Aldh3b2	grp2	darkorchid1
Amotl2	grp2	darkorchid1
Ankrd46	grp2	darkorchid1
Armcx2	grp2	darkorchid1
Armcx3	grp2	darkorchid1
Asl	grp2	darkorchid1
Atf4	grp2	darkorchid1
Bmp6	grp2	darkorchid1
C4a	grp2	darkorchid1
C7	grp2	darkorchid1
Cd82	grp2	darkorchid1
Cebpb	grp2	darkorchid1
Ces1d	grp2	darkorchid1
Clps	grp2	darkorchid1
Clstn3	grp2	darkorchid1
Cog2	grp2	darkorchid1
Cope	grp2	darkorchid1
Copz2	grp2	darkorchid1
Cped1	grp2	darkorchid1
Cpne7	grp2	darkorchid1
Crhr1	grp2	darkorchid1
Csrp2	grp2	darkorchid1
Cst8	grp2	darkorchid1
Cyp11a1	grp2	darkorchid1
Cyp17a1	grp2	darkorchid1
Cyp21a1	grp2	darkorchid1
Cyp51	grp2	darkorchid1
D430041D05Rik	grp2	darkorchid1
Dnali1	grp2	darkorchid1
Echs1	grp2	darkorchid1
Egfr	grp2	darkorchid1
Ephx1	grp2	darkorchid1
Fads2	grp2	darkorchid1
Fdx1	grp2	darkorchid1
Filip1l	grp2	darkorchid1
Fndc4	grp2	darkorchid1
Ftx	grp2	darkorchid1
Golga7	grp2	darkorchid1
Gsta2	grp2	darkorchid1
Hao2	grp2	darkorchid1
Hsd17b7	grp2	darkorchid1
Hsd3b1	grp2	darkorchid1
Hspa12a	grp2	darkorchid1
Hspb8	grp2	darkorchid1
Ift20	grp2	darkorchid1
Il1r1	grp2	darkorchid1
Insl3	grp2	darkorchid1
Iqgap2	grp2	darkorchid1
Iscu	grp2	darkorchid1
Kcnma1	grp2	darkorchid1
Lefty2	grp2	darkorchid1
Lhcgr	grp2	darkorchid1
Lrrc24	grp2	darkorchid1
Megf10	grp2	darkorchid1
Ms4a4d	grp2	darkorchid1
Nppc	grp2	darkorchid1
Npy	grp2	darkorchid1
Nqo1	grp2	darkorchid1
Nr5a1	grp2	darkorchid1
Nsdhl	grp2	darkorchid1
Oca2	grp2	darkorchid1
Oxtr	grp2	darkorchid1
Pex19	grp2	darkorchid1
Pgrmc1	grp2	darkorchid1
Pir	grp2	darkorchid1
Pja1	grp2	darkorchid1
Pmvk	grp2	darkorchid1
Poglut2	grp2	darkorchid1
Ppp1r14a	grp2	darkorchid1
Prdx3	grp2	darkorchid1
Prss35	grp2	darkorchid1
Psd2	grp2	darkorchid1
Ptgfr	grp2	darkorchid1
Rab33a	grp2	darkorchid1
Ren1	grp2	darkorchid1
Sc5d	grp2	darkorchid1
Scd1	grp2	darkorchid1
Sftpc	grp2	darkorchid1
Slc25a35	grp2	darkorchid1
Slc45a3	grp2	darkorchid1
Slc47a1	grp2	darkorchid1
Sqstm1	grp2	darkorchid1
Susd3	grp2	darkorchid1
Tbxa2r	grp2	darkorchid1
Tcaf1	grp2	darkorchid1
Trib2	grp2	darkorchid1
Txndc5	grp2	darkorchid1
Abcb10	grp3	forestgreen
Adcy7	grp3	forestgreen
Ajm1	grp3	forestgreen
Arhgap45	grp3	forestgreen
Arhgef39	grp3	forestgreen
Aspm	grp3	forestgreen
Birc5	grp3	forestgreen
Blvrb	grp3	forestgreen
Brip1os	grp3	forestgreen
Calm3	grp3	forestgreen
Ccna2	grp3	forestgreen
Cd177	grp3	forestgreen
Cdc25b	grp3	forestgreen
Cdc42ep3	grp3	forestgreen
Cdc6	grp3	forestgreen
Cdca3	grp3	forestgreen
Cdk1	grp3	forestgreen
Cdk2	grp3	forestgreen
Cenpn	grp3	forestgreen
Cenpu	grp3	forestgreen
Cgas	grp3	forestgreen
Cmtm7	grp3	forestgreen
Csgalnact2	grp3	forestgreen
Cxcl16	grp3	forestgreen
Cysltr1	grp3	forestgreen
Cytip	grp3	forestgreen
Depdc1a	grp3	forestgreen
Dtl	grp3	forestgreen
Emp3	grp3	forestgreen
Fam111a	grp3	forestgreen
Ffar2	grp3	forestgreen
Fgl2	grp3	forestgreen
Glipr2	grp3	forestgreen
Gng10	grp3	forestgreen
H1f0	grp3	forestgreen
H2-Aa	grp3	forestgreen
Hba-a2	grp3	forestgreen
Hbb-bs	grp3	forestgreen
Hist1h1c	grp3	forestgreen
Hpgd	grp3	forestgreen
Ifnar2	grp3	forestgreen
Il15ra	grp3	forestgreen
Ing1	grp3	forestgreen
Isca1	grp3	forestgreen
Itga4	grp3	forestgreen
Jak1	grp3	forestgreen
Kcna5	grp3	forestgreen
Knstrn	grp3	forestgreen
Lin54	grp3	forestgreen
Lmna	grp3	forestgreen
Mbnl1	grp3	forestgreen
Mfsd4a	grp3	forestgreen
Myl7	grp3	forestgreen
Neil3	grp3	forestgreen
Nes	grp3	forestgreen
Nsl1	grp3	forestgreen
Pclaf	grp3	forestgreen
Pgm2	grp3	forestgreen
Pigyl	grp3	forestgreen
Plac8	grp3	forestgreen
Pold2	grp3	forestgreen
Polh	grp3	forestgreen
Prnp	grp3	forestgreen
Rassf2	grp3	forestgreen
Rfc2	grp3	forestgreen
Rps27	grp3	forestgreen
Rps7	grp3	forestgreen
Selenop	grp3	forestgreen
Sept8	grp3	forestgreen
Serp1	grp3	forestgreen
Sh3bp1	grp3	forestgreen
Shcbp1	grp3	forestgreen
Slc29a1	grp3	forestgreen
Slc2a3	grp3	forestgreen
Snhg8	grp3	forestgreen
Snx24	grp3	forestgreen
Sp3	grp3	forestgreen
Spag5	grp3	forestgreen
Spc24	grp3	forestgreen
St3gal1	grp3	forestgreen
Stil	grp3	forestgreen
Stx2	grp3	forestgreen
Tcf19	grp3	forestgreen
Tk1	grp3	forestgreen
Tmpo	grp3	forestgreen
Tnfaip8	grp3	forestgreen
Trafd1	grp3	forestgreen
Tyms	grp3	forestgreen
Wdr5b	grp3	forestgreen
Zfp367	grp3	forestgreen
Zfp764	grp3	forestgreen
4833422C13Rik	grp4	lightpink
Acta2	grp4	lightpink
Actg2	grp4	lightpink
Adgra2	grp4	lightpink
Adra1a	grp4	lightpink
Afap1l2	grp4	lightpink
Apba1	grp4	lightpink
Arhgap10	grp4	lightpink
Atp2a3	grp4	lightpink
Cald1	grp4	lightpink
Carmn	grp4	lightpink
Ccn2	grp4	lightpink
Chst1	grp4	lightpink
Cmc2	grp4	lightpink
Cnn1	grp4	lightpink
Cnn2	grp4	lightpink
Cnrip1	grp4	lightpink
Colec11	grp4	lightpink
Cxcl13	grp4	lightpink
Exoc3l4	grp4	lightpink
Fam217a	grp4	lightpink
Fermt2	grp4	lightpink
Fhl2	grp4	lightpink
Fstl1	grp4	lightpink
Gpc6	grp4	lightpink
Grb10	grp4	lightpink
Gucy1a1	grp4	lightpink
Gucy1a2	grp4	lightpink
Gucy1b1	grp4	lightpink
Hspa13	grp4	lightpink
Ier5l	grp4	lightpink
Insc	grp4	lightpink
Kank4	grp4	lightpink
Kbtbd13	grp4	lightpink
Kcnj8	grp4	lightpink
Klhdc10	grp4	lightpink
Ldb2	grp4	lightpink
Lgi1	grp4	lightpink
Lims1	grp4	lightpink
Map2	grp4	lightpink
Marcks	grp4	lightpink
Mest	grp4	lightpink
Mgp	grp4	lightpink
Mn1	grp4	lightpink
Myh11	grp4	lightpink
Myl9	grp4	lightpink
Ncald	grp4	lightpink
Nemp2	grp4	lightpink
Nexn	grp4	lightpink
Nrip2	grp4	lightpink
Nrn1	grp4	lightpink
Oat	grp4	lightpink
Pakap	grp4	lightpink
Parp8	grp4	lightpink
Pcdh18	grp4	lightpink
Pde5a	grp4	lightpink
Pde9a	grp4	lightpink
Pdgfrb	grp4	lightpink
Pimreg	grp4	lightpink
Prss23	grp4	lightpink
Ptprk	grp4	lightpink
Rasgrp2	grp4	lightpink
Rhoj	grp4	lightpink
Rsu1	grp4	lightpink
Scn3a	grp4	lightpink
Selenom	grp4	lightpink
Selenow	grp4	lightpink
Sept4	grp4	lightpink
Sh2d3c	grp4	lightpink
Skp2	grp4	lightpink
Slc25a24	grp4	lightpink
Sncaip	grp4	lightpink
Suox	grp4	lightpink
Sytl2	grp4	lightpink
Tagln	grp4	lightpink
Thap3	grp4	lightpink
Tmem121b	grp4	lightpink
Tnfrsf11b	grp4	lightpink
Tpm1	grp4	lightpink
Tpm2	grp4	lightpink
Tpm4	grp4	lightpink
Tram1l1	grp4	lightpink
Trpc6	grp4	lightpink
Tslp	grp4	lightpink
Ttc21b	grp4	lightpink
Tubb6	grp4	lightpink
Vgll3	grp4	lightpink
Vldlr	grp4	lightpink
Zdhhc15	grp4	lightpink
Zeb2os	grp4	lightpink
Zfp663	grp4	lightpink
A430033K04Rik	grp5	greenyellow
Abracl	grp5	greenyellow
Acat1	grp5	greenyellow
Antxr1	grp5	greenyellow
Antxr2	grp5	greenyellow
Anxa3	grp5	greenyellow
Anxa6	grp5	greenyellow
B3gnt5	grp5	greenyellow
Bzw2	grp5	greenyellow
Calu	grp5	greenyellow
Camk2d	grp5	greenyellow
Carhsp1	grp5	greenyellow
Cavin1	grp5	greenyellow
Cd63	grp5	greenyellow
Cdc42ep2	grp5	greenyellow
Cep135	grp5	greenyellow
Cnpy2	grp5	greenyellow
Coro2b	grp5	greenyellow
Cyth3	grp5	greenyellow
Dpm3	grp5	greenyellow
Dpysl2	grp5	greenyellow
Dpysl3	grp5	greenyellow
F2r	grp5	greenyellow
Fam114a1	grp5	greenyellow
Fkbp14	grp5	greenyellow
Foxf1	grp5	greenyellow
G0s2	grp5	greenyellow
Galk2	grp5	greenyellow
Grk5	grp5	greenyellow
Gulp1	grp5	greenyellow
Hey2	grp5	greenyellow
Hoxd8	grp5	greenyellow
Igf2	grp5	greenyellow
Igfbp3	grp5	greenyellow
Igfbp4	grp5	greenyellow
Il1rl2	grp5	greenyellow
Ilk	grp5	greenyellow
Kdelr1	grp5	greenyellow
Lamc3	grp5	greenyellow
Lpcat2	grp5	greenyellow
Med22	grp5	greenyellow
Met	grp5	greenyellow
Msl3	grp5	greenyellow
Msrb3	grp5	greenyellow
Myo1b	grp5	greenyellow
Nek6	grp5	greenyellow
Nin	grp5	greenyellow
Nphp3	grp5	greenyellow
Npr3	grp5	greenyellow
Nxn	grp5	greenyellow
Osmr	grp5	greenyellow
Pdzd2	grp5	greenyellow
Plagl1	grp5	greenyellow
Pld1	grp5	greenyellow
Plpbp	grp5	greenyellow
Plpp5	grp5	greenyellow
Pls3	grp5	greenyellow
Pnma2	grp5	greenyellow
Prxl2b	grp5	greenyellow
Rassf1	grp5	greenyellow
Rell1	grp5	greenyellow
Rhoq	grp5	greenyellow
S100a6	grp5	greenyellow
Sec13	grp5	greenyellow
Senp7	grp5	greenyellow
Sept10	grp5	greenyellow
Sh3kbp1	grp5	greenyellow
Slc35b2	grp5	greenyellow
Slc8b1	grp5	greenyellow
Slc9a3r2	grp5	greenyellow
Sorbs2os	grp5	greenyellow
Sptssa	grp5	greenyellow
Stard13	grp5	greenyellow
Stard5	grp5	greenyellow
Tmem119	grp5	greenyellow
Tmem246	grp5	greenyellow
Tmod3	grp5	greenyellow
Tmsb10	grp5	greenyellow
Tnfaip8l1	grp5	greenyellow
Tspan2	grp5	greenyellow
Usp46	grp5	greenyellow
Wdr1	grp5	greenyellow
Wwtr1	grp5	greenyellow
1810026B05Rik	grp6	mediumblue
2210408I21Rik	grp6	mediumblue
2310039H08Rik	grp6	mediumblue
A730063M14Rik	grp6	mediumblue
Aif1l	grp6	mediumblue
Alkbh6	grp6	mediumblue
Ankmy2	grp6	mediumblue
Arhgef19	grp6	mediumblue
Cd81	grp6	mediumblue
Cdc26	grp6	mediumblue
Cdon	grp6	mediumblue
Chdh	grp6	mediumblue
Clmn	grp6	mediumblue
Crocc2	grp6	mediumblue
Def8	grp6	mediumblue
Dpyd	grp6	mediumblue
Eml1	grp6	mediumblue
Evc	grp6	mediumblue
Fcgrt	grp6	mediumblue
Fxyd1	grp6	mediumblue
Galk1	grp6	mediumblue
Galm	grp6	mediumblue
Ginm1	grp6	mediumblue
Gm2a	grp6	mediumblue
Golim4	grp6	mediumblue
Gsto1	grp6	mediumblue
Hmgn3	grp6	mediumblue
Igfbp5	grp6	mediumblue
Ivd	grp6	mediumblue
Metrnl	grp6	mediumblue
Mex3b	grp6	mediumblue
Mir100hg	grp6	mediumblue
Ms4a10	grp6	mediumblue
Nenf	grp6	mediumblue
Npc2	grp6	mediumblue
Ntm	grp6	mediumblue
Orai2	grp6	mediumblue
Pdgfc	grp6	mediumblue
Pigc	grp6	mediumblue
Plat	grp6	mediumblue
Plekhg3	grp6	mediumblue
Pygl	grp6	mediumblue
Rdh11	grp6	mediumblue
Rhod	grp6	mediumblue
S100a11	grp6	mediumblue
Sdc2	grp6	mediumblue
Selenos	grp6	mediumblue
Sema3c	grp6	mediumblue
Serpinb1a	grp6	mediumblue
Sfn	grp6	mediumblue
Sfxn1	grp6	mediumblue
Slc18b1	grp6	mediumblue
Slc36a4	grp6	mediumblue
Slc5a7	grp6	mediumblue
Ssr3	grp6	mediumblue
Stra6	grp6	mediumblue
Tceal1	grp6	mediumblue
Tgfb2	grp6	mediumblue
Trappc2l	grp6	mediumblue
Vdac1	grp6	mediumblue
Vps37d	grp6	mediumblue
Wnk4	grp6	mediumblue
Wscd2	grp6	mediumblue
Xbp1	grp6	mediumblue
Zfyve21	grp6	mediumblue
4930486L24Rik	grp7	gold
4933402E13Rik	grp7	gold
Akr1b3	grp7	gold
Aqp5	grp7	gold
Ass1	grp7	gold
Basp1	grp7	gold
Bccip	grp7	gold
Bex2	grp7	gold
Cited1	grp7	gold
Cnga1	grp7	gold
Ctnna2	grp7	gold
Cxadr	grp7	gold
Defb36	grp7	gold
Defb42	grp7	gold
Echdc2	grp7	gold
Emilin3	grp7	gold
Etd	grp7	gold
Fam155a	grp7	gold
Fam83f	grp7	gold
Flvcr2	grp7	gold
Foxq1	grp7	gold
Frem3	grp7	gold
Fshr	grp7	gold
Fxyd6	grp7	gold
Gatm	grp7	gold
Gja1	grp7	gold
Gm5868	grp7	gold
Gng12	grp7	gold
Gpr37	grp7	gold
Gprasp2	grp7	gold
Hadh	grp7	gold
Hrk	grp7	gold
Jsrp1	grp7	gold
Kcng2	grp7	gold
Kcnk1	grp7	gold
Kif6	grp7	gold
Kyat3	grp7	gold
Mmd2	grp7	gold
Mybphl	grp7	gold
Nipal1	grp7	gold
P2ry2	grp7	gold
Pdlim4	grp7	gold
Pfn2	grp7	gold
Phgdh	grp7	gold
Plekhd1	grp7	gold
Plxnb3	grp7	gold
Prkra	grp7	gold
Prr15	grp7	gold
Rarres1	grp7	gold
Sfrp4	grp7	gold
Sh3gl2	grp7	gold
Shisa8	grp7	gold
Slc13a2	grp7	gold
Slc1a6	grp7	gold
Slc47a2	grp7	gold
Smtnl2	grp7	gold
Spock2	grp7	gold
Tbx22	grp7	gold
Thra	grp7	gold
Vsig1	grp7	gold
AA467197	grp8	darkred
AI413582	grp8	darkred
Arhgap28	grp8	darkred
Astn1	grp8	darkred
Bpifb4	grp8	darkred
Bpifb6	grp8	darkred
Btd	grp8	darkred
Btg1	grp8	darkred
Cacna1s	grp8	darkred
Calcrl	grp8	darkred
Casd1	grp8	darkred
Cavin3	grp8	darkred
Ccdc85b	grp8	darkred
Cd36	grp8	darkred
Clec14a	grp8	darkred
Clec1b	grp8	darkred
Dpagt1	grp8	darkred
Efcc1	grp8	darkred
Etfb	grp8	darkred
Fam102b	grp8	darkred
Fam171a2	grp8	darkred
Galnt18	grp8	darkred
Heph	grp8	darkred
Hspa12b	grp8	darkred
Il1r2	grp8	darkred
Irf8	grp8	darkred
Lbp	grp8	darkred
Lysmd3	grp8	darkred
Maml2	grp8	darkred
Map2k6	grp8	darkred
Mxd3	grp8	darkred
Myg1	grp8	darkred
Nsun4	grp8	darkred
Olfml2a	grp8	darkred
Pdia6	grp8	darkred
Plau	grp8	darkred
Plpp1	grp8	darkred
Ppic	grp8	darkred
Ppp1r3b	grp8	darkred
Prdx5	grp8	darkred
Prelid1	grp8	darkred
Ramp2	grp8	darkred
Shisa5	grp8	darkred
Slc38a2	grp8	darkred
Tek	grp8	darkred
Tfpi	grp8	darkred
Tmed1	grp8	darkred
Tmem255a	grp8	darkred
Tnfsf15	grp8	darkred
Tpi1	grp8	darkred
Trpt1	grp8	darkred
Tspan6	grp8	darkred
Vwa1	grp8	darkred
Xpnpep1	grp8	darkred
1600025M17Rik	grp9	orangered1
2810002D19Rik	grp9	orangered1
4930503E14Rik	grp9	orangered1
A2m	grp9	orangered1
Aox4	grp9	orangered1
Arsk	grp9	orangered1
Asphd2	grp9	orangered1
Atp6v1c2	grp9	orangered1
Catsperd	grp9	orangered1
Ccnd3	grp9	orangered1
Dnmt3l	grp9	orangered1
Dpep3	grp9	orangered1
Efcab11	grp9	orangered1
Fam221a	grp9	orangered1
Henmt1	grp9	orangered1
Hilpda	grp9	orangered1
Hsf3	grp9	orangered1
Jakmip2	grp9	orangered1
Kcna1	grp9	orangered1
Magea8	grp9	orangered1
Micu1	grp9	orangered1
Morc1	grp9	orangered1
Mturn	grp9	orangered1
Myof	grp9	orangered1
Ndrg4	grp9	orangered1
Nlrp14	grp9	orangered1
Nlrp4f	grp9	orangered1
Nrxn1	grp9	orangered1
Nxf2	grp9	orangered1
Prkab2	grp9	orangered1
Raver2	grp9	orangered1
Rrad	grp9	orangered1
Serac1	grp9	orangered1
Serpini1	grp9	orangered1
Sertad2	grp9	orangered1
Slc30a5	grp9	orangered1
Spock1	grp9	orangered1
Sult2a5	grp9	orangered1
Tmc7	grp9	orangered1
Trpc4	grp9	orangered1
Usp9y	grp9	orangered1
Acot1	grp10	lightskyblue
Ahr	grp10	lightskyblue
Arnt2	grp10	lightskyblue
B9d1	grp10	lightskyblue
Bmp3	grp10	lightskyblue
C1qtnf12	grp10	lightskyblue
C1s1	grp10	lightskyblue
Car11	grp10	lightskyblue
Ccdc65	grp10	lightskyblue
Cd302	grp10	lightskyblue
Cks1b	grp10	lightskyblue
Cuzd1	grp10	lightskyblue
Dnase2a	grp10	lightskyblue
Dsc3	grp10	lightskyblue
Fabp7	grp10	lightskyblue
Kbtbd11	grp10	lightskyblue
Klhl29	grp10	lightskyblue
Lamc2	grp10	lightskyblue
Lrtm2	grp10	lightskyblue
Lyplal1	grp10	lightskyblue
Mgat4c	grp10	lightskyblue
Mxi1	grp10	lightskyblue
Ndrg1	grp10	lightskyblue
Nop10	grp10	lightskyblue
Pdgfrl	grp10	lightskyblue
Pigx	grp10	lightskyblue
Pwwp2b	grp10	lightskyblue
Rwdd4a	grp10	lightskyblue
Siae	grp10	lightskyblue
Slc25a51	grp10	lightskyblue
Slc37a3	grp10	lightskyblue
Smim14	grp10	lightskyblue
Tnnt1	grp10	lightskyblue
Tsc22d1	grp10	lightskyblue
Upp1	grp10	lightskyblue
2810408I11Rik	grp11	gray50
Acss1	grp11	gray50
Agfg2	grp11	gray50
Aldh3a2	grp11	gray50
Apmap	grp11	gray50
Cep57l1	grp11	gray50
Dynlt1a	grp11	gray50
Dynlt1f	grp11	gray50
Fabp5	grp11	gray50
H3f3b	grp11	gray50
Hmgn5	grp11	gray50
Lfng	grp11	gray50
Mpst	grp11	gray50
Nprl2	grp11	gray50
Nsmce1	grp11	gray50
P2ry14	grp11	gray50
Plbd1	grp11	gray50
Ppp1r12c	grp11	gray50
Prkcb	grp11	gray50
Psmd9	grp11	gray50
Rab7b	grp11	gray50
Rbm3	grp11	gray50
Rps27rt	grp11	gray50
Rufy1	grp11	gray50
Scx	grp11	gray50
Sephs1	grp11	gray50
Sptlc1	grp11	gray50
Sumo3	grp11	gray50
Syngr1	grp11	gray50
Tusc1	grp11	gray50
Zfp422	grp11	gray50

## Sheet: Down GO BP
Group	Term	Overlap	P-value	Adjusted P-value	Old P-value	Old Adjusted P-value	Odds Ratio	Combined Score	Genes
grp1	Extracellular Matrix Organization (GO:0030198)	24/176	7.76713e-14	1.42605e-10	0	0	8.371	252.69	COL16A1;GSN;HPSE2;COL13A1;COL24A1;LUM;MMP2;LOXL3;LOXL4;LOXL1;THSD4;ADAMTS20;ADAMTS2;COL3A1;LOX;ADAMTS19;COL4A3;COL5A2;MANSC4;COL4A6;COL8A2;COL8A1;TGFBI;DDR2
grp1	Extracellular Structure Organization (GO:0043062)	17/109	3.9866e-11	2.83485e-08	0	0	9.64279	230.901	COL16A1;HPSE2;COL13A1;COL24A1;MMP2;THSD4;ADAMTS20;ADAMTS2;COL3A1;ADAMTS19;COL4A3;COL5A2;MANSC4;COL4A6;COL8A2;COL8A1;TGFBI
grp1	External Encapsulating Structure Organization (GO:0045229)	17/110	4.6321e-11	2.83485e-08	0	0	9.53861	226.975	COL16A1;HPSE2;COL13A1;COL24A1;MMP2;THSD4;ADAMTS20;ADAMTS2;COL3A1;ADAMTS19;COL4A3;COL5A2;MANSC4;COL4A6;COL8A2;COL8A1;TGFBI
grp1	Collagen Fibril Organization (GO:0030199)	9/42	9.59242e-08	4.40292e-05	0	0	13.9762	225.851	ADAMTS2;COL3A1;LOX;LUM;COL5A2;LOXL3;LOXL4;LOXL1;DDR2
grp1	Embryonic Skeletal System Development (GO:0048706)	7/34	3.52871e-06	0.00129574	0	0	13.2209	165.982	PDGFRA;WNT5A;HOXC4;SOX11;HOXC9;HOXD9;SULF2
grp1	Positive Regulation Of Nervous System Development (GO:0051962)	8/49	4.44512e-06	0.00136021	0	0	9.96905	122.856	NUMBL;SRPX2;MME;SLITRK2;SLITRK4;SOX11;LRP2;TGM2
grp1	Positive Regulation Of Phosphatidylinositol 3-Kinase Signaling (GO:0014068)	9/69	7.65655e-06	0.0020082	0	0	7.67631	90.4265	NTRK1;PDGFRA;HGF;FN1;ROR2;FGF2;DCN;DDR2;FGFR1
grp1	Regulation Of Phosphatidylinositol 3-Kinase Signaling (GO:0014066)	10/90	1.03491e-05	0.00237513	0	0	6.40715	73.5452	NTRK1;PDGFRA;HGF;FN1;TWIST1;ROR2;FGF2;DCN;DDR2;FGFR1
grp1	Embryonic Organ Morphogenesis (GO:0048562)	7/44	2.12452e-05	0.0036899	0	0	9.64274	103.75	PDGFRA;TCF21;HOXC4;SOX11;HOXC9;HOXD9;FBN1
grp1	Embryonic Skeletal System Morphogenesis (GO:0048704)	6/30	2.14402e-05	0.0036899	0	0	12.7175	136.717	PDGFRA;TWIST1;HOXC4;SOX11;HOXC9;HOXD9
grp1	Positive Regulation Of Angiogenesis (GO:0045766)	11/119	2.21073e-05	0.0036899	0	0	5.22688	56.03	FOXC2;PTGIS;WNT5A;VASH2;TWIST1;PRKCA;EMILIN1;EMP2;FGF2;THBS1;PGF
grp1	Protein Oxidation (GO:0018158)	4/10	2.75189e-05	0.00405253	0	0	33.7692	354.598	LOX;LOXL3;LOXL4;LOXL1
grp1	Positive Regulation Of Blood Vessel Endothelial Cell Migration (GO:0043536)	7/46	2.86944e-05	0.00405253	0	0	9.1473	95.6699	FOXC2;SRPX2;ANGPT1;PRKCA;FGF2;THBS1;FGFR1
grp1	Positive Regulation Of Vasculature Development (GO:1904018)	10/104	3.70645e-05	0.00486074	0	0	5.44899	55.5952	PTGIS;WNT5A;VASH2;TWIST1;PRKCA;EMILIN1;EMP2;FGF2;THBS1;PGF
grp1	Positive Regulation Of Cell Development (GO:0010720)	6/35	5.39681e-05	0.00601654	0	0	10.5222	103.403	NUMBL;MME;PDE3A;SOX11;LRP2;TGM2
grp1	Supramolecular Fiber Organization (GO:0097435)	18/316	5.50282e-05	0.00601654	0	0	3.12717	30.6703	GSN;LUM;LOXL3;LMOD1;LOXL4;EMP2;LTBP2;LOXL1;FBLN5;THSD4;MFAP4;COL3A1;ADAMTS2;LOX;COL5A2;EMILIN1;MYOZ1;DDR2
grp1	Regulation Of Endothelial Cell Migration (GO:0010594)	9/88	5.57087e-05	0.00601654	0	0	5.82444	57.0526	FOXC2;ANGPT1;WNT5A;EMP2;PRKCA;NR2F2;FGF2;THBS1;DCN
grp1	Regulation Of Ossification (GO:0030278)	6/37	7.47898e-05	0.00762856	0	0	9.84231	93.5101	SFRP1;CHSY1;WNT5A;TWIST1;SOX11;DDR2
grp1	Bleb Assembly (GO:0032060)	3/6	0.000141938	0.0128078	0	0	50.5309	447.71	PMP22;EMP2;MYLK
grp1	Elastic Fiber Assembly (GO:0048251)	3/6	0.000141938	0.0128078	0	0	50.5309	447.71	MFAP4;EMILIN1;FBLN5
grp1	Positive Regulation Of Cell Differentiation (GO:0045597)	16/283	0.000154103	0.0128078	0	0	3.09086	27.1312	CRB2;EDN3;LAMA2;TGFB1I1;HGF;RARRES2;GATA5;TWIST1;SOX11;SFRP1;SNAI1;CCN4;NBL1;DDR2;WNT4;FGFR1
grp1	Peptide Cross-Linking (GO:0018149)	5/27	0.000157607	0.0128078	0	0	11.5326	100.973	COL3A1;FN1;THBS1;TGM2;FGFR1
grp1	Transmembrane Receptor Protein Tyrosine Kinase Signaling Pathway (GO:0007169)	16/284	0.000160447	0.0128078	0	0	3.07916	26.9043	NTRK1;FOXC2;PDGFRA;ANGPT1;HGF;RARRES2;MMP2;INSRR;MERTK;FGF2;PGF;SULF2;COL4A6;ROR2;DDR2;FGFR1
grp1	Skeletal System Morphogenesis (GO:0048705)	6/43	0.000177685	0.0135929	0	0	8.24373	71.1888	PDGFRA;HOXC4;SOX11;HOXC9;HOXD9;FGFR1
grp1	Positive Regulation Of Phosphorylation (GO:0042327)	14/231	0.00019325	0.0141923	0	0	3.31856	28.3787	NTRK1;PDGFRA;ANGPT1;HGF;RARRES2;INSRR;PELI2;MERTK;FGF2;THBS1;PGF;ROR2;DDR2;FGFR1
grp1	Regulation Of Angiogenesis (GO:0045765)	13/205	0.000208947	0.0147549	0	0	3.47802	29.4708	PTGIS;WNT5A;VASH2;TWIST1;PRKCA;EMP2;FGF2;THBS1;PGF;DCN;SFRP1;COL4A3;EMILIN1
grp1	Regulation Of Kinase Activity (GO:0043549)	8/85	0.000257407	0.0175036	0	0	5.29843	43.7907	NTRK1;PDGFRA;INSRR;EMP2;ROR2;MERTK;DDR2;FGFR1
grp1	Circulatory System Development (GO:0072359)	10/132	0.000273446	0.0179303	0	0	4.19238	34.3959	CRB2;FOXC2;PDLIM3;COL3A1;PDLIM2;WT1;HAND2;FN1;TCF21;FBN1
grp1	Cell-Matrix Adhesion (GO:0007160)	9/109	0.000290258	0.0179345	0	0	4.59636	37.4362	SGCE;COL3A1;COL13A1;CDH11;FN1;EMILIN1;EMP2;FBLN5;PPFIA2
grp1	Epithelial To Mesenchymal Transition (GO:0001837)	6/47	0.000293048	0.0179345	0	0	7.43795	60.509	HGF;WNT5A;LOXL3;SNAI1;WNT4;FGFR1
grp1	Positive Regulation Of Cell Migration (GO:0030335)	15/272	0.000320812	0.0190004	0	0	3.00397	24.1659	PDGFRA;WNT5B;SEMA3D;HGF;FN1;TWIST1;PRKCA;CLDN1;THBS1;MYLK;CXCL12;SNAI1;CCN4;ROR2;DDR2
grp1	Branching Involved In Ureteric Bud Morphogenesis (GO:0001658)	4/18	0.000354203	0.0197066	0	0	14.4666	114.946	WT1;TCF21;HOXD11;FGF2
grp1	Ureteric Bud Morphogenesis (GO:0060675)	4/18	0.000354203	0.0197066	0	0	14.4666	114.946	WT1;TCF21;HOXD11;FGF2
grp1	Embryonic Digestive Tract Morphogenesis (GO:0048557)	3/8	0.000385984	0.0208432	0	0	30.3155	238.271	PDGFRA;TCF21;SOX11
grp1	Positive Regulation Of MAPK Cascade (GO:0043410)	16/310	0.000427473	0.022424	0	0	2.80308	21.7453	NTRK1;PDGFRA;ARHGAP8;EDN3;ANGPT1;PELI2;LPAR1;PRKCA;FGF2;THBS1;HAND2;ACKR3;ROR2;IGFBP6;DDR2;FGFR1
grp1	Embryonic Digestive Tract Development (GO:0048566)	4/19	0.000441772	0.0225304	0	0	13.5015	104.295	PDGFRA;RARRES2;TCF21;SOX11
grp1	Negative Regulation Of Cellular Response To Growth Factor Stimulus (GO:0090288)	7/71	0.000469264	0.0229912	0	0	5.56702	42.6675	SOSTDC1;EMILIN1;LRP2;FGF2;NBL1;THBS1;SULF2
grp1	Regulation Of Endothelial Cell Proliferation (GO:0001936)	8/93	0.000475852	0.0229912	0	0	4.79779	36.705	ANGPT1;WNT5A;VASH2;PRKCA;NR2F2;FGF2;THBS1;PGF
grp1	Sprouting Angiogenesis (GO:0002040)	6/52	0.000511871	0.0240973	0	0	6.62778	50.2216	CCBE1;ANGPT1;PARVA;FGF2;THBS1;PGF
grp1	Skeletal Muscle Organ Development (GO:0060538)	5/35	0.000557486	0.0245936	0	0	8.4538	63.3365	MYL6;WT1;TCF21;MSC;MYOZ1
grp1	Heart Development (GO:0007507)	11/171	0.000561309	0.0245936	0	0	3.51873	26.3386	FOXC2;MYOCD;PDLIM3;COL3A1;PDLIM2;WT1;HAND2;FN1;GATA5;FBN1;MYH7
grp1	Actin-Mediated Cell Contraction (GO:0070252)	3/9	0.000570593	0.0245936	0	0	25.2616	188.675	GSN;EMP2;PARVA
grp1	Cellular Response To Transforming Growth Factor Beta Stimulus (GO:0071560)	8/96	0.000588991	0.0245936	0	0	4.63352	34.4599	SFRP1;TWSG1;COL3A1;WFIKKN2;WNT5A;PDE3A;LTBP2;WNT4
grp1	Cell-Cell Adhesion Via Plasma-Membrane Adhesion Molecules (GO:0098742)	11/172	0.00058939	0.0245936	0	0	3.4967	26.0029	CRB2;CD164;ALCAM;TENM3;SLITRK2;PALLD;CDH11;GATA5;SCARF2;CLDN1;ADGRL3
grp1	Mesenchymal Cell Differentiation (GO:0048762)	6/54	0.000628438	0.0248887	0	0	6.35097	46.8211	HGF;WNT5A;LOXL3;SNAI1;WNT4;FGFR1
grp1	Positive Regulation Of Leukocyte Chemotaxis (GO:0002690)	6/54	0.000628438	0.0248887	0	0	6.35097	46.8211	CXCL12;EDN3;RARRES2;ANO6;THBS1;PGF
grp1	Positive Regulation Of Phospholipase C Activity (GO:0010863)	5/36	0.000637129	0.0248887	0	0	8.18068	60.1978	PDGFRA;LPAR1;ARHGAP6;FGF2;FGFR1
grp1	Positive Regulation Of Epithelial Cell Proliferation (GO:0050679)	9/123	0.000705693	0.0269927	0	0	4.029	29.2358	SFRP1;WNT5A;VASH2;SAAL1;PRKCA;SOX11;CLDN1;FGF2;PGF
grp1	Aortic Valve Morphogenesis (GO:0003180)	5/37	0.000724995	0.0271651	0	0	7.92463	57.2899	CDH11;SNAI1;GATA5;TWIST1;EMILIN1
grp1	Metanephric Mesenchyme Development (GO:0072075)	3/10	0.000803341	0.0289203	0	0	21.6517	154.306	WT1;TCF21;WNT4
grp1	Peptidyl-Proline Hydroxylation (GO:0019511)	3/10	0.000803341	0.0289203	0	0	21.6517	154.306	EGLN3;P4HA2;P3H2
grp1	Renal System Development (GO:0072001)	6/58	0.000922466	0.0325701	0	0	5.86124	40.961	MYOCD;MME;WT1;TCF21;WNT4;SULF2
grp1	Positive Regulation Of Kinase Activity (GO:0033674)	8/104	0.000999807	0.0346348	0	0	4.24565	29.3287	NTRK1;PDGFRA;INSRR;AGAP2;ROR2;MERTK;FGFR1;DDR2
grp1	Positive Regulation Of Wound Healing (GO:0090303)	5/40	0.00104321	0.035469	0	0	7.24426	49.7352	FOXC2;EMILIN1;CLDN1;THBS1;MYLK
grp1	Regulation Of ERK1 And ERK2 Cascade (GO:0070372)	13/244	0.00108461	0.0356915	0	0	2.88502	19.6947	NTRK1;PDGFRA;ARHGAP8;ANGPT1;FN1;PRKCA;FBLN1;FGF2;HAND2;ACKR3;EMILIN1;ROR2;DDR2
grp1	Regulation Of Phospholipase C Activity (GO:1900274)	3/11	0.00108863	0.0356915	0	0	18.9443	129.254	PDGFRA;FGF2;FGFR1
grp1	Non-Canonical Wnt Signaling Pathway (GO:0035567)	5/41	0.00116929	0.0376633	0	0	7.04267	47.5476	FZD1;SFRP1;WNT5A;PRICKLE2;WNT4
grp1	Positive Regulation Of Endothelial Cell Migration (GO:0010595)	7/85	0.00137979	0.0436776	0	0	4.56454	30.0612	FOXC2;ANGPT1;WNT5A;PRKCA;FGF2;THBS1;FGFR1
grp1	Positive Regulation Of Cell Motility (GO:2000147)	12/221	0.00141983	0.0437747	0	0	2.93899	19.2716	PDGFRA;CXCL12;WNT5B;SEMA3D;HGF;SNAI1;TWIST1;PRKCA;ROR2;CLDN1;THBS1;MYLK
grp1	Positive Regulation Of Integrin-Mediated Signaling Pathway (GO:2001046)	3/12	0.00143055	0.0437747	0	0	16.8385	110.287	LAMA2;LOXL3;EMP2
grp1	Positive Regulation Of Osteoblast Differentiation (GO:0045669)	5/44	0.00161536	0.0486198	0	0	6.49993	41.7828	HGF;CCN4;SOX11;WNT4;DDR2
grp1	Negative Regulation Of Fibroblast Growth Factor Receptor Signaling Pathway (GO:0040037)	3/13	0.00183288	0.054277	0	0	15.1539	95.4976	FGF2;THBS1;SULF2
grp1	Regulation Of Fibroblast Proliferation (GO:0048145)	5/46	0.001975	0.0565096	0	0	6.18223	38.4979	PDGFRA;SFRP1;WNT5A;FN1;DDR2
grp1	Myofibril Assembly (GO:0030239)	5/46	0.001975	0.0565096	0	0	6.18223	38.4979	PDGFRA;CSRP1;LMOD1;MYOZ1;MYH7
grp1	Negative Regulation Of Wound Healing (GO:0061045)	4/28	0.00203139	0.0565096	0	0	8.43454	52.286	MYOZ1;FGF2;PHLDB2;AJAP1
grp1	Positive Regulation Of Fibroblast Proliferation (GO:0048146)	4/28	0.00203139	0.0565096	0	0	8.43454	52.286	PDGFRA;WNT5A;FN1;DDR2
grp1	Positive Regulation Of Epithelial To Mesenchymal Transition (GO:0010718)	5/47	0.00217523	0.0596078	0	0	6.03473	36.9966	CRB2;TGFB1I1;SNAI1;TWIST1;EMP2
grp1	Positive Regulation Of Macromolecule Metabolic Process (GO:0010604)	16/364	0.00229222	0.0611772	0	0	2.3615	14.3538	IL33;GSN;ANGPT1;TCF23;WNT5A;FN1;GATA5;TWIST1;SOX11;FGF2;WT1;HAND2;PGR;EMILIN1;NTSR1;RBMS3
grp1	Striated Muscle Cell Development (GO:0055002)	3/14	0.00229914	0.0611772	0	0	13.7755	83.6894	LMOD1;SDC1;MYOZ1
grp1	Chloride Transmembrane Transport (GO:1902476)	5/48	0.00238986	0.0624009	0	0	5.89408	35.5798	GABRB1;GABRA4;SLC1A3;ANO6;ANO5
grp1	Negative Regulation Of Signal Transduction (GO:0009968)	13/267	0.00241311	0.0624009	0	0	2.62066	15.7943	PALM3;TWIST1;FGF2;THBS1;HIC1;DCN;DLK1;SULF2;SFRP1;CILP;SOSTDC1;DACT3;EMILIN1
grp1	Heterophilic Cell-Cell Adhesion Via Plasma Membrane Cell Adhesion Molecules (GO:0007157)	5/49	0.00261946	0.0654188	0	0	5.75983	34.241	CRB2;CD164;TENM3;ALCAM;SCARF2
grp1	Regulation Of Vasculature Development (GO:1901342)	4/30	0.0026367	0.0654188	0	0	7.78493	46.2287	SFRP1;VASH2;EMP2;FGF2
grp1	Regulation Of Cell Migration Involved In Sprouting Angiogenesis (GO:0090049)	4/30	0.0026367	0.0654188	0	0	7.78493	46.2287	FOXC2;SRPX2;FGF2;THBS1
grp1	Skeletal System Development (GO:0001501)	9/149	0.00268912	0.0657435	0	0	3.27638	19.3914	COL13A1;WNT5A;OGN;CDH11;ALX4;TGM2;FBN1;FGFR1;SULF2
grp1	Positive Regulation Of ERK1 And ERK2 Cascade (GO:0070374)	10/179	0.00282154	0.0657435	0	0	3.01915	17.7238	NTRK1;PDGFRA;ARHGAP8;ANGPT1;HAND2;ACKR3;PRKCA;ROR2;FGF2;DDR2
grp1	Digestive Tract Morphogenesis (GO:0048546)	3/15	0.00283255	0.0657435	0	0	12.6269	74.0769	PDGFRA;TCF21;SOX11
grp1	Negative Regulation Of Cell-Substrate Junction Organization (GO:0150118)	3/15	0.00283255	0.0657435	0	0	12.6269	74.0769	ARHGAP6;THBS1;PHLDB2
grp1	Negative Regulation Of Focal Adhesion Assembly (GO:0051895)	3/15	0.00283255	0.0657435	0	0	12.6269	74.0769	ARHGAP6;THBS1;PHLDB2
grp1	Cell Chemotaxis (GO:0060326)	5/50	0.00286464	0.0657435	0	0	5.63155	32.9745	PDGFRA;CXCL12;HGF;LPAR1;PARVA
grp1	Negative Regulation Of Cell-Matrix Adhesion (GO:0001953)	4/31	0.00298124	0.0675748	0	0	7.49622	43.5936	ARHGAP6;THBS1;PHLDB2;AJAP1
grp1	Positive Regulation Of Synapse Assembly (GO:0051965)	4/32	0.0033553	0.0717231	0	0	7.22813	41.1802	SRPX2;SLITRK2;SLITRK4;VSTM5
grp1	Autonomic Nervous System Development (GO:0048483)	3/16	0.00343608	0.0717231	0	0	11.655	66.124	NTRK1;FN1;SOX11
grp1	Positive Regulation Of Cell Migration Involved In Sprouting Angiogenesis (GO:0090050)	3/16	0.00343608	0.0717231	0	0	11.655	66.124	FOXC2;SRPX2;FGF2
grp1	Positive Regulation Of Neurogenesis (GO:0050769)	6/75	0.00347864	0.0717231	0	0	4.41333	24.9843	TIAM2;NUMBL;MME;SOX11;LRP2;TGM2
grp1	Regulation Of BMP Signaling Pathway (GO:0030510)	6/75	0.00347864	0.0717231	0	0	4.41333	24.9843	CRB2;TWSG1;SOSTDC1;SOX11;LRP2;NBL1
grp1	Regulation Of Anatomical Structure Morphogenesis (GO:0022603)	8/127	0.00353638	0.0717231	0	0	3.42102	19.3105	CRB2;SFRP1;INF2;VASH2;EMP2;FGF2;PHLDB2;PPFIA2
grp1	L-aspartate Import Across Plasma Membrane (GO:0140009)	2/5	0.00366621	0.0717231	0	0	33.6007	188.453	SLC1A2;SLC1A3
grp1	L-aspartate Transmembrane Transport (GO:0070778)	2/5	0.00366621	0.0717231	0	0	33.6007	188.453	SLC1A2;SLC1A3
grp1	Renal Filtration Cell Differentiation (GO:0061318)	2/5	0.00366621	0.0717231	0	0	33.6007	188.453	WT1;KLF15
grp1	Glomerular Epithelial Cell Differentiation (GO:0072311)	2/5	0.00366621	0.0717231	0	0	33.6007	188.453	WT1;KLF15
grp1	Mesenchymal Cell Differentiation Involved In Kidney Development (GO:0072161)	2/5	0.00366621	0.0717231	0	0	33.6007	188.453	TCF21;WNT4
grp1	Positive Regulation Of Extrinsic Apoptotic Signaling Pathway Via Death Domain Receptors (GO:1902043)	2/5	0.00366621	0.0717231	0	0	33.6007	188.453	SFRP1;THBS1
grp1	Gonad Development (GO:0008406)	5/53	0.00369953	0.0717231	0	0	5.27877	29.5587	WT1;WNT5A;LRP2;NR2F2;WNT4
grp1	Negative Regulation Of Macromolecule Metabolic Process (GO:0010605)	10/186	0.00371116	0.0717231	0	0	2.89803	16.2185	SFRP1;CILP;HAND2;GATA5;SOX11;PGR;EMILIN1;FGF2;WNT4;RBMS3
grp1	Positive Regulation Of Endothelial Cell Proliferation (GO:0001938)	6/77	0.00396511	0.0744211	0	0	4.28857	23.7167	WNT5A;VASH2;PRKCA;FGF2;PGF;FGFR1
grp1	Regulation Of Focal Adhesion Assembly (GO:0051893)	5/54	0.0040129	0.0744211	0	0	5.17077	28.5336	SFRP1;COL16A1;ARHGAP6;PHLDB2;THBS1
grp1	Monoatomic Anion Transmembrane Transport (GO:0098656)	5/54	0.0040129	0.0744211	0	0	5.17077	28.5336	GABRB1;GABRA4;SLC1A3;ANO6;ANO5
grp1	Regulation Of Blood Vessel Endothelial Cell Migration (GO:0043535)	5/54	0.0040129	0.0744211	0	0	5.17077	28.5336	ANGPT1;PRKCA;FGF2;THBS1;FGFR1
grp1	Extracellular Matrix Assembly (GO:0085029)	3/17	0.00411243	0.0747566	0	0	10.822	59.4532	MFAP4;EMILIN1;FBLN5
grp1	Positive Regulation Of Macrophage Activation (GO:0043032)	3/17	0.00411243	0.0747566	0	0	10.822	59.4532	IL33;WNT5A;THBS1
grp1	Wound Healing (GO:0042060)	6/80	0.00478683	0.0861629	0	0	4.11408	21.9769	PDGFRA;COL3A1;WNT5A;MYOZ1;CLDN1;FGF2
grp1	Regulation Of Vascular Endothelial Cell Proliferation (GO:1905562)	3/18	0.00486407	0.0867033	0	0	10.1	53.7914	COL4A3;FGF2;FGFR1
grp1	Regulation Of Endothelial Cell Chemotaxis To Fibroblast Growth Factor (GO:2000544)	2/6	0.00542836	0.0914384	0	0	25.1992	131.442	FGF2;FGFR1
grp1	Regulation Of Male Gonad Development (GO:2000018)	2/6	0.00542836	0.0914384	0	0	25.1992	131.442	WT1;WNT4
grp1	Regulation Of Skeletal Muscle Satellite Cell Proliferation (GO:0014842)	2/6	0.00542836	0.0914384	0	0	25.1992	131.442	ANGPT1;FGF2
grp1	Maintenance Of Protein Location In Extracellular Region (GO:0071694)	2/6	0.00542836	0.0914384	0	0	25.1992	131.442	NBL1;FBN1
grp1	Noradrenergic Neuron Differentiation (GO:0003357)	2/6	0.00542836	0.0914384	0	0	25.1992	131.442	HAND2;SOX11
grp1	Regulation Of Cell Migration (GO:0030334)	17/434	0.00545272	0.0914384	0	0	2.092	10.9027	PDGFRA;WNT5B;SEMA3D;HGF;TWIST1;PRKCA;CLDN1;FGF2;THBS1;MYLK;SFRP1;CXCL12;CDH11;SNAI1;MGAT3;EMILIN1;ROR2
grp1	Regulation Of Fibroblast Growth Factor Receptor Signaling Pathway (GO:0040036)	3/19	0.00569326	0.0914384	0	0	9.46827	48.9365	FGF2;THBS1;SULF2
grp1	Regulation Of Integrin-Mediated Signaling Pathway (GO:2001044)	3/19	0.00569326	0.0914384	0	0	9.46827	48.9365	LAMA2;LOXL3;EMP2
grp1	Eye Morphogenesis (GO:0048592)	3/19	0.00569326	0.0914384	0	0	9.46827	48.9365	TENM3;COL5A2;FBN1
grp1	Muscle Tissue Development (GO:0060537)	4/37	0.00570864	0.0914384	0	0	6.13139	31.6734	MYL6;CSRP1;MSC;MYOZ1
grp1	Negative Regulation Of Endothelial Cell Migration (GO:0010596)	4/37	0.00570864	0.0914384	0	0	6.13139	31.6734	NR2F2;FGF2;THBS1;DCN
grp1	Regulation Of Epithelial To Mesenchymal Transition (GO:0010717)	6/83	0.00572735	0.0914384	0	0	3.95318	20.4083	CRB2;SFRP1;TGFB1I1;SNAI1;TWIST1;PHLDB2
grp1	Regulation Of Transforming Growth Factor Beta Receptor Signaling Pathway (GO:0017015)	7/111	0.00617727	0.0969356	0	0	3.41885	17.3913	CILP;TGFB1I1;WFIKKN2;SOX11;EMILIN1;NREP;THBS1
grp1	Negative Regulation Of Transmembrane Receptor Protein Serine/Threonine Kinase Signaling Pathway (GO:0090101)	7/111	0.00617727	0.0969356	0	0	3.41885	17.3913	CILP;TGFB1I1;WFIKKN2;SOSTDC1;EMILIN1;LRP2;NBL1
grp1	Response To Transforming Growth Factor Beta (GO:0071559)	4/38	0.00628359	0.0977683	0	0	5.95075	30.1692	SFRP1;WNT5A;PDE3A;WNT4
grp1	Regulation Of Osteoblast Differentiation (GO:0045667)	6/85	0.00642503	0.099129	0	0	3.8527	19.4467	HGF;CCN4;TWIST1;SOX11;DDR2;WNT4
grp1	Regulation Of Fibroblast Migration (GO:0010762)	3/20	0.006602	0.0993547	0	0	8.91086	44.7359	FGF2;THBS1;DDR2
grp1	Positive Regulation Of Leukocyte Activation (GO:0002696)	3/20	0.006602	0.0993547	0	0	8.91086	44.7359	IL33;WNT5A;THBS1
grp1	Positive Regulation Of Phospholipase Activity (GO:0010518)	3/20	0.006602	0.0993547	0	0	8.91086	44.7359	PDGFRA;FGF2;FGFR1
grp1	Positive Regulation Of Gene Expression (GO:0010628)	18/480	0.00668509	0.0997873	0	0	1.99997	10.0156	IL33;GSN;ANGPT1;TCF23;WNT5A;FN1;GATA5;TWIST1;SOX11;FGF2;THBS1;C1QTNF3;WT1;HAND2;PGR;EMILIN1;NTSR1;RBMS3
grp1	Positive Regulation Of Cell Junction Assembly (GO:1901890)	5/61	0.00675752	0.100055	0	0	4.52281	22.6009	SFRP1;COL16A1;SRPX2;SLITRK2;SLITRK4
grp1	Positive Regulation Of Transferase Activity (GO:0051347)	8/143	0.0071766	0.104169	0	0	3.01309	14.8754	NTRK1;PDGFRA;GINS2;INSRR;ROR2;MERTK;FGFR1;DDR2
grp1	Regulation Of Cell Adhesion (GO:0030155)	8/144	0.00747323	0.104169	0	0	2.99078	14.6442	CD164;CXCL12;LAMA2;ANGPT1;PRKCA;FBLN1;TGFBI;TGM2
grp1	Regulation Of Mesenchymal Stem Cell Differentiation (GO:2000739)	2/7	0.00750179	0.104169	0	0	20.1584	98.627	PDGFRA;LTBP2
grp1	Negative Regulation Of Peptidyl-Lysine Acetylation (GO:2000757)	2/7	0.00750179	0.104169	0	0	20.1584	98.627	TWIST1;KLF15
grp1	Peptidyl-Proline Hydroxylation To 4-hydroxy-L-proline (GO:0018401)	2/7	0.00750179	0.104169	0	0	20.1584	98.627	EGLN3;P4HA2
grp1	Positive Regulation Of Fibroblast Migration (GO:0010763)	2/7	0.00750179	0.104169	0	0	20.1584	98.627	THBS1;DDR2
grp1	Protein Retention In ER Lumen (GO:0006621)	2/7	0.00750179	0.104169	0	0	20.1584	98.627	KDELR2;KDELR3
grp1	Proximal/Distal Pattern Formation (GO:0009954)	2/7	0.00750179	0.104169	0	0	20.1584	98.627	HOXC9;HOXD9
grp1	Aortic Valve Development (GO:0003176)	4/40	0.00754599	0.104169	0	0	5.61958	27.4614	SNAI1;GATA5;TWIST1;EMILIN1
grp1	Inorganic Anion Transmembrane Transport (GO:0098661)	5/63	0.00773587	0.105993	0	0	4.3664	21.229	GABRB1;GABRA4;SLC1A3;ANO6;ANO5
grp1	Positive Regulation Of Ossification (GO:0045778)	4/41	0.00823537	0.112001	0	0	5.46742	26.2399	WNT5A;ANO6;SOX11;WNT4
grp1	Regulation Of Small GTPase Mediated Signal Transduction (GO:0051056)	7/118	0.00854665	0.114538	0	0	3.20209	15.2491	TIAM2;ARHGAP20;ARHGAP8;ARHGEF25;ARAP1;ARHGAP6;TGM2
grp1	Positive Regulation Of Cell Projection Organization (GO:0031346)	7/118	0.00854665	0.114538	0	0	3.20209	15.2491	TIAM2;FZD1;NTRK1;TENM3;WNT5A;ROR2;DDR2
grp1	Canonical Wnt Signaling Pathway (GO:0060070)	5/65	0.00880858	0.116732	0	0	4.22042	19.9712	FZD1;SFRP1;WNT5B;WNT5A;WNT4
grp1	Branching Morphogenesis Of An Epithelial Tube (GO:0048754)	4/42	0.00896475	0.116732	0	0	5.32327	25.0963	WT1;TCF21;HOXD11;FGF2
grp1	Skeletal Muscle Tissue Development (GO:0007519)	4/42	0.00896475	0.116732	0	0	5.32327	25.0963	MYL6;TCF21;MSC;MYOZ1
grp1	Monoatomic Cation Transport (GO:0006812)	4/42	0.00896475	0.116732	0	0	5.32327	25.0963	PANX1;ATP1A2;ANO6;LRP2
grp1	Positive Regulation Of Neuron Projection Development (GO:0010976)	6/92	0.00935563	0.120964	0	0	3.53784	16.528	FZD1;NTRK1;TENM3;WNT5A;ROR2;DDR2
grp1	Negative Regulation Of BMP Signaling Pathway (GO:0030514)	4/43	0.009735	0.121666	0	0	5.18651	24.0241	SOSTDC1;LRP2;NBL1;FBN1
grp1	Positive Regulation Of Epithelial Cell Apoptotic Process (GO:1904037)	3/23	0.00982263	0.121666	0	0	7.57307	35.0108	GSN;ANO6;THBS1
grp1	Regulation Of Lysosomal Protein Catabolic Process (GO:1905165)	2/8	0.00987374	0.121666	0	0	16.7978	77.57	MGAT3;LRP2
grp1	Adult Heart Development (GO:0007512)	2/8	0.00987374	0.121666	0	0	16.7978	77.57	HAND2;MYH7
grp1	Collagen-Activated Signaling Pathway (GO:0038065)	2/8	0.00987374	0.121666	0	0	16.7978	77.57	COL4A6;DDR2
grp1	Integrin Activation (GO:0033622)	2/8	0.00987374	0.121666	0	0	16.7978	77.57	CXCL12;FN1
grp1	Positive Regulation Of Extracellular Matrix Assembly (GO:1901203)	2/8	0.00987374	0.121666	0	0	16.7978	77.57	EMILIN1;PHLDB2
grp1	Regulation Of Neurogenesis (GO:0050767)	5/67	0.00997986	0.122154	0	0	4.08386	18.8151	NUMBL;MME;SOX11;LRP2;TGM2
grp1	Cellular Response To Organic Cyclic Compound (GO:0071407)	8/152	0.0101897	0.123896	0	0	2.82347	12.9495	SFRP1;GABRB1;WT1;PDE3A;ADCY2;ATP1A2;TGM2;ADCY5
grp1	Bone Development (GO:0060348)	4/44	0.010547	0.126564	0	0	5.05659	23.0172	LRRC17;OGN;TGM2;SULF2
grp1	Positive Regulation Of Chemotaxis (GO:0050921)	4/44	0.010547	0.126564	0	0	5.05659	23.0172	EDN3;RARRES2;FGF2;THBS1
grp1	Positive Regulation Of Epithelial Cell Migration (GO:0010634)	6/95	0.0108647	0.129405	0	0	3.41807	15.4573	FOXC2;ANGPT1;WNT5A;PRKCA;FGF2;THBS1
grp1	Enzyme-Linked Receptor Protein Signaling Pathway (GO:0007167)	7/124	0.0110589	0.129405	0	0	3.03695	13.68	NTRK1;PDGFRA;INSRR;ROR2;MERTK;FGFR1;DDR2
grp1	Regulation Of Muscle Cell Differentiation (GO:0051147)	3/24	0.0110657	0.129405	0	0	7.21208	32.4825	MYOCD;LAMA2;TCF23
grp1	Negative Regulation Of Cell Junction Assembly (GO:1901889)	3/24	0.0110657	0.129405	0	0	7.21208	32.4825	ARHGAP6;THBS1;PHLDB2
grp1	Cellular Response To Growth Factor Stimulus (GO:0071363)	8/155	0.011377	0.132204	0	0	2.76542	12.3785	NTRK1;SFRP1;HGF;WNT5A;PDE3A;GAS1;LRP2;WNT4
grp1	Development Of Primary Male Sexual Characteristics (GO:0046546)	4/46	0.0122992	0.134552	0	0	4.81531	21.1788	WT1;WNT5A;LRP2;WNT4
grp1	Male Gonad Development (GO:0008584)	4/46	0.0122992	0.134552	0	0	4.81531	21.1788	WT1;WNT5A;LRP2;WNT4
grp1	Regulation Of Monocyte Chemotaxis (GO:0090025)	3/25	0.0123954	0.134552	0	0	6.8839	30.2233	CXCL12;ANO6;NBL1
grp1	Regulation Of Synapse Organization (GO:0050807)	3/25	0.0123954	0.134552	0	0	6.8839	30.2233	SLITRK2;SLITRK4;WNT5A
grp1	Wnt Signaling Pathway Involved In Midbrain Dopaminergic Neuron Differentiation (GO:1904953)	2/9	0.0125318	0.134552	0	0	14.3974	63.053	FZD1;WNT5A
grp1	Adrenal Gland Development (GO:0030325)	2/9	0.0125318	0.134552	0	0	14.3974	63.053	WT1;WNT4
grp1	Aspartate Transmembrane Transport (GO:0015810)	2/9	0.0125318	0.134552	0	0	14.3974	63.053	SLC1A2;SLC1A3
grp1	cAMP Biosynthetic Process (GO:0006171)	2/9	0.0125318	0.134552	0	0	14.3974	63.053	ADCY2;ADCY5
grp1	Cell Differentiation Involved In Metanephros Development (GO:0072202)	2/9	0.0125318	0.134552	0	0	14.3974	63.053	TCF21;WNT4
grp1	Sequestering Of Extracellular Ligand From Receptor (GO:0035581)	2/9	0.0125318	0.134552	0	0	14.3974	63.053	NBL1;FBN1
grp1	Error-Prone Translesion Synthesis (GO:0042276)	2/9	0.0125318	0.134552	0	0	14.3974	63.053	POLE2;REV3L
grp1	Negative Regulation Of Extracellular Matrix Organization (GO:1903054)	2/9	0.0125318	0.134552	0	0	14.3974	63.053	DPP4;EMILIN1
grp1	Postsynapse Assembly (GO:0099068)	2/9	0.0125318	0.134552	0	0	14.3974	63.053	WNT5A;NRXN2
grp1	Kidney Development (GO:0001822)	5/71	0.0126343	0.134863	0	0	3.83557	16.7666	MME;WT1;TCF21;WNT4;SULF2
grp1	Regulation Of Wound Healing (GO:0061041)	4/47	0.013241	0.139715	0	0	4.70308	20.3382	CLDN1;FGF2;MYLK;AJAP1
grp1	Positive Regulation Of Smooth Muscle Cell Proliferation (GO:0048661)	4/47	0.013241	0.139715	0	0	4.70308	20.3382	MMP2;CCN4;FGF2;THBS1
grp1	Transforming Growth Factor Beta Receptor Signaling Pathway (GO:0007179)	5/72	0.0133656	0.140225	0	0	3.77813	16.3029	TWSG1;COL3A1;WFIKKN2;LTBP2;FMOD
grp1	Proteolysis (GO:0006508)	13/330	0.0135086	0.140919	0	0	2.093	9.00917	COLEC10;CFH;MME;HGF;MMP2;ECEL1;VASH2;CPZ;ADAMTS20;DPP4;ADAMTS2;ADAMTS19;NAALAD2
grp1	Camera-Type Eye Development (GO:0043010)	3/26	0.0138127	0.143278	0	0	6.58427	28.1949	TENM3;WT1;FBN1
grp1	Positive Regulation Of Secretion By Cell (GO:1903532)	5/73	0.014125	0.145694	0	0	3.72238	15.8566	EDN3;SOX11;APBB1;MYH10;EXPH5
grp1	Regulation Of Transcription Regulatory Region DNA Binding (GO:2000677)	3/27	0.0153183	0.146349	0	0	6.3096	26.366	HAND2;TWIST1;SOX11
grp1	Dorsal/Ventral Pattern Formation (GO:0009953)	3/27	0.0153183	0.146349	0	0	6.3096	26.366	SFRP1;HOXD11;NBL1
grp1	Regulation Of Peptidyl-Lysine Acetylation (GO:2000756)	2/10	0.0154639	0.146349	0	0	12.597	52.5202	MYOCD;KLF15
grp1	Regulation Of Peroxisome Proliferator Activated Receptor Signaling Pathway (GO:0035358)	2/10	0.0154639	0.146349	0	0	12.597	52.5202	PTGIS;TWIST1
grp1	Cellular Response To UV-A (GO:0071492)	2/10	0.0154639	0.146349	0	0	12.597	52.5202	MME;MMP2
grp1	Cellular Response To Forskolin (GO:1904322)	2/10	0.0154639	0.146349	0	0	12.597	52.5202	ADCY2;ADCY5
grp1	Columnar/Cuboidal Epithelial Cell Differentiation (GO:0002065)	2/10	0.0154639	0.146349	0	0	12.597	52.5202	GATA5;SOX11
grp1	Response To Forskolin (GO:1904321)	2/10	0.0154639	0.146349	0	0	12.597	52.5202	ADCY2;ADCY5
grp1	Engulfment Of Apoptotic Cell (GO:0043652)	2/10	0.0154639	0.146349	0	0	12.597	52.5202	THBS1;XKR5
grp1	Epithelial Cell Apoptotic Process (GO:1904019)	2/10	0.0154639	0.146349	0	0	12.597	52.5202	GSN;COL4A3
grp1	Induction Of Positive Chemotaxis (GO:0050930)	2/10	0.0154639	0.146349	0	0	12.597	52.5202	CXCL12;PGF
grp1	Midbrain Dopaminergic Neuron Differentiation (GO:1904948)	2/10	0.0154639	0.146349	0	0	12.597	52.5202	FZD1;WNT5A
grp1	Muscle Filament Sliding (GO:0030049)	2/10	0.0154639	0.146349	0	0	12.597	52.5202	MYL6;MYH7
grp1	Negative Regulation Of Steroid Biosynthetic Process (GO:0010894)	2/10	0.0154639	0.146349	0	0	12.597	52.5202	SNAI1;WNT4
grp1	Positive Regulation Of Bone Resorption (GO:0045780)	2/10	0.0154639	0.146349	0	0	12.597	52.5202	MC4R;PRKCA
grp1	Positive Regulation Of Non-Canonical Wnt Signaling Pathway (GO:2000052)	2/10	0.0154639	0.146349	0	0	12.597	52.5202	SFRP1;WNT5B
grp1	Positive Regulation Of Intracellular Signal Transduction (GO:1902533)	18/525	0.0156789	0.147345	0	0	1.81817	7.5553	NTRK1;PDGFRA;ANGPT1;HGF;PELI2;WNT5A;FN1;LPAR1;SOX11;LRP2;FGF2;THBS1;DCN;ROR2;IGFBP6;DDR2;TGM2;FGFR1
grp1	Regulation Of Stress Fiber Assembly (GO:0051492)	5/75	0.0157296	0.147345	0	0	3.61566	15.013	SFRP1;LPAR1;ARAP1;ARHGAP6;PHLDB2
grp1	Positive Regulation Of Signal Transduction (GO:0009967)	11/266	0.0160066	0.149179	0	0	2.19705	9.08425	CCBE1;SFRP1;PTGIS;NETO1;LAMA2;RAB34;LOXL3;PRKCA;EMP2;SLC2A4;SULF2
grp1	Blood Circulation (GO:0008015)	4/50	0.0163371	0.151489	0	0	4.39569	18.0853	CXCL12;EDN3;COL4A3;SERPING1
grp1	Wnt Signaling Pathway (GO:0016055)	5/76	0.0165756	0.152929	0	0	3.56455	14.614	FZD1;SFRP1;WNT5B;WNT5A;WNT4
grp1	Regulation Of Chemotaxis (GO:0050920)	3/28	0.0169127	0.153722	0	0	6.05691	24.7103	PDGFRA;RARRES2;THBS1
grp1	Apoptotic Cell Clearance (GO:0043277)	3/28	0.0169127	0.153722	0	0	6.05691	24.7103	THBS1;TGM2;XKR5
grp1	Regulation Of DNA Damage Response, Signal Transduction By P53 Class Mediator (GO:0043516)	3/28	0.0169127	0.153722	0	0	6.05691	24.7103	SNAI1;TWIST1;HIC1
grp1	Actomyosin Structure Organization (GO:0031032)	5/77	0.0174514	0.155537	0	0	3.51486	14.2293	CSRP1;LMOD1;MYOZ1;MYH10;MYH7
grp1	Chloride Transport (GO:0006821)	5/77	0.0174514	0.155537	0	0	3.51486	14.2293	GABRB1;GABRA4;SLC1A3;ANO6;ANO5
grp1	Negative Regulation Of Blood Vessel Morphogenesis (GO:2000181)	5/77	0.0174514	0.155537	0	0	3.51486	14.2293	COL4A3;EMILIN1;THBS1;DCN;WNT4
grp1	Negative Regulation Of Transforming Growth Factor Beta Receptor Signaling Pathway (GO:0030512)	5/77	0.0174514	0.155537	0	0	3.51486	14.2293	CILP;TGFB1I1;WFIKKN2;EMILIN1;FBN1
grp1	Sarcomere Organization (GO:0045214)	3/29	0.0185965	0.157866	0	0	5.82365	23.206	CSRP1;MYOZ1;MYH7
grp1	Cartilage Development (GO:0051216)	4/52	0.0186329	0.157866	0	0	4.2121	16.7761	WNT5B;OGN;FGF2;SULF2
grp1	Neurotransmitter Transport (GO:0006836)	4/52	0.0186329	0.157866	0	0	4.2121	16.7761	SLC1A2;NRXN2;SLC1A3;SYN3
grp1	Regulation Of Monocyte Chemotactic Protein-1 Production (GO:0071637)	2/11	0.0186584	0.157866	0	0	11.1968	44.5796	C1QTNF3;TWIST1
grp1	Cellular Response To UV-B (GO:0071493)	2/11	0.0186584	0.157866	0	0	11.1968	44.5796	MFAP4;MME
grp1	Maintenance Of Protein Localization In Endoplasmic Reticulum (GO:0035437)	2/11	0.0186584	0.157866	0	0	11.1968	44.5796	KDELR2;KDELR3
grp1	Negative Regulation Of Leukocyte Apoptotic Process (GO:2000107)	2/11	0.0186584	0.157866	0	0	11.1968	44.5796	CXCL12;MERTK
grp1	Podocyte Differentiation (GO:0072112)	2/11	0.0186584	0.157866	0	0	11.1968	44.5796	WT1;KLF15
grp1	Positive Regulation Of Coagulation (GO:0050820)	2/11	0.0186584	0.157866	0	0	11.1968	44.5796	EMILIN1;THBS1
grp1	Positive Regulation Of Hemostasis (GO:1900048)	2/11	0.0186584	0.157866	0	0	11.1968	44.5796	EMILIN1;THBS1
grp1	Presynapse Organization (GO:0099172)	2/11	0.0186584	0.157866	0	0	11.1968	44.5796	FZD1;WNT5A
grp1	Negative Regulation Of Cellular Process (GO:0048523)	18/537	0.019222	0.161888	0	0	1.77502	7.01433	NTRK1;CD164;MYOCD;ANGPT1;TGFB1I1;P3H2;FBLN1;HOXD10;THBS1;SFRP1;WT1;COL4A3;CCN4;DACT3;EMILIN1;IGFBP6;TGFBI;HOXC9
grp1	Negative Regulation Of Wnt Signaling Pathway (GO:0030178)	7/140	0.0203154	0.169226	0	0	2.66941	10.401	SFRP1;WNT5A;DACT3;SOSTDC1;IGFBP6;HIC1;RBMS3
grp1	Phagocytosis, Engulfment (GO:0006911)	3/30	0.0203698	0.169226	0	0	5.60767	21.8346	GSN;THBS1;XKR5
grp1	Positive Regulation Of Locomotion (GO:0040017)	3/30	0.0203698	0.169226	0	0	5.60767	21.8346	RARRES2;TWIST1;THBS1
grp1	Neuron Differentiation (GO:0030182)	8/173	0.0207374	0.171504	0	0	2.46146	9.54017	FZD1;UGDH;TENM3;WNT5B;HAND2;WNT5A;SOX11;WNT4
grp1	Peptidyl-Tyrosine Modification (GO:0018212)	4/54	0.021119	0.173877	0	0	4.0432	15.597	NTRK1;PDGFRA;DDR2;FGFR1
grp1	Regulation Of Neuron Projection Development (GO:0010975)	8/174	0.021381	0.174442	0	0	2.44651	9.40744	FZD1;NTRK1;TENM3;WNT5A;LPAR1;ROR2;PPFIA2;DDR2
grp1	Actin-Myosin Filament Sliding (GO:0033275)	2/12	0.022104	0.174442	0	0	10.0766	38.412	MYL6;MYH7
grp1	cAMP Metabolic Process (GO:0046058)	2/12	0.022104	0.174442	0	0	10.0766	38.412	ADCY2;ADCY5
grp1	Relaxation Of Cardiac Muscle (GO:0055119)	2/12	0.022104	0.174442	0	0	10.0766	38.412	GSN;ATP1A2
grp1	Spinal Cord Development (GO:0021510)	2/12	0.022104	0.174442	0	0	10.0766	38.412	LOXL3;SOX11
grp1	Mesoderm Morphogenesis (GO:0048332)	2/12	0.022104	0.174442	0	0	10.0766	38.412	CRB2;SNAI1
grp1	Positive Regulation Of Vascular Endothelial Cell Proliferation (GO:1905564)	2/12	0.022104	0.174442	0	0	10.0766	38.412	FGF2;FGFR1
grp1	Actin Filament Polymerization (GO:0030041)	3/31	0.0222328	0.174442	0	0	5.40712	20.5805	GSN;INF2;ARHGAP6
grp1	Regulation Of Macrophage Activation (GO:0043030)	3/31	0.0222328	0.174442	0	0	5.40712	20.5805	IL33;WNT5A;THBS1
grp1	Regulation Of Transmembrane Receptor Protein Serine/Threonine Kinase Signaling Pathway (GO:0090092)	3/31	0.0222328	0.174442	0	0	5.40712	20.5805	TWSG1;SOX11;NREP
grp1	Endodermal Cell Differentiation (GO:0035987)	3/31	0.0222328	0.174442	0	0	5.40712	20.5805	MMP2;FN1;COL8A1
grp1	Vascular Transport (GO:0010232)	5/83	0.0233503	0.18243	0	0	3.24349	12.1863	SLC1A2;SLC1A3;ATP1A2;SLC2A4;LRP2
grp1	Regulation Of Cation Channel Activity (GO:2001257)	4/56	0.0237992	0.18515	0	0	3.8873	14.5311	JPH4;CACNB4;NETO1;KCNS2
grp1	Respiratory System Development (GO:0060541)	3/32	0.0241857	0.187363	0	0	5.22041	19.4303	WT1;LOXL3;TCF21
grp1	Transport Across Blood-Brain Barrier (GO:0150104)	5/85	0.0255702	0.1917	0	0	3.16208	11.5932	SLC1A2;SLC1A3;ATP1A2;SLC2A4;LRP2
grp1	Negative Regulation Of Cell Cycle (GO:0045786)	5/85	0.0255702	0.1917	0	0	3.16208	11.5932	MYOCD;GAS1;NR2F2;HOXC9;HOXD10
grp1	Regulation Of Gastrulation (GO:0010470)	2/13	0.0257897	0.1917	0	0	9.16008	33.5056	CRB2;PHLDB2
grp1	Relaxation Of Muscle (GO:0090075)	2/13	0.0257897	0.1917	0	0	9.16008	33.5056	GSN;ATP1A2
grp1	Chondroitin Sulfate Biosynthetic Process (GO:0030206)	2/13	0.0257897	0.1917	0	0	9.16008	33.5056	UGDH;CHSY1
grp1	Response To UV-A (GO:0070141)	2/13	0.0257897	0.1917	0	0	9.16008	33.5056	MME;MMP2
grp1	Negative Regulation Of DNA Damage Response, Signal Transduction By P53 Class Mediator (GO:0043518)	2/13	0.0257897	0.1917	0	0	9.16008	33.5056	SNAI1;TWIST1
grp1	Negative Regulation Of Cell Activation (GO:0050866)	2/13	0.0257897	0.1917	0	0	9.16008	33.5056	PDGFRA;EMILIN1
grp1	Positive Regulation Of Macrophage Chemotaxis (GO:0010759)	2/13	0.0257897	0.1917	0	0	9.16008	33.5056	RARRES2;THBS1
grp1	Protein Hydroxylation (GO:0018126)	2/13	0.0257897	0.1917	0	0	9.16008	33.5056	EGLN3;P3H2
grp1	Lung Development (GO:0030324)	3/33	0.0262283	0.193394	0	0	5.04613	18.3726	LOXL3;TCF21;SOX11
grp1	Negative Regulation Of Epithelial Cell Migration (GO:0010633)	3/33	0.0262283	0.193394	0	0	5.04613	18.3726	NR2F2;THBS1;DCN
grp1	Regulation Of Bone Mineralization (GO:0030500)	4/58	0.0266763	0.195911	0	0	3.74294	13.5643	TWIST1;ANO6;DDR2;WNT4
grp1	Anterior/Posterior Pattern Specification (GO:0009952)	4/59	0.0281896	0.2062	0	0	3.6747	13.1143	WT1;HOXC4;HOXC9;HOXD9
grp1	Positive Regulation Of Cell Adhesion (GO:0045785)	5/88	0.0291461	0.206583	0	0	3.04732	10.7736	FOXC2;CXCL12;LAMA2;PRKCA;TGM2
grp1	Regulation Of Endothelial Cell Chemotaxis (GO:2001026)	2/14	0.0297048	0.206583	0	0	8.39632	29.5252	FGF2;THBS1
grp1	Regulation Of Extracellular Matrix Disassembly (GO:0010715)	2/14	0.0297048	0.206583	0	0	8.39632	29.5252	DPP4;DDR2
grp1	L-glutamate Transmembrane Transport (GO:0015813)	2/14	0.0297048	0.206583	0	0	8.39632	29.5252	SLC1A2;SLC1A3
grp1	Regulation Of Non-Canonical Wnt Signaling Pathway (GO:2000050)	2/14	0.0297048	0.206583	0	0	8.39632	29.5252	SFRP1;WNT5B
grp1	Embryonic Cranial Skeleton Morphogenesis (GO:0048701)	2/14	0.0297048	0.206583	0	0	8.39632	29.5252	PDGFRA;TWIST1
grp1	Smooth Muscle Contraction (GO:0006939)	2/14	0.0297048	0.206583	0	0	8.39632	29.5252	APBB1;MYLK
grp1	Genitalia Development (GO:0048806)	2/14	0.0297048	0.206583	0	0	8.39632	29.5252	WT1;WNT5A
grp1	Negative Regulation Of Androgen Receptor Signaling Pathway (GO:0060766)	2/14	0.0297048	0.206583	0	0	8.39632	29.5252	SFRP1;TCF21
grp1	Phagolysosome Assembly (GO:0001845)	2/14	0.0297048	0.206583	0	0	8.39632	29.5252	SRPX;RAB34
grp1	Positive Regulation Of Endothelial Cell Chemotaxis (GO:2001028)	2/14	0.0297048	0.206583	0	0	8.39632	29.5252	FGF2;FGFR1
grp1	Protein Homotrimerization (GO:0070207)	2/14	0.0297048	0.206583	0	0	8.39632	29.5252	SLC1A2;ASIC1
grp1	Protein Trimerization (GO:0070206)	2/14	0.0297048	0.206583	0	0	8.39632	29.5252	SLC1A2;ASIC1
grp1	Endoderm Formation (GO:0001706)	3/35	0.0305817	0.211879	0	0	4.73027	16.4961	MMP2;FN1;COL8A1
grp1	Axonogenesis (GO:0007409)	8/188	0.0319263	0.219925	0	0	2.2546	7.76557	CXCL12;SLITRK2;ARHGEF25;PALLD;SEMA3D;SLITRK4;WNT5A;APBB1
grp1	Epithelium Development (GO:0060429)	7/154	0.0319825	0.219925	0	0	2.41344	8.30844	GSTK1;BDH2;WT1;MANSC4;LOXL3;TCF21;WNT4
grp1	Positive Regulation Of Response To External Stimulus (GO:0032103)	7/155	0.0329571	0.221887	0	0	2.39701	8.17992	IL33;RARRES2;WNT5A;CCN4;PRKCA;EMILIN1;THBS1
grp1	Positive Regulation Of MAP Kinase Activity (GO:0043406)	5/91	0.033023	0.221887	0	0	2.94057	10.0289	EDN3;WNT5A;FGF2;THBS1;FGFR1
grp1	L-glutamate Import (GO:0051938)	2/15	0.033839	0.221887	0	0	7.75005	26.2428	SLC1A2;SLC1A3
grp1	Regulation Of Hormone Secretion (GO:0046883)	2/15	0.033839	0.221887	0	0	7.75005	26.2428	EDN3;SOX11
grp1	Regulation Of Intrinsic Apoptotic Signaling Pathway In Response To DNA Damage (GO:1902229)	2/15	0.033839	0.221887	0	0	7.75005	26.2428	CXCL12;SNAI1
grp1	Amyloid-Beta Metabolic Process (GO:0050435)	2/15	0.033839	0.221887	0	0	7.75005	26.2428	MME;MGAT3
grp1	Sympathetic Nervous System Development (GO:0048485)	2/15	0.033839	0.221887	0	0	7.75005	26.2428	NTRK1;SOX11
grp1	Negative Regulation Of Protein Processing (GO:0010955)	2/15	0.033839	0.221887	0	0	7.75005	26.2428	GAS1;THBS1
grp1	Nucleotide-Sugar Biosynthetic Process (GO:0009226)	2/15	0.033839	0.221887	0	0	7.75005	26.2428	UGDH;GFPT2
grp1	Phagosome Maturation (GO:0090382)	2/15	0.033839	0.221887	0	0	7.75005	26.2428	SRPX;RAB34
grp1	Positive Regulation Of Endothelial Cell Apoptotic Process (GO:2000353)	2/15	0.033839	0.221887	0	0	7.75005	26.2428	ANO6;THBS1
grp1	Positive Regulation Of Muscle Cell Differentiation (GO:0051149)	2/15	0.033839	0.221887	0	0	7.75005	26.2428	MYOCD;LAMA2
grp1	Presynapse Assembly (GO:0099054)	2/15	0.033839	0.221887	0	0	7.75005	26.2428	FZD1;WNT5A
grp1	Negative Regulation Of Endothelial Cell Proliferation (GO:0001937)	3/37	0.0352904	0.229763	0	0	4.45156	14.8867	COL4A3;NR2F2;THBS1
grp1	Positive Regulation Of Exocytosis (GO:0045921)	3/37	0.0352904	0.229763	0	0	4.45156	14.8867	RAB15;SDC1;EXPH5
grp1	Positive Regulation Of Protein Kinase B Signaling (GO:0051897)	5/93	0.0357776	0.232112	0	0	2.87344	9.5698	ANGPT1;LRP2;FGF2;THBS1;FGFR1
grp1	Negative Regulation Of Cell Population Proliferation (GO:0008285)	13/379	0.0364073	0.235211	0	0	1.80819	5.9905	NTRK1;MYOCD;TGFB1I1;WNT5A;P3H2;SOX11;FBLN1;THBS1;SFRP1;WT1;COL4A3;OGN;IGFBP6
grp1	Protein N-linked Glycosylation (GO:0006487)	4/64	0.0365116	0.235211	0	0	3.36761	11.1472	KRTCAP2;GFPT2;OSTC;MGAT3
grp1	Muscle Contraction (GO:0006936)	5/94	0.0372065	0.236036	0	0	2.84101	9.35053	MYL6;LMOD1;APBB1;MYLK;MYH7
grp1	Signal Release From Synapse (GO:0099643)	3/38	0.0377767	0.236036	0	0	4.32415	14.1662	NRXN2;OTOF;SYN3
grp1	Regulation Of Stem Cell Proliferation (GO:0072091)	2/16	0.0381823	0.236036	0	0	7.19611	23.4981	FBLN1;SOX11
grp1	Chondroitin Sulfate Metabolic Process (GO:0030204)	2/16	0.0381823	0.236036	0	0	7.19611	23.4981	UGDH;CHSY1
grp1	Response To UV-B (GO:0010224)	2/16	0.0381823	0.236036	0	0	7.19611	23.4981	MFAP4;MME
grp1	Vasculature Development (GO:0001944)	2/16	0.0381823	0.236036	0	0	7.19611	23.4981	PDGFRA;TCF21
grp1	Membrane Depolarization During Cardiac Muscle Cell Action Potential (GO:0086012)	2/16	0.0381823	0.236036	0	0	7.19611	23.4981	ATP1A2;CACNA1G
grp1	Mesonephric Tubule Development (GO:0072164)	2/16	0.0381823	0.236036	0	0	7.19611	23.4981	WT1;TCF21
grp1	Positive Regulation Of Muscle Hypertrophy (GO:0014742)	2/16	0.0381823	0.236036	0	0	7.19611	23.4981	HAND2;PRKCA
grp1	Positive Regulation Of Positive Chemotaxis (GO:0050927)	2/16	0.0381823	0.236036	0	0	7.19611	23.4981	CXCL12;PGF
grp1	Positive Regulation Of Stem Cell Proliferation (GO:2000648)	2/16	0.0381823	0.236036	0	0	7.19611	23.4981	LTBP2;SOX11
grp1	Regulation Of Blood Vessel Endothelial Cell Proliferation Involved In Sprouting Angiogenesis (GO:1903587)	2/16	0.0381823	0.236036	0	0	7.19611	23.4981	FGF2;THBS1
grp1	Regulation Of Cell-Matrix Adhesion (GO:0001952)	4/65	0.0383282	0.236143	0	0	3.31224	10.8031	SFRP1;EMP2;THBS1;AJAP1
grp1	Positive Regulation Of Transmembrane Receptor Protein Serine/Threonine Kinase Signaling Pathway (GO:0090100)	5/95	0.0386699	0.237451	0	0	2.8093	9.13778	CRB2;TWSG1;TGFB1I1;SOX11;THBS1
grp1	Digestive Tract Development (GO:0048565)	3/39	0.0403501	0.246122	0	0	4.20382	13.495	CLMP;RARRES2;GATA5
grp1	Negative Regulation Of Cell-Substrate Adhesion (GO:0010812)	3/39	0.0403501	0.246122	0	0	4.20382	13.495	FBLN1;THBS1;AJAP1
grp1	Peptidyl-Tyrosine Phosphorylation (GO:0018108)	4/67	0.0421141	0.256032	0	0	3.20676	10.157	NTRK1;PDGFRA;DDR2;FGFR1
grp1	Embryo Development Ending In Birth Or Egg Hatching (GO:0009792)	2/17	0.0427249	0.256349	0	0	6.71602	21.1754	CELF4;FGFR1
grp1	Transepithelial Transport (GO:0070633)	2/17	0.0427249	0.256349	0	0	6.71602	21.1754	SLC1A2;SLC1A3
grp1	Positive Regulation Of Cardiac Muscle Hypertrophy (GO:0010613)	2/17	0.0427249	0.256349	0	0	6.71602	21.1754	HAND2;PRKCA
grp1	Positive Regulation Of Small GTPase Mediated Signal Transduction (GO:0051057)	2/17	0.0427249	0.256349	0	0	6.71602	21.1754	NTRK1;TGM2
grp1	Synapse Organization (GO:0050808)	6/131	0.0439618	0.262784	0	0	2.42917	7.5898	CACNB4;SLITRK2;NRXN2;PDZRN3;PPFIA2;ADGRL3
grp1	Skin Development (GO:0043588)	4/68	0.0440835	0.262784	0	0	3.15649	9.85352	COL3A1;WNT5A;COL5A2;FGFR1
grp1	Plasma Membrane Bounded Cell Projection Assembly (GO:0120031)	10/275	0.0447298	0.265757	0	0	1.91591	5.95296	GSN;DZIP1L;TEKT2;PMP22;PARVA;ANO6;EMP2;VSTM5;WDR54;MYLK
grp1	Axon Development (GO:0061564)	5/99	0.0448718	0.265757	0	0	2.6892	8.34714	SLITRK2;SLITRK4;VASH2;NREP;APBB1
grp1	Phagocytosis (GO:0006909)	4/69	0.0461038	0.272176	0	0	3.10777	9.56218	SRPX;GSN;MERTK;TGM2
grp1	Regulation Of Collagen Biosynthetic Process (GO:0032965)	2/18	0.0474575	0.272288	0	0	6.29595	19.1896	EMILIN1;WNT4
grp1	Cardiac Muscle Cell Contraction (GO:0086003)	2/18	0.0474575	0.272288	0	0	6.29595	19.1896	GSN;CACNA1G
grp1	Epithelial Cell Development (GO:0002064)	2/18	0.0474575	0.272288	0	0	6.29595	19.1896	WNT5B;EXPH5
grp1	Ureteric Bud Development (GO:0001657)	2/18	0.0474575	0.272288	0	0	6.29595	19.1896	WT1;TCF21
grp1	Negative Regulation Of Signal Transduction By P53 Class Mediator (GO:1901797)	2/18	0.0474575	0.272288	0	0	6.29595	19.1896	SNAI1;TWIST1
grp1	Positive Regulation Of Extracellular Matrix Organization (GO:1903055)	2/18	0.0474575	0.272288	0	0	6.29595	19.1896	EMILIN1;DDR2
grp1	Positive Regulation Of Focal Adhesion Assembly (GO:0051894)	2/18	0.0474575	0.272288	0	0	6.29595	19.1896	SFRP1;COL16A1
grp1	Positive Regulation Of Macrophage Migration (GO:1905523)	2/18	0.0474575	0.272288	0	0	6.29595	19.1896	RARRES2;THBS1
grp1	Positive Regulation Of Monocyte Chemotaxis (GO:0090026)	2/18	0.0474575	0.272288	0	0	6.29595	19.1896	CXCL12;ANO6
grp1	Regulation Of MAPK Cascade (GO:0043408)	8/204	0.0477881	0.27333	0	0	2.06884	6.29131	LBH;PELI2;LPAR1;FN1;IGFBP6;FGF2;WDR54;FGFR1
grp1	Keratinocyte Differentiation (GO:0030216)	3/42	0.0485853	0.276169	0	0	3.87986	11.7344	WNT5A;EXPH5;FGFR1
grp1	Positive Regulation Of Neuron Differentiation (GO:0045666)	3/42	0.0485853	0.276169	0	0	3.87986	11.7344	SOX11;NBL1;FGFR1
grp1	Synapse Assembly (GO:0007416)	4/71	0.0502968	0.282501	0	0	3.01469	9.01337	FZD1;WNT5A;NRXN2;ADGRL3
grp1	Regulation Of Protein Kinase B Signaling (GO:0051896)	6/136	0.0510765	0.282501	0	0	2.33514	6.94572	NTRK1;ANGPT1;LRP2;FGF2;THBS1;FGFR1
grp1	Metal Ion Transport (GO:0030001)	7/171	0.0512995	0.282501	0	0	2.16138	6.41945	PANX1;KCNS2;KCNMB2;ATP1A2;LRP2;SLC9B2;ASIC1
grp1	Regulation Of Endothelial Cell Apoptotic Process (GO:2000351)	3/43	0.0514991	0.282501	0	0	3.78267	11.2201	ANGPT1;ANO6;THBS1
grp1	Neurotransmitter Secretion (GO:0007269)	3/43	0.0514991	0.282501	0	0	3.78267	11.2201	NRXN2;OTOF;SYN3
grp1	Positive Regulation Of Cell-Matrix Adhesion (GO:0001954)	3/43	0.0514991	0.282501	0	0	3.78267	11.2201	SFRP1;COL16A1;EMP2
grp1	NADP Metabolic Process (GO:0006739)	2/19	0.052371	0.282501	0	0	5.9253	17.4761	IDH2;FMO1
grp1	Regulation Of Granulocyte Chemotaxis (GO:0071622)	2/19	0.052371	0.282501	0	0	5.9253	17.4761	RARRES2;THBS1
grp1	Regulation Of Insulin-Like Growth Factor Receptor Signaling Pathway (GO:0043567)	2/19	0.052371	0.282501	0	0	5.9253	17.4761	CILP;IGFBP6
grp1	Regulation Of Tissue Remodeling (GO:0034103)	2/19	0.052371	0.282501	0	0	5.9253	17.4761	HAND2;DDR2
grp1	Regulation Of Vascular Endothelial Growth Factor Signaling Pathway (GO:1900746)	2/19	0.052371	0.282501	0	0	5.9253	17.4761	CCBE1;DCN
grp1	Chondroitin Sulfate Proteoglycan Biosynthetic Process (GO:0050650)	2/19	0.052371	0.282501	0	0	5.9253	17.4761	UGDH;CHSY1
grp1	Cyclic Nucleotide Biosynthetic Process (GO:0009190)	2/19	0.052371	0.282501	0	0	5.9253	17.4761	ADCY2;ADCY5
grp1	Establishment Of Skin Barrier (GO:0061436)	2/19	0.052371	0.282501	0	0	5.9253	17.4761	CLDN1;FGFR1
grp1	Negative Regulation Of Cyclin-Dependent Protein Serine/Threonine Kinase Activity (GO:0045736)	2/19	0.052371	0.282501	0	0	5.9253	17.4761	MYOCD;NR2F2
grp1	Positive Regulation Of Hormone Secretion (GO:0046887)	2/19	0.052371	0.282501	0	0	5.9253	17.4761	EDN3;SOX11
grp1	Cellular Response To Hypoxia (GO:0071456)	4/72	0.0524692	0.282501	0	0	2.97021	8.75477	SFRP1;EGLN3;PTGIS;TWIST1
grp1	Negative Regulation Of Cell Adhesion (GO:0007162)	4/72	0.0524692	0.282501	0	0	2.97021	8.75477	CD164;ANGPT1;FBLN1;TGFBI
grp1	Generation Of Neurons (GO:0048699)	7/172	0.0526228	0.282501	0	0	2.14817	6.32551	FZD1;WNT5B;WNT5A;SOX11;WNT4;FGFR1;ADGRL3
grp1	Positive Regulation Of Cell Population Proliferation (GO:0008284)	15/483	0.0535692	0.286744	0	0	1.63163	4.77543	PDGFRA;EDN3;WNT5A;FN1;SOX11;EMP2;FGF2;THBS1;HOXC10;PGF;DPP4;SFRP1;CCN4;DDR2;FGFR1
grp1	Cellular Response To Ketone (GO:1901655)	3/44	0.0544956	0.290854	0	0	3.69022	10.7372	SFRP1;ADCY2;ADCY5
grp1	Cellular Response To Decreased Oxygen Levels (GO:0036294)	4/73	0.0546921	0.291057	0	0	2.92701	8.506	SFRP1;EGLN3;PTGIS;TWIST1
grp1	Gland Development (GO:0048732)	4/74	0.0569652	0.29632	0	0	2.88505	8.26658	WT1;HAND2;TCF21;WNT4
grp1	Response To Calcium Ion (GO:0051592)	5/106	0.0570771	0.29632	0	0	2.50192	7.16389	CPNE8;WNT5A;KCNMB2;SYT13;THBS1
grp1	Regulation Of Macrophage Chemotaxis (GO:0010758)	2/20	0.0574564	0.29632	0	0	5.59583	15.9858	RARRES2;THBS1
grp1	Cellular Response To pH (GO:0071467)	2/20	0.0574564	0.29632	0	0	5.59583	15.9858	INSRR;ASIC1
grp1	Striated Muscle Cell Differentiation (GO:0051146)	2/20	0.0574564	0.29632	0	0	5.59583	15.9858	MYOCD;SDC1
grp1	Gamma-Aminobutyric Acid Signaling Pathway (GO:0007214)	2/20	0.0574564	0.29632	0	0	5.59583	15.9858	GABRB1;GABRA4
grp1	Mesoderm Formation (GO:0001707)	2/20	0.0574564	0.29632	0	0	5.59583	15.9858	CRB2;SNAI1
grp1	Myoblast Differentiation (GO:0045445)	2/20	0.0574564	0.29632	0	0	5.59583	15.9858	MYOCD;SDC1
grp1	Negative Regulation Of Cyclin-Dependent Protein Kinase Activity (GO:1904030)	2/20	0.0574564	0.29632	0	0	5.59583	15.9858	MYOCD;NR2F2
grp1	Positive Regulation Of Protein Processing (GO:0010954)	2/20	0.0574564	0.29632	0	0	5.59583	15.9858	CCBE1;GSN
grp1	Positive Regulation Of Vascular Associated Smooth Muscle Cell Proliferation (GO:1904707)	2/20	0.0574564	0.29632	0	0	5.59583	15.9858	MMP2;FGF2
grp1	Monoatomic Ion Transport (GO:0006811)	5/107	0.0589617	0.303232	0	0	2.47727	7.01282	PANX1;GABRB1;SLC1A2;SLC1A3;ANO6
grp1	Positive Regulation Of Protein Secretion (GO:0050714)	4/76	0.0616612	0.316076	0	0	2.80462	7.81396	C1QTNF3;APBB1;MYH10;EXPH5
grp1	Skin Epidermis Development (GO:0098773)	2/21	0.0627053	0.316076	0	0	5.30104	14.6802	CLDN1;FGFR1
grp1	Negative Regulation Of Osteoclast Differentiation (GO:0045671)	2/21	0.0627053	0.316076	0	0	5.30104	14.6802	LRRC17;FBN1
grp1	Positive Regulation Of Blood Coagulation (GO:0030194)	2/21	0.0627053	0.316076	0	0	5.30104	14.6802	EMILIN1;THBS1
grp1	Positive Regulation Of Heart Contraction (GO:0045823)	2/21	0.0627053	0.316076	0	0	5.30104	14.6802	EDN3;ATP1A2
grp1	Positive Regulation Of Smoothened Signaling Pathway (GO:0045880)	2/21	0.0627053	0.316076	0	0	5.30104	14.6802	SFRP1;RAB34
grp1	Positive Regulation Of Transcription Regulatory Region DNA Binding (GO:2000679)	2/21	0.0627053	0.316076	0	0	5.30104	14.6802	HAND2;TWIST1
grp1	Regulation Of Wnt Signaling Pathway (GO:0030111)	5/109	0.0628364	0.316076	0	0	2.42938	6.72263	SFRP1;DACT3;SOSTDC1;HIC1;SULF2
grp1	Positive Regulation Of Tumor Necrosis Factor Production (GO:0032760)	4/78	0.0665554	0.333868	0	0	2.72854	7.39359	IL33;WNT5A;TWIST1;THBS1
grp1	Negative Regulation Of Gene Expression (GO:0010629)	11/336	0.0671249	0.335805	0	0	1.7176	4.63959	SFRP1;TWSG1;CILP;HAND2;GATA5;SOX11;PGR;EMILIN1;FGF2;WNT4;RBMS3
grp1	Neuron Projection Morphogenesis (GO:0048812)	6/146	0.0673074	0.335805	0	0	2.16724	5.84825	ALCAM;SLITRK2;SLITRK4;LRP2;APBB1;NBL1
grp1	Regulation Of Intracellular Signal Transduction (GO:1902531)	10/297	0.0678063	0.336153	0	0	1.76704	4.75527	TIAM2;NTRK1;ARHGAP20;ARHGAP8;LBH;ARHGEF25;WNT5A;ARAP1;ARHGAP6;WDR54
grp1	Regulation Of Histone Acetylation (GO:0035065)	2/22	0.0681093	0.336153	0	0	5.03573	13.5292	MYOCD;TWIST1
grp1	Regulation Of Mononuclear Cell Migration (GO:0071675)	2/22	0.0681093	0.336153	0	0	5.03573	13.5292	RARRES2;THBS1
grp1	Blood Vessel Endothelial Cell Migration (GO:0043534)	2/22	0.0681093	0.336153	0	0	5.03573	13.5292	EMP2;FGF2
grp1	Regulation Of Neuron Differentiation (GO:0045664)	4/79	0.069076	0.34001	0	0	2.69202	7.19456	SOX11;NREP;NBL1;FGFR1
grp1	Axon Guidance (GO:0007411)	6/149	0.0726996	0.353109	0	0	2.12144	5.56119	ALCAM;CXCL12;ARHGEF25;PALLD;SEMA3D;WNT5A
grp1	Negative Regulation Of Canonical Wnt Signaling Pathway (GO:0090090)	5/114	0.0731358	0.353109	0	0	2.31735	6.06087	SFRP1;WNT5A;DACT3;IGFBP6;RBMS3
grp1	Regulation Of Cellular Response To Transforming Growth Factor Beta Stimulus (GO:1903844)	2/23	0.0736605	0.353109	0	0	4.79569	12.5085	SOX11;NREP
grp1	Regulation Of Extracellular Matrix Organization (GO:1903053)	2/23	0.0736605	0.353109	0	0	4.79569	12.5085	LAMA2;DDR2
grp1	Endocrine System Development (GO:0035270)	2/23	0.0736605	0.353109	0	0	4.79569	12.5085	WT1;WNT4
grp1	Glial Cell Development (GO:0021782)	2/23	0.0736605	0.353109	0	0	4.79569	12.5085	MYRF;MXRA8
grp1	Translesion Synthesis (GO:0019985)	2/23	0.0736605	0.353109	0	0	4.79569	12.5085	POLE2;REV3L
grp1	Positive Regulation Of Cell-Substrate Junction Organization (GO:0150117)	2/23	0.0736605	0.353109	0	0	4.79569	12.5085	SFRP1;COL16A1
grp1	Positive Regulation Of Morphogenesis Of An Epithelium (GO:1905332)	2/23	0.0736605	0.353109	0	0	4.79569	12.5085	WNT5B;FGF2
grp1	Regulation Of Cardiac Muscle Hypertrophy (GO:0010611)	2/23	0.0736605	0.353109	0	0	4.79569	12.5085	HAND2;PRKCA
grp1	Positive Regulation Of Cellular Process (GO:0048522)	17/594	0.0764704	0.359591	0	0	1.49929	3.85445	PDGFRA;MYRF;EDN3;LAMA2;FN1;TWIST1;PRKCA;EMP2;FGF2;THBS1;HOXC10;PGF;DPP4;SFRP1;CXCL12;TGM2;FGFR1
grp1	Regulation Of Phosphorylation (GO:0042325)	4/82	0.0769281	0.359591	0	0	2.58809	6.63814	SRPX2;FN1;EMP2;THBS1
grp1	Positive Regulation Of Tumor Necrosis Factor Superfamily Cytokine Production (GO:1903557)	4/82	0.0769281	0.359591	0	0	2.58809	6.63814	IL33;WNT5A;TWIST1;THBS1
grp1	Regulation Of Protein Phosphorylation (GO:0001932)	9/265	0.077164	0.359591	0	0	1.7811	4.56285	NTRK1;ANGPT1;HGF;RARRES2;PELI2;FN1;FBLN1;FGF2;PGF
grp1	Regulation Of Smoothened Signaling Pathway (GO:0008589)	3/51	0.0776914	0.359591	0	0	3.15093	8.05067	SFRP1;RAB34;GAS1
grp1	Regulation Of Synapse Assembly (GO:0051963)	3/51	0.0776914	0.359591	0	0	3.15093	8.05067	SRPX2;SLITRK2;SLITRK4
grp1	Positive Regulation Of Ras Protein Signal Transduction (GO:0046579)	3/51	0.0776914	0.359591	0	0	3.15093	8.05067	NTRK1;COL3A1;LPAR1
grp1	Positive Regulation Of Multicellular Organismal Process (GO:0051240)	12/387	0.0790974	0.359591	0	0	1.62398	4.12016	CRB2;MC4R;C1QTNF3;IL33;TGFB1I1;WNT5A;SNAI1;GATA5;TWIST1;PRKCA;SOX11;FGF2
grp1	Negative Regulation Of Ossification (GO:0030279)	2/24	0.0793509	0.359591	0	0	4.57747	11.5987	SFRP1;CHSY1
grp1	Neuromuscular Junction Development (GO:0007528)	2/24	0.0793509	0.359591	0	0	4.57747	11.5987	CACNB4;PDZRN3
grp1	Outflow Tract Septum Morphogenesis (GO:0003148)	2/24	0.0793509	0.359591	0	0	4.57747	11.5987	PARVA;LRP2
grp1	Positive Regulation Of BMP Signaling Pathway (GO:0030513)	2/24	0.0793509	0.359591	0	0	4.57747	11.5987	CRB2;SOX11
grp1	Positive Regulation Of Cellular Response To Transforming Growth Factor Beta Stimulus (GO:1903846)	2/24	0.0793509	0.359591	0	0	4.57747	11.5987	TGFB1I1;THBS1
grp1	Positive Regulation Of Transforming Growth Factor Beta Receptor Signaling Pathway (GO:0030511)	2/24	0.0793509	0.359591	0	0	4.57747	11.5987	TGFB1I1;THBS1
grp1	Positive Regulation Of Vascular Endothelial Growth Factor Production (GO:0010575)	2/24	0.0793509	0.359591	0	0	4.57747	11.5987	CCBE1;SULF2
grp1	Positive Regulation Of Protein Serine/Threonine Kinase Activity (GO:0071902)	5/117	0.0797315	0.359591	0	0	2.25493	5.70292	EDN3;WNT5A;FGF2;THBS1;FGFR1
grp1	Protein Processing (GO:0016485)	5/117	0.0797315	0.359591	0	0	2.25493	5.70292	KLK1;MME;MYRF;ECEL1;CPZ
grp1	Regulation Of Gene Expression (GO:0010468)	29/1127	0.0800462	0.359591	0	0	1.35057	3.41039	USP13;SPIN4;TCF23;GATA5;TWIST1;FGF2;CCN4;EMILIN1;APBB1;MSC;NTSR1;WNT4;IL33;GSN;ANGPT1;EDN3;BTN1A1;PRRX2;WNT5A;FN1;SOX11;HIC1;SFRP1;CILP;WT1;HAND2;SNAI1;PGR;RBMS3
grp1	Cardiac Muscle Tissue Development (GO:0048738)	3/52	0.0813072	0.359591	0	0	3.08647	7.74556	MYOCD;GATA5;MSC
grp1	Negative Regulation Of Multicellular Organismal Process (GO:0051241)	8/231	0.0846762	0.359591	0	0	1.81583	4.48313	FOXC2;SFRP1;TWSG1;MYOCD;CHSY1;SOSTDC1;EMILIN1;HOXC10
grp1	Actin Polymerization Or Depolymerization (GO:0008154)	3/53	0.0849945	0.359591	0	0	3.02459	7.45612	INF2;GSN;ARHGAP6
grp1	Blood Vessel Morphogenesis (GO:0048514)	3/53	0.0849945	0.359591	0	0	3.02459	7.45612	CCBE1;LOX;WT1
grp1	Cellular Response To Alcohol (GO:0097306)	3/53	0.0849945	0.359591	0	0	3.02459	7.45612	SFRP1;ADCY2;ADCY5
grp1	Positive Regulation Of Chemokine Production (GO:0032722)	3/53	0.0849945	0.359591	0	0	3.02459	7.45612	IL33;WNT5A;TWIST1
grp1	Regulation Of Platelet Aggregation (GO:0090330)	2/25	0.0851731	0.359591	0	0	4.37823	10.7839	EMILIN1;PRKCA
grp1	Regulation Of Postsynapse Organization (GO:0099175)	2/25	0.0851731	0.359591	0	0	4.37823	10.7839	WNT5A;PPFIA2
grp1	Cardiac Conduction System Development (GO:0003161)	2/25	0.0851731	0.359591	0	0	4.37823	10.7839	MSC;CACNA1G
grp1	Regulation Of Protein Processing (GO:0070613)	2/25	0.0851731	0.359591	0	0	4.37823	10.7839	CCBE1;GAS1
grp1	Sodium Ion Homeostasis (GO:0055078)	2/25	0.0851731	0.359591	0	0	4.37823	10.7839	ATP1A2;SLC9B2
grp1	Negative Regulation Of Intrinsic Apoptotic Signaling Pathway In Response To DNA Damage (GO:1902230)	2/25	0.0851731	0.359591	0	0	4.37823	10.7839	CXCL12;SNAI1
grp1	Negative Regulation Of Response To Wounding (GO:1903035)	2/25	0.0851731	0.359591	0	0	4.37823	10.7839	IL33;FGF2
grp1	Negative Regulation Of Stress Fiber Assembly (GO:0051497)	2/25	0.0851731	0.359591	0	0	4.37823	10.7839	ARHGAP6;PHLDB2
grp1	Positive Regulation Of T Cell Migration (GO:2000406)	2/25	0.0851731	0.359591	0	0	4.37823	10.7839	CXCL12;WNT5A
grp1	Regulation Of Biomineral Tissue Development (GO:0070167)	2/25	0.0851731	0.359591	0	0	4.37823	10.7839	TWIST1;DDR2
grp1	Integrin-Mediated Signaling Pathway (GO:0007229)	4/85	0.0852072	0.359591	0	0	2.49185	6.1366	COL3A1;COL16A1;FN1;FBLN1
grp1	Negative Regulation Of Angiogenesis (GO:0016525)	4/86	0.0880598	0.359591	0	0	2.46133	5.9804	COL4A3;EMILIN1;THBS1;DCN
grp1	Regulation Of Smooth Muscle Cell Proliferation (GO:0048660)	3/54	0.0887519	0.359591	0	0	2.96513	7.18128	OGN;CCN4;THBS1
grp1	Chemical Synaptic Transmission (GO:0007268)	9/273	0.0888334	0.359591	0	0	1.72641	4.17963	GABRB1;CACNB4;GABRA4;SLC1A2;PMP22;SLC1A3;NRXN2;SYN3;NTSR1
grp1	Wnt Signaling Pathway, Planar Cell Polarity Pathway (GO:0060071)	2/26	0.0911198	0.359591	0	0	4.19559	10.0509	WNT5A;PRICKLE2
grp1	cAMP-mediated Signaling (GO:0019933)	2/26	0.0911198	0.359591	0	0	4.19559	10.0509	PDE3A;ADCY2
grp1	Regulation Of Potassium Ion Transmembrane Transporter Activity (GO:1901016)	2/26	0.0911198	0.359591	0	0	4.19559	10.0509	NETO1;KCNS2
grp1	Regulation Of Vascular Endothelial Growth Factor Production (GO:0010574)	2/26	0.0911198	0.359591	0	0	4.19559	10.0509	CCBE1;SULF2
grp1	Positive Regulation Of Phosphatidylinositol 3-Kinase Activity (GO:0043552)	2/26	0.0911198	0.359591	0	0	4.19559	10.0509	PDGFRA;FGF2
grp1	Protein Localization To Cell Surface (GO:0034394)	2/26	0.0911198	0.359591	0	0	4.19559	10.0509	EMP2;FBLN5
grp1	Negative Regulation Of Apoptotic Process (GO:0043066)	14/482	0.0924584	0.359591	0	0	1.51882	3.6163	NTRK1;ANGPT1;HGF;WNT5A;AGAP2;PRKCA;LRP2;MERTK;THBS1;SOCS3;SFRP1;WT1;DDAH2;NTSR1
grp1	Cellular Response To Fibroblast Growth Factor Stimulus (GO:0044344)	3/55	0.0925779	0.359591	0	0	2.90796	6.92009	SFRP1;FGF2;FGFR1
grp1	Purine Ribonucleotide Biosynthetic Process (GO:0009152)	3/55	0.0925779	0.359591	0	0	2.90796	6.92009	ADCY2;AK5;ADCY5
grp1	B Cell Chemotaxis (GO:0035754)	1/5	0.0940107	0.359591	0	0	12.5673	29.7135	CYP7B1
grp1	Regulation Of Establishment Of T Cell Polarity (GO:1903903)	1/5	0.0940107	0.359591	0	0	12.5673	29.7135	GSN
grp1	Regulation Of Excitatory Synapse Assembly (GO:1904889)	1/5	0.0940107	0.359591	0	0	12.5673	29.7135	VSTM5
grp1	Regulation Of Extracellular Exosome Assembly (GO:1903551)	1/5	0.0940107	0.359591	0	0	12.5673	29.7135	SDC1
grp1	Activation Of Transmembrane Receptor Protein Tyrosine Kinase Activity (GO:0007171)	1/5	0.0940107	0.359591	0	0	12.5673	29.7135	ANGPT1
grp1	Regulation Of Long-Chain Fatty Acid Import Across Plasma Membrane (GO:0010746)	1/5	0.0940107	0.359591	0	0	12.5673	29.7135	THBS1
grp1	Regulation Of Macrophage Proliferation (GO:0120040)	1/5	0.0940107	0.359591	0	0	12.5673	29.7135	IL33
grp1	Autocrine Signaling (GO:0035425)	1/5	0.0940107	0.359591	0	0	12.5673	29.7135	FZD1
grp1	Regulation Of Nitric Oxide Mediated Signal Transduction (GO:0010749)	1/5	0.0940107	0.359591	0	0	12.5673	29.7135	THBS1
grp1	Bradykinin Catabolic Process (GO:0010815)	1/5	0.0940107	0.359591	0	0	12.5673	29.7135	MME
grp1	Regulation Of Ribonuclease Activity (GO:0060700)	1/5	0.0940107	0.359591	0	0	12.5673	29.7135	PDE3A
grp1	Regulation Of Superoxide Metabolic Process (GO:0090322)	1/5	0.0940107	0.359591	0	0	12.5673	29.7135	FBLN5
grp1	Regulation Of Vitamin D Biosynthetic Process (GO:0060556)	1/5	0.0940107	0.359591	0	0	12.5673	29.7135	SNAI1
grp1	Chondrocyte Development (GO:0002063)	1/5	0.0940107	0.359591	0	0	12.5673	29.7135	SULF2
grp1	Renal System Process Involved In Regulation Of Blood Volume (GO:0001977)	1/5	0.0940107	0.359591	0	0	12.5673	29.7135	EMP2
grp1	Reproductive System Development (GO:0061458)	1/5	0.0940107	0.359591	0	0	12.5673	29.7135	WT1
grp1	Response To cGMP (GO:0070305)	1/5	0.0940107	0.359591	0	0	12.5673	29.7135	PDE3A
grp1	Response To Gonadotropin (GO:0034698)	1/5	0.0940107	0.359591	0	0	12.5673	29.7135	WT1
grp1	Response To Heparin (GO:0071503)	1/5	0.0940107	0.359591	0	0	12.5673	29.7135	SFRP1
grp1	Female Gonad Development (GO:0008585)	1/5	0.0940107	0.359591	0	0	12.5673	29.7135	NR2F2
grp1	Gastrulation With Mouth Forming Second (GO:0001702)	1/5	0.0940107	0.359591	0	0	12.5673	29.7135	UGDH
grp1	Ventricular Compact Myocardium Morphogenesis (GO:0003223)	1/5	0.0940107	0.359591	0	0	12.5673	29.7135	LRP2
grp1	Vocal Learning (GO:0042297)	1/5	0.0940107	0.359591	0	0	12.5673	29.7135	NRXN2
grp1	Imitative Learning (GO:0098596)	1/5	0.0940107	0.359591	0	0	12.5673	29.7135	NRXN2
grp1	interleukin-17A-mediated Signaling Pathway (GO:0038173)	1/5	0.0940107	0.359591	0	0	12.5673	29.7135	IL17RC
grp1	Ketone Body Biosynthetic Process (GO:0046951)	1/5	0.0940107	0.359591	0	0	12.5673	29.7135	HMGCL
grp1	Negative Regulation Of Amyloid Precursor Protein Biosynthetic Process (GO:0042985)	1/5	0.0940107	0.359591	0	0	12.5673	29.7135	ITM2A
grp1	Negative Regulation Of Cardiac Muscle Cell Apoptotic Process (GO:0010667)	1/5	0.0940107	0.359591	0	0	12.5673	29.7135	HAND2
grp1	Negative Regulation Of Cellular Extravasation (GO:0002692)	1/5	0.0940107	0.359591	0	0	12.5673	29.7135	CXCL12
grp1	Negative Regulation Of Endoplasmic Reticulum Calcium Ion Concentration (GO:0032471)	1/5	0.0940107	0.359591	0	0	12.5673	29.7135	TGM2
grp1	Negative Regulation Of Glial Cell Proliferation (GO:0060253)	1/5	0.0940107	0.359591	0	0	12.5673	29.7135	SOX11
grp1	Negative Regulation Of Histone Acetylation (GO:0035067)	1/5	0.0940107	0.359591	0	0	12.5673	29.7135	TWIST1
grp1	Negative Regulation Of Insulin-Like Growth Factor Receptor Signaling Pathway (GO:0043569)	1/5	0.0940107	0.359591	0	0	12.5673	29.7135	CILP
grp1	Negative Regulation Of Monocyte Chemotaxis (GO:0090027)	1/5	0.0940107	0.359591	0	0	12.5673	29.7135	NBL1
grp1	Negative Regulation Of Neuron Migration (GO:2001223)	1/5	0.0940107	0.359591	0	0	12.5673	29.7135	COL3A1
grp1	Negative Regulation Of Vitamin Metabolic Process (GO:0046137)	1/5	0.0940107	0.359591	0	0	12.5673	29.7135	SNAI1
grp1	Nucleoside Triphosphate Biosynthetic Process (GO:0009142)	1/5	0.0940107	0.359591	0	0	12.5673	29.7135	AK5
grp1	Plasma Membrane Raft Assembly (GO:0044854)	1/5	0.0940107	0.359591	0	0	12.5673	29.7135	EMP2
grp1	Plasma Membrane Raft Organization (GO:0044857)	1/5	0.0940107	0.359591	0	0	12.5673	29.7135	EMP2
grp1	Positive Regulation Of Cardiac Muscle Cell Differentiation (GO:2000727)	1/5	0.0940107	0.359591	0	0	12.5673	29.7135	MYOCD
grp1	Positive Regulation Of Gonad Development (GO:1905941)	1/5	0.0940107	0.359591	0	0	12.5673	29.7135	WT1
grp1	Positive Regulation Of Male Gonad Development (GO:2000020)	1/5	0.0940107	0.359591	0	0	12.5673	29.7135	WT1
grp1	Positive Regulation Of Peroxisome Proliferator Activated Receptor Signaling Pathway (GO:0035360)	1/5	0.0940107	0.359591	0	0	12.5673	29.7135	PTGIS
grp1	Positive Regulation Of Protein Catabolic Process In The Vacuole (GO:1904352)	1/5	0.0940107	0.359591	0	0	12.5673	29.7135	LRP2
grp1	Postsynaptic Density Assembly (GO:0097107)	1/5	0.0940107	0.359591	0	0	12.5673	29.7135	NRXN2
grp1	Protein Import (GO:0017038)	1/5	0.0940107	0.359591	0	0	12.5673	29.7135	LAMP2
grp1	Protein Targeting To Vacuole Involved In Autophagy (GO:0071211)	1/5	0.0940107	0.359591	0	0	12.5673	29.7135	LAMP2
grp1	Regulation Of T-helper 17 Cell Lineage Commitment (GO:2000328)	1/5	0.0940107	0.359591	0	0	12.5673	29.7135	LOXL3
grp1	Regulation Of Basement Membrane Organization (GO:0110011)	1/5	0.0940107	0.359591	0	0	12.5673	29.7135	LAMA2
grp1	Regulation Of cGMP-mediated Signaling (GO:0010752)	1/5	0.0940107	0.359591	0	0	12.5673	29.7135	THBS1
grp1	Neuron Projection Guidance (GO:0097485)	5/124	0.096308	0.363929	0	0	2.12152	4.96479	CXCL12;ARHGEF25;PALLD;SEMA3D;WNT5A
grp1	Peptide Metabolic Process (GO:0006518)	3/56	0.0964711	0.363929	0	0	2.85295	6.67165	MME;MGAT3;CPZ
grp1	Anterograde Trans-Synaptic Signaling (GO:0098916)	7/199	0.0964779	0.363929	0	0	1.84352	4.31096	GABRB1;CACNB4;SLC1A2;PMP22;SLC1A3;NRXN2;NTSR1
grp1	Activation Of Phospholipase C Activity (GO:0007202)	2/27	0.0971839	0.363929	0	0	4.02756	9.38884	LPAR1;ARHGAP6
grp1	Amino Acid Import Across Plasma Membrane (GO:0089718)	2/27	0.0971839	0.363929	0	0	4.02756	9.38884	SLC1A2;SLC1A3
grp1	Regulation Of Mitochondrial Fission (GO:0090140)	2/27	0.0971839	0.363929	0	0	4.02756	9.38884	INF2;DCN
grp1	Cardiac Muscle Cell Differentiation (GO:0055007)	2/27	0.0971839	0.363929	0	0	4.02756	9.38884	MYOCD;WT1
grp1	Respiratory Tube Development (GO:0030323)	2/27	0.0971839	0.363929	0	0	4.02756	9.38884	LOXL3;TCF21
grp1	Positive Regulation Of Response To Wounding (GO:1903036)	2/27	0.0971839	0.363929	0	0	4.02756	9.38884	CLDN1;MYLK
grp1	Regulation Of Androgen Receptor Signaling Pathway (GO:0060765)	2/27	0.0971839	0.363929	0	0	4.02756	9.38884	SFRP1;TCF21
grp1	Adenylate Cyclase-Modulating G Protein-Coupled Receptor Signaling Pathway (GO:0007188)	6/163	0.101015	0.363929	0	0	1.93088	4.42651	MC4R;GNA14;LPAR1;ADCY2;ADCY5;ADGRL3
grp1	Negative Regulation Of Cell Migration (GO:0030336)	6/163	0.101015	0.363929	0	0	1.93088	4.42651	SFRP1;COL3A1;CDH11;EMILIN1;FGF2;PHLDB2
grp1	Regulation Of Platelet Activation (GO:0010543)	2/28	0.103359	0.363929	0	0	3.87245	8.78873	PDGFRA;PRKCA
grp1	Cell-Substrate Junction Assembly (GO:0007044)	2/28	0.103359	0.363929	0	0	3.87245	8.78873	CDH11;FN1
grp1	Diterpenoid Metabolic Process (GO:0016101)	2/28	0.103359	0.363929	0	0	3.87245	8.78873	RARRES2;LRP2
grp1	Membrane Fusion (GO:0061025)	2/28	0.103359	0.363929	0	0	3.87245	8.78873	DPP4;OTOF
grp1	Negative Regulation Of Actin Filament Bundle Assembly (GO:0032232)	2/28	0.103359	0.363929	0	0	3.87245	8.78873	ARHGAP6;PHLDB2
grp1	Regulation Of Bone Resorption (GO:0045124)	2/28	0.103359	0.363929	0	0	3.87245	8.78873	MC4R;PRKCA
grp1	Eye Development (GO:0001654)	3/58	0.104453	0.363929	0	0	2.74892	6.20987	WT1;COL5A2;FBN1
grp1	Glycosaminoglycan Biosynthetic Process (GO:0006024)	3/58	0.104453	0.363929	0	0	2.74892	6.20987	UGDH;CHSY1;ANGPT1
grp1	Muscle Organ Development (GO:0007517)	3/58	0.104453	0.363929	0	0	2.74892	6.20987	SGCE;LAMA2;TCF21
grp1	Chordate Embryonic Development (GO:0043009)	3/59	0.108538	0.363929	0	0	2.6997	5.99509	WNT5A;SULF2;FGFR1
grp1	Regulation Of Establishment Of Planar Polarity (GO:0090175)	2/29	0.109637	0.363929	0	0	3.72884	8.24289	WNT5A;PRICKLE2
grp1	Cardiac Muscle Cell Action Potential (GO:0086001)	2/29	0.109637	0.363929	0	0	3.72884	8.24289	ATP1A2;CACNA1G
grp1	Chondrocyte Differentiation (GO:0002062)	2/29	0.109637	0.363929	0	0	3.72884	8.24289	WNT5B;SULF2
grp1	Response To Steroid Hormone (GO:0048545)	2/29	0.109637	0.363929	0	0	3.72884	8.24289	ATP1A2;THBS1
grp1	Maintenance Of Blood-Brain Barrier (GO:0035633)	2/29	0.109637	0.363929	0	0	3.72884	8.24289	LAMA2;CLDN1
grp1	Positive Regulation Of Calcium Ion Transport (GO:0051928)	2/29	0.109637	0.363929	0	0	3.72884	8.24289	CXCL12;MYLK
grp1	Regulation Of Blood Coagulation (GO:0030193)	2/29	0.109637	0.363929	0	0	3.72884	8.24289	EMILIN1;THBS1
grp1	Regulation Of Cytokine Production (GO:0001817)	6/167	0.110036	0.363929	0	0	1.88252	4.15463	C1QTNF3;IL33;TWSG1;BTN1A1;CCN4;DTX4
grp1	AV Node Cell Action Potential (GO:0086016)	1/6	0.111727	0.363929	0	0	10.0533	22.0338	CACNA1G
grp1	Regulation Of Collagen Fibril Organization (GO:1904026)	1/6	0.111727	0.363929	0	0	10.0533	22.0338	EMILIN1
grp1	Regulation Of Cortisol Biosynthetic Process (GO:2000064)	1/6	0.111727	0.363929	0	0	10.0533	22.0338	WNT4
grp1	Regulation Of Extracellular Matrix Assembly (GO:1901201)	1/6	0.111727	0.363929	0	0	10.0533	22.0338	EMILIN1
grp1	Regulation Of Glial Cell Apoptotic Process (GO:0034350)	1/6	0.111727	0.363929	0	0	10.0533	22.0338	PRKCA
grp1	SA Node Cell Action Potential (GO:0086015)	1/6	0.111727	0.363929	0	0	10.0533	22.0338	CACNA1G
grp1	Aldehyde Biosynthetic Process (GO:0046184)	1/6	0.111727	0.363929	0	0	10.0533	22.0338	DDR2
grp1	Regulation Of Nuclease Activity (GO:0032069)	1/6	0.111727	0.363929	0	0	10.0533	22.0338	PDE3A
grp1	Regulation Of Respiratory System Process (GO:0044065)	1/6	0.111727	0.363929	0	0	10.0533	22.0338	TSHZ3
grp1	Cellular Hypotonic Response (GO:0071476)	1/6	0.111727	0.363929	0	0	10.0533	22.0338	MYLK
grp1	Regulation Of Smooth Muscle Cell Differentiation (GO:0051150)	1/6	0.111727	0.363929	0	0	10.0533	22.0338	MYOCD
grp1	Cellular Response To Gonadotropin Stimulus (GO:0071371)	1/6	0.111727	0.363929	0	0	10.0533	22.0338	WT1
grp1	Cellular Response To Hepatocyte Growth Factor Stimulus (GO:0035729)	1/6	0.111727	0.363929	0	0	10.0533	22.0338	HGF
grp1	Cellular Response To Histamine (GO:0071420)	1/6	0.111727	0.363929	0	0	10.0533	22.0338	GABRB1
grp1	Cellular Response To Monoamine Stimulus (GO:0071868)	1/6	0.111727	0.363929	0	0	10.0533	22.0338	TGM2
grp1	Regulation Of Transforming Growth Factor Beta1 Production (GO:0032908)	1/6	0.111727	0.363929	0	0	10.0533	22.0338	THBS1
grp1	Cellular Response To Prostaglandin E Stimulus (GO:0071380)	1/6	0.111727	0.363929	0	0	10.0533	22.0338	SFRP1
grp1	Citrulline Metabolic Process (GO:0000052)	1/6	0.111727	0.363929	0	0	10.0533	22.0338	DDAH2
grp1	Response To Cocaine (GO:0042220)	1/6	0.111727	0.363929	0	0	10.0533	22.0338	TGM2
grp1	Response To Hepatocyte Growth Factor (GO:0035728)	1/6	0.111727	0.363929	0	0	10.0533	22.0338	HGF
grp1	Dense Core Granule Cytoskeletal Transport (GO:0099519)	1/6	0.111727	0.363929	0	0	10.0533	22.0338	PPFIA2
grp1	Desmosome Organization (GO:0002934)	1/6	0.111727	0.363929	0	0	10.0533	22.0338	PRKCA
grp1	Development Of Primary Female Sexual Characteristics (GO:0046545)	1/6	0.111727	0.363929	0	0	10.0533	22.0338	NR2F2
grp1	Smooth Muscle Cell Migration (GO:0014909)	1/6	0.111727	0.363929	0	0	10.0533	22.0338	PARVA
grp1	Sulfur Amino Acid Catabolic Process (GO:0000098)	1/6	0.111727	0.363929	0	0	10.0533	22.0338	FMO1
grp1	Glucan Catabolic Process (GO:0009251)	1/6	0.111727	0.363929	0	0	10.0533	22.0338	MGAM
grp1	Vascular Associated Smooth Muscle Contraction (GO:0014829)	1/6	0.111727	0.363929	0	0	10.0533	22.0338	EDN3
grp1	Hepatocyte Growth Factor Receptor Signaling Pathway (GO:0048012)	1/6	0.111727	0.363929	0	0	10.0533	22.0338	HGF
grp1	Hypotonic Response (GO:0006971)	1/6	0.111727	0.363929	0	0	10.0533	22.0338	MYLK
grp1	Ketone Body Metabolic Process (GO:1902224)	1/6	0.111727	0.363929	0	0	10.0533	22.0338	HMGCL
grp1	Leucine Metabolic Process (GO:0006551)	1/6	0.111727	0.363929	0	0	10.0533	22.0338	HMGCL
grp1	Macrophage Derived Foam Cell Differentiation (GO:0010742)	1/6	0.111727	0.363929	0	0	10.0533	22.0338	WNT5A
grp1	Macropinocytosis (GO:0044351)	1/6	0.111727	0.363929	0	0	10.0533	22.0338	RAB34
grp1	Mitotic Nuclear Membrane Disassembly (GO:0007077)	1/6	0.111727	0.363929	0	0	10.0533	22.0338	PRKCA
grp1	Negative Regulation Of CD4-positive, Alpha-Beta T Cell Proliferation (GO:2000562)	1/6	0.111727	0.363929	0	0	10.0533	22.0338	TWSG1
grp1	Negative Regulation Of Blood Vessel Endothelial Cell Proliferation Involved In Sprouting Angiogenesis (GO:1903588)	1/6	0.111727	0.363929	0	0	10.0533	22.0338	THBS1
grp1	Negative Regulation Of Dendritic Cell Apoptotic Process (GO:2000669)	1/6	0.111727	0.363929	0	0	10.0533	22.0338	CXCL12
grp1	Negative Regulation Of Lymphocyte Differentiation (GO:0045620)	1/6	0.111727	0.363929	0	0	10.0533	22.0338	SFRP1
grp1	Negative Regulation Of Plasminogen Activation (GO:0010757)	1/6	0.111727	0.363929	0	0	10.0533	22.0338	THBS1
grp1	Negative Regulation Of Ruffle Assembly (GO:1900028)	1/6	0.111727	0.363929	0	0	10.0533	22.0338	ARHGAP24
grp1	Negative Regulation Of Steroid Metabolic Process (GO:0045939)	1/6	0.111727	0.363929	0	0	10.0533	22.0338	WNT4
grp1	Neurotrophin TRK Receptor Signaling Pathway (GO:0048011)	1/6	0.111727	0.363929	0	0	10.0533	22.0338	NTRK1
grp1	Norepinephrine Biosynthetic Process (GO:0042421)	1/6	0.111727	0.363929	0	0	10.0533	22.0338	HAND2
grp1	Phospholipase C-activating Dopamine Receptor Signaling Pathway (GO:0060158)	1/6	0.111727	0.363929	0	0	10.0533	22.0338	GNA14
grp1	Positive Regulation Of Blood Circulation (GO:1903524)	1/6	0.111727	0.363929	0	0	10.0533	22.0338	ATP1A2
grp1	Positive Regulation Of Cysteine-Type Endopeptidase Activity Involved In Apoptotic Signaling Pathway (GO:2001269)	1/6	0.111727	0.363929	0	0	10.0533	22.0338	GSN
grp1	Positive Regulation Of Fibroblast Apoptotic Process (GO:2000271)	1/6	0.111727	0.363929	0	0	10.0533	22.0338	SFRP1
grp1	Positive Regulation Of Gliogenesis (GO:0014015)	1/6	0.111727	0.363929	0	0	10.0533	22.0338	LRP2
grp1	Positive Regulation Of Lipopolysaccharide-Mediated Signaling Pathway (GO:0031666)	1/6	0.111727	0.363929	0	0	10.0533	22.0338	PRKCA
grp1	Positive Regulation Of Membrane Depolarization (GO:1904181)	1/6	0.111727	0.363929	0	0	10.0533	22.0338	DCN
grp1	Protein Catabolic Process In The Vacuole (GO:0007039)	1/6	0.111727	0.363929	0	0	10.0533	22.0338	LAMP2
grp1	Receptor-Mediated Virion Attachment To Host Cell (GO:0046813)	1/6	0.111727	0.363929	0	0	10.0533	22.0338	DPP4
grp1	Regulation Of Aldosterone Biosynthetic Process (GO:0032347)	1/6	0.111727	0.363929	0	0	10.0533	22.0338	WNT4
grp1	Transmembrane Receptor Protein Serine/Threonine Kinase Signaling Pathway (GO:0007178)	5/130	0.111795	0.363929	0	0	2.01907	4.42395	TWSG1;COL3A1;TGFB1I1;WFIKKN2;LTBP2
grp1	Negative Regulation Of Cell Differentiation (GO:0045596)	7/207	0.112458	0.364867	0	0	1.76905	3.86569	SFRP1;MYOCD;TCF23;WNT5A;COL5A2;TWIST1;SOSTDC1
grp1	Peptidyl-Lysine Modification (GO:0018205)	4/94	0.112481	0.364867	0	0	2.24163	4.8979	LOX;LOXL3;LOXL4;LOXL1
grp1	Positive Regulation Of Phagocytosis (GO:0050766)	3/60	0.112685	0.364884	0	0	2.6522	5.79017	COLEC10;ANO6;MERTK
grp1	Cell Junction Assembly (GO:0034329)	4/95	0.115725	0.371729	0	0	2.21688	4.78079	CDH11;FN1;NRXN2;ADGRL3
grp1	Negative Regulation Of Myeloid Leukocyte Differentiation (GO:0002762)	2/30	0.116014	0.371729	0	0	3.59548	7.74484	LRRC17;FBN1
grp1	Negative Regulation Of Peptidyl-Tyrosine Phosphorylation (GO:0050732)	2/30	0.116014	0.371729	0	0	3.59548	7.74484	SOCS3;SFRP1
grp1	Positive Regulation Of Cell Communication (GO:0010647)	2/30	0.116014	0.371729	0	0	3.59548	7.74484	EDN3;SOX11
grp1	Positive Regulation Of Lipid Kinase Activity (GO:0090218)	2/30	0.116014	0.371729	0	0	3.59548	7.74484	PDGFRA;FGF2
grp1	Prostaglandin Metabolic Process (GO:0006693)	2/30	0.116014	0.371729	0	0	3.59548	7.74484	PTGIS;CYP2S1
grp1	Regulation Of Cell Population Proliferation (GO:0042127)	20/766	0.116841	0.373729	0	0	1.3631	2.92649	NTRK1;PDGFRA;EGLN3;MYOCD;EDN3;TGFB1I1;FN1;P3H2;EMP2;FGF2;THBS1;HOXC10;PGF;DPP4;SFRP1;WT1;COL4A3;EMILIN1;IGFBP6;FGFR1
grp1	Regulation Of Extrinsic Apoptotic Signaling Pathway Via Death Domain Receptors (GO:1902041)	2/31	0.122481	0.374644	0	0	3.47132	7.28908	SFRP1;THBS1
grp1	Negative Regulation Of Chemotaxis (GO:0050922)	2/31	0.122481	0.374644	0	0	3.47132	7.28908	SEMA3D;THBS1
grp1	Negative Regulation Of Intracellular Steroid Hormone Receptor Signaling Pathway (GO:0033144)	2/31	0.122481	0.374644	0	0	3.47132	7.28908	SFRP1;TCF21
grp1	Phospholipid Translocation (GO:0045332)	2/31	0.122481	0.374644	0	0	3.47132	7.28908	PLSCR4;ANO6
grp1	Positive Regulation Of Rho Protein Signal Transduction (GO:0035025)	2/31	0.122481	0.374644	0	0	3.47132	7.28908	COL3A1;LPAR1
grp1	Positive Regulation Of Extrinsic Apoptotic Signaling Pathway (GO:2001238)	2/31	0.122481	0.374644	0	0	3.47132	7.28908	SFRP1;THBS1
grp1	Positive Regulation Of Mononuclear Cell Migration (GO:0071677)	2/31	0.122481	0.374644	0	0	3.47132	7.28908	CXCL12;ANO6
grp1	Protein Polymerization (GO:0051258)	3/63	0.125476	0.374644	0	0	2.5192	5.22896	INF2;GSN;ARHGAP6
grp1	Purine Ribonucleoside Triphosphate Metabolic Process (GO:0009205)	2/32	0.129034	0.374644	0	0	3.35544	6.87086	ATP1A2;MYH7
grp1	Regulation Of Calcium Ion Transmembrane Transporter Activity (GO:1901019)	2/32	0.129034	0.374644	0	0	3.35544	6.87086	JPH4;CACNB4
grp1	T-helper 17 Cell Lineage Commitment (GO:0072540)	1/7	0.129098	0.374644	0	0	8.37735	17.15	SOCS3
grp1	UV Protection (GO:0009650)	1/7	0.129098	0.374644	0	0	8.37735	17.15	MFAP4
grp1	Arginine Catabolic Process (GO:0006527)	1/7	0.129098	0.374644	0	0	8.37735	17.15	DDAH2
grp1	Axon Ensheathment In Central Nervous System (GO:0032291)	1/7	0.129098	0.374644	0	0	8.37735	17.15	MYRF
grp1	Regulation Of Vascular Wound Healing (GO:0061043)	1/7	0.129098	0.374644	0	0	8.37735	17.15	FOXC2
grp1	Regulation Of Wound Healing, Spreading Of Epidermal Cells (GO:1903689)	1/7	0.129098	0.374644	0	0	8.37735	17.15	PHLDB2
grp1	Response To Auditory Stimulus (GO:0010996)	1/7	0.129098	0.374644	0	0	8.37735	17.15	ATP1A2
grp1	Coronary Vasculature Development (GO:0060976)	1/7	0.129098	0.374644	0	0	8.37735	17.15	MYOCD
grp1	Response To Hydroperoxide (GO:0033194)	1/7	0.129098	0.374644	0	0	8.37735	17.15	GPX3
grp1	Sinoatrial Node Development (GO:0003163)	1/7	0.129098	0.374644	0	0	8.37735	17.15	CACNA1G
grp1	Spleen Development (GO:0048536)	1/7	0.129098	0.374644	0	0	8.37735	17.15	TCF21
grp1	Foam Cell Differentiation (GO:0090077)	1/7	0.129098	0.374644	0	0	8.37735	17.15	WNT5A
grp1	Taurine Metabolic Process (GO:0019530)	1/7	0.129098	0.374644	0	0	8.37735	17.15	FMO1
grp1	Venous Blood Vessel Development (GO:0060841)	1/7	0.129098	0.374644	0	0	8.37735	17.15	CCBE1
grp1	Kidney Epithelium Development (GO:0072073)	1/7	0.129098	0.374644	0	0	8.37735	17.15	WT1
grp1	Kidney Mesenchyme Development (GO:0072074)	1/7	0.129098	0.374644	0	0	8.37735	17.15	WT1
grp1	Lens Fiber Cell Development (GO:0070307)	1/7	0.129098	0.374644	0	0	8.37735	17.15	WNT5B
grp1	Lymphatic Endothelial Cell Differentiation (GO:0060836)	1/7	0.129098	0.374644	0	0	8.37735	17.15	NR2F2
grp1	Negative Regulation Of SMAD Protein Signal Transduction (GO:0060392)	1/7	0.129098	0.374644	0	0	8.37735	17.15	CILP
grp1	Negative Regulation Of T-helper 17 Cell Differentiation (GO:2000320)	1/7	0.129098	0.374644	0	0	8.37735	17.15	LOXL3
grp1	Negative Regulation Of Amyloid-Beta Clearance (GO:1900222)	1/7	0.129098	0.374644	0	0	8.37735	17.15	MYOCD
grp1	Negative Regulation Of Glial Cell Apoptotic Process (GO:0034351)	1/7	0.129098	0.374644	0	0	8.37735	17.15	PRKCA
grp1	Negative Regulation Of Inflammatory Response To Wounding (GO:0106015)	1/7	0.129098	0.374644	0	0	8.37735	17.15	IL33
grp1	Negative Regulation Of Intracellular Transport (GO:0032387)	1/7	0.129098	0.374644	0	0	8.37735	17.15	ARHGAP8
grp1	Negative Regulation Of Leukocyte Proliferation (GO:0070664)	1/7	0.129098	0.374644	0	0	8.37735	17.15	IL33
grp1	Negative Regulation Of Macrophage Migration (GO:1905522)	1/7	0.129098	0.374644	0	0	8.37735	17.15	EMILIN1
grp1	Negative Regulation Of Muscle Cell Differentiation (GO:0051148)	1/7	0.129098	0.374644	0	0	8.37735	17.15	TCF23
grp1	Negative Regulation Of Neural Precursor Cell Proliferation (GO:2000178)	1/7	0.129098	0.374644	0	0	8.37735	17.15	WNT5A
grp1	Negative Regulation Of Nitric Oxide Biosynthetic Process (GO:0045019)	1/7	0.129098	0.374644	0	0	8.37735	17.15	PTGIS
grp1	Negative Regulation Of Nitric Oxide Metabolic Process (GO:1904406)	1/7	0.129098	0.374644	0	0	8.37735	17.15	PTGIS
grp1	Negative Regulation Of Osteoblast Proliferation (GO:0033689)	1/7	0.129098	0.374644	0	0	8.37735	17.15	SFRP1
grp1	Negative Regulation Of Striated Muscle Cell Apoptotic Process (GO:0010664)	1/7	0.129098	0.374644	0	0	8.37735	17.15	HAND2
grp1	Neuroepithelial Cell Differentiation (GO:0060563)	1/7	0.129098	0.374644	0	0	8.37735	17.15	SOX11
grp1	Neuron Projection Arborization (GO:0140058)	1/7	0.129098	0.374644	0	0	8.37735	17.15	LRP2
grp1	Nucleobase-Containing Small Molecule Interconversion (GO:0015949)	1/7	0.129098	0.374644	0	0	8.37735	17.15	AK5
grp1	Plasma Membrane Phospholipid Scrambling (GO:0017121)	1/7	0.129098	0.374644	0	0	8.37735	17.15	PLSCR4
grp1	Positive Regulation Of Calcium Ion Import (GO:0090280)	1/7	0.129098	0.374644	0	0	8.37735	17.15	CXCL12
grp1	Positive Regulation Of Cardiac Epithelial To Mesenchymal Transition (GO:0062043)	1/7	0.129098	0.374644	0	0	8.37735	17.15	EMP2
grp1	Positive Regulation Of Epithelial Tube Formation (GO:1905278)	1/7	0.129098	0.374644	0	0	8.37735	17.15	FGF2
grp1	Positive Regulation Of Execution Phase Of Apoptosis (GO:1900119)	1/7	0.129098	0.374644	0	0	8.37735	17.15	PTGIS
grp1	Positive Regulation Of Extracellular Matrix Disassembly (GO:0090091)	1/7	0.129098	0.374644	0	0	8.37735	17.15	DDR2
grp1	Positive Regulation Of Neuron Projection Arborization (GO:0150012)	1/7	0.129098	0.374644	0	0	8.37735	17.15	WNT5A
grp1	Positive Regulation Of Vascular Endothelial Growth Factor Signaling Pathway (GO:1900748)	1/7	0.129098	0.374644	0	0	8.37735	17.15	CCBE1
grp1	Postsynapse Organization (GO:0099173)	1/7	0.129098	0.374644	0	0	8.37735	17.15	WNT5A
grp1	Postsynaptic Density Organization (GO:0097106)	1/7	0.129098	0.374644	0	0	8.37735	17.15	NRXN2
grp1	Postsynaptic Membrane Assembly (GO:0097104)	1/7	0.129098	0.374644	0	0	8.37735	17.15	NRXN2
grp1	Regulation Of CD4-positive, Alpha-Beta T Cell Activation (GO:2000514)	1/7	0.129098	0.374644	0	0	8.37735	17.15	TWSG1
grp1	Regulation Of Apoptotic Cell Clearance (GO:2000425)	1/7	0.129098	0.374644	0	0	8.37735	17.15	TGM2
grp1	Negative Regulation Of Programmed Cell Death (GO:0043069)	11/381	0.129166	0.374644	0	0	1.50518	3.08059	NTRK1;SOCS3;SFRP1;ANGPT1;WT1;DDAH2;HGF;WNT5A;LRP2;THBS1;NTSR1
grp1	Positive Regulation Of DNA Biosynthetic Process (GO:2000573)	3/65	0.134279	0.383827	0	0	2.43769	4.89447	GINS2;HGF;FGF2
grp1	Carboxylic Acid Metabolic Process (GO:0019752)	2/33	0.135667	0.383827	0	0	3.24704	6.48612	PTGIS;CYP2S1
grp1	Cardiac Muscle Contraction (GO:0060048)	2/33	0.135667	0.383827	0	0	3.24704	6.48612	GSN;MYH7
grp1	Regulation Of Sprouting Angiogenesis (GO:1903670)	2/33	0.135667	0.383827	0	0	3.24704	6.48612	FGF2;THBS1
grp1	Ventricular Cardiac Muscle Tissue Morphogenesis (GO:0055010)	2/33	0.135667	0.383827	0	0	3.24704	6.48612	LRP2;MYH7
grp1	Inositol Lipid-Mediated Signaling (GO:0048017)	2/33	0.135667	0.383827	0	0	3.24704	6.48612	PDGFRA;FGFR1
grp1	Negative Regulation Of Blood Vessel Endothelial Cell Migration (GO:0043537)	2/33	0.135667	0.383827	0	0	3.24704	6.48612	FGF2;THBS1
grp1	Negative Regulation Of Small Molecule Metabolic Process (GO:0062014)	2/33	0.135667	0.383827	0	0	3.24704	6.48612	C1QTNF3;WNT4
grp1	Positive Regulation Of DNA Binding (GO:0043388)	2/33	0.135667	0.383827	0	0	3.24704	6.48612	HAND2;TWIST1
grp1	Regulation Of Cell Adhesion Mediated By Integrin (GO:0033628)	2/33	0.135667	0.383827	0	0	3.24704	6.48612	DPP4;FOXC2
grp1	ATP Metabolic Process (GO:0046034)	2/34	0.142374	0.383827	0	0	3.1454	6.13134	ATP1A2;MYH7
grp1	Regulation Of Phosphatidylinositol 3-Kinase Activity (GO:0043551)	2/34	0.142374	0.383827	0	0	3.1454	6.13134	PDGFRA;FGF2
grp1	Cellular Response To Vascular Endothelial Growth Factor Stimulus (GO:0035924)	2/34	0.142374	0.383827	0	0	3.1454	6.13134	GAS1;PGF
grp1	Organophosphate Biosynthetic Process (GO:0090407)	2/34	0.142374	0.383827	0	0	3.1454	6.13134	FGF2;DDR2
grp1	Regulation Of DNA Biosynthetic Process (GO:2000278)	2/34	0.142374	0.383827	0	0	3.1454	6.13134	HGF;FGF2
grp1	Nervous System Development (GO:0007399)	12/433	0.143894	0.383827	0	0	1.44308	2.79767	NUMBL;GSN;FN1;LPAR1;PMP22;NRXN2;SOX11;LY6H;MERTK;FGF2;NBL1;ADGRL3
grp1	AMP Biosynthetic Process (GO:0006167)	1/8	0.14613	0.383827	0	0	7.18022	13.8094	APRT
grp1	Regulation Of Defense Response To Bacterium (GO:1900424)	1/8	0.14613	0.383827	0	0	7.18022	13.8094	EMILIN1
grp1	Regulation Of Dendritic Cell Antigen Processing And Presentation (GO:0002604)	1/8	0.14613	0.383827	0	0	7.18022	13.8094	THBS1
grp1	Regulation Of Fibroblast Apoptotic Process (GO:2000269)	1/8	0.14613	0.383827	0	0	7.18022	13.8094	SFRP1
grp1	Regulation Of Glial Cell Proliferation (GO:0060251)	1/8	0.14613	0.383827	0	0	7.18022	13.8094	SOX11
grp1	T Cell Mediated Cytotoxicity (GO:0001913)	1/8	0.14613	0.383827	0	0	7.18022	13.8094	EMP2
grp1	T-helper 17 Cell Differentiation (GO:0072539)	1/8	0.14613	0.383827	0	0	7.18022	13.8094	SOCS3
grp1	UDP-N-acetylglucosamine Biosynthetic Process (GO:0006048)	1/8	0.14613	0.383827	0	0	7.18022	13.8094	GFPT2
grp1	Regulation Of Macrophage Migration (GO:1905521)	1/8	0.14613	0.383827	0	0	7.18022	13.8094	EMILIN1
grp1	Auditory Behavior (GO:0031223)	1/8	0.14613	0.383827	0	0	7.18022	13.8094	NRXN2
grp1	Regulation Of Podosome Assembly (GO:0071801)	1/8	0.14613	0.383827	0	0	7.18022	13.8094	GSN
grp1	Regulation Of Protein Localization To Early Endosome (GO:1902965)	1/8	0.14613	0.383827	0	0	7.18022	13.8094	MGAT3
grp1	Cardioblast Differentiation (GO:0010002)	1/8	0.14613	0.383827	0	0	7.18022	13.8094	MYOCD
grp1	Cell Surface Pattern Recognition Receptor Signaling Pathway (GO:0002752)	1/8	0.14613	0.383827	0	0	7.18022	13.8094	COLEC10
grp1	Regulation Of Skeletal Muscle Cell Differentiation (GO:2001014)	1/8	0.14613	0.383827	0	0	7.18022	13.8094	MYOCD
grp1	Cilium Movement Involved In Cell Motility (GO:0060294)	1/8	0.14613	0.383827	0	0	7.18022	13.8094	TEKT2
grp1	Cobalamin Transport (GO:0015889)	1/8	0.14613	0.383827	0	0	7.18022	13.8094	LRP2
grp1	Cyclooxygenase Pathway (GO:0019371)	1/8	0.14613	0.383827	0	0	7.18022	13.8094	PTGIS
grp1	Response To Leptin (GO:0044321)	1/8	0.14613	0.383827	0	0	7.18022	13.8094	LRP2
grp1	Dehydroascorbic Acid Transport (GO:0070837)	1/8	0.14613	0.383827	0	0	7.18022	13.8094	SLC2A4
grp1	Response To Magnesium Ion (GO:0032026)	1/8	0.14613	0.383827	0	0	7.18022	13.8094	THBS1
grp1	Response To Vitamin D (GO:0033280)	1/8	0.14613	0.383827	0	0	7.18022	13.8094	SFRP1
grp1	Sensory Organ Morphogenesis (GO:0090596)	1/8	0.14613	0.383827	0	0	7.18022	13.8094	COL5A2
grp1	Endochondral Ossification (GO:0001958)	1/8	0.14613	0.383827	0	0	7.18022	13.8094	COL13A1
grp1	Somite Development (GO:0061053)	1/8	0.14613	0.383827	0	0	7.18022	13.8094	LOXL3
grp1	Epithelial To Mesenchymal Transition Involved In Endocardial Cushion Formation (GO:0003198)	1/8	0.14613	0.383827	0	0	7.18022	13.8094	SNAI1
grp1	Tricarboxylic Acid Metabolic Process (GO:0072350)	1/8	0.14613	0.383827	0	0	7.18022	13.8094	IDH2
grp1	Vascular Associated Smooth Muscle Cell Differentiation (GO:0035886)	1/8	0.14613	0.383827	0	0	7.18022	13.8094	MYOCD
grp1	Hyaluronan Catabolic Process (GO:0030214)	1/8	0.14613	0.383827	0	0	7.18022	13.8094	FGF2
grp1	Intestinal Epithelial Cell Differentiation (GO:0060575)	1/8	0.14613	0.383827	0	0	7.18022	13.8094	GATA5
grp1	Learned Vocalization Behavior Or Vocal Learning (GO:0098598)	1/8	0.14613	0.383827	0	0	7.18022	13.8094	NRXN2
grp1	Maintenance Of Apical/Basal Cell Polarity (GO:0035090)	1/8	0.14613	0.383827	0	0	7.18022	13.8094	CRB2
grp1	Maintenance Of Epithelial Cell Apical/Basal Polarity (GO:0045199)	1/8	0.14613	0.383827	0	0	7.18022	13.8094	CRB2
grp1	Negative Regulation Of cAMP-mediated Signaling (GO:0043951)	1/8	0.14613	0.383827	0	0	7.18022	13.8094	PDE3A
grp1	Negative Regulation Of Glycoprotein Biosynthetic Process (GO:0010561)	1/8	0.14613	0.383827	0	0	7.18022	13.8094	ITM2A
grp1	Negative Regulation Of Transporter Activity (GO:0032410)	1/8	0.14613	0.383827	0	0	7.18022	13.8094	TWIST1
grp1	Neuronal Action Potential (GO:0019228)	1/8	0.14613	0.383827	0	0	7.18022	13.8094	KCNMB2
grp1	Nuclear Membrane Disassembly (GO:0051081)	1/8	0.14613	0.383827	0	0	7.18022	13.8094	PRKCA
grp1	Positive Regulation Of Fatty Acid Beta-Oxidation (GO:0032000)	1/8	0.14613	0.383827	0	0	7.18022	13.8094	TWIST1
grp1	Positive Regulation Of Macrophage Cytokine Production (GO:0060907)	1/8	0.14613	0.383827	0	0	7.18022	13.8094	WNT5A
grp1	Positive Regulation Of Mitochondrial Calcium Ion Concentration (GO:0051561)	1/8	0.14613	0.383827	0	0	7.18022	13.8094	TGM2
grp1	Positive Regulation Of Monocyte Chemotactic Protein-1 Production (GO:0071639)	1/8	0.14613	0.383827	0	0	7.18022	13.8094	TWIST1
grp1	Positive Regulation Of Opsonization (GO:1903028)	1/8	0.14613	0.383827	0	0	7.18022	13.8094	COLEC10
grp1	Positive Regulation Of Protein Kinase C Signaling (GO:0090037)	1/8	0.14613	0.383827	0	0	7.18022	13.8094	WNT5A
grp1	Positive Regulation Of Protein Localization To Early Endosome (GO:1902966)	1/8	0.14613	0.383827	0	0	7.18022	13.8094	MGAT3
grp1	Positive Regulation Of Protein Localization To Endosome (GO:1905668)	1/8	0.14613	0.383827	0	0	7.18022	13.8094	MGAT3
grp1	Protein Hexamerization (GO:0034214)	1/8	0.14613	0.383827	0	0	7.18022	13.8094	UGDH
grp1	Regulation Of DNA Methylation (GO:0044030)	1/8	0.14613	0.383827	0	0	7.18022	13.8094	WT1
grp1	Regulation Of DNA-templated Transcription Initiation (GO:2000142)	1/8	0.14613	0.383827	0	0	7.18022	13.8094	TWIST1
grp1	Regulation Of Cell Killing (GO:0031341)	1/8	0.14613	0.383827	0	0	7.18022	13.8094	CFH
grp1	Neuropeptide Signaling Pathway (GO:0007218)	3/68	0.147869	0.385381	0	0	2.32482	4.44374	NXPH3;ECEL1;NTSR1
grp1	Action Potential (GO:0001508)	2/35	0.149149	0.385381	0	0	3.04993	5.80345	GNA14;KCNMB2
grp1	Regulation Of Regulated Secretory Pathway (GO:1903305)	2/35	0.149149	0.385381	0	0	3.04993	5.80345	RAB15;SYT13
grp1	Platelet Aggregation (GO:0070527)	2/35	0.149149	0.385381	0	0	3.04993	5.80345	PDGFRA;CSRP1
grp1	Positive Regulation Of Mitotic Nuclear Division (GO:0045840)	2/35	0.149149	0.385381	0	0	3.04993	5.80345	CDC23;EDN3
grp1	Cellular Response To Organonitrogen Compound (GO:0071417)	4/105	0.1503	0.385381	0	0	1.99637	3.78336	SFRP1;GABRB1;WT1;PDE3A
grp1	Regulation Of Apoptotic Process (GO:0042981)	18/705	0.151552	0.385381	0	0	1.32915	2.50787	NTRK1;EGLN3;ANGPT1;HGF;WNT5A;ANO6;LRP2;THBS1;IFIT2;SOCS3;SFRP1;WT1;DDAH2;GAS1;EMILIN1;APBB1;NTSR1;TGM2
grp1	Regulation Of DNA-templated Transcription (GO:0006355)	44/1922	0.15236	0.385381	0	0	1.19718	2.25251	USP13;FOXC2;NFIX;MYRF;TSHZ3;SPIN4;TGFB1I1;TCF23;TSHZ2;LOXL3;TCF21;TWIST1;HR;HOXD11;HOXD10;FGF2;HOXC10;LBH;ALX4;HOXC4;APBB1;HOXC9;MSC;HOXC8;PKNOX2;TEAD3;WNT4;FZD1;MGAM;MYOCD;PRRX2;WNT5A;NR2F2;KLF15;FOXP2;HIC1;EID1;SFRP1;WT1;HAND2;SNAI1;PGR;HOXD9;ZBTB8B
grp1	DNA-templated DNA Replication (GO:0006261)	3/69	0.152494	0.385381	0	0	2.28948	4.30566	GINS2;POLE2;REV3L
grp1	Cellular Response To Calcium Ion (GO:0071277)	3/69	0.152494	0.385381	0	0	2.28948	4.30566	CPNE8;WNT5A;SYT13
grp1	Positive Regulation Of Protein Modification Process (GO:0031401)	7/225	0.153096	0.385381	0	0	1.62148	3.04301	NTRK1;ANGPT1;HGF;RARRES2;PELI2;FGF2;PGF
grp1	Blood Vessel Diameter Maintenance (GO:0097746)	2/36	0.155988	0.385381	0	0	2.96008	5.49976	EDN3;KCNMB2
grp1	Regulation Of Receptor Internalization (GO:0002090)	2/36	0.155988	0.385381	0	0	2.96008	5.49976	ANGPT1;WDR54
grp1	Substrate Adhesion-Dependent Cell Spreading (GO:0034446)	2/36	0.155988	0.385381	0	0	2.96008	5.49976	FN1;PARVA
grp1	Neural Crest Cell Migration (GO:0001755)	2/36	0.155988	0.385381	0	0	2.96008	5.49976	SEMA3D;FN1
grp1	Sulfur Compound Biosynthetic Process (GO:0044272)	3/70	0.157165	0.385381	0	0	2.25519	4.17314	UGDH;CHSY1;ANGPT1
grp1	Negative Regulation Of Epithelial Cell Proliferation (GO:0050680)	3/70	0.157165	0.385381	0	0	2.25519	4.17314	SFRP1;NR2F2;THBS1
grp1	Positive Regulation Of Protein Transport (GO:0051222)	3/70	0.157165	0.385381	0	0	2.25519	4.17314	APBB1;MYH10;EXPH5
grp1	Negative Regulation Of Response To External Stimulus (GO:0032102)	5/146	0.15838	0.385381	0	0	1.78848	3.29575	C1QTNF3;PTGIS;DTX4;FGF2;AJAP1
grp1	Positive Regulation Of DNA Metabolic Process (GO:0051054)	4/108	0.161366	0.385381	0	0	1.93848	3.53594	GINS2;WT1;HGF;FGF2
grp1	Positive Regulation Of Cell-Substrate Adhesion (GO:0010811)	3/71	0.16188	0.385381	0	0	2.22191	4.04588	SFRP1;FN1;EMP2
grp1	Regulation Of Cellular Response To Oxidative Stress (GO:1900407)	1/9	0.16283	0.385381	0	0	6.28237	11.4028	FBLN5
grp1	Regulation Of Complement Activation (GO:0030449)	1/9	0.16283	0.385381	0	0	6.28237	11.4028	CFH
grp1	Regulation Of Complement-Dependent Cytotoxicity (GO:1903659)	1/9	0.16283	0.385381	0	0	6.28237	11.4028	CFH
grp1	Regulation Of Dendritic Cell Apoptotic Process (GO:2000668)	1/9	0.16283	0.385381	0	0	6.28237	11.4028	CXCL12
grp1	NAD Biosynthesis Via Nicotinamide Riboside Salvage Pathway (GO:0034356)	1/9	0.16283	0.385381	0	0	6.28237	11.4028	PTGIS
grp1	SNARE Complex Assembly (GO:0035493)	1/9	0.16283	0.385381	0	0	6.28237	11.4028	VAMP4
grp1	Regulation Of Inflammatory Response To Wounding (GO:0106014)	1/9	0.16283	0.385381	0	0	6.28237	11.4028	IL33
grp1	Amino Sugar Biosynthetic Process (GO:0046349)	1/9	0.16283	0.385381	0	0	6.28237	11.4028	GFPT2
grp1	Amino Sugar Metabolic Process (GO:0006040)	1/9	0.16283	0.385381	0	0	6.28237	11.4028	GFPT2
grp1	Axon Regeneration (GO:0031103)	1/9	0.16283	0.385381	0	0	6.28237	11.4028	NREP
grp1	Biomineral Tissue Development (GO:0031214)	1/9	0.16283	0.385381	0	0	6.28237	11.4028	DDR2
grp1	Regulation Of Postsynaptic Neurotransmitter Receptor Activity (GO:0098962)	1/9	0.16283	0.385381	0	0	6.28237	11.4028	BEGAIN
grp1	Calcium Ion Transport Into Cytosol (GO:0060402)	1/9	0.16283	0.385381	0	0	6.28237	11.4028	JPH4
grp1	Camera-Type Eye Morphogenesis (GO:0048593)	1/9	0.16283	0.385381	0	0	6.28237	11.4028	TENM3
grp1	Cellular Response To Prostaglandin Stimulus (GO:0071379)	1/9	0.16283	0.385381	0	0	6.28237	11.4028	SFRP1
grp1	Response To Histamine (GO:0034776)	1/9	0.16283	0.385381	0	0	6.28237	11.4028	GABRB1
grp1	Dopamine Transport (GO:0015872)	1/9	0.16283	0.385381	0	0	6.28237	11.4028	TGM2
grp1	Embryonic Eye Morphogenesis (GO:0048048)	1/9	0.16283	0.385381	0	0	6.28237	11.4028	FBN1
grp1	Smooth Muscle Tissue Development (GO:0048745)	1/9	0.16283	0.385381	0	0	6.28237	11.4028	MYLK
grp1	Excitatory Synapse Assembly (GO:1904861)	1/9	0.16283	0.385381	0	0	6.28237	11.4028	WNT5A
grp1	Fructose 6-Phosphate Metabolic Process (GO:0006002)	1/9	0.16283	0.385381	0	0	6.28237	11.4028	GFPT2
grp1	Granulocyte Migration (GO:0097530)	1/9	0.16283	0.385381	0	0	6.28237	11.4028	EMP2
grp1	Vasoconstriction (GO:0042310)	1/9	0.16283	0.385381	0	0	6.28237	11.4028	EDN3
grp1	Hematopoietic Stem Cell Differentiation (GO:0060218)	1/9	0.16283	0.385381	0	0	6.28237	11.4028	SFRP1
grp1	Wound Healing, Spreading Of Epidermal Cells (GO:0035313)	1/9	0.16283	0.385381	0	0	6.28237	11.4028	ARHGAP24
grp1	Mesenchymal To Epithelial Transition (GO:0060231)	1/9	0.16283	0.385381	0	0	6.28237	11.4028	WT1
grp1	Morphogenesis Of An Epithelial Sheet (GO:0002011)	1/9	0.16283	0.385381	0	0	6.28237	11.4028	SOX11
grp1	Muscle Cell Fate Commitment (GO:0042693)	1/9	0.16283	0.385381	0	0	6.28237	11.4028	WT1
grp1	Myelin Assembly (GO:0032288)	1/9	0.16283	0.385381	0	0	6.28237	11.4028	PMP22
grp1	Myelin Maintenance (GO:0043217)	1/9	0.16283	0.385381	0	0	6.28237	11.4028	MYRF
grp1	Negative Regulation Of Alpha-Beta T Cell Proliferation (GO:0046642)	1/9	0.16283	0.385381	0	0	6.28237	11.4028	TWSG1
grp1	Negative Regulation Of Leukocyte Migration (GO:0002686)	1/9	0.16283	0.385381	0	0	6.28237	11.4028	EMILIN1
grp1	Negative Regulation Of Phosphatidylinositol 3-Kinase Signaling (GO:0014067)	1/9	0.16283	0.385381	0	0	6.28237	11.4028	TWIST1
grp1	Negative Regulation Of Protein Maturation (GO:1903318)	1/9	0.16283	0.385381	0	0	6.28237	11.4028	GAS1
grp1	Negative Regulation Of Transforming Growth Factor Beta Production (GO:0071635)	1/9	0.16283	0.385381	0	0	6.28237	11.4028	FN1
grp1	Negative Regulation Of Tyrosine Phosphorylation Of STAT Protein (GO:0042532)	1/9	0.16283	0.385381	0	0	6.28237	11.4028	SOCS3
grp1	Negative Regulation Of Vascular Endothelial Growth Factor Signaling Pathway (GO:1900747)	1/9	0.16283	0.385381	0	0	6.28237	11.4028	DCN
grp1	Nerve Growth Factor Signaling Pathway (GO:0038180)	1/9	0.16283	0.385381	0	0	6.28237	11.4028	NTRK1
grp1	Neuron Projection Regeneration (GO:0031102)	1/9	0.16283	0.385381	0	0	6.28237	11.4028	NREP
grp1	Pinocytosis (GO:0006907)	1/9	0.16283	0.385381	0	0	6.28237	11.4028	RAB34
grp1	Positive Regulation Of RNA Biosynthetic Process (GO:1902680)	1/9	0.16283	0.385381	0	0	6.28237	11.4028	GINS2
grp1	Positive Regulation Of Cardiocyte Differentiation (GO:1905209)	1/9	0.16283	0.385381	0	0	6.28237	11.4028	MYOCD
grp1	Positive Regulation Of Hippo Signaling (GO:0035332)	1/9	0.16283	0.385381	0	0	6.28237	11.4028	SOX11
grp1	Positive Regulation Of Lipase Activity (GO:0060193)	1/9	0.16283	0.385381	0	0	6.28237	11.4028	FGFR1
grp1	Positive Regulation Of Phagocytosis, Engulfment (GO:0060100)	1/9	0.16283	0.385381	0	0	6.28237	11.4028	ANO6
grp1	Positive Regulation Of Smooth Muscle Contraction (GO:0045987)	1/9	0.16283	0.385381	0	0	6.28237	11.4028	MYOCD
grp1	Protein O-linked Glycosylation Via Serine (GO:0018242)	1/9	0.16283	0.385381	0	0	6.28237	11.4028	POGLUT3
grp1	Regulation Of CD4-positive, Alpha-Beta T Cell Proliferation (GO:2000561)	1/9	0.16283	0.385381	0	0	6.28237	11.4028	TWSG1
grp1	Regulation Of Actin Filament Length (GO:0030832)	1/9	0.16283	0.385381	0	0	6.28237	11.4028	CXCL12
grp1	Regulation Of Animal Organ Morphogenesis (GO:2000027)	1/9	0.16283	0.385381	0	0	6.28237	11.4028	WT1
grp1	Regulation Of Cardiac Muscle Cell Differentiation (GO:2000725)	1/9	0.16283	0.385381	0	0	6.28237	11.4028	MYOCD
grp1	Regulation Of Cell-Cell Adhesion Mediated By Integrin (GO:0033632)	1/9	0.16283	0.385381	0	0	6.28237	11.4028	DPP4
grp1	Regulation Of Sodium Ion Transmembrane Transporter Activity (GO:2000649)	2/37	0.162885	0.385381	0	0	2.87536	5.21795	NETO1;FXYD7
grp1	Regulation Of Vascular Associated Smooth Muscle Cell Proliferation (GO:1904705)	2/37	0.162885	0.385381	0	0	2.87536	5.21795	MMP2;FGF2
grp1	Muscle Cell Differentiation (GO:0042692)	2/37	0.162885	0.385381	0	0	2.87536	5.21795	MYOCD;WNT5B
grp1	Positive Regulation Of Signaling (GO:0023056)	2/37	0.162885	0.385381	0	0	2.87536	5.21795	EDN3;SOX11
grp1	Cellular Response To Salt (GO:1902075)	4/109	0.16512	0.390167	0	0	1.91992	3.45794	CPNE8;WNT5A;SYT13;TGM2
grp1	Adenylate Cyclase-Activating G Protein-Coupled Receptor Signaling Pathway (GO:0007189)	4/110	0.168905	0.398597	0	0	1.90171	3.38204	MC4R;ADCY2;ADCY5;ADGRL3
grp1	Import Into Cell (GO:0098657)	2/38	0.169835	0.399253	0	0	2.79534	4.95594	SLC1A3;LRP2
grp1	Membrane Assembly (GO:0071709)	2/38	0.169835	0.399253	0	0	2.79534	4.95594	NRXN2;EMP2
grp1	Positive Regulation Of Bone Mineralization (GO:0030501)	2/38	0.169835	0.399253	0	0	2.79534	4.95594	ANO6;WNT4
grp1	Positive Regulation Of GTPase Activity (GO:0043547)	7/234	0.175656	0.400753	0	0	1.55647	2.70705	TIAM2;NTRK1;SFRP1;AGAP2;ARAP1;ARHGAP24;TGM2
grp1	Calcium Ion Transport (GO:0006816)	4/112	0.176564	0.400753	0	0	1.8663	3.2363	PANX1;ANO6;TRPM5;CACNA1G
grp1	Regulation Of Nitric Oxide Biosynthetic Process (GO:0045428)	2/39	0.176834	0.400753	0	0	2.71966	4.71192	PTGIS;DDAH2
grp1	Fibroblast Growth Factor Receptor Signaling Pathway (GO:0008543)	2/39	0.176834	0.400753	0	0	2.71966	4.71192	FGF2;FGFR1
grp1	Vitamin Transport (GO:0051180)	2/39	0.176834	0.400753	0	0	2.71966	4.71192	LRP2;SLC2A4
grp1	Regulation Of Cysteine-Type Endopeptidase Activity Involved In Apoptotic Signaling Pathway (GO:2001267)	1/10	0.179204	0.400753	0	0	5.58405	9.60026	GSN
grp1	Notch Signaling Involved In Heart Development (GO:0061314)	1/10	0.179204	0.400753	0	0	5.58405	9.60026	SNAI1
grp1	T-helper Cell Lineage Commitment (GO:0002295)	1/10	0.179204	0.400753	0	0	5.58405	9.60026	SOCS3
grp1	UDP-N-acetylglucosamine Metabolic Process (GO:0006047)	1/10	0.179204	0.400753	0	0	5.58405	9.60026	GFPT2
grp1	Acidic Amino Acid Transport (GO:0015800)	1/10	0.179204	0.400753	0	0	5.58405	9.60026	SLC1A3
grp1	Actin Filament Depolymerization (GO:0030042)	1/10	0.179204	0.400753	0	0	5.58405	9.60026	GSN
grp1	Regulation Of Long-Term Neuronal Synaptic Plasticity (GO:0048169)	1/10	0.179204	0.400753	0	0	5.58405	9.60026	NETO1
grp1	Regulation Of Mitochondrial Depolarization (GO:0051900)	1/10	0.179204	0.400753	0	0	5.58405	9.60026	DCN
grp1	Arginine Metabolic Process (GO:0006525)	1/10	0.179204	0.400753	0	0	5.58405	9.60026	DDAH2
grp1	Regulation Of Opsonization (GO:1903027)	1/10	0.179204	0.400753	0	0	5.58405	9.60026	COLEC10
grp1	Regulation Of Phagocytosis, Engulfment (GO:0060099)	1/10	0.179204	0.400753	0	0	5.58405	9.60026	ANO6
grp1	Regulation Of Phospholipase Activity (GO:0010517)	1/10	0.179204	0.400753	0	0	5.58405	9.60026	FGFR1
grp1	Cell Proliferation In Forebrain (GO:0021846)	1/10	0.179204	0.400753	0	0	5.58405	9.60026	NUMBL
grp1	Response To Prostaglandin E (GO:0034695)	1/10	0.179204	0.400753	0	0	5.58405	9.60026	SFRP1
grp1	Signal Release (GO:0023061)	1/10	0.179204	0.400753	0	0	5.58405	9.60026	TGM2
grp1	Hematopoietic Stem Cell Proliferation (GO:0071425)	1/10	0.179204	0.400753	0	0	5.58405	9.60026	WNT5A
grp1	Lens Fiber Cell Differentiation (GO:0070306)	1/10	0.179204	0.400753	0	0	5.58405	9.60026	WNT5B
grp1	Negative Regulation Of Alpha-Beta T Cell Activation (GO:0046636)	1/10	0.179204	0.400753	0	0	5.58405	9.60026	TWSG1
grp1	Negative Regulation Of Hydrogen Peroxide-Induced Cell Death (GO:1903206)	1/10	0.179204	0.400753	0	0	5.58405	9.60026	HGF
grp1	Negative Regulation Of Pathway-Restricted SMAD Protein Phosphorylation (GO:0060394)	1/10	0.179204	0.400753	0	0	5.58405	9.60026	EMILIN1
grp1	Negative Regulation Of Response To Cytokine Stimulus (GO:0060761)	1/10	0.179204	0.400753	0	0	5.58405	9.60026	PALM3
grp1	Negative Regulation Of Sprouting Angiogenesis (GO:1903671)	1/10	0.179204	0.400753	0	0	5.58405	9.60026	THBS1
grp1	Negative Regulation Of Transmembrane Transport (GO:0034763)	1/10	0.179204	0.400753	0	0	5.58405	9.60026	THBS1
grp1	Negative Regulation Of Vascular Endothelial Growth Factor Receptor Signaling Pathway (GO:0030948)	1/10	0.179204	0.400753	0	0	5.58405	9.60026	EMILIN1
grp1	Nucleoside Triphosphate Metabolic Process (GO:0009141)	1/10	0.179204	0.400753	0	0	5.58405	9.60026	AK5
grp1	Positive Regulation Of Actin Nucleation (GO:0051127)	1/10	0.179204	0.400753	0	0	5.58405	9.60026	GSN
grp1	Positive Regulation Of Defense Response To Bacterium (GO:1900426)	1/10	0.179204	0.400753	0	0	5.58405	9.60026	EMILIN1
grp1	Positive Regulation Of Macrophage Differentiation (GO:0045651)	1/10	0.179204	0.400753	0	0	5.58405	9.60026	PRKCA
grp1	Positive Regulation Of Nitric-Oxide Synthase Biosynthetic Process (GO:0051770)	1/10	0.179204	0.400753	0	0	5.58405	9.60026	IL33
grp1	Positive Regulation Of Transforming Growth Factor Beta Production (GO:0071636)	1/10	0.179204	0.400753	0	0	5.58405	9.60026	THBS1
grp1	Progesterone Receptor Signaling Pathway (GO:0050847)	1/10	0.179204	0.400753	0	0	5.58405	9.60026	PGR
grp1	Receptor-Mediated Endocytosis Of Virus By Host Cell (GO:0019065)	1/10	0.179204	0.400753	0	0	5.58405	9.60026	DPP4
grp1	Regulation Of ERAD Pathway (GO:1904292)	1/10	0.179204	0.400753	0	0	5.58405	9.60026	USP13
grp1	Regulation Of Amyloid Precursor Protein Biosynthetic Process (GO:0042984)	1/10	0.179204	0.400753	0	0	5.58405	9.60026	ITM2A
grp1	Regulation Of Cardiac Muscle Cell Apoptotic Process (GO:0010665)	1/10	0.179204	0.400753	0	0	5.58405	9.60026	HAND2
grp1	Regulation Of Fat Cell Differentiation (GO:0045598)	3/75	0.181146	0.404603	0	0	2.09805	3.58441	SFRP1;RARRES2;WNT5A
grp1	L-alpha-amino Acid Transmembrane Transport (GO:1902475)	2/40	0.183878	0.407728	0	0	2.64795	4.48427	SLC1A2;SLC1A3
grp1	Notch Signaling Pathway (GO:0007219)	2/40	0.183878	0.407728	0	0	2.64795	4.48427	SNAI1;DTX4
grp1	Cyclic-Nucleotide-Mediated Signaling (GO:0019935)	2/40	0.183878	0.407728	0	0	2.64795	4.48427	PDE3A;ADCY2
grp1	Retinoid Metabolic Process (GO:0001523)	2/40	0.183878	0.407728	0	0	2.64795	4.48427	RARRES2;LRP2
grp1	Endothelial Cell Migration (GO:0043542)	2/40	0.183878	0.407728	0	0	2.64795	4.48427	DPP4;EMP2
grp1	Positive Regulation Of Monoatomic Ion Transport (GO:0043270)	2/40	0.183878	0.407728	0	0	2.64795	4.48427	ANO6;MYLK
grp1	Regulation Of Interleukin-6 Production (GO:0032675)	4/114	0.18434	0.407769	0	0	1.83218	3.09817	C1QTNF3;IL33;WNT5A;TWIST1
grp1	Regulation Of MAP Kinase Activity (GO:0043405)	4/114	0.18434	0.407769	0	0	1.83218	3.09817	EDN3;FGF2;THBS1;FGFR1
grp1	Positive Regulation Of Interleukin-6 Production (GO:0032755)	3/76	0.186056	0.410647	0	0	2.0692	3.47979	IL33;WNT5A;TWIST1
grp1	Regulation Of Chemokine Production (GO:0032642)	2/41	0.190961	0.410647	0	0	2.57992	4.27155	IL33;WNT5A
grp1	Cellular Response To Retinoic Acid (GO:0071300)	2/41	0.190961	0.410647	0	0	2.57992	4.27155	WNT5B;WNT5A
grp1	Synaptic Vesicle Exocytosis (GO:0016079)	2/41	0.190961	0.410647	0	0	2.57992	4.27155	PRRT2;OTOF
grp1	Heart Contraction (GO:0060047)	2/41	0.190961	0.410647	0	0	2.57992	4.27155	ATP1A2;MYH7
grp1	Positive Regulation Of Response To Biotic Stimulus (GO:0002833)	2/41	0.190961	0.410647	0	0	2.57992	4.27155	EMILIN1;PRKCA
grp1	Cell Morphogenesis Involved In Neuron Differentiation (GO:0048667)	3/77	0.191001	0.410647	0	0	2.04113	3.37905	SLITRK2;SLITRK4;APBB1
grp1	Protein-Containing Complex Assembly (GO:0065003)	9/328	0.194731	0.410647	0	0	1.42469	2.33099	COL16A1;CXCL12;ANGPT1;TSPAN4;FN1;ANO6;VAMP4;FMOD;CLDN1
grp1	Regulation Of Endocytic Recycling (GO:2001135)	1/11	0.195259	0.410647	0	0	5.02538	8.20862	ARHGAP8
grp1	Regulation Of Homotypic Cell-Cell Adhesion (GO:0034110)	1/11	0.195259	0.410647	0	0	5.02538	8.20862	PRKCA
grp1	Regulation Of Leukocyte Tethering Or Rolling (GO:1903236)	1/11	0.195259	0.410647	0	0	5.02538	8.20862	CXCL12
grp1	Regulation Of Mesenchymal Cell Proliferation (GO:0010464)	1/11	0.195259	0.410647	0	0	5.02538	8.20862	WNT5A
grp1	Regulation Of Muscle System Process (GO:0090257)	1/11	0.195259	0.410647	0	0	5.02538	8.20862	ATP1A2
grp1	Regulation Of Protein Exit From Endoplasmic Reticulum (GO:0070861)	1/11	0.195259	0.410647	0	0	5.02538	8.20862	SAR1A
grp1	Cellular Response To Acetylcholine (GO:1905145)	1/11	0.195259	0.410647	0	0	5.02538	8.20862	LY6H
grp1	Central Nervous System Myelination (GO:0022010)	1/11	0.195259	0.410647	0	0	5.02538	8.20862	MYRF
grp1	Digestive System Development (GO:0055123)	1/11	0.195259	0.410647	0	0	5.02538	8.20862	CLMP
grp1	Double-Strand Break Repair Via Break-Induced Replication (GO:0000727)	1/11	0.195259	0.410647	0	0	5.02538	8.20862	GINS2
grp1	Smooth Muscle Cell Differentiation (GO:0051145)	1/11	0.195259	0.410647	0	0	5.02538	8.20862	MYOCD
grp1	Visual Learning (GO:0008542)	1/11	0.195259	0.410647	0	0	5.02538	8.20862	NETO1
grp1	Vitamin D Metabolic Process (GO:0042359)	1/11	0.195259	0.410647	0	0	5.02538	8.20862	LRP2
grp1	Melanocyte Differentiation (GO:0030318)	1/11	0.195259	0.410647	0	0	5.02538	8.20862	USP13
grp1	Negative Regulation Of CD4-positive, Alpha-Beta T Cell Activation (GO:2000515)	1/11	0.195259	0.410647	0	0	5.02538	8.20862	TWSG1
grp1	Negative Regulation Of Bone Remodeling (GO:0046851)	1/11	0.195259	0.410647	0	0	5.02538	8.20862	SFRP1
grp1	Negative Regulation Of calcineurin-NFAT Signaling Cascade (GO:0070885)	1/11	0.195259	0.410647	0	0	5.02538	8.20862	MYOZ1
grp1	Negative Regulation Of Calcineurin-Mediated Signaling (GO:0106057)	1/11	0.195259	0.410647	0	0	5.02538	8.20862	MYOZ1
grp1	Negative Regulation Of Cellular Response To Vascular Endothelial Growth Factor Stimulus (GO:1902548)	1/11	0.195259	0.410647	0	0	5.02538	8.20862	DCN
grp1	Negative Regulation Of Fibrinolysis (GO:0051918)	1/11	0.195259	0.410647	0	0	5.02538	8.20862	THBS1
grp1	Negative Regulation Of Heart Contraction (GO:0045822)	1/11	0.195259	0.410647	0	0	5.02538	8.20862	ATP1A2
grp1	Negative Regulation Of Leukocyte Chemotaxis (GO:0002689)	1/11	0.195259	0.410647	0	0	5.02538	8.20862	NBL1
grp1	Negative Regulation Of Vascular Permeability (GO:0043116)	1/11	0.195259	0.410647	0	0	5.02538	8.20862	PDE3A
grp1	Neurotransmitter Uptake (GO:0001504)	1/11	0.195259	0.410647	0	0	5.02538	8.20862	SLC1A3
grp1	Nucleoside Phosphate Biosynthetic Process (GO:1901293)	1/11	0.195259	0.410647	0	0	5.02538	8.20862	AK5
grp1	Phagosome-Lysosome Fusion (GO:0090385)	1/11	0.195259	0.410647	0	0	5.02538	8.20862	RAB34
grp1	Phasic Smooth Muscle Contraction (GO:0014821)	1/11	0.195259	0.410647	0	0	5.02538	8.20862	EDN3
grp1	Positive Regulation Of Metaphase/Anaphase Transition Of Cell Cycle (GO:1902101)	1/11	0.195259	0.410647	0	0	5.02538	8.20862	CDC23
grp1	Positive Regulation Of Mitotic Metaphase/Anaphase Transition (GO:0045842)	1/11	0.195259	0.410647	0	0	5.02538	8.20862	CDC23
grp1	Positive Regulation Of Muscle Contraction (GO:0045933)	1/11	0.195259	0.410647	0	0	5.02538	8.20862	MYOCD
grp1	Positive Regulation Of Myelination (GO:0031643)	1/11	0.195259	0.410647	0	0	5.02538	8.20862	MYRF
grp1	Positive Regulation Of Platelet Aggregation (GO:1901731)	1/11	0.195259	0.410647	0	0	5.02538	8.20862	EMILIN1
grp1	Positive Regulation Of Protein Exit From Endoplasmic Reticulum (GO:0070863)	1/11	0.195259	0.410647	0	0	5.02538	8.20862	SAR1A
grp1	Positive Regulation Of Protein Maturation (GO:1903319)	1/11	0.195259	0.410647	0	0	5.02538	8.20862	CCBE1
grp1	Positive Regulation Of Vascular Permeability (GO:0043117)	1/11	0.195259	0.410647	0	0	5.02538	8.20862	PDE3A
grp1	Cellular Response To Oxidative Stress (GO:0034599)	4/117	0.196207	0.41217	0	0	1.78327	2.9042	PDGFRA;GPX8;MGAT3;GPX7
grp1	Regulation Of Neurotransmitter Receptor Activity (GO:0099601)	2/42	0.198079	0.414679	0	0	2.5153	4.07248	NETO1;BEGAIN
grp1	Regulation Of Osteoclast Differentiation (GO:0045670)	2/42	0.198079	0.414679	0	0	2.5153	4.07248	LRRC17;FBN1
grp1	Cardiac Ventricle Morphogenesis (GO:0003208)	2/42	0.198079	0.414679	0	0	2.5153	4.07248	NPY2R;MYH7
grp1	Cellular Response To UV (GO:0034644)	3/79	0.200988	0.420289	0	0	1.98722	3.18851	MFAP4;MME;MMP2
grp1	Positive Regulation Of Nucleic Acid-Templated Transcription (GO:1903508)	14/557	0.203909	0.423112	0	0	1.30391	2.07331	FZD1;FOXC2;MYOCD;MYRF;TGFB1I1;WNT5A;NR2F2;FGF2;SFRP1;LBH;WT1;SNAI1;APBB1;WNT4
grp1	Positive Regulation Of Programmed Cell Death (GO:0043068)	7/245	0.205019	0.423112	0	0	1.48369	2.35112	NTRK1;SFRP1;ANO6;EMILIN1;APBB1;IFIT2;TGM2
grp1	Response To Amyloid-Beta (GO:1904645)	2/43	0.20523	0.423112	0	0	2.45382	3.88593	NTRK1;MMP2
grp1	Positive Regulation Of Biomineral Tissue Development (GO:0070169)	2/43	0.20523	0.423112	0	0	2.45382	3.88593	ANO6;WNT4
grp1	Positive Regulation Of miRNA Transcription (GO:1902895)	2/43	0.20523	0.423112	0	0	2.45382	3.88593	WT1;FGF2
grp1	Positive Regulation Of Stress Fiber Assembly (GO:0051496)	2/43	0.20523	0.423112	0	0	2.45382	3.88593	SFRP1;LPAR1
grp1	Regulation Of Cell-Cell Adhesion (GO:0022407)	2/43	0.20523	0.423112	0	0	2.45382	3.88593	DPP4;TENM3
grp1	Positive Regulation Of Protein Phosphorylation (GO:0001934)	10/377	0.205385	0.423112	0	0	1.37613	2.17823	NTRK1;TWSG1;ANGPT1;HGF;RARRES2;PELI2;AGAP2;FGF2;PGF;DDR2
grp1	Negative Regulation Of DNA-templated Transcription (GO:0045892)	24/1025	0.207776	0.423112	0	0	1.21566	1.91015	FOXC2;IL33;NFIX;TSHZ3;KCNIP3;TCF23;WNT5A;LOXL3;GATA5;TCF21;TWIST1;SOX11;NR2F2;FOXP2;HIC1;EID1;SFRP1;LBH;WT1;SNAI1;APBB1;MYOZ1;HOXD9;WNT4
grp1	NADPH Regeneration (GO:0006740)	1/12	0.211	0.423112	0	0	4.5683	7.1078	DDR2
grp1	Regulation Of Monooxygenase Activity (GO:0032768)	1/12	0.211	0.423112	0	0	4.5683	7.1078	DDAH2
grp1	Atrial Cardiac Muscle Tissue Development (GO:0003228)	1/12	0.211	0.423112	0	0	4.5683	7.1078	CACNA1G
grp1	Calcium Ion Import (GO:0070509)	1/12	0.211	0.423112	0	0	4.5683	7.1078	CACNA1G
grp1	Cell Projection Assembly (GO:0030031)	1/12	0.211	0.423112	0	0	4.5683	7.1078	GSN
grp1	Response To Interleukin-6 (GO:0070741)	1/12	0.211	0.423112	0	0	4.5683	7.1078	PTGIS
grp1	Defense Response To Tumor Cell (GO:0002357)	1/12	0.211	0.423112	0	0	4.5683	7.1078	RBMS3
grp1	Dendrite Self-Avoidance (GO:0070593)	1/12	0.211	0.423112	0	0	4.5683	7.1078	PALLD
grp1	Detection Of Calcium Ion (GO:0005513)	1/12	0.211	0.423112	0	0	4.5683	7.1078	KCNMB2
grp1	Secretion (GO:0046903)	1/12	0.211	0.423112	0	0	4.5683	7.1078	FBLN5
grp1	Endochondral Bone Morphogenesis (GO:0060350)	1/12	0.211	0.423112	0	0	4.5683	7.1078	COL13A1
grp1	Sodium Ion Export Across Plasma Membrane (GO:0036376)	1/12	0.211	0.423112	0	0	4.5683	7.1078	ATP1A2
grp1	Synaptic Membrane Adhesion (GO:0099560)	1/12	0.211	0.423112	0	0	4.5683	7.1078	SLITRK2
grp1	Glucose Import (GO:0046323)	1/12	0.211	0.423112	0	0	4.5683	7.1078	SLC2A4
grp1	Negative Regulation Of Complement Activation (GO:0045916)	1/12	0.211	0.423112	0	0	4.5683	7.1078	SERPING1
grp1	Negative Regulation Of Locomotion (GO:0040013)	1/12	0.211	0.423112	0	0	4.5683	7.1078	FBLN1
grp1	Negative Regulation Of Mononuclear Cell Migration (GO:0071676)	1/12	0.211	0.423112	0	0	4.5683	7.1078	NBL1
grp1	Negative Regulation Of Substrate Adhesion-Dependent Cell Spreading (GO:1900025)	1/12	0.211	0.423112	0	0	4.5683	7.1078	FBLN1
grp1	Positive Regulation Of DNA-directed DNA Polymerase Activity (GO:1900264)	1/12	0.211	0.423112	0	0	4.5683	7.1078	GINS2
grp1	Positive Regulation Of ERAD Pathway (GO:1904294)	1/12	0.211	0.423112	0	0	4.5683	7.1078	USP13
grp1	Positive Regulation Of T Cell Chemotaxis (GO:0010820)	1/12	0.211	0.423112	0	0	4.5683	7.1078	WNT5A
grp1	Positive Regulation Of Alcohol Biosynthetic Process (GO:1902932)	1/12	0.211	0.423112	0	0	4.5683	7.1078	WNT4
grp1	Positive Regulation Of Fatty Acid Oxidation (GO:0046321)	1/12	0.211	0.423112	0	0	4.5683	7.1078	TWIST1
grp1	Positive Regulation Of Neuroinflammatory Response (GO:0150078)	1/12	0.211	0.423112	0	0	4.5683	7.1078	IL33
grp1	Positive Regulation Of Regulated Secretory Pathway (GO:1903307)	1/12	0.211	0.423112	0	0	4.5683	7.1078	RAB15
grp1	Regulation Of DNA-directed DNA Polymerase Activity (GO:1900262)	1/12	0.211	0.423112	0	0	4.5683	7.1078	GINS2
grp1	Regulation Of SNARE Complex Assembly (GO:0035542)	1/12	0.211	0.423112	0	0	4.5683	7.1078	PRRT2
grp1	Regulation Of Actin Filament Organization (GO:0110053)	1/12	0.211	0.423112	0	0	4.5683	7.1078	CXCL12
grp1	Activation Of Protein Kinase Activity (GO:0032147)	3/81	0.211095	0.423112	0	0	1.93606	3.01144	ANGPT1;WNT5A;EMP2
grp1	Protein Autophosphorylation (GO:0046777)	5/162	0.211469	0.423399	0	0	1.6049	2.49349	NTRK1;PDGFRA;INSRR;FGFR1;DDR2
grp1	Extracellular Matrix Disassembly (GO:0022617)	2/44	0.212408	0.424815	0	0	2.39527	3.71088	GSN;MMP2
grp1	Positive Regulation Of Macromolecule Biosynthetic Process (GO:0010557)	4/122	0.216482	0.431553	0	0	1.70727	2.61254	IL33;HGF;FGF2;THBS1
grp1	Potassium Ion Transport (GO:0006813)	4/122	0.216482	0.431553	0	0	1.70727	2.61254	KCNS2;KCNMB2;SLC1A3;ATP1A2
grp1	Receptor-Mediated Endocytosis (GO:0006898)	4/122	0.216482	0.431553	0	0	1.70727	2.61254	DPP4;ACKR3;LRP2;DNM1
grp1	Modulation Of Chemical Synaptic Transmission (GO:0050804)	4/123	0.220604	0.433363	0	0	1.69283	2.55852	OTOF;ATP1A2;SYN3;BEGAIN
grp1	Regulation Of Cell Motility (GO:2000145)	4/123	0.220604	0.433363	0	0	1.69283	2.55852	MGAT3;TWIST1;FBLN1;FGF2
grp1	Calcium Ion Transmembrane Import Into Cytosol (GO:0097553)	3/83	0.221311	0.433363	0	0	1.88747	2.84666	JPH4;FGF2;CACNA1G
grp1	Phospholipase C-activating G Protein-Coupled Receptor Signaling Pathway (GO:0007200)	3/83	0.221311	0.433363	0	0	1.88747	2.84666	GNA14;LPAR1;TGM2
grp1	Positive Regulation Of Defense Response (GO:0031349)	4/124	0.224747	0.433363	0	0	1.67864	2.50584	IL33;WNT5A;CCN4;EMILIN1
grp1	Regulation Of Fatty Acid Beta-Oxidation (GO:0031998)	1/13	0.226434	0.433363	0	0	4.18739	6.21954	TWIST1
grp1	Regulation Of Humoral Immune Response (GO:0002920)	1/13	0.226434	0.433363	0	0	4.18739	6.21954	CFH
grp1	Regulation Of Immune Effector Process (GO:0002697)	1/13	0.226434	0.433363	0	0	4.18739	6.21954	CFH
grp1	Regulation Of Macrophage Cytokine Production (GO:0010935)	1/13	0.226434	0.433363	0	0	4.18739	6.21954	WNT5A
grp1	Regulation Of Nitric-Oxide Synthase Biosynthetic Process (GO:0051769)	1/13	0.226434	0.433363	0	0	4.18739	6.21954	IL33
grp1	Cardiac Left Ventricle Morphogenesis (GO:0003214)	1/13	0.226434	0.433363	0	0	4.18739	6.21954	NPY2R
grp1	Cardiocyte Differentiation (GO:0035051)	1/13	0.226434	0.433363	0	0	4.18739	6.21954	MYOCD
grp1	Regulation Of Vasculogenesis (GO:2001212)	1/13	0.226434	0.433363	0	0	4.18739	6.21954	EMP2
grp1	Response To Chemokine (GO:1990868)	1/13	0.226434	0.433363	0	0	4.18739	6.21954	CXCL12
grp1	Cotranslational Protein Targeting To Membrane (GO:0006613)	1/13	0.226434	0.433363	0	0	4.18739	6.21954	SSR2
grp1	Response To Nerve Growth Factor (GO:1990089)	1/13	0.226434	0.433363	0	0	4.18739	6.21954	NTRK1
grp1	Response To Progesterone (GO:0032570)	1/13	0.226434	0.433363	0	0	4.18739	6.21954	THBS1
grp1	Secondary Palate Development (GO:0062009)	1/13	0.226434	0.433363	0	0	4.18739	6.21954	WNT5A
grp1	Eye Photoreceptor Cell Development (GO:0042462)	1/13	0.226434	0.433363	0	0	4.18739	6.21954	CRB2
grp1	Thymus Development (GO:0048538)	1/13	0.226434	0.433363	0	0	4.18739	6.21954	HAND2
grp1	Glomerular Filtration (GO:0003094)	1/13	0.226434	0.433363	0	0	4.18739	6.21954	SULF2
grp1	Heparan Sulfate Proteoglycan Metabolic Process (GO:0030201)	1/13	0.226434	0.433363	0	0	4.18739	6.21954	SULF2
grp1	Inhibitory Synapse Assembly (GO:1904862)	1/13	0.226434	0.433363	0	0	4.18739	6.21954	WNT5A
grp1	Intracellular Potassium Ion Homeostasis (GO:0030007)	1/13	0.226434	0.433363	0	0	4.18739	6.21954	ATP1A2
grp1	Negative Regulation Of Cell Migration Involved In Sprouting Angiogenesis (GO:0090051)	1/13	0.226434	0.433363	0	0	4.18739	6.21954	THBS1
grp1	Negative Regulation Of Interleukin-12 Production (GO:0032695)	1/13	0.226434	0.433363	0	0	4.18739	6.21954	THBS1
grp1	Negative Regulation Of Myoblast Differentiation (GO:0045662)	1/13	0.226434	0.433363	0	0	4.18739	6.21954	SOSTDC1
grp1	Negative Regulation Of Receptor Internalization (GO:0002091)	1/13	0.226434	0.433363	0	0	4.18739	6.21954	WDR54
grp1	Nucleotide-Sugar Metabolic Process (GO:0009225)	1/13	0.226434	0.433363	0	0	4.18739	6.21954	GFPT2
grp1	Peptidyl-Tyrosine Autophosphorylation (GO:0038083)	1/13	0.226434	0.433363	0	0	4.18739	6.21954	NTRK1
grp1	Positive Regulation Of Cardiac Muscle Cell Proliferation (GO:0060045)	1/13	0.226434	0.433363	0	0	4.18739	6.21954	FGF2
grp1	Positive Regulation Of Glycoprotein Biosynthetic Process (GO:0010560)	1/13	0.226434	0.433363	0	0	4.18739	6.21954	IL33
grp1	Potassium Ion Export Across Plasma Membrane (GO:0097623)	1/13	0.226434	0.433363	0	0	4.18739	6.21954	KCNT2
grp1	Protein Localization To Synapse (GO:0035418)	1/13	0.226434	0.433363	0	0	4.18739	6.21954	NRXN2
grp1	Regulation Of ERBB Signaling Pathway (GO:1901184)	1/13	0.226434	0.433363	0	0	4.18739	6.21954	WDR54
grp1	Regulation Of T Cell Chemotaxis (GO:0010819)	1/13	0.226434	0.433363	0	0	4.18739	6.21954	WNT5A
grp1	Regulation Of mRNA Catabolic Process (GO:0061013)	2/46	0.226831	0.433363	0	0	2.28616	3.39164	CSDC2;PRKCA
grp1	Cellular Component Disassembly (GO:0022411)	2/46	0.226831	0.433363	0	0	2.28616	3.39164	GSN;MMP2
grp1	Homotypic Cell-Cell Adhesion (GO:0034109)	2/46	0.226831	0.433363	0	0	2.28616	3.39164	PDGFRA;CSRP1
grp1	Negative Regulation Of Cold-Induced Thermogenesis (GO:0120163)	2/46	0.226831	0.433363	0	0	2.28616	3.39164	FOXC2;HOXC10
grp1	Response To Interleukin-1 (GO:0070555)	3/85	0.231623	0.442058	0	0	1.84124	2.69308	SFRP1;PTGIS;PRKCA
grp1	Insulin Receptor Signaling Pathway (GO:0008286)	2/47	0.234069	0.445746	0	0	2.23525	3.24589	FOXC2;RARRES2
grp1	Regulation Of Tumor Necrosis Factor Production (GO:0032680)	4/127	0.237294	0.445746	0	0	1.63744	2.35539	IL33;WNT5A;TWIST1;THBS1
grp1	Retrograde Vesicle-Mediated Transport, Golgi To Endoplasmic Reticulum (GO:0006890)	2/48	0.24132	0.445746	0	0	2.18654	3.10845	KDELR2;KDELR3
grp1	Myelination (GO:0042552)	2/48	0.24132	0.445746	0	0	2.18654	3.10845	MYRF;PMP22
grp1	Negative Regulation Of ERK1 And ERK2 Cascade (GO:0070373)	2/48	0.24132	0.445746	0	0	2.18654	3.10845	FBLN1;EMILIN1
grp1	2-Oxoglutarate Metabolic Process (GO:0006103)	1/14	0.241567	0.445746	0	0	3.86509	5.49078	IDH2
grp1	COPII-coated Vesicle Cargo Loading (GO:0090110)	1/14	0.241567	0.445746	0	0	3.86509	5.49078	SAR1A
grp1	Regulation Of Exit From Mitosis (GO:0007096)	1/14	0.241567	0.445746	0	0	3.86509	5.49078	CDC23
grp1	Regulation Of Feeding Behavior (GO:0060259)	1/14	0.241567	0.445746	0	0	3.86509	5.49078	MC4R
grp1	Regulation Of Integrin Activation (GO:0033623)	1/14	0.241567	0.445746	0	0	3.86509	5.49078	FBLIM1
grp1	Regulation Of Macrophage Differentiation (GO:0045649)	1/14	0.241567	0.445746	0	0	3.86509	5.49078	PRKCA
grp1	Regulation Of Neuron Projection Arborization (GO:0150011)	1/14	0.241567	0.445746	0	0	3.86509	5.49078	WNT5A
grp1	Blood Coagulation, Fibrin Clot Formation (GO:0072378)	1/14	0.241567	0.445746	0	0	3.86509	5.49078	FBLN1
grp1	Regulation Of Phosphate Metabolic Process (GO:0019220)	1/14	0.241567	0.445746	0	0	3.86509	5.49078	SRPX2
grp1	Response To Muscle Stretch (GO:0035994)	1/14	0.241567	0.445746	0	0	3.86509	5.49078	GSN
grp1	Striated Muscle Tissue Development (GO:0014706)	1/14	0.241567	0.445746	0	0	3.86509	5.49078	GATA5
grp1	Synaptic Transmission, GABAergic (GO:0051932)	1/14	0.241567	0.445746	0	0	3.86509	5.49078	GABRA4
grp1	Synaptic Vesicle Membrane Organization (GO:0048499)	1/14	0.241567	0.445746	0	0	3.86509	5.49078	PRRT2
grp1	Glucosamine-Containing Compound Metabolic Process (GO:1901071)	1/14	0.241567	0.445746	0	0	3.86509	5.49078	MGAT3
grp1	Vascular Endothelial Growth Factor Signaling Pathway (GO:0038084)	1/14	0.241567	0.445746	0	0	3.86509	5.49078	PGF
grp1	Hyaluronan Metabolic Process (GO:0030212)	1/14	0.241567	0.445746	0	0	3.86509	5.49078	FGF2
grp1	Mammary Gland Epithelium Development (GO:0061180)	1/14	0.241567	0.445746	0	0	3.86509	5.49078	WNT4
grp1	Membrane Raft Organization (GO:0031579)	1/14	0.241567	0.445746	0	0	3.86509	5.49078	EMP2
grp1	Negative Regulation Of Receptor Signaling Pathway Via STAT (GO:1904893)	1/14	0.241567	0.445746	0	0	3.86509	5.49078	SOCS3
grp1	Negative Regulation Of Transcription Regulatory Region DNA Binding (GO:2000678)	1/14	0.241567	0.445746	0	0	3.86509	5.49078	SOX11
grp1	Neuron Cell-Cell Adhesion (GO:0007158)	1/14	0.241567	0.445746	0	0	3.86509	5.49078	NRXN2
grp1	Positive Regulation Of Exosomal Secretion (GO:1903543)	1/14	0.241567	0.445746	0	0	3.86509	5.49078	SDC1
grp1	Positive Regulation Of Response To Cytokine Stimulus (GO:0060760)	1/14	0.241567	0.445746	0	0	3.86509	5.49078	WNT5A
grp1	Positive Regulation Of Type I Interferon-Mediated Signaling Pathway (GO:0060340)	1/14	0.241567	0.445746	0	0	3.86509	5.49078	WNT5A
grp1	Prostanoid Biosynthetic Process (GO:0046457)	1/14	0.241567	0.445746	0	0	3.86509	5.49078	PTGIS
grp1	Protein Activation Cascade (GO:0072376)	1/14	0.241567	0.445746	0	0	3.86509	5.49078	FBLN1
grp1	Regulation Of Bone Remodeling (GO:0046850)	1/14	0.241567	0.445746	0	0	3.86509	5.49078	SFRP1
grp1	Regulation Of Cell Fate Specification (GO:0042659)	1/14	0.241567	0.445746	0	0	3.86509	5.49078	FGF2
grp1	Negative Regulation Of Cysteine-Type Endopeptidase Activity Involved In Apoptotic Process (GO:0043154)	2/49	0.248582	0.457769	0	0	2.13991	2.97872	HGF;THBS1
grp1	Positive Regulation Of miRNA Metabolic Process (GO:2000630)	2/49	0.248582	0.457769	0	0	2.13991	2.97872	WT1;FGF2
grp1	Cellular Response To Chemical Stress (GO:0062197)	3/89	0.252494	0.458383	0	0	1.75524	2.41586	GPX8;MGAT3;GPX7
grp1	Sodium Ion Transport (GO:0006814)	3/89	0.252494	0.458383	0	0	1.75524	2.41586	ATP1A2;SLC9B2;ASIC1
grp1	Positive Regulation Of Cell Death (GO:0010942)	2/50	0.25585	0.458383	0	0	2.09522	2.85613	NTRK1;WNT5A
grp1	Positive Regulation Of Fat Cell Differentiation (GO:0045600)	2/50	0.25585	0.458383	0	0	2.09522	2.85613	SFRP1;RARRES2
grp1	N-acetylglucosamine Metabolic Process (GO:0006044)	1/15	0.256405	0.458383	0	0	3.58883	4.88439	MGAT3
grp1	Cardiac Myofibril Assembly (GO:0055003)	1/15	0.256405	0.458383	0	0	3.58883	4.88439	PDGFRA
grp1	Cellular Response To Estrogen Stimulus (GO:0071391)	1/15	0.256405	0.458383	0	0	3.58883	4.88439	SFRP1
grp1	Regulation Of Systemic Arterial Blood Pressure (GO:0003073)	1/15	0.256405	0.458383	0	0	3.58883	4.88439	KLK1
grp1	Regulation Of Systemic Arterial Blood Pressure By Hormone (GO:0001990)	1/15	0.256405	0.458383	0	0	3.58883	4.88439	EDN3
grp1	Renal Filtration (GO:0097205)	1/15	0.256405	0.458383	0	0	3.58883	4.88439	SULF2
grp1	tRNA Wobble Base Modification (GO:0002097)	1/15	0.256405	0.458383	0	0	3.58883	4.88439	TRMT9B
grp1	tRNA Wobble Uridine Modification (GO:0002098)	1/15	0.256405	0.458383	0	0	3.58883	4.88439	TRMT9B
grp1	Gas Transport (GO:0015669)	1/15	0.256405	0.458383	0	0	3.58883	4.88439	CYGB
grp1	Glutamine Family Amino Acid Catabolic Process (GO:0009065)	1/15	0.256405	0.458383	0	0	3.58883	4.88439	DDAH2
grp1	Glycosaminoglycan Catabolic Process (GO:0006027)	1/15	0.256405	0.458383	0	0	3.58883	4.88439	FGF2
grp1	Negative Regulation Of Cation Transmembrane Transport (GO:1904063)	1/15	0.256405	0.458383	0	0	3.58883	4.88439	TWIST1
grp1	Negative Regulation Of Gluconeogenesis (GO:0045721)	1/15	0.256405	0.458383	0	0	3.58883	4.88439	C1QTNF3
grp1	Negative Regulation Of Platelet Activation (GO:0010544)	1/15	0.256405	0.458383	0	0	3.58883	4.88439	PDGFRA
grp1	Neurotrophin Signaling Pathway (GO:0038179)	1/15	0.256405	0.458383	0	0	3.58883	4.88439	NTRK1
grp1	Nitric Oxide Biosynthetic Process (GO:0006809)	1/15	0.256405	0.458383	0	0	3.58883	4.88439	DDAH2
grp1	Platelet-Derived Growth Factor Receptor Signaling Pathway (GO:0048008)	1/15	0.256405	0.458383	0	0	3.58883	4.88439	PDGFRA
grp1	Polyol Biosynthetic Process (GO:0046173)	1/15	0.256405	0.458383	0	0	3.58883	4.88439	FGF2
grp1	Positive Regulation Of DNA Damage Response, Signal Transduction By P53 Class Mediator (GO:0043517)	1/15	0.256405	0.458383	0	0	3.58883	4.88439	HIC1
grp1	Positive Regulation Of Collagen Biosynthetic Process (GO:0032967)	1/15	0.256405	0.458383	0	0	3.58883	4.88439	WNT4
grp1	Positive Regulation Of Mitotic Sister Chromatid Separation (GO:1901970)	1/15	0.256405	0.458383	0	0	3.58883	4.88439	CDC23
grp1	Positive Regulation Of Sprouting Angiogenesis (GO:1903672)	1/15	0.256405	0.458383	0	0	3.58883	4.88439	FGF2
grp1	Positive Regulation Of Transmembrane Transport (GO:0034764)	1/15	0.256405	0.458383	0	0	3.58883	4.88439	ANO6
grp1	Regulation Of Rac Protein Signal Transduction (GO:0035020)	1/15	0.256405	0.458383	0	0	3.58883	4.88439	ARHGAP24
grp1	Regulation Of Amyloid-Beta Clearance (GO:1900221)	1/15	0.256405	0.458383	0	0	3.58883	4.88439	MYOCD
grp1	Regulation Of Bicellular Tight Junction Assembly (GO:2000810)	1/15	0.256405	0.458383	0	0	3.58883	4.88439	SNAI1
grp1	Regulation Of Peptidyl-Tyrosine Phosphorylation (GO:0050730)	3/90	0.257755	0.460349	0	0	1.73498	2.35219	SFRP1;ANGPT1;HGF
grp1	Epithelial Cell Differentiation (GO:0030855)	4/132	0.258553	0.461326	0	0	1.57308	2.12783	GSTK1;BDH2;WT1;TCF21
grp1	Negative Regulation Of Cell Motility (GO:2000146)	4/133	0.262851	0.467108	0	0	1.5608	2.0855	SFRP1;CDH11;FBLN1;EMILIN1
grp1	Positive Regulation Of Actin Filament Bundle Assembly (GO:0032233)	2/51	0.263122	0.467108	0	0	2.05236	2.74018	SFRP1;LPAR1
grp1	Regulated Exocytosis (GO:0045055)	2/51	0.263122	0.467108	0	0	2.05236	2.74018	OTOF;SYT13
grp1	Adenylate Cyclase-Inhibiting G Protein-Coupled Receptor Signaling Pathway (GO:0007193)	2/52	0.270394	0.467108	0	0	2.01121	2.63041	LPAR1;ADCY5
grp1	Arachidonic Acid Metabolic Process (GO:0019369)	2/52	0.270394	0.467108	0	0	2.01121	2.63041	PTGIS;CYP2S1
grp1	Icosanoid Metabolic Process (GO:0006690)	2/52	0.270394	0.467108	0	0	2.01121	2.63041	PTGIS;CYP2S1
grp1	Negative Regulation Of Innate Immune Response (GO:0045824)	2/52	0.270394	0.467108	0	0	2.01121	2.63041	SERPING1;DTX4
grp1	Regulation Of Fibrinolysis (GO:0051917)	1/16	0.270953	0.467108	0	0	3.3494	4.37368	THBS1
grp1	Alternative mRNA Splicing, Via Spliceosome (GO:0000380)	1/16	0.270953	0.467108	0	0	3.3494	4.37368	CELF4
grp1	Antifungal Innate Immune Response (GO:0061760)	1/16	0.270953	0.467108	0	0	3.3494	4.37368	RARRES2
grp1	Regulation Of Osteoblast Proliferation (GO:0033688)	1/16	0.270953	0.467108	0	0	3.3494	4.37368	SFRP1
grp1	Regulation Of Plasminogen Activation (GO:0010755)	1/16	0.270953	0.467108	0	0	3.3494	4.37368	THBS1
grp1	Regulation Of Presynapse Assembly (GO:1905606)	1/16	0.270953	0.467108	0	0	3.3494	4.37368	SLITRK2
grp1	Regulation Of Presynapse Organization (GO:0099174)	1/16	0.270953	0.467108	0	0	3.3494	4.37368	SLITRK2
grp1	Regulation Of Protein Kinase C Signaling (GO:0090036)	1/16	0.270953	0.467108	0	0	3.3494	4.37368	WNT5A
grp1	Cell Communication By Electrical Coupling Involved In Cardiac Conduction (GO:0086064)	1/16	0.270953	0.467108	0	0	3.3494	4.37368	ATP1A2
grp1	Cell Surface Receptor Signaling Pathway Involved In Heart Development (GO:0061311)	1/16	0.270953	0.467108	0	0	3.3494	4.37368	SNAI1
grp1	Regulation Of Response To Cytokine Stimulus (GO:0060759)	1/16	0.270953	0.467108	0	0	3.3494	4.37368	WNT5A
grp1	Regulation Of Steroid Biosynthetic Process (GO:0050810)	1/16	0.270953	0.467108	0	0	3.3494	4.37368	WNT4
grp1	Regulation Of Synaptic Transmission, GABAergic (GO:0032228)	1/16	0.270953	0.467108	0	0	3.3494	4.37368	SYN3
grp1	Regulation Of Transforming Growth Factor Beta Production (GO:0071634)	1/16	0.270953	0.467108	0	0	3.3494	4.37368	FN1
grp1	Negative Regulation Of Biosynthetic Process (GO:0009890)	1/16	0.270953	0.467108	0	0	3.3494	4.37368	EMILIN1
grp1	Negative Regulation Of Chemokine Production (GO:0032682)	1/16	0.270953	0.467108	0	0	3.3494	4.37368	C1QTNF3
grp1	Negative Regulation Of Receptor Signaling Pathway Via JAK-STAT (GO:0046426)	1/16	0.270953	0.467108	0	0	3.3494	4.37368	SOCS3
grp1	Negative Regulation Of Release Of Cytochrome C From Mitochondria (GO:0090201)	1/16	0.270953	0.467108	0	0	3.3494	4.37368	HGF
grp1	Nitric Oxide Metabolic Process (GO:0046209)	1/16	0.270953	0.467108	0	0	3.3494	4.37368	DDAH2
grp1	Oligodendrocyte Development (GO:0014003)	1/16	0.270953	0.467108	0	0	3.3494	4.37368	MYRF
grp1	Positive Regulation Of Cardiac Muscle Tissue Growth (GO:0055023)	1/16	0.270953	0.467108	0	0	3.3494	4.37368	FGF2
grp1	Positive Regulation Of Collagen Metabolic Process (GO:0010714)	1/16	0.270953	0.467108	0	0	3.3494	4.37368	WNT4
grp1	Positive Regulation Of Homotypic Cell-Cell Adhesion (GO:0034112)	1/16	0.270953	0.467108	0	0	3.3494	4.37368	EMILIN1
grp1	Positive Regulation Of Lymphocyte Migration (GO:2000403)	1/16	0.270953	0.467108	0	0	3.3494	4.37368	CXCL12
grp1	Positive Regulation Of Myeloid Leukocyte Cytokine Production Involved In Immune Response (GO:0061081)	1/16	0.270953	0.467108	0	0	3.3494	4.37368	WNT5A
grp1	Positive Regulation Of Smooth Muscle Cell Migration (GO:0014911)	1/16	0.270953	0.467108	0	0	3.3494	4.37368	CCN4
grp1	Prostanoid Metabolic Process (GO:0006692)	1/16	0.270953	0.467108	0	0	3.3494	4.37368	CYP2S1
grp1	Protein Localization To Endoplasmic Reticulum (GO:0070972)	1/16	0.270953	0.467108	0	0	3.3494	4.37368	KDELR2
grp1	Regulation Of Cardiac Muscle Contraction By Regulation Of The Release Of Sequestered Calcium Ion (GO:0010881)	1/16	0.270953	0.467108	0	0	3.3494	4.37368	ATP1A2
grp1	Positive Regulation Of Cellular Component Biogenesis (GO:0044089)	3/93	0.273622	0.471266	0	0	1.67689	2.17326	SDC1;EMILIN1;PRKCA
grp1	Actin Cytoskeleton Reorganization (GO:0031532)	2/53	0.277665	0.473043	0	0	1.97167	2.52638	INSRR;PARVA
grp1	Negative Regulation Of Cysteine-Type Endopeptidase Activity (GO:2000117)	2/53	0.277665	0.473043	0	0	1.97167	2.52638	HGF;THBS1
grp1	Negative Regulation Of Metabolic Process (GO:0009892)	2/53	0.277665	0.473043	0	0	1.97167	2.52638	FOXC2;HOXC10
grp1	Positive Regulation Of Apoptotic Process (GO:0043065)	7/270	0.277682	0.473043	0	0	1.34092	1.71809	SFRP1;PTGIS;ANO6;EMILIN1;APBB1;IFIT2;TGM2
grp1	Cellular Response To Hormone Stimulus (GO:0032870)	3/94	0.278934	0.473043	0	0	1.65838	2.11738	SFRP1;WT1;ATP1A2
grp1	Vesicle Organization (GO:0016050)	3/94	0.278934	0.473043	0	0	1.65838	2.11738	SRPX;SAR1A;DNM1
grp1	Negative Regulation Of Cellular Biosynthetic Process (GO:0031327)	4/137	0.280169	0.473043	0	0	1.51355	1.92579	C1QTNF3;PTGIS;SNAI1;WNT4
grp1	Potassium Ion Transmembrane Transport (GO:0071805)	4/137	0.280169	0.473043	0	0	1.51355	1.92579	KCNT2;KCNS2;SLC1A3;ATP1A2
grp1	Negative Regulation Of Nucleic Acid-Templated Transcription (GO:1903507)	11/456	0.281169	0.473043	0	0	1.24662	1.58172	EID1;SFRP1;LBH;TSHZ3;WT1;WNT5A;LOXL3;TWIST1;NR2F2;FOXP2;WNT4
grp1	Regulation Of Lipid Metabolic Process (GO:0019216)	2/54	0.284931	0.473043	0	0	1.93366	2.42772	C1QTNF2;RARRES2
grp1	Epidermal Cell Differentiation (GO:0009913)	2/54	0.284931	0.473043	0	0	1.93366	2.42772	WNT5A;FGFR1
grp1	Regulation Of Delayed Rectifier Potassium Channel Activity (GO:1902259)	1/17	0.285217	0.473043	0	0	3.1399	3.93902	KCNS2
grp1	Regulation Of Establishment Of Cell Polarity (GO:2000114)	1/17	0.285217	0.473043	0	0	3.1399	3.93902	GSN
grp1	NAD Biosynthetic Process (GO:0009435)	1/17	0.285217	0.473043	0	0	3.1399	3.93902	PTGIS
grp1	Regulation Of Leukocyte Chemotaxis (GO:0002688)	1/17	0.285217	0.473043	0	0	3.1399	3.93902	EDN3
grp1	Aorta Morphogenesis (GO:0035909)	1/17	0.285217	0.473043	0	0	3.1399	3.93902	MYLK
grp1	Branched-Chain Amino Acid Catabolic Process (GO:0009083)	1/17	0.285217	0.473043	0	0	3.1399	3.93902	HMGCL
grp1	cGMP-mediated Signaling (GO:0019934)	1/17	0.285217	0.473043	0	0	3.1399	3.93902	PDE3A
grp1	Carboxylic Acid Biosynthetic Process (GO:0046394)	1/17	0.285217	0.473043	0	0	3.1399	3.93902	UGDH
grp1	Carboxylic Acid Catabolic Process (GO:0046395)	1/17	0.285217	0.473043	0	0	3.1399	3.93902	FMO1
grp1	Cell Migration Involved In Sprouting Angiogenesis (GO:0002042)	1/17	0.285217	0.473043	0	0	3.1399	3.93902	FGF2
grp1	Cellular Response To Alkaloid (GO:0071312)	1/17	0.285217	0.473043	0	0	3.1399	3.93902	TGM2
grp1	Embryonic Digit Morphogenesis (GO:0042733)	1/17	0.285217	0.473043	0	0	3.1399	3.93902	TWIST1
grp1	Epoxygenase P450 Pathway (GO:0019373)	1/17	0.285217	0.473043	0	0	3.1399	3.93902	CYP2S1
grp1	Sulfur Amino Acid Metabolic Process (GO:0000096)	1/17	0.285217	0.473043	0	0	3.1399	3.93902	FMO1
grp1	Filopodium Assembly (GO:0046847)	1/17	0.285217	0.473043	0	0	3.1399	3.93902	VSTM5
grp1	Hippo Signaling (GO:0035329)	1/17	0.285217	0.473043	0	0	3.1399	3.93902	TEAD3
grp1	Muscle Tissue Morphogenesis (GO:0060415)	1/17	0.285217	0.473043	0	0	3.1399	3.93902	MYLK
grp1	Negative Regulation Of Calcium Ion Transport (GO:0051926)	1/17	0.285217	0.473043	0	0	3.1399	3.93902	ATP1A2
grp1	Negative Regulation Of Cellular Senescence (GO:2000773)	1/17	0.285217	0.473043	0	0	3.1399	3.93902	TWIST1
grp1	Negative Regulation Of Fibroblast Proliferation (GO:0048147)	1/17	0.285217	0.473043	0	0	3.1399	3.93902	SFRP1
grp1	Negative Regulation Of Insulin Secretion (GO:0046676)	1/17	0.285217	0.473043	0	0	3.1399	3.93902	SFRP1
grp1	Negative Regulation Of Leukocyte Activation (GO:0002695)	1/17	0.285217	0.473043	0	0	3.1399	3.93902	FN1
grp1	Nicotinamide Nucleotide Metabolic Process (GO:0046496)	1/17	0.285217	0.473043	0	0	3.1399	3.93902	IDH2
grp1	Positive Regulation Of Cell Adhesion Mediated By Integrin (GO:0033630)	1/17	0.285217	0.473043	0	0	3.1399	3.93902	FOXC2
grp1	Positive Regulation Of Heart Rate (GO:0010460)	1/17	0.285217	0.473043	0	0	3.1399	3.93902	EDN3
grp1	Positive Regulation Of Lymphocyte Chemotaxis (GO:0140131)	1/17	0.285217	0.473043	0	0	3.1399	3.93902	WNT5A
grp1	Positive Regulation Of Potassium Ion Transmembrane Transport (GO:1901381)	1/17	0.285217	0.473043	0	0	3.1399	3.93902	ANO6
grp1	Positive Regulation Of Stem Cell Differentiation (GO:2000738)	1/17	0.285217	0.473043	0	0	3.1399	3.93902	LTBP2
grp1	Postsynaptic Membrane Organization (GO:0001941)	1/17	0.285217	0.473043	0	0	3.1399	3.93902	NRXN2
grp1	Prostaglandin Biosynthetic Process (GO:0001516)	1/17	0.285217	0.473043	0	0	3.1399	3.93902	PTGIS
grp1	Cellular Response To Lipid (GO:0071396)	6/228	0.288332	0.477778	0	0	1.36097	1.69256	SFRP1;WNT5B;WNT5A;ADCY2;ATP1A2;ADCY5
grp1	Regulation Of Synaptic Transmission, Glutamatergic (GO:0051966)	2/55	0.292189	0.483733	0	0	1.89708	2.33407	TSHZ3;ATP1A2
grp1	Regulation Of Exosomal Secretion (GO:1903541)	1/18	0.299203	0.484424	0	0	2.95505	3.56566	SDC1
grp1	Regulation Of Histone Modification (GO:0031056)	1/18	0.299203	0.484424	0	0	2.95505	3.56566	MYOCD
grp1	Actin Filament Capping (GO:0051693)	1/18	0.299203	0.484424	0	0	2.95505	3.56566	GSN
grp1	Regulation Of Lymphocyte Proliferation (GO:0050670)	1/18	0.299203	0.484424	0	0	2.95505	3.56566	SOX11
grp1	Associative Learning (GO:0008306)	1/18	0.299203	0.484424	0	0	2.95505	3.56566	NETO1
grp1	Regulation Of Nervous System Process (GO:0031644)	1/18	0.299203	0.484424	0	0	2.95505	3.56566	BEGAIN
grp1	Barbed-End Actin Filament Capping (GO:0051016)	1/18	0.299203	0.484424	0	0	2.95505	3.56566	GSN
grp1	Cell Junction Maintenance (GO:0034331)	1/18	0.299203	0.484424	0	0	2.95505	3.56566	CLDN1
grp1	Renal Absorption (GO:0070293)	1/18	0.299203	0.484424	0	0	2.95505	3.56566	GSN
grp1	Response To Axon Injury (GO:0048678)	1/18	0.299203	0.484424	0	0	2.95505	3.56566	NREP
grp1	Energy Reserve Metabolic Process (GO:0006112)	1/18	0.299203	0.484424	0	0	2.95505	3.56566	GFPT2
grp1	Vesicle-Mediated Transport In Synapse (GO:0099003)	1/18	0.299203	0.484424	0	0	2.95505	3.56566	OTOF
grp1	Intracellular Sodium Ion Homeostasis (GO:0006883)	1/18	0.299203	0.484424	0	0	2.95505	3.56566	ATP1A2
grp1	Maintenance Of Protein Localization In Organelle (GO:0072595)	1/18	0.299203	0.484424	0	0	2.95505	3.56566	KDELR2
grp1	Membrane Repolarization (GO:0086009)	1/18	0.299203	0.484424	0	0	2.95505	3.56566	ATP1A2
grp1	Negative Regulation Of Peptide Hormone Secretion (GO:0090278)	1/18	0.299203	0.484424	0	0	2.95505	3.56566	SFRP1
grp1	Negative Regulation Of Viral Entry Into Host Cell (GO:0046597)	1/18	0.299203	0.484424	0	0	2.95505	3.56566	GSN
grp1	Neuromuscular Process (GO:0050905)	1/18	0.299203	0.484424	0	0	2.95505	3.56566	PRRT2
grp1	Nitric Oxide Mediated Signal Transduction (GO:0007263)	1/18	0.299203	0.484424	0	0	2.95505	3.56566	DDAH2
grp1	Positive Regulation Of G Protein-Coupled Receptor Signaling Pathway (GO:0045745)	1/18	0.299203	0.484424	0	0	2.95505	3.56566	PRKCA
grp1	Positive Regulation Of Nervous System Process (GO:0031646)	1/18	0.299203	0.484424	0	0	2.95505	3.56566	MYRF
grp1	Positive Regulation Of Response To Endoplasmic Reticulum Stress (GO:1905898)	1/18	0.299203	0.484424	0	0	2.95505	3.56566	USP13
grp1	Positive Regulation Of Stress-Activated Protein Kinase Signaling Cascade (GO:0070304)	1/18	0.299203	0.484424	0	0	2.95505	3.56566	IGFBP6
grp1	Protein Autoprocessing (GO:0016540)	1/18	0.299203	0.484424	0	0	2.95505	3.56566	MYRF
grp1	Regulation Of cAMP-mediated Signaling (GO:0043949)	1/18	0.299203	0.484424	0	0	2.95505	3.56566	PDE3A
grp1	Phosphatidylinositol Biosynthetic Process (GO:0006661)	3/98	0.300268	0.485721	0	0	1.58823	1.91076	SOCS3;FGF2;PGF
grp1	Positive Regulation Of Developmental Process (GO:0051094)	6/233	0.305278	0.49339	0	0	1.33065	1.57886	EDN3;WT1;WNT5A;PHLDB2;DCN;FGFR1
grp1	Cellular Response To Insulin Stimulus (GO:0032869)	3/99	0.305617	0.493503	0	0	1.5716	1.86301	FOXC2;RARRES2;SLC2A4
grp1	Striated Muscle Contraction (GO:0006941)	2/57	0.306675	0.493908	0	0	1.8279	2.16052	ATP1A2;MYH7
grp1	Monoatomic Anion Transport (GO:0006820)	2/57	0.306675	0.493908	0	0	1.8279	2.16052	ANO6;ANO5
grp1	Positive Regulation Of Interleukin-1 Beta Production (GO:0032731)	2/57	0.306675	0.493908	0	0	1.8279	2.16052	PANX1;WNT5A
grp1	Protein Complex Oligomerization (GO:0051259)	3/100	0.31097	0.495541	0	0	1.55532	1.8167	UGDH;CLDN1;VSTM5
grp1	Monoatomic Cation Transmembrane Transport (GO:0098655)	7/281	0.311561	0.495541	0	0	1.28635	1.50009	KCNS2;SLC1A3;ANO6;ATP1A2;TRPM5;CACNA1G;ASIC1
grp1	Positive Regulation Of DNA-templated Transcription (GO:0045893)	27/1243	0.312639	0.495541	0	0	1.12197	1.30452	FOXC2;NFIX;MYRF;TGFB1I1;GATA5;TCF21;TWIST1;FGF2;HOXC10;LBH;HOXC4;APBB1;WNT4;FZD1;IL33;MYOCD;HGF;WNT5A;SOX11;NR2F2;KLF15;DCN;SFRP1;WT1;HAND2;SNAI1;PGR
grp1	Regulation Of Cellular Response To Growth Factor Stimulus (GO:0090287)	1/19	0.312916	0.495541	0	0	2.79074	3.24234	TWSG1
grp1	Regulation Of Neuroinflammatory Response (GO:0150077)	1/19	0.312916	0.495541	0	0	2.79074	3.24234	IL33
grp1	Cardiac Epithelial To Mesenchymal Transition (GO:0060317)	1/19	0.312916	0.495541	0	0	2.79074	3.24234	SNAI1
grp1	Regulation Of Smooth Muscle Cell Migration (GO:0014910)	1/19	0.312916	0.495541	0	0	2.79074	3.24234	CCN4
grp1	Cellular Response To Catecholamine Stimulus (GO:0071870)	1/19	0.312916	0.495541	0	0	2.79074	3.24234	TGM2
grp1	Skeletal Muscle Contraction (GO:0003009)	1/19	0.312916	0.495541	0	0	2.79074	3.24234	MYH7
grp1	Gastrulation (GO:0007369)	1/19	0.312916	0.495541	0	0	2.79074	3.24234	UGDH
grp1	Inositol Phosphate-Mediated Signaling (GO:0048016)	1/19	0.312916	0.495541	0	0	2.79074	3.24234	EDN3
grp1	Mesoderm Development (GO:0007498)	1/19	0.312916	0.495541	0	0	2.79074	3.24234	FOXC2
grp1	Negative Regulation Of Axon Extension Involved In Axon Guidance (GO:0048843)	1/19	0.312916	0.495541	0	0	2.79074	3.24234	SEMA3D
grp1	Negative Regulation Of Calcium Ion Transmembrane Transport (GO:1903170)	1/19	0.312916	0.495541	0	0	2.79074	3.24234	ATP1A2
grp1	Oligodendrocyte Differentiation (GO:0048709)	1/19	0.312916	0.495541	0	0	2.79074	3.24234	MYRF
grp1	Pore Complex Assembly (GO:0046931)	1/19	0.312916	0.495541	0	0	2.79074	3.24234	ANO6
grp1	Positive Regulation Of Mitochondrial Fission (GO:0090141)	1/19	0.312916	0.495541	0	0	2.79074	3.24234	DCN
grp1	Receptor Clustering (GO:0043113)	1/19	0.312916	0.495541	0	0	2.79074	3.24234	NRXN2
grp1	Regulation Of B Cell Differentiation (GO:0045577)	1/19	0.312916	0.495541	0	0	2.79074	3.24234	SFRP1
grp1	Regulation Of Neuron Death (GO:1901214)	2/58	0.313897	0.495541	0	0	1.79517	2.08005	EGLN3;WNT5A
grp1	Regulation Of Phagocytosis (GO:0050764)	2/58	0.313897	0.495541	0	0	1.79517	2.08005	MERTK;TGM2
grp1	Inorganic Anion Transport (GO:0015698)	2/58	0.313897	0.495541	0	0	1.79517	2.08005	ANO6;ANO5
grp1	Memory (GO:0007613)	2/58	0.313897	0.495541	0	0	1.79517	2.08005	NETO1;SLC2A4
grp1	Hemopoiesis (GO:0030097)	3/101	0.316326	0.498947	0	0	1.53937	1.77179	CD164;SFRP1;WNT5A
grp1	Inorganic Cation Transmembrane Transport (GO:0098662)	7/284	0.32094	0.501003	0	0	1.27222	1.44589	KCNS2;SLC1A3;ANO6;ATP1A2;TRPM5;CACNA1G;ASIC1
grp1	Regulation Of miRNA Transcription (GO:1902893)	2/59	0.321102	0.501003	0	0	1.76359	2.00343	WT1;FGF2
grp1	Activation Of GTPase Activity (GO:0090630)	3/102	0.321683	0.501003	0	0	1.52374	1.72821	TIAM2;AGAP2;ARHGAP24
grp1	Regulation Of Protein Secretion (GO:0050708)	3/102	0.321683	0.501003	0	0	1.52374	1.72821	APBB1;MYH10;EXPH5
grp1	Protein Glycosylation (GO:0006486)	4/147	0.32412	0.501003	0	0	1.40699	1.58517	KRTCAP2;GFPT2;OSTC;MGAT3
grp1	Negative Regulation Of Transcription By RNA Polymerase II (GO:0000122)	17/763	0.324768	0.501003	0	0	1.14934	1.2926	FOXC2;IL33;NFIX;KCNIP3;TCF23;GATA5;TCF21;TWIST1;SOX11;NR2F2;HIC1;EID1;WT1;SNAI1;APBB1;MYOZ1;HOXD9
grp1	Regulation Of Cell Differentiation (GO:0045595)	5/193	0.326261	0.501003	0	0	1.33812	1.49878	EDN3;EMP2;NREP;PHLDB2;FGFR1
grp1	DNA Unwinding Involved In DNA Replication (GO:0006268)	1/20	0.326361	0.501003	0	0	2.64372	2.96031	GINS2
grp1	T Cell Mediated Immunity (GO:0002456)	1/20	0.326361	0.501003	0	0	2.64372	2.96031	EMP2
grp1	Regulation Of Meiotic Cell Cycle (GO:0051445)	1/20	0.326361	0.501003	0	0	2.64372	2.96031	CDC23
grp1	Cell Projection Organization (GO:0030030)	1/20	0.326361	0.501003	0	0	2.64372	2.96031	GSN
grp1	Regulation Of Smooth Muscle Contraction (GO:0006940)	1/20	0.326361	0.501003	0	0	2.64372	2.96031	MYOCD
grp1	Cellular Response To Estradiol Stimulus (GO:0071392)	1/20	0.326361	0.501003	0	0	2.64372	2.96031	SFRP1
grp1	Cilium-Dependent Cell Motility (GO:0060285)	1/20	0.326361	0.501003	0	0	2.64372	2.96031	TEKT2
grp1	Response To Fibroblast Growth Factor (GO:0071774)	1/20	0.326361	0.501003	0	0	2.64372	2.96031	SFRP1
grp1	Response To Ketone (GO:1901654)	1/20	0.326361	0.501003	0	0	2.64372	2.96031	THBS1
grp1	Sensory Perception Of Pain (GO:0019233)	1/20	0.326361	0.501003	0	0	2.64372	2.96031	MME
grp1	Endoplasmic Reticulum Calcium Ion Homeostasis (GO:0032469)	1/20	0.326361	0.501003	0	0	2.64372	2.96031	TGM2
grp1	Sulfur Compound Catabolic Process (GO:0044273)	1/20	0.326361	0.501003	0	0	2.64372	2.96031	FMO1
grp1	Hydrogen Peroxide Catabolic Process (GO:0042744)	1/20	0.326361	0.501003	0	0	2.64372	2.96031	GPX3
grp1	Long-Term Memory (GO:0007616)	1/20	0.326361	0.501003	0	0	2.64372	2.96031	SLC2A4
grp1	Long-Term Synaptic Potentiation (GO:0060291)	1/20	0.326361	0.501003	0	0	2.64372	2.96031	TSHZ3
grp1	Negative Regulation Of B Cell Activation (GO:0050869)	1/20	0.326361	0.501003	0	0	2.64372	2.96031	SFRP1
grp1	Negative Regulation Of Viral Life Cycle (GO:1903901)	1/20	0.326361	0.501003	0	0	2.64372	2.96031	GSN
grp1	Peripheral Nervous System Development (GO:0007422)	1/20	0.326361	0.501003	0	0	2.64372	2.96031	PMP22
grp1	Positive Regulation Of Embryonic Development (GO:0040019)	1/20	0.326361	0.501003	0	0	2.64372	2.96031	WNT4
grp1	Positive Regulation Of Epithelial Cell Differentiation (GO:0030858)	1/20	0.326361	0.501003	0	0	2.64372	2.96031	FGF2
grp1	Positive Regulation Of Lipid Catabolic Process (GO:0050996)	1/20	0.326361	0.501003	0	0	2.64372	2.96031	TWIST1
grp1	Regulation Of Calcium Ion Import (GO:0090279)	1/20	0.326361	0.501003	0	0	2.64372	2.96031	CXCL12
grp1	Regulation Of Calcium Ion Transmembrane Transport (GO:1903169)	1/20	0.326361	0.501003	0	0	2.64372	2.96031	ATP1A2
grp1	Regulation Of Cardiac Muscle Cell Proliferation (GO:0060043)	1/20	0.326361	0.501003	0	0	2.64372	2.96031	FGF2
grp1	Regulation Of Cardiac Muscle Contraction By Calcium Ion Signaling (GO:0010882)	1/20	0.326361	0.501003	0	0	2.64372	2.96031	ATP1A2
grp1	Regulation Of Extrinsic Apoptotic Signaling Pathway (GO:2001236)	2/60	0.328289	0.502283	0	0	1.73309	1.93042	THBS1;FGFR1
grp1	Response To Retinoic Acid (GO:0032526)	2/60	0.328289	0.502283	0	0	1.73309	1.93042	WNT5B;WNT5A
grp1	Homophilic Cell Adhesion Via Plasma Membrane Adhesion Molecules (GO:0007156)	2/60	0.328289	0.502283	0	0	1.73309	1.93042	TENM3;PALLD
grp1	Negative Regulation Of Peptidase Activity (GO:0010466)	2/60	0.328289	0.502283	0	0	1.73309	1.93042	CRB2;SERPING1
grp1	Positive Regulation Of Inflammatory Response (GO:0050729)	3/104	0.332398	0.508145	0	0	1.49342	1.64488	IL33;WNT5A;CCN4
grp1	Regulation Of Pathway-Restricted SMAD Protein Phosphorylation (GO:0060393)	2/61	0.335455	0.511967	0	0	1.70363	1.86082	TWSG1;EMILIN1
grp1	Negative Regulation Of Intrinsic Apoptotic Signaling Pathway (GO:2001243)	2/61	0.335455	0.511967	0	0	1.70363	1.86082	CXCL12;SNAI1
grp1	Regulation Of Neuron Apoptotic Process (GO:0043523)	3/105	0.337754	0.512246	0	0	1.4787	1.60504	NTRK1;EGLN3;AGAP2
grp1	Regulation Of Dendritic Spine Development (GO:0060998)	1/21	0.339544	0.512246	0	0	2.51141	2.7127	PPFIA2
grp1	Regulation Of Lipopolysaccharide-Mediated Signaling Pathway (GO:0031664)	1/21	0.339544	0.512246	0	0	2.51141	2.7127	PRKCA
grp1	Aminoglycan Biosynthetic Process (GO:0006023)	1/21	0.339544	0.512246	0	0	2.51141	2.7127	UGDH
grp1	Anaphase-Promoting Complex-Dependent Catabolic Process (GO:0031145)	1/21	0.339544	0.512246	0	0	2.51141	2.7127	CDC23
grp1	Regulation Of Neurotransmitter Transport (GO:0051588)	1/21	0.339544	0.512246	0	0	2.51141	2.7127	OTOF
grp1	Regulation Of Transferase Activity (GO:0051338)	1/21	0.339544	0.512246	0	0	2.51141	2.7127	EMP2
grp1	Cellular Response To Nerve Growth Factor Stimulus (GO:1990090)	1/21	0.339544	0.512246	0	0	2.51141	2.7127	NTRK1
grp1	Endocardial Cushion Morphogenesis (GO:0003203)	1/21	0.339544	0.512246	0	0	2.51141	2.7127	GATA5
grp1	Focal Adhesion Assembly (GO:0048041)	1/21	0.339544	0.512246	0	0	2.51141	2.7127	CDH11
grp1	Macrophage Differentiation (GO:0030225)	1/21	0.339544	0.512246	0	0	2.51141	2.7127	IL33
grp1	Mitochondrial Calcium Ion Homeostasis (GO:0051560)	1/21	0.339544	0.512246	0	0	2.51141	2.7127	TGM2
grp1	Peptide Catabolic Process (GO:0043171)	1/21	0.339544	0.512246	0	0	2.51141	2.7127	MME
grp1	Positive Regulation Of Signal Transduction By P53 Class Mediator (GO:1901798)	1/21	0.339544	0.512246	0	0	2.51141	2.7127	HIC1
grp1	Regulation Of Embryonic Development (GO:0045995)	2/62	0.342599	0.515161	0	0	1.67515	1.79441	CRB2;PHLDB2
grp1	Cell Junction Organization (GO:0034330)	2/62	0.342599	0.515161	0	0	1.67515	1.79441	CLDN1;PPFIA2
grp1	Fat Cell Differentiation (GO:0045444)	2/62	0.342599	0.515161	0	0	1.67515	1.79441	C1QTNF3;WNT5B
grp1	Phosphatidylinositol-Mediated Signaling (GO:0048015)	2/62	0.342599	0.515161	0	0	1.67515	1.79441	PDGFRA;FGFR1
grp1	Positive Regulation Of DNA-binding Transcription Factor Activity (GO:0051091)	6/246	0.350049	0.52442	0	0	1.25773	1.32022	FZD1;NTRK1;MYOCD;WNT5A;NTSR1;DDR2
grp1	Regulation Of Dopamine Secretion (GO:0014059)	1/22	0.35247	0.52442	0	0	2.3917	2.49404	SYT13
grp1	Acetylcholine Receptor Signaling Pathway (GO:0095500)	1/22	0.35247	0.52442	0	0	2.3917	2.49404	LY6H
grp1	Regulation Of Release Of Sequestered Calcium Ion Into Cytosol By Sarcoplasmic Reticulum (GO:0010880)	1/22	0.35247	0.52442	0	0	2.3917	2.49404	ATP1A2
grp1	Regulation Of Vascular Endothelial Growth Factor Receptor Signaling Pathway (GO:0030947)	1/22	0.35247	0.52442	0	0	2.3917	2.49404	EMILIN1
grp1	Cytoskeleton-Dependent Intracellular Transport (GO:0030705)	1/22	0.35247	0.52442	0	0	2.3917	2.49404	TUBA1B
grp1	Glucose Transmembrane Transport (GO:1904659)	1/22	0.35247	0.52442	0	0	2.3917	2.49404	SLC2A4
grp1	Hexose Transmembrane Transport (GO:0008645)	1/22	0.35247	0.52442	0	0	2.3917	2.49404	SLC2A4
grp1	Mammary Gland Development (GO:0030879)	1/22	0.35247	0.52442	0	0	2.3917	2.49404	WNT4
grp1	Positive Regulation Of Excitatory Postsynaptic Potential (GO:2000463)	1/22	0.35247	0.52442	0	0	2.3917	2.49404	NETO1
grp1	Positive Regulation Of Receptor Internalization (GO:0002092)	1/22	0.35247	0.52442	0	0	2.3917	2.49404	ANGPT1
grp1	Positive Regulation Of Synaptic Transmission, Glutamatergic (GO:0051968)	1/22	0.35247	0.52442	0	0	2.3917	2.49404	TSHZ3
grp1	Regulation Of Catabolic Process (GO:0009894)	1/22	0.35247	0.52442	0	0	2.3917	2.49404	RARRES2
grp1	Positive Regulation Of Interleukin-1 Production (GO:0032732)	2/64	0.35681	0.530448	0	0	1.62095	1.67047	PANX1;WNT5A
grp1	Positive Regulation Of Wnt Signaling Pathway (GO:0030177)	3/109	0.359142	0.533052	0	0	1.42261	1.4568	SFRP1;WNT5B;SULF2
grp1	Positive Regulation Of Cysteine-Type Endopeptidase Activity Involved In Apoptotic Process (GO:0043280)	3/109	0.359142	0.533052	0	0	1.42261	1.4568	EGLN3;GSN;COL4A3
grp1	Actin Nucleation (GO:0045010)	1/23	0.365143	0.535037	0	0	2.28287	2.29991	LMOD1
grp1	Regulation Of Lipid Catabolic Process (GO:0050994)	1/23	0.365143	0.535037	0	0	2.28287	2.29991	RARRES2
grp1	Cell-Cell Signaling By Wnt (GO:0198738)	1/23	0.365143	0.535037	0	0	2.28287	2.29991	WNT5A
grp1	Cellular Response To Interleukin-6 (GO:0071354)	1/23	0.365143	0.535037	0	0	2.28287	2.29991	PTGIS
grp1	Response To BMP (GO:0071772)	1/23	0.365143	0.535037	0	0	2.28287	2.29991	SFRP1
grp1	Heparan Sulfate Proteoglycan Biosynthetic Process (GO:0015012)	1/23	0.365143	0.535037	0	0	2.28287	2.29991	UGDH
grp1	Hepaticobiliary System Development (GO:0061008)	1/23	0.365143	0.535037	0	0	2.28287	2.29991	WNT4
grp1	Negative Regulation Of Actin Filament Polymerization (GO:0030837)	1/23	0.365143	0.535037	0	0	2.28287	2.29991	GSN
grp1	Negative Regulation Of Lymphocyte Activation (GO:0051250)	1/23	0.365143	0.535037	0	0	2.28287	2.29991	SOX11
grp1	Positive Regulation Of mRNA Splicing, Via Spliceosome (GO:0048026)	1/23	0.365143	0.535037	0	0	2.28287	2.29991	CELF4
grp1	Positive Regulation Of Oxidoreductase Activity (GO:0051353)	1/23	0.365143	0.535037	0	0	2.28287	2.29991	EDN3
grp1	Potassium Ion Homeostasis (GO:0055075)	1/23	0.365143	0.535037	0	0	2.28287	2.29991	ATP1A2
grp1	Protein N-linked Glycosylation Via Asparagine (GO:0018279)	1/23	0.365143	0.535037	0	0	2.28287	2.29991	OSTC
grp1	Regulation Of T Cell Migration (GO:2000404)	1/23	0.365143	0.535037	0	0	2.28287	2.29991	CXCL12
grp1	Regulation Of Axon Extension Involved In Axon Guidance (GO:0048841)	1/23	0.365143	0.535037	0	0	2.28287	2.29991	SEMA3D
grp1	Regulation Of Cell Junction Assembly (GO:1901888)	1/23	0.365143	0.535037	0	0	2.28287	2.29991	SNAI1
grp1	Negative Regulation Of Inflammatory Response (GO:0050728)	3/111	0.369803	0.541434	0	0	1.39612	1.38884	C1QTNF3;IL33;PTGIS
grp1	Negative Regulation Of Endopeptidase Activity (GO:0010951)	2/66	0.370909	0.542189	0	0	1.57013	1.55725	CRB2;SERPING1
grp1	Negative Regulation Of Immune Response (GO:0050777)	2/66	0.370909	0.542189	0	0	1.57013	1.55725	COL3A1;DTX4
grp1	Small GTPase Mediated Signal Transduction (GO:0007264)	3/112	0.375121	0.544981	0	0	1.38324	1.35628	TIAM2;ARHGAP8;FGF2
grp1	Negative Regulation Of Defense Response (GO:0031348)	3/112	0.375121	0.544981	0	0	1.38324	1.35628	C1QTNF3;PTGIS;DTX4
grp1	Positive Regulation Of Transcription By RNA Polymerase II (GO:0045944)	20/938	0.377176	0.544981	0	0	1.0976	1.07021	FOXC2;IL33;MYOCD;NFIX;HGF;WNT5A;GATA5;TCF21;TWIST1;SOX11;NR2F2;FGF2;KLF15;HOXC10;DCN;WT1;HAND2;HOXC4;PGR;APBB1
grp1	Regulation Of Cytokine Production Involved In Immune Response (GO:0002718)	1/24	0.377568	0.544981	0	0	2.1835	2.12674	WNT5A
grp1	Regulation Of Execution Phase Of Apoptosis (GO:1900117)	1/24	0.377568	0.544981	0	0	2.1835	2.12674	PTGIS
grp1	Amyloid Fibril Formation (GO:1990000)	1/24	0.377568	0.544981	0	0	2.1835	2.12674	GSN
grp1	Regulation Of Ruffle Assembly (GO:1900027)	1/24	0.377568	0.544981	0	0	2.1835	2.12674	ARHGAP24
grp1	Regulation Of Ryanodine-Sensitive Calcium-Release Channel Activity (GO:0060314)	1/24	0.377568	0.544981	0	0	2.1835	2.12674	JPH4
grp1	Response To Hexose (GO:0009746)	1/24	0.377568	0.544981	0	0	2.1835	2.12674	THBS1
grp1	Dicarboxylic Acid Transport (GO:0006835)	1/24	0.377568	0.544981	0	0	2.1835	2.12674	SLC1A3
grp1	Ear Morphogenesis (GO:0042471)	1/24	0.377568	0.544981	0	0	2.1835	2.12674	TWIST1
grp1	Early Endosome To Late Endosome Transport (GO:0045022)	1/24	0.377568	0.544981	0	0	2.1835	2.12674	EMP2
grp1	Fat-Soluble Vitamin Metabolic Process (GO:0006775)	1/24	0.377568	0.544981	0	0	2.1835	2.12674	LRP2
grp1	Multivesicular Body Sorting Pathway (GO:0071985)	1/24	0.377568	0.544981	0	0	2.1835	2.12674	EXPH5
grp1	Positive Regulation Of p38MAPK Cascade (GO:1900745)	1/24	0.377568	0.544981	0	0	2.1835	2.12674	HAND2
grp1	Regulation Of Actin Nucleation (GO:0051125)	1/24	0.377568	0.544981	0	0	2.1835	2.12674	GSN
grp1	Activation Of Cysteine-Type Endopeptidase Activity Involved In Apoptotic Process (GO:0006919)	2/67	0.377913	0.54505	0	0	1.5459	1.5043	EGLN3;COL4A3
grp1	Regulation Of Canonical Wnt Signaling Pathway (GO:0060828)	5/207	0.380425	0.548242	0	0	1.24449	1.20275	SFRP1;WNT5A;DACT3;IGFBP6;RBMS3
grp1	Cell-Cell Junction Organization (GO:0045216)	2/68	0.384884	0.554233	0	0	1.5224	1.4536	CDH11;CLDN1
grp1	Regulation Of Hippo Signaling (GO:0035330)	1/25	0.389752	0.554286	0	0	2.09241	1.97157	SOX11
grp1	Activation Of Protein Kinase B Activity (GO:0032148)	1/25	0.389752	0.554286	0	0	2.09241	1.97157	WNT5A
grp1	Regulation Of Myelination (GO:0031641)	1/25	0.389752	0.554286	0	0	2.09241	1.97157	MYRF
grp1	Regulation Of Neutrophil Chemotaxis (GO:0090022)	1/25	0.389752	0.554286	0	0	2.09241	1.97157	DPP4
grp1	Bile Acid Biosynthetic Process (GO:0006699)	1/25	0.389752	0.554286	0	0	2.09241	1.97157	CYP7B1
grp1	Cellular Response To Steroid Hormone Stimulus (GO:0071383)	1/25	0.389752	0.554286	0	0	2.09241	1.97157	ATP1A2
grp1	Ventricular Cardiac Muscle Tissue Development (GO:0003229)	1/25	0.389752	0.554286	0	0	2.09241	1.97157	MYH7
grp1	Vesicle Cargo Loading (GO:0035459)	1/25	0.389752	0.554286	0	0	2.09241	1.97157	SAR1A
grp1	Vesicle-Mediated Transport Between Endosomal Compartments (GO:0098927)	1/25	0.389752	0.554286	0	0	2.09241	1.97157	EMP2
grp1	Wound Healing, Spreading Of Cells (GO:0044319)	1/25	0.389752	0.554286	0	0	2.09241	1.97157	ARHGAP24
grp1	Metanephros Development (GO:0001656)	1/25	0.389752	0.554286	0	0	2.09241	1.97157	WT1
grp1	Negative Regulation Of Lipid Biosynthetic Process (GO:0051055)	1/25	0.389752	0.554286	0	0	2.09241	1.97157	WNT4
grp1	Peptide Hormone Secretion (GO:0030072)	1/25	0.389752	0.554286	0	0	2.09241	1.97157	EDN3
grp1	Positive Regulation Of Striated Muscle Cell Differentiation (GO:0051155)	1/25	0.389752	0.554286	0	0	2.09241	1.97157	MYOCD
grp1	Proteoglycan Metabolic Process (GO:0006029)	1/25	0.389752	0.554286	0	0	2.09241	1.97157	SULF2
grp1	Regulation Of Actin Cytoskeleton Reorganization (GO:2000249)	1/25	0.389752	0.554286	0	0	2.09241	1.97157	PDGFRA
grp1	Endoplasmic Reticulum To Golgi Vesicle-Mediated Transport (GO:0006888)	3/115	0.39102	0.555659	0	0	1.34598	1.26387	SAR1A;KDELR2;KDELR3
grp1	Regulation Of Endopeptidase Activity (GO:0052548)	2/69	0.391821	0.556368	0	0	1.4996	1.40505	CRB2;SERPING1
grp1	Cellular Response To Oxygen-Containing Compound (GO:1901701)	9/406	0.398484	0.564713	0	0	1.14015	1.04904	CPNE8;PDGFRA;SFRP1;WNT5B;WT1;WNT5A;PDE3A;SYT13;TGM2
grp1	Protein Maturation (GO:0051604)	3/117	0.401563	0.564713	0	0	1.32223	1.20639	MME;ECEL1;CPZ
grp1	L-amino Acid Transport (GO:0015807)	1/26	0.401697	0.564713	0	0	2.00862	1.83197	SLC1A3
grp1	Acute Inflammatory Response (GO:0002526)	1/26	0.401697	0.564713	0	0	2.00862	1.83197	ANO6
grp1	Calcium-Ion Regulated Exocytosis (GO:0017156)	1/26	0.401697	0.564713	0	0	2.00862	1.83197	SYT13
grp1	Cardiac Muscle Cell Development (GO:0055013)	1/26	0.401697	0.564713	0	0	2.00862	1.83197	PDGFRA
grp1	Cell-Cell Adhesion Mediated By Cadherin (GO:0044331)	1/26	0.401697	0.564713	0	0	2.00862	1.83197	CDH11
grp1	Regulation Of Vasoconstriction (GO:0019229)	1/26	0.401697	0.564713	0	0	2.00862	1.83197	KCNMB2
grp1	Establishment Or Maintenance Of Apical/Basal Cell Polarity (GO:0035088)	1/26	0.401697	0.564713	0	0	2.00862	1.83197	CRB2
grp1	Negative Regulation Of Receptor-Mediated Endocytosis (GO:0048261)	1/26	0.401697	0.564713	0	0	2.00862	1.83197	WDR54
grp1	Plasma Membrane Invagination (GO:0099024)	1/26	0.401697	0.564713	0	0	2.00862	1.83197	GSN
grp1	Positive Regulation Of Nuclear Division (GO:0051785)	1/26	0.401697	0.564713	0	0	2.00862	1.83197	EDN3
grp1	Protein Targeting To Lysosome (GO:0006622)	1/26	0.401697	0.564713	0	0	2.00862	1.83197	LAMP2
grp1	Cell-Cell Junction Assembly (GO:0007043)	2/71	0.405588	0.569747	0	0	1.45598	1.3139	CDH11;PRKCA
grp1	Regulation Of Protein-Containing Complex Assembly (GO:0043254)	3/119	0.412054	0.571981	0	0	1.2993	1.15196	GSN;SAR1A;FBLIM1
grp1	Regulation Of Cellular Localization (GO:0060341)	2/72	0.412415	0.571981	0	0	1.43511	1.27111	GSN;DZIP1L
grp1	Second-Messenger-Mediated Signaling (GO:0019932)	2/72	0.412415	0.571981	0	0	1.43511	1.27111	EDN3;DDAH2
grp1	Plasma Membrane Organization (GO:0007009)	2/72	0.412415	0.571981	0	0	1.43511	1.27111	PLSCR4;ANO6
grp1	GPI Anchor Metabolic Process (GO:0006505)	1/27	0.413409	0.571981	0	0	1.93126	1.70592	PGF
grp1	Regulation Of Extrinsic Apoptotic Signaling Pathway In Absence Of Ligand (GO:2001239)	1/27	0.413409	0.571981	0	0	1.93126	1.70592	FGFR1
grp1	Regulation Of Insulin Secretion Involved In Cellular Response To Glucose Stimulus (GO:0061178)	1/27	0.413409	0.571981	0	0	1.93126	1.70592	ADCY5
grp1	Cell Surface Receptor Signaling Pathway Involved In Cell-Cell Signaling (GO:1905114)	1/27	0.413409	0.571981	0	0	1.93126	1.70592	WNT5A
grp1	Ventricular Septum Morphogenesis (GO:0060412)	1/27	0.413409	0.571981	0	0	1.93126	1.70592	SOX11
grp1	Negative Regulation Of NIK/NF-kappaB Signaling (GO:1901223)	1/27	0.413409	0.571981	0	0	1.93126	1.70592	C1QTNF3
grp1	Negative Regulation Of Notch Signaling Pathway (GO:0045746)	1/27	0.413409	0.571981	0	0	1.93126	1.70592	DLK1
grp1	Peptidyl-Proline Modification (GO:0018208)	1/27	0.413409	0.571981	0	0	1.93126	1.70592	P3H2
grp1	Positive Regulation Of Cytosolic Calcium Ion Concentration Involved In Phospholipase C-activating G Protein-Coupled Signaling Pathway (GO:0051482)	1/27	0.413409	0.571981	0	0	1.93126	1.70592	LPAR1
grp1	Positive Regulation Of Filopodium Assembly (GO:0051491)	1/27	0.413409	0.571981	0	0	1.93126	1.70592	ARAP1
grp1	Positive Regulation Of Immune System Process (GO:0002684)	1/27	0.413409	0.571981	0	0	1.93126	1.70592	C6
grp1	Positive Regulation Of Mitotic Cell Cycle (GO:0045931)	1/27	0.413409	0.571981	0	0	1.93126	1.70592	PRKCA
grp1	Positive Regulation Of Nitric Oxide Biosynthetic Process (GO:0045429)	1/27	0.413409	0.571981	0	0	1.93126	1.70592	DDAH2
grp1	Regulation Of SMAD Protein Signal Transduction (GO:0060390)	1/27	0.413409	0.571981	0	0	1.93126	1.70592	CILP
grp1	Regulation Of Actin Polymerization Or Depolymerization (GO:0008064)	1/27	0.413409	0.571981	0	0	1.93126	1.70592	CXCL12
grp1	Regulation Of Catecholamine Secretion (GO:0050433)	1/27	0.413409	0.571981	0	0	1.93126	1.70592	SYT13
grp1	DNA Replication (GO:0006260)	2/73	0.419203	0.579125	0	0	1.41482	1.23005	POLE2;REV3L
grp1	Regulation Of Rho Protein Signal Transduction (GO:0035023)	2/73	0.419203	0.579125	0	0	1.41482	1.23005	COL3A1;LPAR1
grp1	Golgi To Plasma Membrane Protein Transport (GO:0043001)	1/28	0.424892	0.580865	0	0	1.85964	1.5917	RAB34
grp1	Regulation Of Nitric-Oxide Synthase Activity (GO:0050999)	1/28	0.424892	0.580865	0	0	1.85964	1.5917	DDAH2
grp1	Regulation Of Protein Localization To Membrane (GO:1905475)	1/28	0.424892	0.580865	0	0	1.85964	1.5917	GSN
grp1	Regulation Of Sodium Ion Transmembrane Transport (GO:1902305)	1/28	0.424892	0.580865	0	0	1.85964	1.5917	FXYD7
grp1	Cellular Response To Osmotic Stress (GO:0071470)	1/28	0.424892	0.580865	0	0	1.85964	1.5917	MYLK
grp1	Fatty Acid Derivative Biosynthetic Process (GO:1901570)	1/28	0.424892	0.580865	0	0	1.85964	1.5917	HMGCL
grp1	Glycosaminoglycan Metabolic Process (GO:0030203)	1/28	0.424892	0.580865	0	0	1.85964	1.5917	UGDH
grp1	Vascular Endothelial Growth Factor Receptor Signaling Pathway (GO:0048010)	1/28	0.424892	0.580865	0	0	1.85964	1.5917	PGF
grp1	Hematopoietic Progenitor Cell Differentiation (GO:0002244)	1/28	0.424892	0.580865	0	0	1.85964	1.5917	SFRP1
grp1	Positive Regulation Of mRNA Processing (GO:0050685)	1/28	0.424892	0.580865	0	0	1.85964	1.5917	CELF4
grp1	Positive Regulation Of Nitric Oxide Metabolic Process (GO:1904407)	1/28	0.424892	0.580865	0	0	1.85964	1.5917	DDAH2
grp1	Primary Neural Tube Formation (GO:0014020)	1/28	0.424892	0.580865	0	0	1.85964	1.5917	LRP2
grp1	Protein Depolymerization (GO:0051261)	1/28	0.424892	0.580865	0	0	1.85964	1.5917	GSN
grp1	Regulation Of Calcium Ion-Dependent Exocytosis (GO:0017158)	1/28	0.424892	0.580865	0	0	1.85964	1.5917	SYT13
grp1	Regulation Of mRNA Stability (GO:0043488)	2/74	0.425951	0.581015	0	0	1.3951	1.19062	CSDC2;PRKCA
grp1	Negative Regulation Of Neuron Apoptotic Process (GO:0043524)	2/74	0.425951	0.581015	0	0	1.3951	1.19062	NTRK1;AGAP2
grp1	Regulation Of Cell Cycle G1/S Phase Transition (GO:1902806)	2/74	0.425951	0.581015	0	0	1.3951	1.19062	TM4SF5;APBB1
grp1	Regulation Of Transcription By RNA Polymerase II (GO:0006357)	41/2028	0.434318	0.58794	0	0	1.0389	0.866418	FOXC2;NFIX;TSHZ3;TCF23;TSHZ2;GATA5;TCF21;TWIST1;HR;HOXD11;HOXD10;FGF2;HOXC10;ALX4;HOXC4;APBB1;HOXC9;MYOZ1;MSC;HOXC8;PKNOX2;TEAD3;IL33;MGAM;MYOCD;KCNIP3;HGF;WNT5A;SOX11;NR2F2;KLF15;FOXP2;HIC1;DCN;EID1;WT1;HAND2;SNAI1;PGR;HOXD9;ZBTB8B
grp1	Alpha-Amino Acid Catabolic Process (GO:1901606)	1/29	0.436151	0.58794	0	0	1.79313	1.48788	HMGCL
grp1	Alpha-Amino Acid Metabolic Process (GO:1901605)	1/29	0.436151	0.58794	0	0	1.79313	1.48788	DDAH2
grp1	Regulation Of Muscle Contraction (GO:0006937)	1/29	0.436151	0.58794	0	0	1.79313	1.48788	ATP1A2
grp1	Regulation Of Neuron Migration (GO:2001222)	1/29	0.436151	0.58794	0	0	1.79313	1.48788	COL3A1
grp1	Carbohydrate Derivative Biosynthetic Process (GO:1901137)	1/29	0.436151	0.58794	0	0	1.79313	1.48788	DDR2
grp1	Regulation Of Striated Muscle Contraction (GO:0006942)	1/29	0.436151	0.58794	0	0	1.79313	1.48788	ATP1A2
grp1	Regulation Of Voltage-Gated Calcium Channel Activity (GO:1901385)	1/29	0.436151	0.58794	0	0	1.79313	1.48788	CACNB4
grp1	Defense Response To Fungus (GO:0050832)	1/29	0.436151	0.58794	0	0	1.79313	1.48788	RARRES2
grp1	Tube Closure (GO:0060606)	1/29	0.436151	0.58794	0	0	1.79313	1.48788	LRP2
grp1	Heterotypic Cell-Cell Adhesion (GO:0034113)	1/29	0.436151	0.58794	0	0	1.79313	1.48788	PARVA
grp1	mRNA Splice Site Recognition (GO:0006376)	1/29	0.436151	0.58794	0	0	1.79313	1.48788	CELF4
grp1	Negative Regulation Of DNA Binding (GO:0043392)	1/29	0.436151	0.58794	0	0	1.79313	1.48788	SOX11
grp1	Negative Regulation Of Plasma Membrane Bounded Cell Projection Assembly (GO:0120033)	1/29	0.436151	0.58794	0	0	1.79313	1.48788	ARHGAP24
grp1	Positive Regulation Of Neural Precursor Cell Proliferation (GO:2000179)	1/29	0.436151	0.58794	0	0	1.79313	1.48788	LRP2
grp1	Protein K11-linked Ubiquitination (GO:0070979)	1/29	0.436151	0.58794	0	0	1.79313	1.48788	CDC23
grp1	Negative Regulation Of Growth (GO:0045926)	3/124	0.438018	0.590023	0	0	1.24529	1.02798	SFRP1;WT1;DACT3
grp1	Regulation Of Mitotic Cell Cycle (GO:0007346)	3/125	0.44316	0.593238	0	0	1.23502	1.00509	CDC23;GAS1;PRKCA
grp1	Response To Cytokine (GO:0034097)	3/125	0.44316	0.593238	0	0	1.23502	1.00509	COL3A1;MME;PRKCA
grp1	Negative Regulation Of Cell Growth (GO:0030308)	3/125	0.44316	0.593238	0	0	1.23502	1.00509	SFRP1;WT1;DACT3
grp1	Positive Regulation Of Cellular Biosynthetic Process (GO:0031328)	4/174	0.443246	0.593238	0	0	1.18188	0.961614	DDAH2;HGF;FGF2;THBS1
grp1	Regulation Of Immune Response (GO:0050776)	2/77	0.445945	0.593238	0	0	1.33909	1.0814	COL3A1;C6
grp1	Embryonic Organ Development (GO:0048568)	2/77	0.445945	0.593238	0	0	1.33909	1.0814	RARRES2;TEAD3
grp1	Neutrophil Migration (GO:1990266)	2/77	0.445945	0.593238	0	0	1.33909	1.0814	EDN3;EMP2
grp1	Positive Regulation Of Response To Stimulus (GO:0048584)	2/77	0.445945	0.593238	0	0	1.33909	1.0814	C6;WNT5A
grp1	Regulation Of Dendritic Spine Morphogenesis (GO:0061001)	1/30	0.447191	0.593238	0	0	1.73121	1.39323	PPFIA2
grp1	GPI Anchor Biosynthetic Process (GO:0006506)	1/30	0.447191	0.593238	0	0	1.73121	1.39323	PGF
grp1	Artery Morphogenesis (GO:0048844)	1/30	0.447191	0.593238	0	0	1.73121	1.39323	LRP2
grp1	Regulation Of Potassium Ion Transport (GO:0043266)	1/30	0.447191	0.593238	0	0	1.73121	1.39323	KCNIP3
grp1	Cardiac Muscle Cell Action Potential Involved In Contraction (GO:0086002)	1/30	0.447191	0.593238	0	0	1.73121	1.39323	CACNA1G
grp1	Innate Immune Response Activating Cell Surface Receptor Signaling Pathway (GO:0002220)	1/30	0.447191	0.593238	0	0	1.73121	1.39323	COLEC10
grp1	Negative Regulation Of Axon Extension (GO:0030517)	1/30	0.447191	0.593238	0	0	1.73121	1.39323	SEMA3D
grp1	Negative Regulation Of Blood Coagulation (GO:0030195)	1/30	0.447191	0.593238	0	0	1.73121	1.39323	PDGFRA
grp1	Negative Regulation Of Calcium Ion Transmembrane Transporter Activity (GO:1901020)	1/30	0.447191	0.593238	0	0	1.73121	1.39323	ATP1A2
grp1	Negative Regulation Of Carbohydrate Metabolic Process (GO:0045912)	1/30	0.447191	0.593238	0	0	1.73121	1.39323	C1QTNF3
grp1	Negative Regulation Of Epithelial To Mesenchymal Transition (GO:0010719)	1/30	0.447191	0.593238	0	0	1.73121	1.39323	SFRP1
grp1	Positive Regulation Of JUN Kinase Activity (GO:0043507)	1/30	0.447191	0.593238	0	0	1.73121	1.39323	WNT5A
grp1	Positive Regulation Of Phosphate Metabolic Process (GO:0045937)	1/30	0.447191	0.593238	0	0	1.73121	1.39323	THBS1
grp1	Positive Regulation Of Hydrolase Activity (GO:0051345)	4/176	0.451893	0.599014	0	0	1.16802	0.927769	NTRK1;SFRP1;ARAP1;TGM2
grp1	Regulation Of Innate Immune Response (GO:0045088)	2/78	0.452523	0.599014	0	0	1.3214	1.04776	CFH;DTX4
grp1	Cellular Response To Nutrient Levels (GO:0031669)	2/78	0.452523	0.599014	0	0	1.3214	1.04776	SFRP1;LAMP2
grp1	Regulation Of Gluconeogenesis (GO:0006111)	1/31	0.458014	0.601082	0	0	1.67342	1.3067	C1QTNF3
grp1	Bile Acid Metabolic Process (GO:0008206)	1/31	0.458014	0.601082	0	0	1.67342	1.3067	CYP7B1
grp1	Cardiac Muscle Tissue Morphogenesis (GO:0055008)	1/31	0.458014	0.601082	0	0	1.67342	1.3067	MYH7
grp1	Cellular Response To cAMP (GO:0071320)	1/31	0.458014	0.601082	0	0	1.67342	1.3067	WT1
grp1	Response To Estradiol (GO:0032355)	1/31	0.458014	0.601082	0	0	1.67342	1.3067	SFRP1
grp1	Triglyceride Homeostasis (GO:0070328)	1/31	0.458014	0.601082	0	0	1.67342	1.3067	C1QTNF3
grp1	Glutamine Family Amino Acid Metabolic Process (GO:0009064)	1/31	0.458014	0.601082	0	0	1.67342	1.3067	DDAH2
grp1	Modulation Of Excitatory Postsynaptic Potential (GO:0098815)	1/31	0.458014	0.601082	0	0	1.67342	1.3067	NETO1
grp1	Negative Chemotaxis (GO:0050919)	1/31	0.458014	0.601082	0	0	1.67342	1.3067	SEMA3D
grp1	Negative Regulation Of Developmental Growth (GO:0048640)	1/31	0.458014	0.601082	0	0	1.67342	1.3067	MYOZ1
grp1	Positive Regulation Of Leukocyte Migration (GO:0002687)	1/31	0.458014	0.601082	0	0	1.67342	1.3067	EDN3
grp1	Presynaptic Endocytosis (GO:0140238)	1/31	0.458014	0.601082	0	0	1.67342	1.3067	DNM1
grp1	Regulation Of Cyclin-Dependent Protein Serine/Threonine Kinase Activity (GO:0000079)	2/79	0.459056	0.601161	0	0	1.30418	1.01541	MYOCD;NR2F2
grp1	Vesicle Fusion (GO:0006906)	2/79	0.459056	0.601161	0	0	1.30418	1.01541	RAB34;VAMP4
grp1	Positive Regulation Of Cytoskeleton Organization (GO:0051495)	2/79	0.459056	0.601161	0	0	1.30418	1.01541	GSN;LMOD1
grp1	Negative Regulation Of Cytokine Production (GO:0001818)	4/178	0.460496	0.602616	0	0	1.15447	0.895238	C1QTNF3;TWSG1;FN1;THBS1
grp1	Cilium Organization (GO:0044782)	5/228	0.461133	0.60302	0	0	1.12607	0.871657	GSN;DZIP1L;TEKT2;PARVA;WDR54
grp1	Protein Homooligomerization (GO:0051260)	3/129	0.463538	0.605734	0	0	1.19557	0.919234	SLC1A2;VSTM5;ASIC1
grp1	Calcium Ion Transmembrane Transport (GO:0070588)	2/80	0.465544	0.60749	0	0	1.28739	0.984272	TRPM5;CACNA1G
grp1	Negative Regulation Of Protein Serine/Threonine Kinase Activity (GO:0071901)	2/80	0.465544	0.60749	0	0	1.28739	0.984272	MYOCD;NR2F2
grp1	Amide Transport (GO:0042886)	1/32	0.468626	0.607626	0	0	1.61935	1.22739	SLC1A3
grp1	Regulation Of Metaphase/Anaphase Transition Of Cell Cycle (GO:1902099)	1/32	0.468626	0.607626	0	0	1.61935	1.22739	CDC23
grp1	Cellular Nitrogen Compound Biosynthetic Process (GO:0044271)	1/32	0.468626	0.607626	0	0	1.61935	1.22739	DDAH2
grp1	Mesenchymal Cell Migration (GO:0090497)	1/32	0.468626	0.607626	0	0	1.61935	1.22739	SEMA3D
grp1	Muscle Cell Development (GO:0055001)	1/32	0.468626	0.607626	0	0	1.61935	1.22739	SDC1
grp1	Negative Regulation Of Fat Cell Differentiation (GO:0045599)	1/32	0.468626	0.607626	0	0	1.61935	1.22739	WNT5A
grp1	Negative Regulation Of Osteoblast Differentiation (GO:0045668)	1/32	0.468626	0.607626	0	0	1.61935	1.22739	TWIST1
grp1	Neural Tube Closure (GO:0001843)	1/32	0.468626	0.607626	0	0	1.61935	1.22739	LRP2
grp1	Proteoglycan Biosynthetic Process (GO:0030166)	1/32	0.468626	0.607626	0	0	1.61935	1.22739	UGDH
grp1	Cellular Response To Interleukin-1 (GO:0071347)	2/81	0.471986	0.61155	0	0	1.27103	0.954297	SFRP1;PTGIS
grp1	Negative Regulation Of Intracellular Signal Transduction (GO:1902532)	5/231	0.472455	0.611725	0	0	1.11095	0.833007	C1QTNF3;CILP;PDE3A;TWIST1;THBS1
grp1	Sodium Ion Transmembrane Transport (GO:0035725)	2/82	0.478381	0.615897	0	0	1.25508	0.925429	ATP1A2;ASIC1
grp1	Negative Regulation Of Apoptotic Signaling Pathway (GO:2001234)	2/82	0.478381	0.615897	0	0	1.25508	0.925429	HGF;THBS1
grp1	Regulation Of Potassium Ion Transmembrane Transport (GO:1901379)	1/33	0.479031	0.615897	0	0	1.56867	1.15452	KCNIP3
grp1	Regulation Of Type I Interferon-Mediated Signaling Pathway (GO:0060338)	1/33	0.479031	0.615897	0	0	1.56867	1.15452	WNT5A
grp1	Vasculogenesis (GO:0001570)	1/33	0.479031	0.615897	0	0	1.56867	1.15452	WT1
grp1	Negative Regulation Of Double-Strand Break Repair (GO:2000780)	1/33	0.479031	0.615897	0	0	1.56867	1.15452	TWIST1
grp1	Positive Regulation Of Notch Signaling Pathway (GO:0045747)	1/33	0.479031	0.615897	0	0	1.56867	1.15452	GATA5
grp1	Positive Regulation Of Cytokine Production Involved In Immune Response (GO:0002720)	1/33	0.479031	0.615897	0	0	1.56867	1.15452	WNT5A
grp1	Positive Regulation Of Reproductive Process (GO:2000243)	1/33	0.479031	0.615897	0	0	1.56867	1.15452	PDE3A
grp1	Protein K63-linked Deubiquitination (GO:0070536)	1/33	0.479031	0.615897	0	0	1.56867	1.15452	USP13
grp1	Apoptotic Mitochondrial Changes (GO:0008637)	1/34	0.489233	0.622907	0	0	1.52106	1.08743	IFIT2
grp1	Regulation Of Neuronal Synaptic Plasticity (GO:0048168)	1/34	0.489233	0.622907	0	0	1.52106	1.08743	NETO1
grp1	Cellular Response To Amyloid-Beta (GO:1904646)	1/34	0.489233	0.622907	0	0	1.52106	1.08743	NTRK1
grp1	Response To Estrogen (GO:0043627)	1/34	0.489233	0.622907	0	0	1.52106	1.08743	SFRP1
grp1	Semaphorin-Plexin Signaling Pathway (GO:0071526)	1/34	0.489233	0.622907	0	0	1.52106	1.08743	SEMA3D
grp1	Embryonic Limb Morphogenesis (GO:0030326)	1/34	0.489233	0.622907	0	0	1.52106	1.08743	TWIST1
grp1	Glial Cell Differentiation (GO:0010001)	1/34	0.489233	0.622907	0	0	1.52106	1.08743	MYRF
grp1	Negative Regulation Of Ras Protein Signal Transduction (GO:0046580)	1/34	0.489233	0.622907	0	0	1.52106	1.08743	ARHGAP24
grp1	Negative Regulation Of Interleukin-6 Production (GO:0032715)	1/34	0.489233	0.622907	0	0	1.52106	1.08743	C1QTNF3
grp1	Negative Regulation Of Mitotic Cell Cycle (GO:0045930)	1/34	0.489233	0.622907	0	0	1.52106	1.08743	GAS1
grp1	Positive Regulation Of Neuron Death (GO:1901216)	1/34	0.489233	0.622907	0	0	1.52106	1.08743	WNT5A
grp1	Purine Nucleotide Metabolic Process (GO:0006163)	1/34	0.489233	0.622907	0	0	1.52106	1.08743	IDH2
grp1	Regulation Of Blood Circulation (GO:1903522)	1/34	0.489233	0.622907	0	0	1.52106	1.08743	KCNMB2
grp1	Regulation Of calcineurin-NFAT Signaling Cascade (GO:0070884)	1/34	0.489233	0.622907	0	0	1.52106	1.08743	MYOZ1
grp1	Regulation Of Cysteine-Type Endopeptidase Activity Involved In Apoptotic Process (GO:0043281)	2/84	0.491028	0.623894	0	0	1.22434	0.870818	HGF;THBS1
grp1	Regulation Of Interleukin-1 Beta Production (GO:0032651)	2/84	0.491028	0.623894	0	0	1.22434	0.870818	PANX1;WNT5A
grp1	Purine Ribonucleotide Metabolic Process (GO:0009150)	2/84	0.491028	0.623894	0	0	1.22434	0.870818	ATP1A2;MYH7
grp1	Cellular Response To Metal Ion (GO:0071248)	3/135	0.493475	0.626569	0	0	1.14087	0.805781	CPNE8;WNT5A;SYT13
grp1	Regulation Of Cellular Senescence (GO:2000772)	1/35	0.499236	0.6317	0	0	1.47624	1.02551	TWIST1
grp1	Adherens Junction Organization (GO:0034332)	1/35	0.499236	0.6317	0	0	1.47624	1.02551	CDH11
grp1	Regulation Of Postsynaptic Membrane Potential (GO:0060078)	1/35	0.499236	0.6317	0	0	1.47624	1.02551	GABRA4
grp1	Liver Development (GO:0001889)	1/35	0.499236	0.6317	0	0	1.47624	1.02551	WNT4
grp1	Negative Regulation Of Cell Cycle G1/S Phase Transition (GO:1902807)	1/35	0.499236	0.6317	0	0	1.47624	1.02551	APBB1
grp1	Protein Localization To Plasma Membrane (GO:0072659)	3/137	0.503269	0.636193	0	0	1.12373	0.771587	RAB34;KCNIP3;EMP2
grp1	Regulation Of Mitotic Cell Cycle Phase Transition (GO:1901990)	2/86	0.50348	0.636193	0	0	1.19507	0.820069	CDC23;TM4SF5
grp1	Regulation Of Inflammatory Response (GO:0050727)	5/240	0.505934	0.638855	0	0	1.06791	0.727619	C1QTNF3;IL33;PTGIS;WNT5A;CCN4
grp1	Endocytosis (GO:0006897)	4/189	0.506901	0.639636	0	0	1.08522	0.737337	RAB34;LRP2;MERTK;DNM1
grp1	COPII-coated Vesicle Budding (GO:0090114)	1/36	0.509043	0.640139	0	0	1.43399	0.968265	SAR1A
grp1	tRNA Methylation (GO:0030488)	1/36	0.509043	0.640139	0	0	1.43399	0.968265	TRMT9B
grp1	Negative Regulation Of Sequestering Of Calcium Ion (GO:0051283)	1/36	0.509043	0.640139	0	0	1.43399	0.968265	FGF2
grp1	Positive Regulation Of RNA Splicing (GO:0033120)	1/36	0.509043	0.640139	0	0	1.43399	0.968265	CELF4
grp1	Protein Destabilization (GO:0031648)	1/36	0.509043	0.640139	0	0	1.43399	0.968265	GSN
grp1	Regulation Of Insulin Secretion (GO:0050796)	2/87	0.509632	0.640441	0	0	1.18095	0.796037	SFRP1;ADCY5
grp1	Negative Regulation Of Neuron Death (GO:1901215)	2/88	0.515734	0.647666	0	0	1.16715	0.772849	NTRK1;AGAP2
grp1	Cilium Assembly (GO:0060271)	5/243	0.516909	0.648234	0	0	1.05428	0.69571	GSN;DZIP1L;TEKT2;PARVA;WDR54
grp1	Regulation Of p38MAPK Cascade (GO:1900744)	1/37	0.518658	0.648234	0	0	1.39409	0.915233	HAND2
grp1	Calcium Ion Import Across Plasma Membrane (GO:0098703)	1/37	0.518658	0.648234	0	0	1.39409	0.915233	CACNA1G
grp1	Synaptic Vesicle Cycle (GO:0099504)	1/37	0.518658	0.648234	0	0	1.39409	0.915233	OTOF
grp1	Ventricular Septum Development (GO:0003281)	1/37	0.518658	0.648234	0	0	1.39409	0.915233	SOX11
grp1	Negative Regulation Of Smooth Muscle Cell Proliferation (GO:0048662)	1/37	0.518658	0.648234	0	0	1.39409	0.915233	OGN
grp1	Positive Regulation Of Immune Effector Process (GO:0002699)	1/37	0.518658	0.648234	0	0	1.39409	0.915233	COLEC10
grp1	Protein Localization To Membrane (GO:0072657)	4/192	0.519251	0.648534	0	0	1.06773	0.699757	RAB34;KCNIP3;NRXN2;EMP2
grp1	Sensory Perception Of Mechanical Stimulus (GO:0050954)	2/89	0.521785	0.651256	0	0	1.15368	0.750468	COL4A3;LRP2
grp1	Protein Localization To Cell Periphery (GO:1990778)	3/142	0.527322	0.654228	0	0	1.08303	0.693079	RAB34;KCNIP3;EMP2
grp1	Regulation Of Intracellular Transport (GO:0032386)	1/38	0.528086	0.654228	0	0	1.35634	0.866019	GAS1
grp1	Regulation Of Neurotransmitter Secretion (GO:0046928)	1/38	0.528086	0.654228	0	0	1.35634	0.866019	OTOF
grp1	Calcium-Dependent Cell-Cell Adhesion Via Plasma Membrane Cell Adhesion Molecules (GO:0016339)	1/38	0.528086	0.654228	0	0	1.35634	0.866019	CDH11
grp1	Response To cAMP (GO:0051591)	1/38	0.528086	0.654228	0	0	1.35634	0.866019	WT1
grp1	Connective Tissue Development (GO:0061448)	1/38	0.528086	0.654228	0	0	1.35634	0.866019	SULF2
grp1	Response To Peptide (GO:1901652)	1/38	0.528086	0.654228	0	0	1.35634	0.866019	MMP2
grp1	Establishment Of Protein Localization To Plasma Membrane (GO:0061951)	1/38	0.528086	0.654228	0	0	1.35634	0.866019	RAB34
grp1	Lymphocyte Proliferation (GO:0046651)	1/38	0.528086	0.654228	0	0	1.35634	0.866019	EMP2
grp1	Positive Regulation Of Axonogenesis (GO:0050772)	1/38	0.528086	0.654228	0	0	1.35634	0.866019	TIAM2
grp1	Positive Regulation Of Production Of Molecular Mediator Of Immune Response (GO:0002702)	1/38	0.528086	0.654228	0	0	1.35634	0.866019	WNT5A
grp1	Regulation Of Epithelial Cell Proliferation (GO:0050678)	2/91	0.533735	0.660781	0	0	1.12764	0.707994	SFRP1;ANGPT1
grp1	Actin Filament Organization (GO:0007015)	3/144	0.536761	0.661218	0	0	1.06756	0.664238	GSN;LMOD1;EMP2
grp1	Regulation Of Monoatomic Cation Transmembrane Transport (GO:1904062)	1/39	0.537329	0.661218	0	0	1.32058	0.820271	KCNIP3
grp1	Release Of Sequestered Calcium Ion Into Cytosol (GO:0051209)	1/39	0.537329	0.661218	0	0	1.32058	0.820271	FGF2
grp1	Retina Homeostasis (GO:0001895)	1/39	0.537329	0.661218	0	0	1.32058	0.820271	CRB2
grp1	Vesicle Cytoskeletal Trafficking (GO:0099518)	1/39	0.537329	0.661218	0	0	1.32058	0.820271	PPFIA2
grp1	Heterochromatin Organization (GO:0070828)	1/39	0.537329	0.661218	0	0	1.32058	0.820271	SNAI1
grp1	Negative Regulation Of Lymphocyte Proliferation (GO:0050672)	1/39	0.537329	0.661218	0	0	1.32058	0.820271	SOX11
grp1	Negative Regulation Of Mitochondrion Organization (GO:0010823)	1/39	0.537329	0.661218	0	0	1.32058	0.820271	HGF
grp1	Negative Regulation Of Protein Secretion (GO:0050709)	1/39	0.537329	0.661218	0	0	1.32058	0.820271	SFRP1
grp1	Sensory Perception Of Sound (GO:0007605)	2/92	0.539633	0.663164	0	0	1.11505	0.687837	COL4A3;LRP2
grp1	Steroid Metabolic Process (GO:0008202)	2/92	0.539633	0.663164	0	0	1.11505	0.687837	LRP2;CYP7B1
grp1	Positive Regulation Of Protein Kinase Activity (GO:0045860)	3/145	0.54144	0.664939	0	0	1.05999	0.650326	AGAP2;EMP2;DDR2
grp1	Regulation Of Cytokine-Mediated Signaling Pathway (GO:0001959)	1/40	0.546392	0.667893	0	0	1.28665	0.777677	PALM3
grp1	Regulation Of Cytosolic Calcium Ion Concentration (GO:0051480)	1/40	0.546392	0.667893	0	0	1.28665	0.777677	WNT5A
grp1	Regulation Of Microtubule Cytoskeleton Organization (GO:0070507)	1/40	0.546392	0.667893	0	0	1.28665	0.777677	PHLDB2
grp1	Cellular Response To Heat (GO:0034605)	1/40	0.546392	0.667893	0	0	1.28665	0.777677	THBS1
grp1	Establishment Or Maintenance Of Epithelial Cell Apical/Basal Polarity (GO:0045197)	1/40	0.546392	0.667893	0	0	1.28665	0.777677	CRB2
grp1	Synaptic Vesicle Endocytosis (GO:0048488)	1/40	0.546392	0.667893	0	0	1.28665	0.777677	DNM1
grp1	Positive Regulation Of Myeloid Leukocyte Differentiation (GO:0002763)	1/40	0.546392	0.667893	0	0	1.28665	0.777677	PRKCA
grp1	DNA Duplex Unwinding (GO:0032508)	1/41	0.555278	0.675607	0	0	1.25442	0.73796	GINS2
grp1	Regulation Of Heart Rate By Cardiac Conduction (GO:0086091)	1/41	0.555278	0.675607	0	0	1.25442	0.73796	CACNA1G
grp1	Regulation Of Microtubule-Based Process (GO:0032886)	1/41	0.555278	0.675607	0	0	1.25442	0.73796	PHLDB2
grp1	Regulation Of Release Of Cytochrome C From Mitochondria (GO:0090199)	1/41	0.555278	0.675607	0	0	1.25442	0.73796	HGF
grp1	Stem Cell Differentiation (GO:0048863)	1/41	0.555278	0.675607	0	0	1.25442	0.73796	SFRP1
grp1	Negative Regulation Of Proteolysis (GO:0045861)	1/41	0.555278	0.675607	0	0	1.25442	0.73796	GAS1
grp1	Positive Regulation Of Actin Filament Polymerization (GO:0030838)	1/41	0.555278	0.675607	0	0	1.25442	0.73796	LMOD1
grp1	Negative Regulation Of Protein Phosphorylation (GO:0001933)	3/149	0.559882	0.680757	0	0	1.03073	0.597856	SFRP1;FBLN1;EMILIN1
grp1	Cellular Response To Cytokine Stimulus (GO:0071345)	6/308	0.560623	0.681207	0	0	0.996319	0.576576	SFRP1;NUMBL;CXCL12;PTGIS;MME;WNT5A
grp1	Positive Regulation Of Supramolecular Fiber Organization (GO:1902905)	2/96	0.562707	0.682588	0	0	1.06739	0.613743	GSN;LMOD1
grp1	Substantia Nigra Development (GO:0021762)	1/42	0.56399	0.682588	0	0	1.22376	0.700873	NDRG2
grp1	Lysosome Localization (GO:0032418)	1/42	0.56399	0.682588	0	0	1.22376	0.700873	RAB34
grp1	Organic Hydroxy Compound Biosynthetic Process (GO:1901617)	1/42	0.56399	0.682588	0	0	1.22376	0.700873	CYP7B1
grp1	Potassium Ion Import Across Plasma Membrane (GO:1990573)	1/42	0.56399	0.682588	0	0	1.22376	0.700873	ATP1A2
grp1	Regulation Of Axonogenesis (GO:0050770)	1/42	0.56399	0.682588	0	0	1.22376	0.700873	TIAM2
grp1	Neuron Development (GO:0048666)	3/150	0.564422	0.68266	0	0	1.02367	0.585491	UGDH;TENM3;WNT5A
grp1	Regulation Of Filopodium Assembly (GO:0051489)	1/43	0.572532	0.688388	0	0	1.19457	0.666194	ARAP1
grp1	Regulation Of Primary Metabolic Process (GO:0080090)	1/43	0.572532	0.688388	0	0	1.19457	0.666194	C1QTNF2
grp1	Energy Derivation By Oxidation Of Organic Compounds (GO:0015980)	1/43	0.572532	0.688388	0	0	1.19457	0.666194	GFPT2
grp1	Ephrin Receptor Signaling Pathway (GO:0048013)	1/43	0.572532	0.688388	0	0	1.19457	0.666194	MMP2
grp1	Glycolipid Biosynthetic Process (GO:0009247)	1/43	0.572532	0.688388	0	0	1.19457	0.666194	PGF
grp1	Intracellular Steroid Hormone Receptor Signaling Pathway (GO:0030518)	1/43	0.572532	0.688388	0	0	1.19457	0.666194	PGR
grp1	Lysosome Organization (GO:0007040)	1/43	0.572532	0.688388	0	0	1.19457	0.666194	SRPX
grp1	Positive Regulation Of Receptor-Mediated Endocytosis (GO:0048260)	1/43	0.572532	0.688388	0	0	1.19457	0.666194	ANGPT1
grp1	Regulation Of JUN Kinase Activity (GO:0043506)	1/43	0.572532	0.688388	0	0	1.19457	0.666194	WNT5A
grp1	Positive Regulation Of NF-kappaB Transcription Factor Activity (GO:0051092)	3/152	0.573416	0.689	0	0	1.00982	0.561608	NTRK1;WNT5A;NTSR1
grp1	Cellular Component Assembly (GO:0022607)	5/260	0.577005	0.692859	0	0	0.983135	0.540631	FZD1;GSN;WNT5A;TSPAN4;THSD4
grp1	Regulation Of Cellular Component Organization (GO:0051128)	3/153	0.57787	0.693012	0	0	1.00304	0.550075	SLITRK2;SLITRK4;WNT5A
grp1	Autophagosome Maturation (GO:0097352)	1/44	0.580907	0.693012	0	0	1.16673	0.633724	LAMP2
grp1	Regulation Of Viral Entry Into Host Cell (GO:0046596)	1/44	0.580907	0.693012	0	0	1.16673	0.633724	GSN
grp1	Synaptic Vesicle Recycling (GO:0036465)	1/44	0.580907	0.693012	0	0	1.16673	0.633724	DNM1
grp1	Lymphocyte Chemotaxis (GO:0048247)	1/44	0.580907	0.693012	0	0	1.16673	0.633724	CYP7B1
grp1	Negative Regulation Of Immune System Process (GO:0002683)	1/44	0.580907	0.693012	0	0	1.16673	0.633724	COL3A1
grp1	Neural Crest Cell Development (GO:0014032)	1/44	0.580907	0.693012	0	0	1.16673	0.633724	SEMA3D
grp1	Phosphatidylinositol Phosphate Biosynthetic Process (GO:0046854)	1/44	0.580907	0.693012	0	0	1.16673	0.633724	SOCS3
grp1	Positive Regulation Of Biosynthetic Process (GO:0009891)	1/44	0.580907	0.693012	0	0	1.16673	0.633724	WNT4
grp1	Positive Regulation Of Cytokine-Mediated Signaling Pathway (GO:0001961)	1/44	0.580907	0.693012	0	0	1.16673	0.633724	WNT5A
grp1	Regulation Of Protein Modification Process (GO:0031399)	1/45	0.589118	0.699626	0	0	1.14015	0.603286	FN1
grp1	Regulation Of Stem Cell Differentiation (GO:2000736)	1/45	0.589118	0.699626	0	0	1.14015	0.603286	PDGFRA
grp1	Establishment Of Protein Localization To Extracellular Region (GO:0035592)	1/45	0.589118	0.699626	0	0	1.14015	0.603286	LTBP2
grp1	Zymogen Activation (GO:0031638)	1/45	0.589118	0.699626	0	0	1.14015	0.603286	KLK1
grp1	Natural Killer Cell Activation (GO:0030101)	1/45	0.589118	0.699626	0	0	1.14015	0.603286	EMP2
grp1	Negative Regulation Of Response To Biotic Stimulus (GO:0002832)	1/45	0.589118	0.699626	0	0	1.14015	0.603286	DTX4
grp1	Positive Regulation Of Innate Immune Response (GO:0045089)	1/45	0.589118	0.699626	0	0	1.14015	0.603286	WNT5A
grp1	Calcium Ion Homeostasis (GO:0055074)	2/102	0.595741	0.705536	0	0	1.00303	0.519521	CXCL12;EDN3
grp1	Protein Catabolic Process (GO:0030163)	2/102	0.595741	0.705536	0	0	1.00303	0.519521	LAMP2;DTX4
grp1	Regulation Of Epidermal Growth Factor Receptor Signaling Pathway (GO:0042058)	1/46	0.597169	0.705536	0	0	1.11476	0.574719	WDR54
grp1	Antiviral Innate Immune Response (GO:0140374)	1/46	0.597169	0.705536	0	0	1.11476	0.574719	IFIT2
grp1	Cardiac Conduction (GO:0061337)	1/46	0.597169	0.705536	0	0	1.11476	0.574719	CACNA1G
grp1	Response To Glucose (GO:0009749)	1/46	0.597169	0.705536	0	0	1.11476	0.574719	THBS1
grp1	Epithelial Cell Migration (GO:0010631)	1/46	0.597169	0.705536	0	0	1.11476	0.574719	DPP4
grp1	Negative Regulation Of Cellular Metabolic Process (GO:0031324)	1/46	0.597169	0.705536	0	0	1.11476	0.574719	TWIST1
grp1	Positive Regulation Of Cytokine Production (GO:0001819)	6/320	0.597961	0.706017	0	0	0.957647	0.492451	CCBE1;C1QTNF3;IL33;WNT5A;TWIST1;SULF2
grp1	Inorganic Cation Import Across Plasma Membrane (GO:0098659)	2/103	0.601062	0.709222	0	0	0.993051	0.50552	ATP1A2;CACNA1G
grp1	Organelle Assembly (GO:0070925)	6/322	0.604018	0.7112	0	0	0.951488	0.479694	SRPX;GSN;DZIP1L;TEKT2;PARVA;WDR54
grp1	Regulation Of GTPase Activity (GO:0043087)	4/214	0.604922	0.7112	0	0	0.954793	0.479932	NTRK1;SFRP1;ARAP1;TGM2
grp1	Golgi To Plasma Membrane Transport (GO:0006893)	1/47	0.605063	0.7112	0	0	1.09047	0.547877	RAB34
grp1	Bicellular Tight Junction Assembly (GO:0070830)	1/47	0.605063	0.7112	0	0	1.09047	0.547877	CLDN1
grp1	Cognition (GO:0050890)	1/47	0.605063	0.7112	0	0	1.09047	0.547877	MGAT3
grp1	Secondary Alcohol Metabolic Process (GO:1902652)	1/47	0.605063	0.7112	0	0	1.09047	0.547877	IDH2
grp1	Negative Regulation Of MAPK Cascade (GO:0043409)	2/105	0.611545	0.7179	0	0	0.973669	0.478819	FBLN1;EMILIN1
grp1	Positive Regulation Of Stress-Activated MAPK Cascade (GO:0032874)	2/105	0.611545	0.7179	0	0	0.973669	0.478819	HAND2;IGFBP6
grp1	Cellular Defense Response (GO:0006968)	1/48	0.612802	0.717999	0	0	1.06721	0.522629	LSP1
grp1	Positive Regulation Of Reactive Oxygen Species Metabolic Process (GO:2000379)	1/48	0.612802	0.717999	0	0	1.06721	0.522629	THBS1
grp1	Post-Translational Protein Modification (GO:0043687)	1/48	0.612802	0.717999	0	0	1.06721	0.522629	PRKCA
grp1	Regulation Of Mitotic Metaphase/Anaphase Transition (GO:0030071)	1/49	0.62039	0.724117	0	0	1.04493	0.498855	CDC23
grp1	Fatty Acid Beta-Oxidation (GO:0006635)	1/49	0.62039	0.724117	0	0	1.04493	0.498855	BDH2
grp1	Intrinsic Apoptotic Signaling Pathway In Response To DNA Damage (GO:0008630)	1/49	0.62039	0.724117	0	0	1.04493	0.498855	HIC1
grp1	Neurogenesis (GO:0022008)	1/49	0.62039	0.724117	0	0	1.04493	0.498855	LPAR1
grp1	Positive Regulation Of Pathway-Restricted SMAD Protein Phosphorylation (GO:0010862)	1/49	0.62039	0.724117	0	0	1.04493	0.498855	TWSG1
grp1	Proton Transmembrane Transport (GO:1902600)	1/49	0.62039	0.724117	0	0	1.04493	0.498855	ATP1A2
grp1	Regulation Of Epithelial Cell Migration (GO:0010632)	1/50	0.627829	0.728631	0	0	1.02355	0.476448	EMP2
grp1	Regulation Of Interleukin-12 Production (GO:0032655)	1/50	0.627829	0.728631	0	0	1.02355	0.476448	THBS1
grp1	Regulation Of Mitochondrion Organization (GO:0010821)	1/50	0.627829	0.728631	0	0	1.02355	0.476448	INF2
grp1	Dicarboxylic Acid Metabolic Process (GO:0043648)	1/50	0.627829	0.728631	0	0	1.02355	0.476448	IDH2
grp1	Steroid Biosynthetic Process (GO:0006694)	1/50	0.627829	0.728631	0	0	1.02355	0.476448	CYP7B1
grp1	tRNA Processing (GO:0008033)	1/50	0.627829	0.728631	0	0	1.02355	0.476448	TRMT9B
grp1	Mitotic Metaphase Plate Congression (GO:0007080)	1/50	0.627829	0.728631	0	0	1.02355	0.476448	CDC23
grp1	Negative Regulation Of Cell Projection Organization (GO:0031345)	1/50	0.627829	0.728631	0	0	1.02355	0.476448	LPAR1
grp1	Plasma Membrane Bounded Cell Projection Morphogenesis (GO:0120039)	1/50	0.627829	0.728631	0	0	1.02355	0.476448	NBL1
grp1	RNA Modification (GO:0009451)	1/51	0.635123	0.732927	0	0	1.00303	0.455309	TRMT9B
grp1	Regulation Of Release Of Sequestered Calcium Ion Into Cytosol (GO:0051279)	1/51	0.635123	0.732927	0	0	1.00303	0.455309	JPH4
grp1	Regulation Of Stress-Activated MAPK Cascade (GO:0032872)	1/51	0.635123	0.732927	0	0	1.00303	0.455309	IGFBP6
grp1	Regulation Of Substrate Adhesion-Dependent Cell Spreading (GO:1900024)	1/51	0.635123	0.732927	0	0	1.00303	0.455309	FBLN1
grp1	Sensory Perception (GO:0007600)	1/51	0.635123	0.732927	0	0	1.00303	0.455309	MME
grp1	Metaphase Plate Congression (GO:0051310)	1/51	0.635123	0.732927	0	0	1.00303	0.455309	CDC23
grp1	Positive Regulation Of Protein Localization To Cell Periphery (GO:1904377)	1/51	0.635123	0.732927	0	0	1.00303	0.455309	CNPY4
grp1	Positive Regulation Of Protein Localization To Plasma Membrane (GO:1903078)	1/51	0.635123	0.732927	0	0	1.00303	0.455309	CNPY4
grp1	Receptor Internalization (GO:0031623)	1/51	0.635123	0.732927	0	0	1.00303	0.455309	DNM1
grp1	Response To Lipid (GO:0033993)	2/110	0.63683	0.734262	0	0	0.928354	0.418923	GPX3;PALM3
grp1	Membrane Organization (GO:0061024)	3/167	0.63708	0.734262	0	0	0.916756	0.413329	DPP4;SAR1A;OTOF
grp1	Double-Strand Break Repair Via Homologous Recombination (GO:0000724)	2/111	0.641729	0.738395	0	0	0.91979	0.408009	GINS2;REV3L
grp1	Rho Protein Signal Transduction (GO:0007266)	1/52	0.642275	0.738395	0	0	0.983308	0.435349	ARHGAP6
grp1	Fatty Acid Oxidation (GO:0019395)	1/52	0.642275	0.738395	0	0	0.983308	0.435349	BDH2
grp1	Negative Regulation Of Response To Stimulus (GO:0048585)	1/52	0.642275	0.738395	0	0	0.983308	0.435349	COL3A1
grp1	Regulation Of Receptor Signaling Pathway Via JAK-STAT (GO:0046425)	1/53	0.649287	0.744126	0	0	0.964349	0.416484	SOCS3
grp1	Endosome Organization (GO:0007032)	1/53	0.649287	0.744126	0	0	0.964349	0.416484	DNM1
grp1	Spermatid Development (GO:0007286)	1/53	0.649287	0.744126	0	0	0.964349	0.416484	FNDC3A
grp1	Tight Junction Assembly (GO:0120192)	1/53	0.649287	0.744126	0	0	0.964349	0.416484	CLDN1
grp1	Regulation Of Alternative mRNA Splicing, Via Spliceosome (GO:0000381)	1/53	0.649287	0.744126	0	0	0.964349	0.416484	CELF4
grp1	Central Nervous System Development (GO:0007417)	5/283	0.651564	0.74627	0	0	0.900725	0.385853	GSN;MYRF;LOXL3;SOX11;ADGRL3
grp1	Apoptotic Process (GO:0006915)	4/228	0.65435	0.748268	0	0	0.894472	0.379357	EGLN3;PMP22;EMP2;IFIT2
grp1	Regulation Of Exocytosis (GO:0017157)	1/54	0.656161	0.748268	0	0	0.946105	0.39864	EXPH5
grp1	Apical Junction Assembly (GO:0043297)	1/54	0.656161	0.748268	0	0	0.946105	0.39864	CLDN1
grp1	Regulation Of Myoblast Differentiation (GO:0045661)	1/54	0.656161	0.748268	0	0	0.946105	0.39864	SOSTDC1
grp1	Negative Regulation Of Neuron Projection Development (GO:0010977)	1/54	0.656161	0.748268	0	0	0.946105	0.39864	LPAR1
grp1	Negative Regulation Of Protein Catabolic Process (GO:0042177)	1/54	0.656161	0.748268	0	0	0.946105	0.39864	AGAP2
grp1	Nucleosome Assembly (GO:0006334)	1/54	0.656161	0.748268	0	0	0.946105	0.39864	NAP1L2
grp1	Regulation Of Nucleic Acid-Templated Transcription (GO:1903506)	8/452	0.661366	0.753736	0	0	0.901607	0.372767	USP13;SPIN4;WT1;PRRX2;SNAI1;APBB1;MSC;HIC1
grp1	Response To Peptide Hormone (GO:0043434)	1/55	0.662902	0.754549	0	0	0.928538	0.381748	MC4R
grp1	Neuron Migration (GO:0001764)	1/55	0.662902	0.754549	0	0	0.928538	0.381748	FGFR1
grp1	Regulation Of Mitotic Nuclear Division (GO:0007088)	1/56	0.66951	0.759247	0	0	0.911608	0.365746	EDN3
grp1	Regulation Of Reactive Oxygen Species Metabolic Process (GO:2000377)	1/56	0.66951	0.759247	0	0	0.911608	0.365746	THBS1
grp1	Cellular Response To Peptide (GO:1901653)	1/56	0.66951	0.759247	0	0	0.911608	0.365746	NTRK1
grp1	Pattern Recognition Receptor Signaling Pathway (GO:0002221)	1/56	0.66951	0.759247	0	0	0.911608	0.365746	COLEC10
grp1	Positive Regulation Of DNA-templated Transcription Initiation (GO:2000144)	1/56	0.66951	0.759247	0	0	0.911608	0.365746	TWIST1
grp1	Positive Regulation Of Cellular Metabolic Process (GO:0031325)	1/56	0.66951	0.759247	0	0	0.911608	0.365746	THBS1
grp1	Chemokine-Mediated Signaling Pathway (GO:0070098)	1/57	0.675989	0.765648	0	0	0.895284	0.350574	CXCL12
grp1	Regulation Of Calcium Ion Transport (GO:0051924)	1/57	0.675989	0.765648	0	0	0.895284	0.350574	MYLK
grp1	Regulation Of Protein Kinase Activity (GO:0045859)	2/119	0.679063	0.768656	0	0	0.856546	0.331519	AGAP2;DDR2
grp1	Response To Organic Cyclic Compound (GO:0014070)	1/58	0.682342	0.770941	0	0	0.879532	0.336179	SFRP1
grp1	Peptidyl-Threonine Phosphorylation (GO:0018107)	1/58	0.682342	0.770941	0	0	0.879532	0.336179	PRKCA
grp1	Positive Regulation Of Mitochondrion Organization (GO:0010822)	1/58	0.682342	0.770941	0	0	0.879532	0.336179	DCN
grp1	Protein Localization (GO:0008104)	6/351	0.685949	0.772747	0	0	0.870198	0.328022	SAR1A;ANGPT1;WNT5A;MGAT3;EMP2;FBLN5
grp1	Cellular Response To Chemokine (GO:1990869)	1/59	0.68857	0.772747	0	0	0.864324	0.322512	CXCL12
grp1	Regulation Of Type I Interferon Production (GO:0032479)	1/59	0.68857	0.772747	0	0	0.864324	0.322512	DTX4
grp1	Cilium Movement (GO:0003341)	1/59	0.68857	0.772747	0	0	0.864324	0.322512	TEKT2
grp1	Heart Morphogenesis (GO:0003007)	1/59	0.68857	0.772747	0	0	0.864324	0.322512	EMP2
grp1	Mitotic Cytokinesis (GO:0000281)	1/59	0.68857	0.772747	0	0	0.864324	0.322512	MYH10
grp1	Negative Regulation Of Cytokine-Mediated Signaling Pathway (GO:0001960)	1/59	0.68857	0.772747	0	0	0.864324	0.322512	PALM3
grp1	Negative Regulation Of Protein-Containing Complex Assembly (GO:0031333)	1/59	0.68857	0.772747	0	0	0.864324	0.322512	PRRT2
grp1	Positive Regulation Of Proteolysis (GO:0045862)	1/59	0.68857	0.772747	0	0	0.864324	0.322512	CCBE1
grp1	protein-DNA Complex Assembly (GO:0065004)	1/59	0.68857	0.772747	0	0	0.864324	0.322512	NAP1L2
grp1	Regulation Of Cell Death (GO:0010941)	1/59	0.68857	0.772747	0	0	0.864324	0.322512	CCN4
grp1	Regulation Of Protein Catabolic Process (GO:0042176)	2/122	0.692224	0.776373	0	0	0.835004	0.307153	WNT5A;AGAP2
grp1	Sterol Metabolic Process (GO:0016125)	1/60	0.694676	0.778648	0	0	0.849631	0.309528	CYP7B1
grp1	Fatty Acid Catabolic Process (GO:0009062)	1/61	0.700663	0.783923	0	0	0.835427	0.297185	BDH2
grp1	Negative Regulation Of Autophagy (GO:0010507)	1/61	0.700663	0.783923	0	0	0.835427	0.297185	HGF
grp1	Positive Regulation Of Organelle Assembly (GO:1902117)	1/61	0.700663	0.783923	0	0	0.835427	0.297185	SDC1
grp1	RNA Methylation (GO:0001510)	1/62	0.706533	0.788568	0	0	0.82169	0.285443	TRMT9B
grp1	Spliceosomal Complex Assembly (GO:0000245)	1/62	0.706533	0.788568	0	0	0.82169	0.285443	CELF4
grp1	Protein Lipidation (GO:0006497)	1/62	0.706533	0.788568	0	0	0.82169	0.285443	PGF
grp1	Protein-Containing Complex Disassembly (GO:0032984)	1/62	0.706533	0.788568	0	0	0.82169	0.285443	LAMP2
grp1	Cellular Response To Starvation (GO:0009267)	2/126	0.709076	0.790926	0	0	0.807903	0.277751	SFRP1;LAMP2
grp1	Phosphatidylinositol Metabolic Process (GO:0046488)	1/63	0.712288	0.793063	0	0	0.808395	0.274266	FGF2
grp1	Positive Regulation Of Mitotic Cell Cycle Phase Transition (GO:1901992)	1/63	0.712288	0.793063	0	0	0.808395	0.274266	CDC23
grp1	Regulation Of Cellular Catabolic Process (GO:0031329)	1/63	0.712288	0.793063	0	0	0.808395	0.274266	USP13
grp1	Regulation Of Response To External Stimulus (GO:0032101)	2/127	0.713167	0.793561	0	0	0.801398	0.270904	PDGFRA;WNT5A
grp1	Regulation Of Secretion By Cell (GO:1903530)	1/64	0.717931	0.796448	0	0	0.795523	0.263622	OTOF
grp1	Response To Metal Ion (GO:0010038)	1/64	0.717931	0.796448	0	0	0.795523	0.263622	THBS1
grp1	Endocytic Recycling (GO:0032456)	1/64	0.717931	0.796448	0	0	0.795523	0.263622	VAMP4
grp1	Negative Regulation Of Cell Death (GO:0060548)	1/64	0.717931	0.796448	0	0	0.795523	0.263622	CCN4
grp1	Positive Regulation Of Macroautophagy (GO:0016239)	1/64	0.717931	0.796448	0	0	0.795523	0.263622	DCN
grp1	Protein Targeting (GO:0006605)	2/129	0.721205	0.799134	0	0	0.788697	0.257771	LAMP2;LTBP2
grp1	Intracellular Monoatomic Cation Homeostasis (GO:0030003)	3/190	0.721222	0.799134	0	0	0.803049	0.262442	CXCL12;EDN3;ATP1A2
grp1	Regulation Of Tyrosine Phosphorylation Of STAT Protein (GO:0042509)	1/65	0.723463	0.800168	0	0	0.783053	0.253479	SOCS3
grp1	Monocarboxylic Acid Biosynthetic Process (GO:0072330)	1/65	0.723463	0.800168	0	0	0.783053	0.253479	CYP7B1
grp1	Positive Regulation Of Cell Cycle (GO:0045787)	1/65	0.723463	0.800168	0	0	0.783053	0.253479	PRKCA
grp1	Positive Regulation Of Peptidyl-Tyrosine Phosphorylation (GO:0050731)	2/130	0.725152	0.801553	0	0	0.782495	0.251473	ANGPT1;HGF
grp1	Cellular Response To BMP Stimulus (GO:0071773)	1/66	0.728887	0.803746	0	0	0.770966	0.243808	SFRP1
grp1	Cellular Response To Type II Interferon (GO:0071346)	1/66	0.728887	0.803746	0	0	0.770966	0.243808	WNT5A
grp1	Response To Reactive Oxygen Species (GO:0000302)	1/66	0.728887	0.803746	0	0	0.770966	0.243808	PDGFRA
grp1	Peptidyl-Threonine Modification (GO:0018210)	1/66	0.728887	0.803746	0	0	0.770966	0.243808	PRKCA
grp1	tRNA Modification (GO:0006400)	1/67	0.734205	0.808153	0	0	0.759246	0.234582	TRMT9B
grp1	Negative Regulation Of Cellular Catabolic Process (GO:0031330)	1/67	0.734205	0.808153	0	0	0.759246	0.234582	HGF
grp1	Protein Secretion (GO:0009306)	1/67	0.734205	0.808153	0	0	0.759246	0.234582	LTBP2
grp1	Protein Transport (GO:0015031)	5/313	0.735403	0.808987	0	0	0.81173	0.249475	SAR1A;RAB34;LAMP2;LTBP2;LRP2
grp1	Regulation Of Programmed Cell Death (GO:0043067)	3/195	0.737362	0.810657	0	0	0.781935	0.238237	NTRK1;GAS1;TGM2
grp1	Cytokine-Mediated Signaling Pathway (GO:0019221)	4/257	0.742961	0.815607	0	0	0.790759	0.234943	IL33;NUMBL;CXCL12;IL17RC
grp1	Golgi Vesicle Transport (GO:0048193)	3/197	0.743609	0.815607	0	0	0.773794	0.229229	SAR1A;KDELR2;KDELR3
grp1	Non-Membrane-Bounded Organelle Assembly (GO:0140694)	2/135	0.744186	0.815607	0	0	0.752885	0.222451	LMOD1;MYOZ1
grp1	Regulation Of Heart Contraction (GO:0008016)	1/69	0.74453	0.815607	0	0	0.73684	0.217369	ATP1A2
grp1	Regulation Of Monoatomic Ion Transmembrane Transporter Activity (GO:0032412)	1/69	0.74453	0.815607	0	0	0.73684	0.217369	FXYD7
grp1	Response To Molecule Of Bacterial Origin (GO:0002237)	1/69	0.74453	0.815607	0	0	0.73684	0.217369	PALM3
grp1	Negative Regulation Of Extrinsic Apoptotic Signaling Pathway (GO:2001237)	1/70	0.749542	0.818655	0	0	0.726124	0.209337	THBS1
grp1	Neutrophil Chemotaxis (GO:0030593)	1/70	0.749542	0.818655	0	0	0.726124	0.209337	EDN3
grp1	Positive Regulation Of Protein Polymerization (GO:0032273)	1/70	0.749542	0.818655	0	0	0.726124	0.209337	LMOD1
grp1	Regulation Of Notch Signaling Pathway (GO:0008593)	1/70	0.749542	0.818655	0	0	0.726124	0.209337	DLK1
grp1	Regulation Of Actin Filament Polymerization (GO:0030833)	1/70	0.749542	0.818655	0	0	0.726124	0.209337	LMOD1
grp1	Myeloid Leukocyte Differentiation (GO:0002573)	1/71	0.754455	0.822554	0	0	0.715714	0.201659	IL33
grp1	Negative Regulation Of Protein Binding (GO:0032091)	1/71	0.754455	0.822554	0	0	0.715714	0.201659	IFIT2
grp1	Negative Regulation Of Supramolecular Fiber Organization (GO:1902904)	1/71	0.754455	0.822554	0	0	0.715714	0.201659	EMILIN1
grp1	Intracellular Calcium Ion Homeostasis (GO:0006874)	2/139	0.758591	0.825844	0	0	0.730753	0.201902	CXCL12;EDN3
grp1	Cholesterol Homeostasis (GO:0042632)	1/72	0.759273	0.825844	0	0	0.705598	0.194317	CYP7B1
grp1	Negative Regulation Of Catabolic Process (GO:0009895)	1/72	0.759273	0.825844	0	0	0.705598	0.194317	AGAP2
grp1	Protein Targeting To Membrane (GO:0006612)	1/72	0.759273	0.825844	0	0	0.705598	0.194317	SSR2
grp1	Cellular Response To Reactive Oxygen Species (GO:0034614)	1/73	0.763996	0.829507	0	0	0.695762	0.187294	PDGFRA
grp1	Sterol Homeostasis (GO:0055092)	1/73	0.763996	0.829507	0	0	0.695762	0.187294	CYP7B1
grp1	Granulocyte Chemotaxis (GO:0071621)	1/73	0.763996	0.829507	0	0	0.695762	0.187294	EDN3
grp1	Defense Response To Gram-negative Bacterium (GO:0050829)	1/75	0.773167	0.837978	0	0	0.676888	0.174136	RARRES2
grp1	Negative Regulation Of Phosphorylation (GO:0042326)	1/75	0.773167	0.837978	0	0	0.676888	0.174136	FBLN1
grp1	Nucleosome Organization (GO:0034728)	1/75	0.773167	0.837978	0	0	0.676888	0.174136	NAP1L2
grp1	Ras Protein Signal Transduction (GO:0007265)	2/144	0.775607	0.839916	0	0	0.704841	0.179106	FGF2;ARHGAP6
grp1	Protein Stabilization (GO:0050821)	3/208	0.77587	0.839916	0	0	0.731858	0.185724	USP13;LAMP2;PARVA
grp1	Regulation Of Ras Protein Signal Transduction (GO:0046578)	1/76	0.777618	0.841312	0	0	0.667829	0.167972	NTRK1
grp1	Monoatomic Cation Homeostasis (GO:0055080)	1/77	0.781982	0.844188	0	0	0.659008	0.162065	SLC9B2
grp1	Positive Regulation Of Synaptic Transmission (GO:0050806)	1/77	0.781982	0.844188	0	0	0.659008	0.162065	TSHZ3
grp1	Regulation Of Cold-Induced Thermogenesis (GO:0120161)	2/146	0.782116	0.844188	0	0	0.69498	0.170793	FOXC2;HOXC10
grp1	Positive Regulation Of Cellular Catabolic Process (GO:0031331)	2/146	0.782116	0.844188	0	0	0.69498	0.170793	TWIST1;DCN
grp1	Negative Regulation Of Protein Modification Process (GO:0031400)	1/78	0.786261	0.847169	0	0	0.650416	0.156403	FBLN1
grp1	Organonitrogen Compound Catabolic Process (GO:1901565)	1/78	0.786261	0.847169	0	0	0.650416	0.156403	FMO1
grp1	Proteolysis Involved In Protein Catabolic Process (GO:0051603)	1/78	0.786261	0.847169	0	0	0.650416	0.156403	DTX4
grp1	Response To Insulin (GO:0032868)	1/79	0.790456	0.849197	0	0	0.642045	0.150974	SLC2A4
grp1	Positive Regulation Of Catabolic Process (GO:0009896)	1/79	0.790456	0.849197	0	0	0.642045	0.150974	WNT5A
grp1	Positive Regulation Of Endocytosis (GO:0045807)	1/79	0.790456	0.849197	0	0	0.642045	0.150974	MERTK
grp1	Positive Regulation Of Protein Localization To Membrane (GO:1905477)	1/79	0.790456	0.849197	0	0	0.642045	0.150974	CNPY4
grp1	Positive Regulation Of Protein Modification By Small Protein Conjugation Or Removal (GO:1903322)	1/79	0.790456	0.849197	0	0	0.642045	0.150974	ANGPT1
grp1	Regulation Of Organelle Assembly (GO:1902115)	1/80	0.794569	0.851622	0	0	0.633885	0.145766	GSN
grp1	Regulation Of Protein Localization To Plasma Membrane (GO:1903076)	1/80	0.794569	0.851622	0	0	0.633885	0.145766	CNPY4
grp1	Response To Type II Interferon (GO:0034341)	1/80	0.794569	0.851622	0	0	0.633885	0.145766	WNT5A
grp1	Positive Regulation Of Immune Response (GO:0050778)	1/80	0.794569	0.851622	0	0	0.633885	0.145766	C6
grp1	Cytoskeleton-Dependent Cytokinesis (GO:0061640)	1/81	0.798601	0.85395	0	0	0.625929	0.140768	MYH10
grp1	Macromolecule Modification (GO:0043412)	1/81	0.798601	0.85395	0	0	0.625929	0.140768	LOX
grp1	Negative Regulation Of NF-kappaB Transcription Factor Activity (GO:0032088)	1/81	0.798601	0.85395	0	0	0.625929	0.140768	PTGIS
grp1	Positive Regulation Of Growth (GO:0045927)	1/81	0.798601	0.85395	0	0	0.625929	0.140768	SFRP1
grp1	Cellular Response To Organic Substance (GO:0071310)	1/82	0.802554	0.857677	0	0	0.61817	0.13597	MME
grp1	Vesicle-Mediated Transport To The Plasma Membrane (GO:0098876)	1/83	0.80643	0.860817	0	0	0.6106	0.131363	VAMP4
grp1	Regulation Of NIK/NF-kappaB Signaling (GO:1901222)	1/83	0.80643	0.860817	0	0	0.6106	0.131363	C1QTNF3
grp1	Positive Regulation Of Protein Ubiquitination (GO:0031398)	1/84	0.81023	0.864371	0	0	0.603213	0.126938	ANGPT1
grp1	Defense Response To Gram-positive Bacterium (GO:0050830)	1/85	0.813956	0.86583	0	0	0.596001	0.122686	RARRES2
grp1	Epidermis Development (GO:0008544)	1/85	0.813956	0.86583	0	0	0.596001	0.122686	MANSC4
grp1	Positive Regulation Of Amide Metabolic Process (GO:0034250)	1/85	0.813956	0.86583	0	0	0.596001	0.122686	THBS1
grp1	Positive Regulation Of Canonical Wnt Signaling Pathway (GO:0090263)	1/85	0.813956	0.86583	0	0	0.596001	0.122686	SFRP1
grp1	Positive Regulation Of Protein Localization (GO:1903829)	1/85	0.813956	0.86583	0	0	0.596001	0.122686	WNT5A
grp1	Vesicle-Mediated Transport (GO:0016192)	6/411	0.817485	0.868709	0	0	0.738971	0.14892	RAB30;RAB34;AGAP2;LRP2;DNM1;EXPH5
grp1	Negative Regulation Of Binding (GO:0051100)	1/86	0.817609	0.868709	0	0	0.588959	0.1186	IFIT2
grp1	Response To Lipopolysaccharide (GO:0032496)	2/159	0.820511	0.871289	0	0	0.637008	0.126018	WNT5A;PALM3
grp1	Glucose Homeostasis (GO:0042593)	1/87	0.82119	0.871505	0	0	0.582081	0.114671	SLC2A4
grp1	Regulation Of Cell Growth (GO:0001558)	3/227	0.823707	0.873672	0	0	0.669125	0.12977	SFRP1;WT1;DACT3
grp1	Regulation Of Double-Strand Break Repair (GO:2000779)	1/88	0.824701	0.873716	0	0	0.575361	0.110892	TWIST1
grp1	Positive Regulation Of Plasma Membrane Bounded Cell Projection Assembly (GO:0120034)	1/88	0.824701	0.873716	0	0	0.575361	0.110892	ARAP1
grp1	ERAD Pathway (GO:0036503)	1/89	0.828143	0.875343	0	0	0.568794	0.107257	USP13
grp1	Cellular Response To Peptide Hormone Stimulus (GO:0071375)	1/89	0.828143	0.875343	0	0	0.568794	0.107257	SLC2A4
grp1	Regulation Of Vesicle-Mediated Transport (GO:0060627)	1/89	0.828143	0.875343	0	0	0.568794	0.107257	GAS1
grp1	Organic Anion Transport (GO:0015711)	1/89	0.828143	0.875343	0	0	0.568794	0.107257	SLC2A4
grp1	Positive Regulation Of Proteasomal Protein Catabolic Process (GO:1901800)	1/90	0.831518	0.878404	0	0	0.562374	0.10376	USP13
grp1	Regulation Of I-kappaB kinase/NF-kappaB Signaling (GO:0043122)	3/232	0.834752	0.88038	0	0	0.654347	0.118188	PELI2;WNT5A;LPAR1
grp1	Regulation Of RNA Metabolic Process (GO:0051252)	1/91	0.834826	0.88038	0	0	0.556097	0.100393	PDE3A
grp1	Regulation Of Actin Cytoskeleton Organization (GO:0032956)	1/91	0.834826	0.88038	0	0	0.556097	0.100393	PDGFRA
grp1	Regulation Of Cell Cycle (GO:0051726)	4/298	0.837318	0.8825	0	0	0.679042	0.120565	SFRP1;CDC23;HOXC9;HOXD10
grp1	Positive Regulation Of Protein Catabolic Process (GO:0045732)	1/92	0.83807	0.882787	0	0	0.549958	0.0971519	WNT5A
grp1	Peptidyl-Serine Modification (GO:0018209)	2/166	0.838577	0.882814	0	0	0.609599	0.107319	PRKCA;POGLUT3
grp1	Protein O-linked Glycosylation (GO:0006493)	1/93	0.841251	0.885121	0	0	0.543952	0.0940307	POGLUT3
grp1	Inflammatory Response (GO:0006954)	3/236	0.843156	0.886617	0	0	0.64298	0.109695	WNT5A;LOXL3;THBS1
grp1	Regulation Of mRNA Splicing, Via Spliceosome (GO:0048024)	1/94	0.844369	0.887385	0	0	0.538076	0.0910242	CELF4
grp1	T Cell Receptor Signaling Pathway (GO:0050852)	1/95	0.847426	0.889579	0	0	0.532324	0.0881275	BTN1A1
grp1	Recombinational Repair (GO:0000725)	1/95	0.847426	0.889579	0	0	0.532324	0.0881275	REV3L
grp1	Regulation Of Macroautophagy (GO:0016241)	1/96	0.850423	0.892215	0	0	0.526694	0.0853359	DCN
grp1	Regulation Of Autophagy (GO:0010506)	3/241	0.853138	0.893256	0	0	0.62931	0.0999556	USP13;HGF;DCN
grp1	Regulation Of Defense Response (GO:0031347)	1/97	0.853361	0.893256	0	0	0.521181	0.082645	WNT5A
grp1	Regulation Of Protein Localization (GO:0032880)	1/97	0.853361	0.893256	0	0	0.521181	0.082645	DZIP1L
grp1	Monocarboxylic Acid Metabolic Process (GO:0032787)	1/97	0.853361	0.893256	0	0	0.521181	0.082645	ACADSB
grp1	MAPK Cascade (GO:0000165)	1/98	0.856242	0.89525	0	0	0.515781	0.0800506	FGFR1
grp1	RNA Splicing (GO:0008380)	1/98	0.856242	0.89525	0	0	0.515781	0.0800506	WT1
grp1	Positive Regulation Of I-kappaB kinase/NF-kappaB Signaling (GO:0043123)	2/175	0.859384	0.898025	0	0	0.577619	0.0875319	PELI2;LPAR1
grp1	Antimicrobial Humoral Response (GO:0019730)	1/100	0.861835	0.89905	0	0	0.50531	0.0751353	RARRES2
grp1	Regulation Of Organelle Organization (GO:0033043)	1/100	0.861835	0.89905	0	0	0.50531	0.0751353	SAR1A
grp1	Response To UV (GO:0009411)	1/100	0.861835	0.89905	0	0	0.50531	0.0751353	MFAP4
grp1	Visual Perception (GO:0007601)	1/101	0.864549	0.90137	0	0	0.500231	0.072807	LUM
grp1	Sensory Perception Of Light Stimulus (GO:0050953)	1/102	0.867211	0.903632	0	0	0.495253	0.0705601	LUM
grp1	Endosomal Transport (GO:0016197)	2/180	0.869857	0.905875	0	0	0.561249	0.078253	AGAP2;VAMP4
grp1	Macroautophagy (GO:0016236)	1/104	0.872378	0.907986	0	0	0.485586	0.0662981	LAMP2
grp1	Intrinsic Apoptotic Signaling Pathway (GO:0097193)	1/105	0.874886	0.91008	0	0	0.480893	0.0642767	HIC1
grp1	Positive Regulation Of Cell Growth (GO:0030307)	1/106	0.877345	0.911605	0	0	0.476288	0.0623245	SFRP1
grp1	Regulation Of G1/S Transition Of Mitotic Cell Cycle (GO:2000045)	1/106	0.877345	0.911605	0	0	0.476288	0.0623245	TM4SF5
grp1	Positive Regulation Of Autophagy (GO:0010508)	1/107	0.879756	0.913593	0	0	0.471771	0.0604389	DCN
grp1	Response To Tumor Necrosis Factor (GO:0034612)	1/108	0.882119	0.914495	0	0	0.467338	0.0586172	SFRP1
grp1	Glycerophospholipid Biosynthetic Process (GO:0046474)	1/108	0.882119	0.914495	0	0	0.467338	0.0586172	FGF2
grp1	Positive Regulation Of Translation (GO:0045727)	1/108	0.882119	0.914495	0	0	0.467338	0.0586172	THBS1
grp1	Negative Regulation Of Developmental Process (GO:0051093)	1/109	0.884436	0.91638	0	0	0.462987	0.056857	SFRP1
grp1	T Cell Activation (GO:0042110)	1/111	0.888935	0.918967	0	0	0.454522	0.0535114	DPP4
grp1	Cytoskeleton Organization (GO:0007010)	1/111	0.888935	0.918967	0	0	0.454522	0.0535114	PALLD
grp1	Mitotic Cell Cycle Phase Transition (GO:0044772)	1/111	0.888935	0.918967	0	0	0.454522	0.0535114	CDC23
grp1	Mitotic Sister Chromatid Segregation (GO:0000070)	1/111	0.888935	0.918967	0	0	0.454522	0.0535114	CDC23
grp1	Protein Deubiquitination (GO:0016579)	1/112	0.891118	0.920705	0	0	0.450404	0.0519217	USP13
grp1	Neuron Projection Development (GO:0031175)	2/192	0.892134	0.920844	0	0	0.525477	0.0599773	VASH2;NBL1
grp1	Protein Modification Process (GO:0036211)	10/711	0.892421	0.920844	0	0	0.70795	0.0805768	NTRK1;EGLN3;COL3A1;LOX;FN1;PRKCA;THBS1;LOXL1;TGM2;FGFR1
grp1	Regulation Of Protein Ubiquitination (GO:0031396)	1/113	0.893259	0.920844	0	0	0.44636	0.0503845	ANGPT1
grp1	Positive Regulation Of Cellular Component Organization (GO:0051130)	1/113	0.893259	0.920844	0	0	0.44636	0.0503845	FRMPD4
grp1	Regulation Of Signal Transduction (GO:0009966)	2/193	0.893821	0.920907	0	0	0.522699	0.0586726	GAS1;IGFBP6
grp1	Regulation Of Cytoskeleton Organization (GO:0051493)	1/114	0.895358	0.920939	0	0	0.442387	0.048898	PHLDB2
grp1	Response To Endoplasmic Reticulum Stress (GO:0034976)	1/114	0.895358	0.920939	0	0	0.442387	0.048898	THBS1
grp1	Protein Modification By Small Protein Removal (GO:0070646)	1/114	0.895358	0.920939	0	0	0.442387	0.048898	USP13
grp1	Endomembrane System Organization (GO:0010256)	2/196	0.898737	0.923381	0	0	0.514536	0.0549342	RAB30;DNM1
grp1	Positive Regulation Of Protein Metabolic Process (GO:0051247)	2/196	0.898737	0.923381	0	0	0.514536	0.0549342	WNT5A;THBS1
grp1	Cellular Response To Molecule Of Bacterial Origin (GO:0071219)	1/117	0.90141	0.925609	0	0	0.43088	0.0447233	WNT5A
grp1	Regulation Of Protein Binding (GO:0043393)	1/118	0.903348	0.926563	0	0	0.427175	0.043421	IFIT2
grp1	Positive Regulation Of Cell Cycle Process (GO:0090068)	1/118	0.903348	0.926563	0	0	0.427175	0.043421	EDN3
grp1	Cellular Response To Tumor Necrosis Factor (GO:0071356)	1/119	0.905249	0.927994	0	0	0.423533	0.0421607	SFRP1
grp1	Organic Substance Transport (GO:0071702)	2/201	0.906463	0.92872	0	0	0.501479	0.049248	PANX1;LRP2
grp1	Fatty Acid Metabolic Process (GO:0006631)	1/122	0.91073	0.932572	0	0	0.412969	0.038616	ACADSB
grp1	Organonitrogen Compound Biosynthetic Process (GO:1901566)	1/123	0.912486	0.933849	0	0	0.409563	0.0375086	FMO1
grp1	Cellular Response To Lipopolysaccharide (GO:0071222)	1/124	0.914208	0.935089	0	0	0.406212	0.0364362	WNT5A
grp1	Positive Regulation Of Intracellular Protein Transport (GO:0090316)	1/126	0.91755	0.937463	0	0	0.399672	0.034391	SAR1A
grp1	Protein-Containing Complex Organization (GO:0043933)	1/126	0.91755	0.937463	0	0	0.399672	0.034391	TSPAN4
grp1	Cytosolic Transport (GO:0016482)	1/127	0.919172	0.938598	0	0	0.396479	0.033416	EMP2
grp1	Golgi Organization (GO:0007030)	1/130	0.92385	0.942327	0	0	0.387199	0.0306684	RAB30
grp1	Regulation Of Cell Cycle Process (GO:0010564)	1/130	0.92385	0.942327	0	0	0.387199	0.0306684	SFRP1
grp1	Protein Modification By Small Protein Conjugation (GO:0032446)	4/364	0.927863	0.945895	0	0	0.552656	0.0413779	RNF227;KLHL7;DTX4;PDZRN3
grp1	Protein Phosphorylation (GO:0006468)	6/500	0.928382	0.945898	0	0	0.603029	0.0448125	NTRK1;PDGFRA;INSRR;PRKCA;DDR2;FGFR1
grp1	Protein Ubiquitination (GO:0016567)	5/434	0.92906	0.946065	0	0	0.579127	0.0426131	RNF227;KLHL7;PELI2;DTX4;PDZRN3
grp1	Antigen Receptor-Mediated Signaling Pathway (GO:0050851)	1/134	0.929669	0.94616	0	0	0.375477	0.0273821	BTN1A1
grp1	Protein Polyubiquitination (GO:0000209)	2/226	0.937476	0.953577	0	0	0.444937	0.028727	CDC23;PELI2
grp1	Negative Regulation Of Protein Metabolic Process (GO:0051248)	1/147	0.945689	0.961398	0	0	0.341816	0.0190874	AGAP2
grp1	Defense Response To Symbiont (GO:0140546)	1/148	0.946759	0.961953	0	0	0.339473	0.0185729	IFIT2
grp1	Negative Regulation Of DNA-binding Transcription Factor Activity (GO:0043433)	1/149	0.947807	0.962486	0	0	0.337162	0.0180732	PTGIS
grp1	protein-RNA Complex Assembly (GO:0022618)	1/150	0.948835	0.962997	0	0	0.334882	0.017588	CELF4
grp1	Intracellular Protein Transport (GO:0006886)	3/325	0.954787	0.968502	0	0	0.463125	0.0214275	SAR1A;LAMP2;LTBP2
grp1	Peptidyl-Serine Phosphorylation (GO:0018105)	1/158	0.956364	0.969567	0	0	0.317687	0.014174	PRKCA
grp1	Regulation Of Macromolecule Metabolic Process (GO:0060255)	1/162	0.959704	0.971879	0	0	0.309731	0.0127394	EDN3
grp1	Mitochondrion Organization (GO:0007005)	1/162	0.959704	0.971879	0	0	0.309731	0.0127394	IFIT2
grp1	Nitrogen Compound Transport (GO:0071705)	1/163	0.960498	0.972147	0	0	0.307803	0.0124055	LRP2
grp1	Double-Strand Break Repair (GO:0006302)	1/168	0.964241	0.975036	0	0	0.298511	0.0108701	REV3L
grp1	Organelle Organization (GO:0006996)	4/418	0.964934	0.975036	0	0	0.479222	0.0171061	RAB30;SAR1A;PALLD;RAB34
grp1	Brain Development (GO:0007420)	1/169	0.964946	0.975036	0	0	0.296719	0.010588	ADGRL3
grp1	RNA Processing (GO:0006396)	1/183	0.973476	0.983102	0	0	0.273697	0.00735748	WT1
grp1	Phosphate-Containing Compound Metabolic Process (GO:0006796)	1/184	0.974	0.983102	0	0	0.272187	0.00717062	GFPT2
grp1	Defense Response To Virus (GO:0051607)	1/189	0.976465	0.98505	0	0	0.26488	0.00630836	IFIT2
grp1	Transcription By RNA Polymerase II (GO:0006366)	1/192	0.977832	0.985345	0	0	0.260679	0.00584388	NFIX
grp1	Modification-Dependent Protein Catabolic Process (GO:0019941)	1/192	0.977832	0.985345	0	0	0.260679	0.00584388	CDC23
grp1	DNA-templated Transcription (GO:0006351)	1/199	0.980719	0.987713	0	0	0.251373	0.00489399	NFIX
grp1	DNA Damage Response (GO:0006974)	3/384	0.981471	0.987757	0	0	0.39021	0.00729797	POLE2;APBB1;HIC1
grp1	Regulation Of Translation (GO:0006417)	1/202	0.981839	0.987757	0	0	0.247583	0.0045377	THBS1
grp1	Defense Response To Bacterium (GO:0042742)	1/204	0.982549	0.98793	0	0	0.245118	0.00431529	RARRES2
grp1	mRNA Splicing, Via Spliceosome (GO:0000398)	1/211	0.984824	0.989675	0	0	0.236862	0.00362229	CELF4
grp1	Proteasomal Protein Catabolic Process (GO:0010498)	1/220	0.987319	0.991639	0	0	0.227023	0.00289738	DTX4
grp1	Chromatin Remodeling (GO:0006338)	1/228	0.989191	0.992976	0	0	0.218931	0.00237941	SNAI1
grp1	Phosphorylation (GO:0016310)	3/429	0.990865	0.994114	0	0	0.348174	0.00319515	NTRK1;PRKCA;FGFR1
grp1	Ubiquitin-Dependent Protein Catabolic Process (GO:0006511)	2/367	0.994362	0.997077	0	0	0.271071	0.00153266	CDC23;TGFB1I1
grp1	Chromatin Organization (GO:0006325)	1/268	0.99514	0.997313	0	0	0.185749	0.000904888	NAP1L2
grp1	DNA Metabolic Process (GO:0006259)	1/288	0.996743	0.997769	0	0	0.172626	0.000563144	POLE2
grp1	DNA Repair (GO:0006281)	1/291	0.996933	0.997769	0	0	0.170813	0.000524703	POLE2
grp1	Gene Expression (GO:0010467)	1/296	0.997225	0.997769	0	0	0.167875	0.000466487	TGM2
grp1	Proteasome-Mediated Ubiquitin-Dependent Protein Catabolic Process (GO:0043161)	1/319	0.998249	0.998249	0	0	0.155547	0.000272545	CDC23
grp2	Steroid Hormone Biosynthetic Process (GO:0120178)	4/19	1.68003e-06	0.0010937	0	0	58.9363	783.658	CYP11A1;HSD3B1;HSD17B7;CYP17A1
grp2	Cholesterol Biosynthetic Process (GO:0006695)	4/25	5.36596e-06	0.00137118	0	0	42.0847	510.716	NSDHL;PMVK;SC5D;HSD17B7
grp2	Regulation Of Vasoconstriction (GO:0019229)	4/26	6.31882e-06	0.00137118	0	0	40.1697	480.911	ACE2;OXTR;TBXA2R;AGT
grp2	Cholesterol Metabolic Process (GO:0008203)	5/67	1.58028e-05	0.0025719	0	0	17.9812	198.788	NSDHL;CYP11A1;FDX1;PMVK;HSD17B7
grp2	Adenylate Cyclase-Modulating G Protein-Coupled Receptor Signaling Pathway (GO:0007188)	6/163	0.000120403	0.0156765	0	0	8.57658	77.4007	PTGFR;LHCGR;TBXA2R;AKAP5;INSL3;CRHR1
grp2	Sterol Metabolic Process (GO:0016125)	4/60	0.000182419	0.0157338	0	0	15.754	135.629	NSDHL;CYP11A1;FDX1;PMVK
grp2	Secondary Alcohol Biosynthetic Process (GO:1902653)	3/24	0.000189429	0.0157338	0	0	31.2166	267.573	NSDHL;PMVK;HSD17B7
grp2	Glucocorticoid Biosynthetic Process (GO:0006704)	2/5	0.000216549	0.0157338	0	0	144.225	1216.92	CYP11A1;CYP17A1
grp2	Cellular Response To Oxidative Stress (GO:0034599)	5/117	0.000227927	0.0157338	0	0	9.92877	83.2675	PRDX3;NQO1;SQSTM1;EGFR;ATF4
grp2	Positive Regulation Of Adenylate Cyclase Activity (GO:0045762)	3/26	0.000241687	0.0157338	0	0	28.4993	237.338	LHCGR;AKAP5;CRHR1
grp2	Sterol Biosynthetic Process (GO:0016126)	3/28	0.00030246	0.0175678	0	0	26.2167	212.449	NSDHL;PMVK;HSD17B7
grp2	Regulation Of Systemic Arterial Blood Pressure By Renin-Angiotensin (GO:0003081)	2/6	0.00032383	0.0175678	0	0	108.163	869.122	ACE2;AGT
grp2	Estrogen Biosynthetic Process (GO:0006703)	2/7	0.000451974	0.0210168	0	0	86.5261	666.414	HSD3B1;HSD17B7
grp2	Glucocorticoid Metabolic Process (GO:0008211)	2/7	0.000451974	0.0210168	0	0	86.5261	666.414	CYP11A1;CYP17A1
grp2	intra-Golgi Vesicle-Mediated Transport (GO:0006891)	3/33	0.000495239	0.0213653	0	0	21.8418	166.226	COG2;COPZ2;COPE
grp2	Positive Regulation Of Protein Localization To Membrane (GO:1905477)	4/79	0.000525107	0.0213653	0	0	11.7517	88.7478	TCAF1;AKAP5;SQSTM1;EGFR
grp2	Regulation Of Gap Junction Assembly (GO:1903596)	2/8	0.000600789	0.0230067	0	0	72.1014	534.796	ACE2;AGT
grp2	Positive Regulation Of Transcription From RNA Polymerase II Promoter In Response To Endoplasmic Reticulum Stress (GO:1990440)	2/10	0.000959656	0.0347076	0	0	54.0707	375.733	CEBPB;ATF4
grp2	Positive Regulation Of Vasoconstriction (GO:0045907)	2/12	0.0013989	0.0456847	0	0	43.2522	284.256	OXTR;TBXA2R
grp2	Secondary Alcohol Metabolic Process (GO:1902652)	3/47	0.00140352	0.0456847	0	0	14.8816	97.7539	NSDHL;CYP11A1;FDX1
grp2	Steroid Biosynthetic Process (GO:0006694)	3/50	0.00167936	0.0470365	0	0	13.9296	89.0011	PMVK;HSD3B1;CYP17A1
grp2	G Protein-Coupled Receptor Signaling Pathway, Coupled To Cyclic Nucleotide Second Messenger (GO:0007187)	3/50	0.00167936	0.0470365	0	0	13.9296	89.0011	LHCGR;NPY;AGT
grp2	Positive Regulation Of Protein Localization To Cell Periphery (GO:1904377)	3/51	0.00177829	0.0470365	0	0	13.6387	86.3619	AKAP5;SQSTM1;EGFR
grp2	Positive Regulation Of Protein Localization To Plasma Membrane (GO:1903078)	3/51	0.00177829	0.0470365	0	0	13.6387	86.3619	AKAP5;SQSTM1;EGFR
grp2	Adenylate Cyclase-Activating G Protein-Coupled Receptor Signaling Pathway (GO:0007189)	4/110	0.00180632	0.0470365	0	0	8.30189	52.4386	PTGFR;LHCGR;TBXA2R;CRHR1
grp2	Positive Regulation Of Long-Term Synaptic Potentiation (GO:1900273)	2/14	0.00191703	0.0479994	0	0	36.0399	225.501	AKAP5;SQSTM1
grp2	Regulation Of Systemic Arterial Blood Pressure By Hormone (GO:0001990)	2/15	0.0022052	0.0531698	0	0	33.2659	203.485	ACE2;OXTR
grp2	Positive Regulation Of Transcription From RNA Polymerase II Promoter In Response To Stress (GO:0036003)	2/17	0.00283885	0.0637273	0	0	28.8275	169.055	CEBPB;ATF4
grp2	Regulation Of Adenylate Cyclase Activity (GO:0045761)	2/17	0.00283885	0.0637273	0	0	28.8275	169.055	AKAP5;CRHR1
grp2	Positive Regulation Of Cell Junction Assembly (GO:1901890)	3/61	0.002971	0.0644708	0	0	11.2815	65.6457	ACE2;CLSTN3;AGT
grp2	Heme Biosynthetic Process (GO:0006783)	2/19	0.0035477	0.0745017	0	0	25.4335	143.482	PGRMC1;ALAS1
grp2	Response To Reactive Oxygen Species (GO:0000302)	3/66	0.00371425	0.0755617	0	0	10.3836	58.1021	PRDX3;SQSTM1;EGFR
grp2	Activation Of Adenylate Cyclase Activity (GO:0007190)	2/20	0.00392987	0.0775257	0	0	24.0193	133.047	LHCGR;CRHR1
grp2	Porphyrin-Containing Compound Biosynthetic Process (GO:0006779)	2/21	0.00433031	0.0829126	0	0	22.754	123.83	PGRMC1;ALAS1
grp2	Cellular Response To Reactive Oxygen Species (GO:0034614)	3/73	0.00493047	0.0917068	0	0	9.34192	49.6272	PRDX3;SQSTM1;EGFR
grp2	Positive Regulation Of Oxidoreductase Activity (GO:0051353)	2/23	0.00518526	0.0937668	0	0	20.5849	108.316	FDX1;AGT
grp2	Fat-Soluble Vitamin Metabolic Process (GO:0006775)	2/24	0.00563943	0.0980127	0	0	19.6482	101.738	NQO1;CYP11A1
grp2	Positive Regulation Of Synaptic Transmission (GO:0050806)	3/77	0.00572117	0.0980127	0	0	8.83516	45.6211	CLSTN3;AKAP5;SQSTM1
grp2	Regulation Of Protein Localization To Plasma Membrane (GO:1903076)	3/80	0.00636125	0.106184	0	0	8.48965	42.9367	AKAP5;SQSTM1;EGFR
grp2	Myeloid Cell Development (GO:0061515)	2/27	0.00710663	0.11566	0	0	17.2878	85.5182	CEBPB;ALAS1
grp2	Organic Cyclic Compound Biosynthetic Process (GO:1901362)	2/29	0.00817032	0.121821	0	0	16.0056	76.9431	HSD3B1;CYP17A1
grp2	Regulation Of Voltage-Gated Calcium Channel Activity (GO:1901385)	2/29	0.00817032	0.121821	0	0	16.0056	76.9431	AKAP5;CRHR1
grp2	Response To Alcohol (GO:0097305)	2/29	0.00817032	0.121821	0	0	16.0056	76.9431	PMVK;HSD3B1
grp2	Cellular Response To Chemical Stress (GO:0062197)	3/89	0.00853049	0.121821	0	0	7.59775	36.1965	PRDX3;NQO1;ATF4
grp2	Cellular Response To Peptide Hormone Stimulus (GO:0071375)	3/89	0.00853049	0.121821	0	0	7.59775	36.1965	LHCGR;CYP11A1;CRHR1
grp2	Intrinsic Apoptotic Signaling Pathway In Response To Endoplasmic Reticulum Stress (GO:0070059)	2/30	0.00872732	0.121821	0	0	15.4332	73.1735	CEBPB;ATF4
grp2	Regulation Of Peptidyl-Tyrosine Phosphorylation (GO:0050730)	3/90	0.00879504	0.121821	0	0	7.51004	35.5493	EGFR;AGT;BMP6
grp2	Regulation Of Long-Term Synaptic Potentiation (GO:1900271)	2/31	0.00930087	0.124068	0	0	14.9003	69.6983	AKAP5;SQSTM1
grp2	Steroid Metabolic Process (GO:0008202)	3/92	0.00933849	0.124068	0	0	7.34054	34.3068	CYP11A1;HSD3B1;CYP17A1
grp2	Cellular Response To Hormone Stimulus (GO:0032870)	3/94	0.00990117	0.128913	0	0	7.17848	33.1294	OXTR;LHCGR;CYP11A1
grp2	Regulation Of Blood Circulation (GO:1903522)	2/34	0.0111192	0.141934	0	0	13.5014	60.7437	ACE2;AGT
grp2	Hemopoiesis (GO:0030097)	3/101	0.0120239	0.15053	0	0	6.66338	29.4578	PRDX3;CEBPB;ATF4
grp2	Blood Vessel Diameter Maintenance (GO:0097746)	2/36	0.0124112	0.152447	0	0	12.7059	55.7681	ACE2;AGT
grp2	Regulation Of MAP Kinase Activity (GO:0043405)	3/114	0.0166108	0.18902	0	0	5.87912	24.0909	TRIB2;EGFR;AGT
grp2	Positive Regulation Of Biomineral Tissue Development (GO:0070169)	2/43	0.0174159	0.18902	0	0	10.5329	42.662	CEBPB;BMP6
grp2	Regulation Of Epidermal Growth Factor Receptor Signaling Pathway (GO:0042058)	2/46	0.0197814	0.18902	0	0	9.81324	38.4975	EGFR;AGT
grp2	Male Gonad Development (GO:0008584)	2/46	0.0197814	0.18902	0	0	9.81324	38.4975	NR5A1;LHCGR
grp2	Development Of Primary Male Sexual Characteristics (GO:0046546)	2/46	0.0197814	0.18902	0	0	9.81324	38.4975	NR5A1;LHCGR
grp2	Positive Regulation Of Pathway-Restricted SMAD Protein Phosphorylation (GO:0010862)	2/49	0.0222733	0.18902	0	0	9.18548	34.9449	LEFTY2;BMP6
grp2	Intracellular Iron Ion Homeostasis (GO:0006879)	2/50	0.0231314	0.18902	0	0	8.99366	33.8752	ISCU;BMP6
grp2	Positive Regulation Of Gap Junction Assembly (GO:1903598)	1/5	0.0232823	0.18902	0	0	53.5	201.163	AGT
grp2	Positive Regulation Of Gonad Development (GO:1905941)	1/5	0.0232823	0.18902	0	0	53.5	201.163	NR5A1
grp2	ERBB2-EGFR Signaling Pathway (GO:0038134)	1/5	0.0232823	0.18902	0	0	53.5	201.163	EGFR
grp2	Female Gonad Development (GO:0008585)	1/5	0.0232823	0.18902	0	0	53.5	201.163	NR5A1
grp2	Positive Regulation Of Male Gonad Development (GO:2000020)	1/5	0.0232823	0.18902	0	0	53.5	201.163	NR5A1
grp2	Negative Regulation Of Meiotic Cell Cycle (GO:0051447)	1/5	0.0232823	0.18902	0	0	53.5	201.163	NPPC
grp2	Regulation Of Nitric Oxide Mediated Signal Transduction (GO:0010749)	1/5	0.0232823	0.18902	0	0	53.5	201.163	EGFR
grp2	mRNA 3'-Splice Site Recognition (GO:0000389)	1/5	0.0232823	0.18902	0	0	53.5	201.163	NR5A1
grp2	Pexophagy (GO:0000425)	1/5	0.0232823	0.18902	0	0	53.5	201.163	SQSTM1
grp2	Protein Targeting To Vacuole Involved In Autophagy (GO:0071211)	1/5	0.0232823	0.18902	0	0	53.5	201.163	SQSTM1
grp2	Cellular Response To Iron Ion (GO:0071281)	1/5	0.0232823	0.18902	0	0	53.5	201.163	BMP6
grp2	Polyamine Transport (GO:0015846)	1/5	0.0232823	0.18902	0	0	53.5	201.163	SLC47A1
grp2	Positive Regulation Of T-helper 1 Cell Cytokine Production (GO:2000556)	1/5	0.0232823	0.18902	0	0	53.5	201.163	IL1R1
grp2	Reproductive System Development (GO:0061458)	1/5	0.0232823	0.18902	0	0	53.5	201.163	LHCGR
grp2	Response To Bile Acid (GO:1903412)	1/5	0.0232823	0.18902	0	0	53.5	201.163	ALAS1
grp2	Regulation Of T-helper 1 Cell Cytokine Production (GO:2000554)	1/5	0.0232823	0.18902	0	0	53.5	201.163	IL1R1
grp2	SMAD Protein Signal Transduction (GO:0060395)	2/51	0.024003	0.18902	0	0	8.80967	32.8564	LEFTY2;BMP6
grp2	Fatty Acid Oxidation (GO:0019395)	2/52	0.0248879	0.18902	0	0	8.63304	31.8851	ECHS1;HAO2
grp2	Adenylate Cyclase-Inhibiting G Protein-Coupled Receptor Signaling Pathway (GO:0007193)	2/52	0.0248879	0.18902	0	0	8.63304	31.8851	AKAP5;INSL3
grp2	Gonad Development (GO:0008406)	2/53	0.025786	0.18902	0	0	8.46334	30.9583	NR5A1;LHCGR
grp2	Cellular Response To Metal Ion (GO:0071248)	3/135	0.0258262	0.18902	0	0	4.93856	18.0572	CPNE7;EGFR;BMP6
grp2	Positive Regulation Of Cell Population Proliferation (GO:0008284)	6/483	0.0263569	0.18902	0	0	2.77716	10.0978	PRDX3;PTGFR;MEGF10;EGFR;AGT;BMP6
grp2	Regulation Of Inflammatory Response (GO:0050727)	4/240	0.0266506	0.18902	0	0	3.70433	13.428	ACE2;FNDC4;IL1R1;AGT
grp2	Negative Regulation Of Protein Catabolic Process (GO:0042177)	2/54	0.0266971	0.18902	0	0	8.30017	30.0732	NQO1;EGFR
grp2	Glandular Epithelial Cell Development (GO:0002068)	1/6	0.027874	0.18902	0	0	42.7978	153.219	BMP6
grp2	Regulation Of Glial Cell Differentiation (GO:0045685)	1/6	0.027874	0.18902	0	0	42.7978	153.219	SLC45A3
grp2	Type B Pancreatic Cell Development (GO:0003323)	1/6	0.027874	0.18902	0	0	42.7978	153.219	BMP6
grp2	Adult Feeding Behavior (GO:0008343)	1/6	0.027874	0.18902	0	0	42.7978	153.219	NPY
grp2	Aggrephagy (GO:0035973)	1/6	0.027874	0.18902	0	0	42.7978	153.219	SQSTM1
grp2	Regulation Of Male Gonad Development (GO:2000018)	1/6	0.027874	0.18902	0	0	42.7978	153.219	NR5A1
grp2	Cellular Response To Gonadotropin Stimulus (GO:0071371)	1/6	0.027874	0.18902	0	0	42.7978	153.219	LHCGR
grp2	Regulation Of Aldosterone Biosynthetic Process (GO:0032347)	1/6	0.027874	0.18902	0	0	42.7978	153.219	BMP6
grp2	Regulation Of Anion Channel Activity (GO:0010359)	1/6	0.027874	0.18902	0	0	42.7978	153.219	TCAF1
grp2	Development Of Primary Female Sexual Characteristics (GO:0046545)	1/6	0.027874	0.18902	0	0	42.7978	153.219	NR5A1
grp2	Negative Regulation Of Cardiocyte Differentiation (GO:1905208)	1/6	0.027874	0.18902	0	0	42.7978	153.219	EGFR
grp2	Skeletal Muscle Cell Differentiation (GO:0035914)	1/6	0.027874	0.18902	0	0	42.7978	153.219	MEGF10
grp2	Regulation Of Reactive Oxygen Species Metabolic Process (GO:2000377)	2/56	0.0285579	0.189628	0	0	7.99195	28.4179	ACE2;AGT
grp2	Positive Regulation Of Cellular Metabolic Process (GO:0031325)	2/56	0.0285579	0.189628	0	0	7.99195	28.4179	ACE2;AGT
grp2	Myeloid Cell Differentiation (GO:0030099)	2/57	0.0295074	0.189628	0	0	7.84625	27.6432	PRDX3;CEBPB
grp2	Regulation Of Cold-Induced Thermogenesis (GO:0120161)	3/146	0.0315484	0.189628	0	0	4.55614	15.7471	OXTR;CEBPB;ATF4
grp2	Establishment Of Protein Localization To Peroxisome (GO:0072663)	1/7	0.0324443	0.189628	0	0	35.6631	122.261	PEX19
grp2	Fatty Acid Alpha-Oxidation (GO:0001561)	1/7	0.0324443	0.189628	0	0	35.6631	122.261	HAO2
grp2	Intracellular pH Elevation (GO:0051454)	1/7	0.0324443	0.189628	0	0	35.6631	122.261	OCA2
grp2	Regulation Of Myeloid Leukocyte Differentiation (GO:0002761)	1/7	0.0324443	0.189628	0	0	35.6631	122.261	CEBPB
grp2	Lens Fiber Cell Development (GO:0070307)	1/7	0.0324443	0.189628	0	0	35.6631	122.261	ATF4
grp2	Melanin Biosynthetic Process (GO:0042438)	1/7	0.0324443	0.189628	0	0	35.6631	122.261	OCA2
grp2	Myoblast Migration (GO:0051451)	1/7	0.0324443	0.189628	0	0	35.6631	122.261	MEGF10
grp2	Positive Regulation Of Apoptotic Cell Clearance (GO:2000427)	1/7	0.0324443	0.189628	0	0	35.6631	122.261	C4A
grp2	Regulation Of Apoptotic Cell Clearance (GO:2000425)	1/7	0.0324443	0.189628	0	0	35.6631	122.261	C4A
grp2	Positive Regulation Of Endocytic Recycling (GO:2001137)	1/7	0.0324443	0.189628	0	0	35.6631	122.261	AKAP5
grp2	BMP Signaling Pathway (GO:0030509)	2/61	0.0334287	0.189628	0	0	7.31282	24.8514	LEFTY2;BMP6
grp2	Fatty Acid Catabolic Process (GO:0009062)	2/61	0.0334287	0.189628	0	0	7.31282	24.8514	ECHS1;HAO2
grp2	Regulation Of Pathway-Restricted SMAD Protein Phosphorylation (GO:0060393)	2/61	0.0334287	0.189628	0	0	7.31282	24.8514	LEFTY2;BMP6
grp2	Negative Regulation Of Kinase Activity (GO:0033673)	2/62	0.0344393	0.189628	0	0	7.19058	24.2219	PRDX3;TRIB2
grp2	Positive Regulation Of Inositol Phosphate Biosynthetic Process (GO:0060732)	1/8	0.0369934	0.189628	0	0	30.5668	100.779	LHCGR
grp2	Type B Pancreatic Cell Differentiation (GO:0003309)	1/8	0.0369934	0.189628	0	0	30.5668	100.779	BMP6
grp2	Vitamin K Metabolic Process (GO:0042373)	1/8	0.0369934	0.189628	0	0	30.5668	100.779	NQO1
grp2	Androgen Biosynthetic Process (GO:0006702)	1/8	0.0369934	0.189628	0	0	30.5668	100.779	HSD3B1
grp2	Angiotensin Maturation (GO:0002003)	1/8	0.0369934	0.189628	0	0	30.5668	100.779	ACE2
grp2	Intestinal Epithelial Cell Differentiation (GO:0060575)	1/8	0.0369934	0.189628	0	0	30.5668	100.779	NPY
grp2	Lactation (GO:0007595)	1/8	0.0369934	0.189628	0	0	30.5668	100.779	OXTR
grp2	Peroxisomal Transport (GO:0043574)	1/8	0.0369934	0.189628	0	0	30.5668	100.779	PEX19
grp2	Peroxisome Fission (GO:0016559)	1/8	0.0369934	0.189628	0	0	30.5668	100.779	PEX19
grp2	Protein Localization To Perinuclear Region Of Cytoplasm (GO:1905719)	1/8	0.0369934	0.189628	0	0	30.5668	100.779	SQSTM1
grp2	Positive Regulation Of Blood Pressure (GO:0045777)	1/8	0.0369934	0.189628	0	0	30.5668	100.779	TBXA2R
grp2	Regulation Of Angiotensin Levels In Blood (GO:0002002)	1/8	0.0369934	0.189628	0	0	30.5668	100.779	ACE2
grp2	Retrograde Transport, Vesicle Recycling Within Golgi (GO:0000301)	1/8	0.0369934	0.189628	0	0	30.5668	100.779	COG2
grp2	Cellular Response To BMP Stimulus (GO:0071773)	2/66	0.0385986	0.195943	0	0	6.73981	21.935	LEFTY2;BMP6
grp2	[2Fe-2S] Cluster Assembly (GO:0044571)	1/9	0.0415214	0.195943	0	0	26.7446	85.0893	ISCU
grp2	Autophagy Of Peroxisome (GO:0030242)	1/9	0.0415214	0.195943	0	0	26.7446	85.0893	SQSTM1
grp2	cGMP Biosynthetic Process (GO:0006182)	1/9	0.0415214	0.195943	0	0	26.7446	85.0893	NPPC
grp2	Protein O-linked Glycosylation Via Serine (GO:0018242)	1/9	0.0415214	0.195943	0	0	26.7446	85.0893	POGLUT2
grp2	Peptidyl-Cysteine Modification (GO:0018198)	1/9	0.0415214	0.195943	0	0	26.7446	85.0893	PRDX3
grp2	Cellular Response To Prostaglandin Stimulus (GO:0071379)	1/9	0.0415214	0.195943	0	0	26.7446	85.0893	PTGFR
grp2	Quinone Metabolic Process (GO:1901661)	1/9	0.0415214	0.195943	0	0	26.7446	85.0893	NQO1
grp2	Receptor Guanylyl Cyclase Signaling Pathway (GO:0007168)	1/9	0.0415214	0.195943	0	0	26.7446	85.0893	NPPC
grp2	Muscle Cell Migration (GO:0014812)	1/9	0.0415214	0.195943	0	0	26.7446	85.0893	MEGF10
grp2	Establishment Of Protein Localization To Membrane (GO:0090150)	2/69	0.0418373	0.195943	0	0	6.43705	20.431	GOLGA7;EGFR
grp2	Regulation Of Heart Contraction (GO:0008016)	2/69	0.0418373	0.195943	0	0	6.43705	20.431	ACE2;AGT
grp2	Lipid Biosynthetic Process (GO:0008610)	2/71	0.0440512	0.19844	0	0	6.24984	19.5145	HSD3B1;CYP17A1
grp2	Protein Targeting To Membrane (GO:0006612)	2/72	0.0451743	0.19844	0	0	6.16025	19.0797	PEX19;GOLGA7
grp2	Negative Regulation Of Catabolic Process (GO:0009895)	2/72	0.0451743	0.19844	0	0	6.16025	19.0797	NQO1;EGFR
grp2	Phenol-Containing Compound Biosynthetic Process (GO:0046189)	1/10	0.0460282	0.19844	0	0	23.7718	73.1815	OCA2
grp2	Protein Oxidation (GO:0018158)	1/10	0.0460282	0.19844	0	0	23.7718	73.1815	PRDX3
grp2	Monocyte Differentiation (GO:0030224)	1/10	0.0460282	0.19844	0	0	23.7718	73.1815	PIR
grp2	Removal Of Superoxide Radicals (GO:0019430)	1/10	0.0460282	0.19844	0	0	23.7718	73.1815	NQO1
grp2	Columnar/Cuboidal Epithelial Cell Differentiation (GO:0002065)	1/10	0.0460282	0.19844	0	0	23.7718	73.1815	NPY
grp2	Negative Regulation Of Adenylate Cyclase Activity (GO:0007194)	1/10	0.0460282	0.19844	0	0	23.7718	73.1815	AKAP5
grp2	Response To Sterol (GO:0036314)	1/10	0.0460282	0.19844	0	0	23.7718	73.1815	PMVK
grp2	Positive Regulation Of Cellular Respiration (GO:1901857)	1/10	0.0460282	0.19844	0	0	23.7718	73.1815	ISCU
grp2	Engulfment Of Apoptotic Cell (GO:0043652)	1/10	0.0460282	0.19844	0	0	23.7718	73.1815	MEGF10
grp2	Regulation Of Apoptotic Process (GO:0042981)	7/705	0.0482405	0.205529	0	0	2.21414	6.7123	PRDX3;KCNMA1;SQSTM1;EGFR;AGT;ATF4;TXNDC5
grp2	Regulation Of Fat Cell Differentiation (GO:0045598)	2/75	0.0486064	0.205529	0	0	5.90619	17.8603	CEBPB;TRIB2
grp2	Erythrocyte Development (GO:0048821)	1/11	0.0505141	0.205529	0	0	21.3935	63.8705	ALAS1
grp2	Tyrosine Metabolic Process (GO:0006570)	1/11	0.0505141	0.205529	0	0	21.3935	63.8705	OCA2
grp2	Positive Regulation Of Vascular Permeability (GO:0043117)	1/11	0.0505141	0.205529	0	0	21.3935	63.8705	BMP6
grp2	cGMP Metabolic Process (GO:0046068)	1/11	0.0505141	0.205529	0	0	21.3935	63.8705	NPPC
grp2	Melanocyte Differentiation (GO:0030318)	1/11	0.0505141	0.205529	0	0	21.3935	63.8705	OCA2
grp2	Cellular Response To Superoxide (GO:0071451)	1/11	0.0505141	0.205529	0	0	21.3935	63.8705	NQO1
grp2	Negative Regulation Of Cyclase Activity (GO:0031280)	1/11	0.0505141	0.205529	0	0	21.3935	63.8705	AKAP5
grp2	Positive Regulation Of Response To Stimulus (GO:0048584)	2/77	0.0509456	0.205998	0	0	5.74812	17.1121	C7;EGFR
grp2	Vascular Process In Circulatory System (GO:0003018)	1/12	0.0549791	0.20809	0	0	19.4477	56.4139	ACE2
grp2	Negative Regulation Of Voltage-Gated Calcium Channel Activity (GO:1901386)	1/12	0.0549791	0.20809	0	0	19.4477	56.4139	CRHR1
[truncated: 4,609 more rows]

## Sheet: upGenes, group by c0-c12 avgs
gene	geneGrp	geneGrpColorR
2210016F16Rik	grp1	red
2310061I04Rik	grp1	red
2610507B11Rik	grp1	red
4930432K21Rik	grp1	red
Adam22	grp1	red
Afdn	grp1	red
Alkbh5	grp1	red
Atp2c1	grp1	red
AU022751	grp1	red
Bclaf3	grp1	red
Bpnt1	grp1	red
Brsk2	grp1	red
C2cd6	grp1	red
Camsap1	grp1	red
Ccdc172	grp1	red
Ccnyl1	grp1	red
Cd274	grp1	red
Cdc42bpa	grp1	red
Cdc73	grp1	red
Cdh1	grp1	red
Cdk11b	grp1	red
Cdk12	grp1	red
Cherp	grp1	red
Chml	grp1	red
Cpeb1	grp1	red
Ctbp2	grp1	red
Cyb561	grp1	red
Ddx19b	grp1	red
Dennd5b	grp1	red
Dido1	grp1	red
Dph6	grp1	red
Drosha	grp1	red
Dym	grp1	red
Esyt3	grp1	red
Etnk1	grp1	red
Etv1	grp1	red
Etv4	grp1	red
Etv5	grp1	red
Evx1	grp1	red
F11r	grp1	red
Fam185a	grp1	red
Fam43b	grp1	red
Fbxo28	grp1	red
Glis3	grp1	red
Gls2	grp1	red
Glt1d1	grp1	red
Hic2	grp1	red
Hormad2	grp1	red
Hsph1	grp1	red
Igsf21	grp1	red
Il17rd	grp1	red
Irgm1	grp1	red
Kat2a	grp1	red
Kdm2b	grp1	red
Klhl2	grp1	red
Kmt2a	grp1	red
Krt222	grp1	red
Lhx1	grp1	red
Mob1b	grp1	red
Mpped2	grp1	red
Msh2	grp1	red
Ndor1	grp1	red
Nefh	grp1	red
Nkrf	grp1	red
Nr6a1	grp1	red
Ofd1	grp1	red
Osbpl3	grp1	red
Parp1	grp1	red
Parp12	grp1	red
Phc1	grp1	red
Phf7	grp1	red
Pik3cb	grp1	red
Pik3r3	grp1	red
Plekhh1	grp1	red
Pmaip1	grp1	red
Pnlip	grp1	red
Pou4f1	grp1	red
Ppcdc	grp1	red
Prdm1	grp1	red
Prep	grp1	red
Ptpn12	grp1	red
Qsox2	grp1	red
Ralgapa2	grp1	red
Rasal2	grp1	red
Rasl10b	grp1	red
Rbm27	grp1	red
Rbpms2	grp1	red
Ret	grp1	red
Rfx4	grp1	red
Rimbp2	grp1	red
Rims2	grp1	red
Rtn4	grp1	red
Shroom4	grp1	red
Siah1b	grp1	red
Sms	grp1	red
Sohlh2	grp1	red
Sox2	grp1	red
Spg11	grp1	red
Spred2	grp1	red
Sptbn2	grp1	red
Stag3	grp1	red
Strbp	grp1	red
Taf4b	grp1	red
Tdh	grp1	red
Tdrd6	grp1	red
Tesmin	grp1	red
Tet1	grp1	red
Tex19.1	grp1	red
Tor3a	grp1	red
Trh	grp1	red
Trim71	grp1	red
Trp53cor1	grp1	red
Trub2	grp1	red
Tuba3a	grp1	red
Ube2e1	grp1	red
Ube2z	grp1	red
Ubr5	grp1	red
Ugt8a	grp1	red
Wasf3	grp1	red
Wbp11	grp1	red
Wdr77	grp1	red
Xpnpep2	grp1	red
Xpot	grp1	red
Ypel2	grp1	red
Zfp65	grp1	red
Zmat3	grp1	red
Zmynd19	grp1	red
Zyg11a	grp1	red
4930524B15Rik	grp2	dodgerblue
Abcg1	grp2	dodgerblue
Ak7	grp2	dodgerblue
Akap1	grp2	dodgerblue
Ap1s3	grp2	dodgerblue
BC048403	grp2	dodgerblue
Bend3	grp2	dodgerblue
Btbd18	grp2	dodgerblue
Camta1	grp2	dodgerblue
Ccdc117	grp2	dodgerblue
Ccdc171	grp2	dodgerblue
Ccdc92	grp2	dodgerblue
Cct6a	grp2	dodgerblue
Cecr2	grp2	dodgerblue
Ctnnd2	grp2	dodgerblue
Cul3	grp2	dodgerblue
D10Wsu102e	grp2	dodgerblue
Dcaf17	grp2	dodgerblue
Dclk2	grp2	dodgerblue
Ddx43	grp2	dodgerblue
Diaph1	grp2	dodgerblue
Dmrtc2	grp2	dodgerblue
Dock3	grp2	dodgerblue
Dtwd2	grp2	dodgerblue
Eml5	grp2	dodgerblue
Epb41l4b	grp2	dodgerblue
Esf1	grp2	dodgerblue
Etf1	grp2	dodgerblue
Fbxw7	grp2	dodgerblue
Gldc	grp2	dodgerblue
Glud1	grp2	dodgerblue
Gm20324	grp2	dodgerblue
Gspt1	grp2	dodgerblue
Hmga1	grp2	dodgerblue
Hspa4	grp2	dodgerblue
Hspa4l	grp2	dodgerblue
Hspa9	grp2	dodgerblue
Huwe1	grp2	dodgerblue
Hvcn1	grp2	dodgerblue
Igf2bp1	grp2	dodgerblue
Jade1	grp2	dodgerblue
Jarid2	grp2	dodgerblue
Kcnh6	grp2	dodgerblue
Klf8	grp2	dodgerblue
Kmt2c	grp2	dodgerblue
Lin28b	grp2	dodgerblue
Lmo1	grp2	dodgerblue
Lrp11	grp2	dodgerblue
Lypd4	grp2	dodgerblue
M1ap	grp2	dodgerblue
Majin	grp2	dodgerblue
Map7d2	grp2	dodgerblue
Mcmdc2	grp2	dodgerblue
Mcoln1	grp2	dodgerblue
Mcph1	grp2	dodgerblue
Med14	grp2	dodgerblue
Mei4	grp2	dodgerblue
Meioc	grp2	dodgerblue
Mkrn1	grp2	dodgerblue
Mreg	grp2	dodgerblue
Naa15	grp2	dodgerblue
Nat8l	grp2	dodgerblue
Nfatc2ip	grp2	dodgerblue
Pak1	grp2	dodgerblue
Pcgf5	grp2	dodgerblue
Pcsk2	grp2	dodgerblue
Pdxp	grp2	dodgerblue
Phtf2	grp2	dodgerblue
Phyhipl	grp2	dodgerblue
Polr3b	grp2	dodgerblue
Pou2f1	grp2	dodgerblue
Ppp3cb	grp2	dodgerblue
Pramel1	grp2	dodgerblue
Prdm9	grp2	dodgerblue
Prr23a3	grp2	dodgerblue
Prtg	grp2	dodgerblue
Ptges3	grp2	dodgerblue
Pwwp2a	grp2	dodgerblue
Qrfpr	grp2	dodgerblue
Rab6b	grp2	dodgerblue
Rad50	grp2	dodgerblue
Rae1	grp2	dodgerblue
Retreg1	grp2	dodgerblue
Rfx7	grp2	dodgerblue
Rhox2a	grp2	dodgerblue
Rhox6	grp2	dodgerblue
Ric3	grp2	dodgerblue
Rimklb	grp2	dodgerblue
Rnf115	grp2	dodgerblue
Rnf216	grp2	dodgerblue
Slc25a15	grp2	dodgerblue
Slc6a11	grp2	dodgerblue
Slc9a7	grp2	dodgerblue
Sncg	grp2	dodgerblue
Stk38	grp2	dodgerblue
Stx16	grp2	dodgerblue
Syn2	grp2	dodgerblue
Tanc2	grp2	dodgerblue
Tbx4	grp2	dodgerblue
Tcaim	grp2	dodgerblue
Tcam1	grp2	dodgerblue
Tcf20	grp2	dodgerblue
Terb2	grp2	dodgerblue
Tex13b	grp2	dodgerblue
Tex19.2	grp2	dodgerblue
Tkfc	grp2	dodgerblue
Tle4	grp2	dodgerblue
Tmem62	grp2	dodgerblue
Trap1a	grp2	dodgerblue
Trim37	grp2	dodgerblue
Trp53inp1	grp2	dodgerblue
Ttll4	grp2	dodgerblue
Wdr33	grp2	dodgerblue
Xlr4a	grp2	dodgerblue
Xlr4c	grp2	dodgerblue
Zfp281	grp2	dodgerblue
Zfp365	grp2	dodgerblue
Zic3	grp2	dodgerblue
1700052K11Rik	grp3	sienna3
5730409E04Rik	grp3	sienna3
Abcc3	grp3	sienna3
Acsl5	grp3	sienna3
Adgre1	grp3	sienna3
Ankrd44	grp3	sienna3
Apbb1ip	grp3	sienna3
Apobec1	grp3	sienna3
Arhgap30	grp3	sienna3
AU040320	grp3	sienna3
Brca2	grp3	sienna3
C1qa	grp3	sienna3
C1qb	grp3	sienna3
C3ar1	grp3	sienna3
Capn1	grp3	sienna3
Cd180	grp3	sienna3
Cd47	grp3	sienna3
Cdkn1a	grp3	sienna3
Cep350	grp3	sienna3
Ckb	grp3	sienna3
Cntn3	grp3	sienna3
Cpeb4	grp3	sienna3
Cpox	grp3	sienna3
Csf1r	grp3	sienna3
Ctss	grp3	sienna3
Cx3cr1	grp3	sienna3
Cyba	grp3	sienna3
Cyfip2	grp3	sienna3
D130058E05Rik	grp3	sienna3
Daglb	grp3	sienna3
Dkc1	grp3	sienna3
Dock10	grp3	sienna3
Dusp5	grp3	sienna3
Eaf1	grp3	sienna3
Epor	grp3	sienna3
Fcrls	grp3	sienna3
Fhdc1	grp3	sienna3
Fmnl1	grp3	sienna3
Fyb	grp3	sienna3
Garem1	grp3	sienna3
Gclc	grp3	sienna3
Gclm	grp3	sienna3
H2-Ab1	grp3	sienna3
Haus2	grp3	sienna3
Hexb	grp3	sienna3
Hpgds	grp3	sienna3
Ikzf1	grp3	sienna3
Itgb5	grp3	sienna3
Itpripl1	grp3	sienna3
Kcnn4	grp3	sienna3
Laptm5	grp3	sienna3
Lmo3	grp3	sienna3
Lrrc39	grp3	sienna3
Mafg	grp3	sienna3
Mapk14	grp3	sienna3
Mapkapk3	grp3	sienna3
Mpo	grp3	sienna3
Ms4a6c	grp3	sienna3
Myo1f	grp3	sienna3
Nipbl	grp3	sienna3
Nup210	grp3	sienna3
Ocel1	grp3	sienna3
Pidd1	grp3	sienna3
Pik3ap1	grp3	sienna3
Pip4k2a	grp3	sienna3
Pitpnm1	grp3	sienna3
Pou2f2	grp3	sienna3
Pqlc3	grp3	sienna3
Prmt8	grp3	sienna3
Ptpn6	grp3	sienna3
Pvt1	grp3	sienna3
Rb1	grp3	sienna3
Rinl	grp3	sienna3
Ripor2	grp3	sienna3
Rnf169	grp3	sienna3
Scarb2	grp3	sienna3
Sirpa	grp3	sienna3
Slc25a37	grp3	sienna3
Slc40a1	grp3	sienna3
Slco2b1	grp3	sienna3
Specc1	grp3	sienna3
Ssx2ip	grp3	sienna3
Stab1	grp3	sienna3
Tjp3	grp3	sienna3
Tlr2	grp3	sienna3
Tlr8	grp3	sienna3
Tnfrsf1b	grp3	sienna3
Trem2	grp3	sienna3
Trf	grp3	sienna3
Ttc39aos1	grp3	sienna3
Uba7	grp3	sienna3
Ubash3a	grp3	sienna3
Vars	grp3	sienna3
Zfp710	grp3	sienna3
1010001N08Rik	grp4	slateblue4
1110046J04Rik	grp4	slateblue4
4933427D06Rik	grp4	slateblue4
9630028I04Rik	grp4	slateblue4
Amigo1	grp4	slateblue4
Ankrd40	grp4	slateblue4
Ano3	grp4	slateblue4
As3mt	grp4	slateblue4
Atpaf1	grp4	slateblue4
Aven	grp4	slateblue4
Bst2	grp4	slateblue4
Castor1	grp4	slateblue4
Ccng1	grp4	slateblue4
Cdc42se2	grp4	slateblue4
Cdk8	grp4	slateblue4
Cntnap5b	grp4	slateblue4
Coa5	grp4	slateblue4
Cpeb2	grp4	slateblue4
Dlgap1	grp4	slateblue4
Dok7	grp4	slateblue4
Dpf3	grp4	slateblue4
Dpp6	grp4	slateblue4
Eda2r	grp4	slateblue4
Eno3	grp4	slateblue4
Fads6	grp4	slateblue4
Fam13a	grp4	slateblue4
Fkbp5	grp4	slateblue4
Foxred1	grp4	slateblue4
Frmd5	grp4	slateblue4
Gm2694	grp4	slateblue4
Grin2c	grp4	slateblue4
Hif1a	grp4	slateblue4
Inhbb	grp4	slateblue4
Kcng4	grp4	slateblue4
Kcnj12	grp4	slateblue4
Kcnk3	grp4	slateblue4
Kng2	grp4	slateblue4
Layn	grp4	slateblue4
Lcn3	grp4	slateblue4
Man2a1	grp4	slateblue4
Mc2r	grp4	slateblue4
Mettl24	grp4	slateblue4
Mfap3l	grp4	slateblue4
Mycbpap	grp4	slateblue4
Naa30	grp4	slateblue4
Nagpa	grp4	slateblue4
Nom1	grp4	slateblue4
Nt5dc3	grp4	slateblue4
Paqr8	grp4	slateblue4
Pclo	grp4	slateblue4
Pdzrn4	grp4	slateblue4
Ppp1r14c	grp4	slateblue4
Ppp2r2c	grp4	slateblue4
Ppp4r3a	grp4	slateblue4
Ppp4r4	grp4	slateblue4
Ptpn5	grp4	slateblue4
Rgmb	grp4	slateblue4
Rnd2	grp4	slateblue4
Rnf19b	grp4	slateblue4
Robo1	grp4	slateblue4
Rph3al	grp4	slateblue4
S100b	grp4	slateblue4
Serpina3b	grp4	slateblue4
Sez6	grp4	slateblue4
Slc19a2	grp4	slateblue4
Slc27a3	grp4	slateblue4
Slc27a4	grp4	slateblue4
Smarca5	grp4	slateblue4
Sphkap	grp4	slateblue4
Stambpl1	grp4	slateblue4
Syngr4	grp4	slateblue4
Tars2	grp4	slateblue4
Tgm1	grp4	slateblue4
Tmem221	grp4	slateblue4
Tmem72	grp4	slateblue4
Tnxb	grp4	slateblue4
Tprn	grp4	slateblue4
Ube2d2a	grp4	slateblue4
Vcp	grp4	slateblue4
Vcpip1	grp4	slateblue4
Wapl	grp4	slateblue4
Wasf1	grp4	slateblue4
Wfdc6a	grp4	slateblue4
Xpo7	grp4	slateblue4
Yrdc	grp4	slateblue4
Zfhx4	grp4	slateblue4
Zfp462	grp4	slateblue4
Zfp617	grp4	slateblue4
Zfp827	grp4	slateblue4
Zfyve28	grp4	slateblue4
Znrf2	grp4	slateblue4
Ablim3	grp5	limegreen
Adamts9	grp5	limegreen
Add2	grp5	limegreen
Adgre5	grp5	limegreen
Ammecr1	grp5	limegreen
Aqp1	grp5	limegreen
Arfgef2	grp5	limegreen
Arg1	grp5	limegreen
Asap1	grp5	limegreen
B4galt6	grp5	limegreen
Bcl3	grp5	limegreen
Birc6	grp5	limegreen
Cck	grp5	limegreen
Ccnjl	grp5	limegreen
Cd1d1	grp5	limegreen
Csf1	grp5	limegreen
Cyb5r4	grp5	limegreen
Def6	grp5	limegreen
Dr1	grp5	limegreen
Elmo1	grp5	limegreen
Erich1	grp5	limegreen
Ezr	grp5	limegreen
Fam181b	grp5	limegreen
Fam241a	grp5	limegreen
Fbxl17	grp5	limegreen
Fgd6	grp5	limegreen
Gdi2	grp5	limegreen
Glul	grp5	limegreen
Gm15663	grp5	limegreen
Gm3716	grp5	limegreen
Gm7694	grp5	limegreen
Gmeb2	grp5	limegreen
H2-D1	grp5	limegreen
H2-K1	grp5	limegreen
Hivep2	grp5	limegreen
Inpp5b	grp5	limegreen
Inpp5d	grp5	limegreen
Itprid2	grp5	limegreen
Jak3	grp5	limegreen
Jup	grp5	limegreen
Klhl3	grp5	limegreen
Kpna4	grp5	limegreen
Larp1b	grp5	limegreen
Ldlrad4	grp5	limegreen
Limch1	grp5	limegreen
Lrrc3b	grp5	limegreen
Lyst	grp5	limegreen
Madd	grp5	limegreen
Mall	grp5	limegreen
Mapk12	grp5	limegreen
Mapre2	grp5	limegreen
Mmp15	grp5	limegreen
Noa1	grp5	limegreen
Palmd	grp5	limegreen
Pim2	grp5	limegreen
Pqlc1	grp5	limegreen
Prox1	grp5	limegreen
Prr13	grp5	limegreen
Prrg4	grp5	limegreen
Ptp4a3	grp5	limegreen
Ranbp9	grp5	limegreen
Raph1	grp5	limegreen
Sema3g	grp5	limegreen
Sema6a	grp5	limegreen
Serpina3n	grp5	limegreen
Spns2	grp5	limegreen
Srxn1	grp5	limegreen
St8sia4	grp5	limegreen
Stim2	grp5	limegreen
Syt15	grp5	limegreen
Tbc1d10b	grp5	limegreen
Tmem132e	grp5	limegreen
Tox2	grp5	limegreen
Ubxn4	grp5	limegreen
Unc5b	grp5	limegreen
Vcam1	grp5	limegreen
Zfand5	grp5	limegreen
Zswim4	grp5	limegreen
5830418P13Rik	grp6	lightgoldenrod1
Adgra3	grp6	lightgoldenrod1
Als2cl	grp6	lightgoldenrod1
Ano4	grp6	lightgoldenrod1
Arhgap26	grp6	lightgoldenrod1
Asic4	grp6	lightgoldenrod1
Bcl11b	grp6	lightgoldenrod1
Capn6	grp6	lightgoldenrod1
Ccnd2	grp6	lightgoldenrod1
Chadl	grp6	lightgoldenrod1
Chst8	grp6	lightgoldenrod1
Cpe	grp6	lightgoldenrod1
Ctnna3	grp6	lightgoldenrod1
Cx3cl1	grp6	lightgoldenrod1
Dok5	grp6	lightgoldenrod1
Dpysl5	grp6	lightgoldenrod1
Dsp	grp6	lightgoldenrod1
Efs	grp6	lightgoldenrod1
Elf4	grp6	lightgoldenrod1
Fam184b	grp6	lightgoldenrod1
Fam53b	grp6	lightgoldenrod1
Fbln2	grp6	lightgoldenrod1
Gask1a	grp6	lightgoldenrod1
Gbp2	grp6	lightgoldenrod1
Gldn	grp6	lightgoldenrod1
Gm5532	grp6	lightgoldenrod1
Gpr156	grp6	lightgoldenrod1
Gsr	grp6	lightgoldenrod1
Gstm2	grp6	lightgoldenrod1
Gstm7	grp6	lightgoldenrod1
Insm1	grp6	lightgoldenrod1
Itga6	grp6	lightgoldenrod1
Kctd14	grp6	lightgoldenrod1
Lpl	grp6	lightgoldenrod1
Lrrc1	grp6	lightgoldenrod1
Map1b	grp6	lightgoldenrod1
Masp1	grp6	lightgoldenrod1
Mfsd2a	grp6	lightgoldenrod1
Mmd	grp6	lightgoldenrod1
Mylk3	grp6	lightgoldenrod1
Myo7b	grp6	lightgoldenrod1
Nt5e	grp6	lightgoldenrod1
Pacsin2	grp6	lightgoldenrod1
Paqr5	grp6	lightgoldenrod1
Pctp	grp6	lightgoldenrod1
Pdzd8	grp6	lightgoldenrod1
Pitpnm3	grp6	lightgoldenrod1
Pm20d1	grp6	lightgoldenrod1
Ppfibp2	grp6	lightgoldenrod1
Ppm1l	grp6	lightgoldenrod1
Ptges	grp6	lightgoldenrod1
Ptpre	grp6	lightgoldenrod1
Rgn	grp6	lightgoldenrod1
Rgs7	grp6	lightgoldenrod1
Rilp	grp6	lightgoldenrod1
Rreb1	grp6	lightgoldenrod1
Serinc5	grp6	lightgoldenrod1
Serpina3a	grp6	lightgoldenrod1
Slmap	grp6	lightgoldenrod1
Smpx	grp6	lightgoldenrod1
Sntb2	grp6	lightgoldenrod1
Sox6	grp6	lightgoldenrod1
St14	grp6	lightgoldenrod1
Stxbp6	grp6	lightgoldenrod1
Tle6	grp6	lightgoldenrod1
Tnni1	grp6	lightgoldenrod1
Trim26	grp6	lightgoldenrod1
Tspan7	grp6	lightgoldenrod1
Ttc39a	grp6	lightgoldenrod1
Vps16	grp6	lightgoldenrod1
Zfp397	grp6	lightgoldenrod1
Zg16	grp6	lightgoldenrod1
Abca6	grp7	hotpink
Adarb2	grp7	hotpink
Adcy8	grp7	hotpink
Ak1	grp7	hotpink
Arhgap36	grp7	hotpink
Bcl2	grp7	hotpink
Bmp4	grp7	hotpink
Ccdc148	grp7	hotpink
Ccdc182	grp7	hotpink
Celsr2	grp7	hotpink
Cnmd	grp7	hotpink
Cntn5	grp7	hotpink
Crispld2	grp7	hotpink
Cyp4f14	grp7	hotpink
Cyp4f15	grp7	hotpink
Dnah7c	grp7	hotpink
Epha4	grp7	hotpink
Fhod3	grp7	hotpink
Gfra1	grp7	hotpink
Gper1	grp7	hotpink
Greb1	grp7	hotpink
Gria1	grp7	hotpink
Htra1	grp7	hotpink
Ibsp	grp7	hotpink
Klhl14	grp7	hotpink
Krt79	grp7	hotpink
Lix1	grp7	hotpink
Lrrc4	grp7	hotpink
Mical2	grp7	hotpink
Myh8	grp7	hotpink
Myl6b	grp7	hotpink
Myo5b	grp7	hotpink
Nell1	grp7	hotpink
Pax8	grp7	hotpink
Pcdh15	grp7	hotpink
Pipox	grp7	hotpink
Rassf10	grp7	hotpink
Rnf11	grp7	hotpink
Rnf149	grp7	hotpink
Rps6ka3	grp7	hotpink
Scara3	grp7	hotpink
Scg5	grp7	hotpink
Sdsl	grp7	hotpink
Sec14l2	grp7	hotpink
Sema3b	grp7	hotpink
Slc25a48	grp7	hotpink
Slc52a3	grp7	hotpink
Spsb4	grp7	hotpink
St6gal1	grp7	hotpink
Stac	grp7	hotpink
Them7	grp7	hotpink
Tnnc1	grp7	hotpink
Trpm3	grp7	hotpink
Unc5d	grp7	hotpink
Wfdc8	grp7	hotpink
Adam23	grp8	purple1
Adamtsl3	grp8	purple1
Apoa4	grp8	purple1
Avpr1a	grp8	purple1
Cacna1e	grp8	purple1
Cacng8	grp8	purple1
Camk2a	grp8	purple1
Cbln1	grp8	purple1
Cldn2	grp8	purple1
Cntn1	grp8	purple1
Cntn6	grp8	purple1
Cry1	grp8	purple1
Dapk1	grp8	purple1
Ddit4l	grp8	purple1
Doc2b	grp8	purple1
Dpp10	grp8	purple1
Fgf10	grp8	purple1
Fut4	grp8	purple1
Gabrb2	grp8	purple1
Gem	grp8	purple1
Ggt5	grp8	purple1
Gm11549	grp8	purple1
Gm19461	grp8	purple1
Gm29683	grp8	purple1
Hhip	grp8	purple1
Htr1b	grp8	purple1
Kcnn2	grp8	purple1
Lgr4	grp8	purple1
Lrrtm3	grp8	purple1
Myo1a	grp8	purple1
Nexmif	grp8	purple1
Nrg1	grp8	purple1
Ntng1	grp8	purple1
Nts	grp8	purple1
P4ha3	grp8	purple1
Pcdhgc4	grp8	purple1
Plxna2	grp8	purple1
Ptpro	grp8	purple1
Sertm1	grp8	purple1
Siah3	grp8	purple1
Slc16a2	grp8	purple1
Slc22a15	grp8	purple1
Slc2a13	grp8	purple1
Slitrk5	grp8	purple1
Smarcd2	grp8	purple1
Smpdl3b	grp8	purple1
Sorcs3	grp8	purple1
Spdya	grp8	purple1
Syt6	grp8	purple1
Trim9	grp8	purple1
Ttll3	grp8	purple1
Wdr6	grp8	purple1
Wdyhv1	grp8	purple1
Zfp459	grp8	purple1
6530402F18Rik	grp9	gray70
A530016L24Rik	grp9	gray70
Acvr1	grp9	gray70
Acvr1c	grp9	gray70
Atp2b2	grp9	gray70
Bmper	grp9	gray70
Brinp1	grp9	gray70
Ccdc121	grp9	gray70
Chrna7	grp9	gray70
Clca3a2	grp9	gray70
Cntnap3	grp9	gray70
Col6a6	grp9	gray70
Cxcl14	grp9	gray70
Dcx	grp9	gray70
Dcxr	grp9	gray70
Dkk1	grp9	gray70
Dnah9	grp9	gray70
Egfem1	grp9	gray70
Fosl2	grp9	gray70
Frmd4b	grp9	gray70
Gata6	grp9	gray70
Gpm6a	grp9	gray70
Gria3	grp9	gray70
Hunk	grp9	gray70
Inka2	grp9	gray70
Lgr6	grp9	gray70
Lif	grp9	gray70
Lrrc4c	grp9	gray70
Lvrn	grp9	gray70
Mcpt8	grp9	gray70
Msln	grp9	gray70
Ndnf	grp9	gray70
Negr1	grp9	gray70
Nog	grp9	gray70
Ntng2	grp9	gray70
Oprl1	grp9	gray70
Pgam2	grp9	gray70
Ppl	grp9	gray70
Rbfox1	grp9	gray70
Rflnb	grp9	gray70
Rhox9	grp9	gray70
Samd5	grp9	gray70
Serpinf1	grp9	gray70
Shisa3	grp9	gray70
Shisa9	grp9	gray70
Slco5a1	grp9	gray70
Speg	grp9	gray70
Ssc5d	grp9	gray70
Stbd1	grp9	gray70
Tnnt2	grp9	gray70
Tpbgl	grp9	gray70
Trpc5	grp9	gray70
Wt1os	grp9	gray70
6720468P15Rik	grp10	orange
Adam12	grp10	orange
Adgrg6	grp10	orange
Arfgef1	grp10	orange
Bbc3	grp10	orange
Bcl2l11	grp10	orange
Calml4	grp10	orange
Ccdc25	grp10	orange
Ccnd1	grp10	orange
Cdh13	grp10	orange
Cdh4	grp10	orange
Chga	grp10	orange
Clca2	grp10	orange
Colgalt2	grp10	orange
Csgalnact1	grp10	orange
Ctrb1	grp10	orange
Dglucy	grp10	orange
Dusp27	grp10	orange
Dusp6	grp10	orange
Ebf3	grp10	orange
Ecm1	grp10	orange
Ell	grp10	orange
Fam78b	grp10	orange
Fas	grp10	orange
Foxs1	grp10	orange
Fzd10	grp10	orange
Gmds	grp10	orange
Gria2	grp10	orange
Gse1	grp10	orange
Hapln1	grp10	orange
Kctd11	grp10	orange
Lmcd1	grp10	orange
Mark3	grp10	orange
N4bp2	grp10	orange
Pde8a	grp10	orange
Piezo2	grp10	orange
Plvap	grp10	orange
Pts	grp10	orange
Rgcc	grp10	orange
Serpina3g	grp10	orange
Sesn2	grp10	orange
Smpd3	grp10	orange
Tll1	grp10	orange
Tmem150c	grp10	orange
Tmie	grp10	orange
Tmtc2	grp10	orange
Trim25	grp10	orange
Usp3	grp10	orange
Wfdc10	grp10	orange
Xpr1	grp10	orange
Zfp521	grp10	orange
Zfp664	grp10	orange
Abca8a	grp11	bisque
Adcyap1	grp11	bisque
Adgra1	grp11	bisque
Adsl	grp11	bisque
Arhgap32	grp11	bisque
Asb12	grp11	bisque
Bmp5	grp11	bisque
C1qtnf6	grp11	bisque
Cadm2	grp11	bisque
Cdh2	grp11	bisque
Col11a1	grp11	bisque
Corin	grp11	bisque
Cpne2	grp11	bisque
Csmd2	grp11	bisque
Dact1	grp11	bisque
Dlg2	grp11	bisque
Dusp4	grp11	bisque
Edil3	grp11	bisque
Ehd3	grp11	bisque
Fam81a	grp11	bisque
Frzb	grp11	bisque
Galnt17	grp11	bisque
Gm5820	grp11	bisque
Grin3a	grp11	bisque
Hcn1	grp11	bisque
Il1rapl2	grp11	bisque
Insyn2a	grp11	bisque
Jph2	grp11	bisque
Khdrbs3	grp11	bisque
Meis3	grp11	bisque
Mxd4	grp11	bisque
Nr1h5	grp11	bisque
Nr4a3	grp11	bisque
Nrip1	grp11	bisque
Nwd2	grp11	bisque
Pcdh7	grp11	bisque
Phlda1	grp11	bisque
Plcd4	grp11	bisque
Plce1	grp11	bisque
Plxdc2	grp11	bisque
Ppp1r1c	grp11	bisque
Pten	grp11	bisque
Rcan2	grp11	bisque
Sntb1	grp11	bisque
Spon1	grp11	bisque
Spry4	grp11	bisque
Syt10	grp11	bisque
Syt4	grp11	bisque
Tbx18	grp11	bisque
Tinagl1	grp11	bisque
Tnc	grp11	bisque
Ackr4	grp12	navy
Armh4	grp12	navy
Cacna1h	grp12	navy
Cdc34	grp12	navy
Cplane1	grp12	navy
Cyp2r1	grp12	navy
Dixdc1	grp12	navy
Dpt	grp12	navy
Ei24	grp12	navy
Fastkd1	grp12	navy
Gspt2	grp12	navy
Lonrf2	grp12	navy
Mepce	grp12	navy
Mgat5b	grp12	navy
Nefm	grp12	navy
Nova1	grp12	navy
Pdcd4	grp12	navy
Pex11g	grp12	navy
Pou3f1	grp12	navy
Qser1	grp12	navy
Sesn3	grp12	navy
Sfrp2	grp12	navy
Spast	grp12	navy
Tpbg	grp12	navy
Wdtc1	grp12	navy
Zfp385b	grp12	navy
Zfp976	grp12	navy

## Sheet: Up GO BP
Group	Term	Overlap	P-value	Adjusted P-value	Old P-value	Old Adjusted P-value	Odds Ratio	Combined Score	Genes
grp1	Positive Regulation Of Transcription By RNA Polymerase II (GO:0045944)	18/938	2.97603e-05	0.0256534	0	0	3.37091	35.1327	CTBP2;KMT2A;PARP1;UBE2E1;GLIS3;TET1;ETV1;ETV4;POU4F1;CDC73;ETV5;SOX2;BCLAF3;KAT2A;NKRF;RFX4;TAF4B;CDK12
grp1	Positive Regulation Of DNA-templated Transcription (GO:0045893)	20/1243	0.000122004	0.0525837	0	0	2.82381	25.4466	RET;CTBP2;KMT2A;PARP1;UBE2E1;GLIS3;TET1;ETV1;ETV4;POU4F1;CDC73;ETV5;SOX2;BCLAF3;KAT2A;CDH1;NKRF;RFX4;LHX1;CDK12
grp1	Transcription By RNA Polymerase II (GO:0006366)	7/192	0.000239361	0.0687764	0	0	6.15631	51.3285	PARP1;LHX1;GLIS3;TAF4B;ETV1;CDK12;CDC73
grp1	Meiotic Sister Chromatid Cohesion (GO:0051177)	2/10	0.0017684	0.277133	0	0	39.4127	249.785	STAG3;HORMAD2
grp1	DNA-templated Transcription (GO:0006351)	6/199	0.00178696	0.277133	0	0	5.01461	31.7286	DIDO1;PARP1;LHX1;GLIS3;ETV1;CDK12
grp1	Regulation Of Transcription By RNA Polymerase II (GO:0006357)	24/2028	0.00220779	0.277133	0	0	2.05758	12.5837	KDM2B;CTBP2;KMT2A;PARP1;UBE2E1;GLIS3;TET1;EVX1;ETV1;PRDM1;ETV4;POU4F1;CDC73;ETV5;SOX2;BCLAF3;HIC2;KAT2A;NR6A1;NKRF;RFX4;LHX1;SOHLH2;CDK12
grp1	Regulation Of DNA-templated Transcription (GO:0006355)	23/1922	0.00239455	0.277133	0	0	2.07317	12.5106	RET;KDM2B;CTBP2;KMT2A;PARP1;GLIS3;EVX1;ETV1;PRDM1;ETV4;CDK11B;POU4F1;ETV5;SOX2;HIC2;KAT2A;NR6A1;CDH1;NKRF;RFX4;LHX1;SOHLH2;TESMIN
grp1	Biogenic Amine Metabolic Process (GO:0006576)	2/12	0.002572	0.277133	0	0	31.527	187.998	SMS;TRH
grp1	Negative Regulation Of Transcription By RNA Polymerase II (GO:0000122)	12/763	0.00363604	0.297842	0	0	2.63387	14.7941	SOX2;HIC2;NR6A1;KDM2B;CTBP2;PARP1;GLIS3;TET1;PRDM1;POU4F1;CDC73;ETV5
grp1	Axon Development (GO:0061564)	4/99	0.00377126	0.297842	0	0	6.71545	37.4745	BRSK2;NEFH;POU4F1;RTN4
grp1	Positive Regulation Of DNA Damage Response, Signal Transduction By P53 Class Mediator (GO:0043517)	2/15	0.00404076	0.297842	0	0	24.2479	133.638	SPRED2;PMAIP1
grp1	Actin Cytoskeleton Reorganization (GO:0031532)	3/53	0.00475019	0.297842	0	0	9.51456	50.8988	BRSK2;ATP2C1;CDC42BPA
grp1	Positive Regulation Of DNA-templated Transcription, Elongation (GO:0032786)	3/56	0.00554335	0.297842	0	0	8.97464	46.6247	PARP1;CDK12;CDC73
grp1	Negative Regulation Of Transmembrane Receptor Protein Serine/Threonine Kinase Signaling Pathway (GO:0090101)	4/111	0.00565847	0.297842	0	0	5.9587	30.8339	SPRED2;RBPMS2;TET1;IL17RD
grp1	Regulation Of Protein Deacetylation (GO:0090311)	2/18	0.0058146	0.297842	0	0	19.6984	101.395	SPRED2;KAT2A
grp1	Negative Regulation Of DNA-templated Transcription (GO:0045892)	14/1025	0.00598327	0.297842	0	0	2.29106	11.7275	KDM2B;CTBP2;PARP1;GLIS3;TET1;PRDM1;POU4F1;CDC73;ETV5;SOX2;HIC2;NR6A1;NKRF;LHX1
grp1	Axonogenesis (GO:0007409)	5/188	0.00726024	0.297842	0	0	4.37358	21.5414	RET;BRSK2;NEFH;SPG11;POU4F1
grp1	Positive Regulation Of Signal Transduction By P53 Class Mediator (GO:1901798)	2/21	0.00788153	0.297842	0	0	16.5856	80.3281	SPRED2;PMAIP1
grp1	Regulation Of Neural Precursor Cell Proliferation (GO:2000177)	2/22	0.00863361	0.297842	0	0	15.7556	74.8719	TRIM71;KDM2B
grp1	Negative Regulation Of Neuron Apoptotic Process (GO:0043524)	3/74	0.0119297	0.297842	0	0	6.6933	29.6428	KDM2B;MSH2;POU4F1
grp1	Negative Regulation Of Transforming Growth Factor Beta Receptor Signaling Pathway (GO:0030512)	3/77	0.0132774	0.297842	0	0	6.42097	27.7495	SPRED2;TET1;IL17RD
grp1	Cell Morphogenesis Involved In Neuron Differentiation (GO:0048667)	3/77	0.0132774	0.297842	0	0	6.42097	27.7495	BRSK2;NEFH;POU4F1
grp1	Regulation Of Transcription Elongation By RNA Polymerase II (GO:0034243)	3/77	0.0132774	0.297842	0	0	6.42097	27.7495	PARP1;CDK12;CDC73
grp1	Positive Regulation Of Protein Import Into Nucleus (GO:0042307)	2/28	0.0137793	0.297842	0	0	12.116	51.912	CDH1;UBR5
grp1	Regulation Of DNA Damage Response, Signal Transduction By P53 Class Mediator (GO:0043516)	2/28	0.0137793	0.297842	0	0	12.116	51.912	SPRED2;PMAIP1
grp1	Morphogenesis Of An Epithelium (GO:0002009)	2/29	0.0147386	0.297842	0	0	11.6667	49.2016	KDM2B;LHX1
grp1	Negative Regulation Of Epithelial To Mesenchymal Transition (GO:0010719)	2/30	0.015726	0.297842	0	0	11.2494	46.7126	SPRED2;IL17RD
grp1	Chromatin Remodeling (GO:0006338)	5/228	0.0157368	0.297842	0	0	3.58179	14.8707	KAT2A;PHC1;KDM2B;UBR5;TET1
grp1	Positive Regulation Of Extrinsic Apoptotic Signaling Pathway (GO:2001238)	2/31	0.0167409	0.297842	0	0	10.861	44.4203	RET;PMAIP1
grp1	Protein Localization To Chromatin (GO:0071168)	2/31	0.0167409	0.297842	0	0	10.861	44.4203	PARP1;MSH2
grp1	miRNA Processing (GO:0035196)	2/32	0.017783	0.297842	0	0	10.4984	42.3035	TRIM71;DROSHA
grp1	Signal Transduction By P53 Class Mediator (GO:0072331)	2/33	0.018852	0.297842	0	0	10.1592	40.3437	PMAIP1;POU4F1
grp1	Negative Regulation Of Neuron Death (GO:1901215)	3/88	0.0189371	0.297842	0	0	5.58692	22.1613	KDM2B;MSH2;POU4F1
grp1	Intrinsic Apoptotic Signaling Pathway By P53 Class Mediator (GO:0072332)	2/35	0.0210689	0.297842	0	0	9.54257	36.8339	PMAIP1;POU4F1
grp1	Negative Regulation Of Cell Cycle G1/S Phase Transition (GO:1902807)	2/35	0.0210689	0.297842	0	0	9.54257	36.8339	SOX2;CDC73
grp1	Nervous System Development (GO:0007399)	7/433	0.0214894	0.297842	0	0	2.64079	10.1411	TRIM71;CDH1;LHX1;ADAM22;BPNT1;POU4F1;CHERP
grp1	Positive Regulation Of Protein Kinase B Signaling (GO:0051897)	3/93	0.0218866	0.297842	0	0	5.2752	20.1612	RET;PIK3CB;RTN4
grp1	Regulation Of Protein Import Into Nucleus (GO:0042306)	2/38	0.0245861	0.297842	0	0	8.74603	32.4091	CDH1;UBR5
grp1	Cellular Response To Insulin Stimulus (GO:0032869)	3/99	0.0257387	0.297842	0	0	4.944	18.0939	CPEB1;PARP1;PIK3R3
grp1	Cellular Component Assembly (GO:0022607)	5/260	0.026016	0.297842	0	0	3.12721	11.4113	KMT2A;STAG3;NEFH;RTN4;WASF3
grp1	Protein Localization To Chromosome (GO:0034502)	2/40	0.0270545	0.297842	0	0	8.28488	29.9076	PARP1;MSH2
grp1	Chromatin Organization (GO:0006325)	5/268	0.0291271	0.297842	0	0	3.03085	10.7174	SOX2;KAT2A;PHC1;KDM2B;TET1
grp1	Regulation Of Neuron Apoptotic Process (GO:0043523)	3/105	0.0299311	0.297842	0	0	4.65176	16.3224	KDM2B;MSH2;POU4F1
grp1	Intrinsic Apoptotic Signaling Pathway (GO:0097193)	3/105	0.0299311	0.297842	0	0	4.65176	16.3224	BRSK2;PMAIP1;POU4F1
grp1	Positive Regulation Of Transcription Elongation By RNA Polymerase II (GO:0032968)	2/43	0.0309354	0.297842	0	0	7.67751	26.6859	CDK12;CDC73
grp1	Regulation Of Circadian Sleep/Wake Cycle, Sleep (GO:0045187)	1/5	0.0315959	0.297842	0	0	39.1102	135.115	PARP1
grp1	Negative Regulation Of Heterochromatin Formation (GO:0031452)	1/5	0.0315959	0.297842	0	0	39.1102	135.115	TET1
grp1	Negative Regulation Of Lens Fiber Cell Differentiation (GO:1902747)	1/5	0.0315959	0.297842	0	0	39.1102	135.115	SPRED2
grp1	ISG15-protein Conjugation (GO:0032020)	1/5	0.0315959	0.297842	0	0	39.1102	135.115	UBE2E1
grp1	T-helper 2 Cell Differentiation (GO:0045064)	1/5	0.0315959	0.297842	0	0	39.1102	135.115	KMT2A
grp1	Regulation Of Morphogenesis Of A Branching Structure (GO:0060688)	1/5	0.0315959	0.297842	0	0	39.1102	135.115	RTN4
grp1	Axo-Dendritic Transport (GO:0008088)	1/5	0.0315959	0.297842	0	0	39.1102	135.115	SPG11
grp1	Regulation Of Post-Transcriptional Gene Silencing By RNA (GO:1900368)	1/5	0.0315959	0.297842	0	0	39.1102	135.115	TRIM71
grp1	Peptidyl-Diphthamide Biosynthetic Process From Peptidyl-Histidine (GO:0017183)	1/5	0.0315959	0.297842	0	0	39.1102	135.115	DPH6
grp1	Peptidyl-Diphthamide Metabolic Process (GO:0017182)	1/5	0.0315959	0.297842	0	0	39.1102	135.115	DPH6
grp1	Peripheral Nervous System Neuron Development (GO:0048935)	1/5	0.0315959	0.297842	0	0	39.1102	135.115	POU4F1
grp1	Response To Lithium Ion (GO:0010226)	1/5	0.0315959	0.297842	0	0	39.1102	135.115	CDH1
grp1	Positive Regulation Of Endothelial Cell Development (GO:1901552)	1/5	0.0315959	0.297842	0	0	39.1102	135.115	F11R
grp1	Positive Regulation Of Epithelial Cell Differentiation Involved In Kidney Development (GO:2000698)	1/5	0.0315959	0.297842	0	0	39.1102	135.115	LHX1
grp1	Positive Regulation Of Establishment Of Endothelial Barrier (GO:1903142)	1/5	0.0315959	0.297842	0	0	39.1102	135.115	F11R
grp1	Positive Regulation Of Extrinsic Apoptotic Signaling Pathway Via Death Domain Receptors (GO:1902043)	1/5	0.0315959	0.297842	0	0	39.1102	135.115	PMAIP1
grp1	tRNA Transport (GO:0051031)	1/5	0.0315959	0.297842	0	0	39.1102	135.115	XPOT
grp1	Gastrulation With Mouth Forming Second (GO:0001702)	1/5	0.0315959	0.297842	0	0	39.1102	135.115	LHX1
grp1	Trigeminal Nerve Development (GO:0021559)	1/5	0.0315959	0.297842	0	0	39.1102	135.115	POU4F1
grp1	Positive Regulation Of Necroptotic Process (GO:0060545)	1/5	0.0315959	0.297842	0	0	39.1102	135.115	PARP1
grp1	Histamine Metabolic Process (GO:0001692)	1/5	0.0315959	0.297842	0	0	39.1102	135.115	TRH
grp1	Positive Regulation Of Programmed Necrotic Cell Death (GO:0062100)	1/5	0.0315959	0.297842	0	0	39.1102	135.115	PARP1
grp1	Histone Arginine Methylation (GO:0034969)	1/5	0.0315959	0.297842	0	0	39.1102	135.115	WDR77
grp1	Maintenance Of DNA Repeat Elements (GO:0043570)	1/5	0.0315959	0.297842	0	0	39.1102	135.115	MSH2
grp1	Protein Geranylgeranylation (GO:0018344)	1/5	0.0315959	0.297842	0	0	39.1102	135.115	CHML
grp1	Regulation Of NK T Cell Activation (GO:0051133)	1/5	0.0315959	0.297842	0	0	39.1102	135.115	HSPH1
grp1	Negative Regulation Of Amino Acid Transport (GO:0051956)	1/5	0.0315959	0.297842	0	0	39.1102	135.115	TRH
grp1	Phosphatidylinositol Phosphate Biosynthetic Process (GO:0046854)	2/44	0.0322752	0.297842	0	0	7.49433	25.7315	PIK3R3;PIK3CB
grp1	Positive Regulation Of Nucleocytoplasmic Transport (GO:0046824)	2/44	0.0322752	0.297842	0	0	7.49433	25.7315	CDH1;UBR5
grp1	Regulation Of Transforming Growth Factor Beta Receptor Signaling Pathway (GO:0017015)	3/111	0.0344618	0.297842	0	0	4.392	14.7918	SPRED2;TET1;IL17RD
grp1	Positive Regulation Of Peptide Hormone Secretion (GO:0090277)	2/46	0.0350219	0.297842	0	0	7.15296	23.9752	RASL10B;TRH
grp1	Regulation Of T Cell Differentiation (GO:0045580)	2/47	0.0364282	0.297842	0	0	6.99365	23.1659	KAT2A;PRDM1
grp1	Regulation Of Lens Fiber Cell Differentiation (GO:1902746)	1/6	0.0377953	0.297842	0	0	31.2866	102.482	SPRED2
grp1	Regulation Of Smooth Muscle Cell Differentiation (GO:0051150)	1/6	0.0377953	0.297842	0	0	31.2866	102.482	RBPMS2
grp1	Pituitary Gland Development (GO:0021983)	1/6	0.0377953	0.297842	0	0	31.2866	102.482	SOX2
grp1	Polyamine Biosynthetic Process (GO:0006596)	1/6	0.0377953	0.297842	0	0	31.2866	102.482	SMS
grp1	Positive Regulation Of Endoplasmic Reticulum Stress-Induced Intrinsic Apoptotic Signaling Pathway (GO:1902237)	1/6	0.0377953	0.297842	0	0	31.2866	102.482	PMAIP1
grp1	Positive Regulation Of Gastrulation (GO:2000543)	1/6	0.0377953	0.297842	0	0	31.2866	102.482	LHX1
grp1	Spinal Cord Dorsal/Ventral Patterning (GO:0021513)	1/6	0.0377953	0.297842	0	0	31.2866	102.482	RFX4
grp1	Positive Regulation Of Helicase Activity (GO:0051096)	1/6	0.0377953	0.297842	0	0	31.2866	102.482	MSH2
grp1	Spontaneous Synaptic Transmission (GO:0098814)	1/6	0.0377953	0.297842	0	0	31.2866	102.482	RIMS2
grp1	Vacuole Organization (GO:0007033)	1/6	0.0377953	0.297842	0	0	31.2866	102.482	SPG11
grp1	White Fat Cell Differentiation (GO:0050872)	1/6	0.0377953	0.297842	0	0	31.2866	102.482	CTBP2
grp1	Lymphocyte Migration Into Lymphoid Organs (GO:0097021)	1/6	0.0377953	0.297842	0	0	31.2866	102.482	RET
grp1	Regulation Of MHC Class I Biosynthetic Process (GO:0045343)	1/6	0.0377953	0.297842	0	0	31.2866	102.482	HSPH1
grp1	Negative Regulation Of Centriole Replication (GO:0046600)	1/6	0.0377953	0.297842	0	0	31.2866	102.482	KAT2A
grp1	Post-Translational Protein Modification (GO:0043687)	2/48	0.037856	0.297842	0	0	6.84127	22.3981	PARP1;PARP12
grp1	Negative Regulation Of DNA Metabolic Process (GO:0051053)	2/49	0.0393049	0.297842	0	0	6.69537	21.6689	MSH2;KMT2A
grp1	Positive Regulation Of Ras Protein Signal Transduction (GO:0046579)	2/51	0.042265	0.297842	0	0	6.42144	20.3161	PIK3CB;F11R
grp1	Regulation Of Cytoplasmic Translational Elongation (GO:1900247)	1/7	0.0439552	0.297842	0	0	26.0709	81.4606	DPH6
grp1	Negative Regulation Of Mitochondrial Membrane Potential (GO:0010917)	1/7	0.0439552	0.297842	0	0	26.0709	81.4606	PMAIP1
grp1	Negative Regulation Of Muscle Cell Differentiation (GO:0051148)	1/7	0.0439552	0.297842	0	0	26.0709	81.4606	RBPMS2
grp1	Negative Regulation Of Neural Precursor Cell Proliferation (GO:2000178)	1/7	0.0439552	0.297842	0	0	26.0709	81.4606	KDM2B
grp1	Negative Regulation Of Protein K63-linked Ubiquitination (GO:1900045)	1/7	0.0439552	0.297842	0	0	26.0709	81.4606	UBR5
grp1	Regulation Of Lymphocyte Apoptotic Process (GO:0070228)	1/7	0.0439552	0.297842	0	0	26.0709	81.4606	CD274
grp1	Regulation Of Mammary Gland Epithelial Cell Proliferation (GO:0033599)	1/7	0.0439552	0.297842	0	0	26.0709	81.4606	RTN4
grp1	Neuron Fate Specification (GO:0048665)	1/7	0.0439552	0.297842	0	0	26.0709	81.4606	POU4F1
grp1	Positive Regulation Of Arp2/3 Complex-Mediated Actin Nucleation (GO:2000601)	1/7	0.0439552	0.297842	0	0	26.0709	81.4606	WASF3
grp1	Establishment Of Planar Polarity (GO:0001736)	1/7	0.0439552	0.297842	0	0	26.0709	81.4606	BRSK2
grp1	Positive Regulation Of Myeloid Cell Apoptotic Process (GO:0033034)	1/7	0.0439552	0.297842	0	0	26.0709	81.4606	PIK3CB
grp1	Intermediate Filament Bundle Assembly (GO:0045110)	1/7	0.0439552	0.297842	0	0	26.0709	81.4606	NEFH
grp1	Positive Regulation Of Triglyceride Lipase Activity (GO:0061365)	1/7	0.0439552	0.297842	0	0	26.0709	81.4606	PNLIP
grp1	Methionine Metabolic Process (GO:0006555)	1/7	0.0439552	0.297842	0	0	26.0709	81.4606	SMS
grp1	Regulation Of Golgi To Plasma Membrane Protein Transport (GO:0042996)	1/7	0.0439552	0.297842	0	0	26.0709	81.4606	ATP2C1
grp1	Regulation Of Alpha-Beta T Cell Differentiation (GO:0046637)	1/7	0.0439552	0.297842	0	0	26.0709	81.4606	PRDM1
grp1	Negative Regulation Of Cell Differentiation (GO:0045596)	4/207	0.0441612	0.297842	0	0	3.12554	9.75139	SOX2;SPRED2;IL17RD;CDC73
grp1	Cellular Response To Oxygen-Containing Compound (GO:1901701)	6/406	0.0465568	0.297842	0	0	2.3941	7.3429	RET;CD274;CPEB1;CDH1;POU4F1;CDC73
grp1	Regulation Of Stem Cell Population Maintenance (GO:2000036)	2/56	0.0500134	0.297842	0	0	5.8254	17.4498	KAT2A;TET1
grp1	Regulation Of DNA Repair (GO:0006282)	3/129	0.0500423	0.297842	0	0	3.76114	11.2642	KAT2A;PARP1;UBR5
grp1	Negative Regulation Of Membrane Potential (GO:0045837)	1/8	0.050076	0.297842	0	0	22.3453	66.9067	PMAIP1
grp1	Regulation Of Helicase Activity (GO:0051095)	1/8	0.050076	0.297842	0	0	22.3453	66.9067	MSH2
grp1	Negative Regulation Of Smooth Muscle Cell Differentiation (GO:0051151)	1/8	0.050076	0.297842	0	0	22.3453	66.9067	RBPMS2
grp1	Regulation Of Nephron Tubule Epithelial Cell Differentiation (GO:0072182)	1/8	0.050076	0.297842	0	0	22.3453	66.9067	LHX1
grp1	Embryonic Digestive Tract Morphogenesis (GO:0048557)	1/8	0.050076	0.297842	0	0	22.3453	66.9067	RBPMS2
grp1	Somatic Recombination Of Immunoglobulin Gene Segments (GO:0016447)	1/8	0.050076	0.297842	0	0	22.3453	66.9067	MSH2
grp1	Sphingosine-1-Phosphate Receptor Signaling Pathway (GO:0003376)	1/8	0.050076	0.297842	0	0	22.3453	66.9067	PIK3CB
grp1	Positive Regulation Of Peptide Secretion (GO:0002793)	1/8	0.050076	0.297842	0	0	22.3453	66.9067	RASL10B
grp1	Internal Protein Amino Acid Acetylation (GO:0006475)	1/8	0.050076	0.297842	0	0	22.3453	66.9067	KAT2A
grp1	mRNA Pseudouridine Synthesis (GO:1990481)	1/8	0.050076	0.297842	0	0	22.3453	66.9067	TRUB2
grp1	Regulation Of DNA Methylation (GO:0044030)	1/8	0.050076	0.297842	0	0	22.3453	66.9067	KMT2A
grp1	ncRNA Export From Nucleus (GO:0097064)	1/8	0.050076	0.297842	0	0	22.3453	66.9067	XPOT
grp1	Positive Regulation Of Intracellular Signal Transduction (GO:1902533)	7/525	0.0520225	0.297842	0	0	2.16149	6.38954	SOX2;RET;PARP1;PMAIP1;PIK3CB;ATP2C1;RTN4
grp1	mRNA Transport (GO:0051028)	2/58	0.0532455	0.297842	0	0	5.61678	16.4731	ALKBH5;DDX19B
grp1	Negative Regulation Of Vascular Endothelial Growth Factor Signaling Pathway (GO:1900747)	1/9	0.0561579	0.297842	0	0	19.5512	56.2993	PIK3CB
grp1	Camera-Type Eye Morphogenesis (GO:0048593)	1/9	0.0561579	0.297842	0	0	19.5512	56.2993	KDM2B
grp1	Cell Differentiation In Spinal Cord (GO:0021515)	1/9	0.0561579	0.297842	0	0	19.5512	56.2993	LHX1
grp1	Peptidyl-Lysine Acetylation (GO:0018394)	1/9	0.0561579	0.297842	0	0	19.5512	56.2993	KAT2A
grp1	Phosphatidylethanolamine Biosynthetic Process (GO:0006646)	1/9	0.0561579	0.297842	0	0	19.5512	56.2993	ETNK1
grp1	Positive Regulation Of T Cell Apoptotic Process (GO:0070234)	1/9	0.0561579	0.297842	0	0	19.5512	56.2993	CD274
grp1	Dicarboxylic Acid Biosynthetic Process (GO:0043650)	1/9	0.0561579	0.297842	0	0	19.5512	56.2993	GLS2
grp1	Ectoderm Development (GO:0007398)	1/9	0.0561579	0.297842	0	0	19.5512	56.2993	LHX1
grp1	Embryonic Eye Morphogenesis (GO:0048048)	1/9	0.0561579	0.297842	0	0	19.5512	56.2993	KDM2B
grp1	Endodermal Cell Fate Commitment (GO:0001711)	1/9	0.0561579	0.297842	0	0	19.5512	56.2993	SOX2
grp1	Somatic Recombination Of Immunoglobulin Genes Involved In Immune Response (GO:0002204)	1/9	0.0561579	0.297842	0	0	19.5512	56.2993	MSH2
grp1	Epithelial Cilium Movement Involved In Determination Of Left/Right Asymmetry (GO:0060287)	1/9	0.0561579	0.297842	0	0	19.5512	56.2993	OFD1
grp1	Positive Regulation Of Leukocyte Apoptotic Process (GO:2000108)	1/9	0.0561579	0.297842	0	0	19.5512	56.2993	PIK3CB
grp1	Positive Regulation Of Lipase Activity (GO:0060193)	1/9	0.0561579	0.297842	0	0	19.5512	56.2993	PNLIP
grp1	Positive Regulation Of mRNA 3'-End Processing (GO:0031442)	1/9	0.0561579	0.297842	0	0	19.5512	56.2993	CPEB1
grp1	Histone Ubiquitination (GO:0016574)	1/9	0.0561579	0.297842	0	0	19.5512	56.2993	UBE2E1
grp1	Motor Neuron Axon Guidance (GO:0008045)	1/9	0.0561579	0.297842	0	0	19.5512	56.2993	LHX1
grp1	Homophilic Cell Adhesion Via Plasma Membrane Adhesion Molecules (GO:0007156)	2/60	0.0565499	0.297842	0	0	5.42255	15.577	IGSF21;CDH1
grp1	Regulation Of Protein Kinase B Signaling (GO:0051896)	3/136	0.0568824	0.297842	0	0	3.56192	10.2112	RET;PIK3CB;RTN4
grp1	Regulation Of Gene Expression (GO:0010468)	12/1127	0.0574293	0.297842	0	0	1.74025	4.97224	SOX2;TRIM71;HIC2;KAT2A;CDH1;LHX1;UBR5;PIK3R3;TESMIN;PIK3CB;CDK11B;POU4F1
grp1	Protein Polyubiquitination (GO:0000209)	4/226	0.0574553	0.297842	0	0	2.85527	8.1568	TRIM71;FBXO28;UBR5;UBE2E1
grp1	Apoptotic Process (GO:0006915)	4/228	0.0589668	0.297842	0	0	2.82949	8.00967	PARP1;PMAIP1;CDK11B;RTN4
grp1	Cellular Response To Lipid (GO:0071396)	4/228	0.0589668	0.297842	0	0	2.82949	8.00967	RET;CD274;POU4F1;CDC73
grp1	Regulation Of Embryonic Development (GO:0045995)	2/62	0.0599242	0.297842	0	0	5.24127	14.7525	KAT2A;LHX1
grp1	mRNA Export From Nucleus (GO:0006406)	2/62	0.0599242	0.297842	0	0	5.24127	14.7525	ALKBH5;DDX19B
grp1	Negative Regulation Of Multicellular Organismal Process (GO:0051241)	4/231	0.0612738	0.297842	0	0	2.79167	7.79547	SPRED2;PARP1;TET1;IL17RD
grp1	Negative Regulation Of Sprouting Angiogenesis (GO:1903671)	1/10	0.0622012	0.297842	0	0	17.378	48.2652	PIK3CB
grp1	Neuron Projection Fasciculation (GO:0106030)	1/10	0.0622012	0.297842	0	0	17.378	48.2652	RTN4
grp1	Nuclear Pore Complex Assembly (GO:0051292)	1/10	0.0622012	0.297842	0	0	17.378	48.2652	RTN4
grp1	Regulation Of Toll-Like Receptor 9 Signaling Pathway (GO:0034163)	1/10	0.0622012	0.297842	0	0	17.378	48.2652	RTN4
grp1	Positive Regulation Of Actin Nucleation (GO:0051127)	1/10	0.0622012	0.297842	0	0	17.378	48.2652	WASF3
grp1	Coenzyme A Biosynthetic Process (GO:0015937)	1/10	0.0622012	0.297842	0	0	17.378	48.2652	PPCDC
grp1	Ribonucleoside Bisphosphate Biosynthetic Process (GO:0034030)	1/10	0.0622012	0.297842	0	0	17.378	48.2652	PPCDC
grp1	Establishment Of Endothelial Intestinal Barrier (GO:0090557)	1/10	0.0622012	0.297842	0	0	17.378	48.2652	F11R
grp1	Synaptic Vesicle Transport (GO:0048489)	1/10	0.0622012	0.297842	0	0	17.378	48.2652	SPG11
grp1	Urogenital System Development (GO:0001655)	1/10	0.0622012	0.297842	0	0	17.378	48.2652	LHX1
grp1	Histone H3-K14 Acetylation (GO:0044154)	1/10	0.0622012	0.297842	0	0	17.378	48.2652	KAT2A
grp1	Progesterone Receptor Signaling Pathway (GO:0050847)	1/10	0.0622012	0.297842	0	0	17.378	48.2652	UBR5
grp1	Protein auto-ADP-ribosylation (GO:0070213)	1/10	0.0622012	0.297842	0	0	17.378	48.2652	PARP12
grp1	Protein Prenylation (GO:0018342)	1/10	0.0622012	0.297842	0	0	17.378	48.2652	CHML
grp1	Purine Nucleoside Bisphosphate Biosynthetic Process (GO:0034033)	1/10	0.0622012	0.297842	0	0	17.378	48.2652	PPCDC
grp1	Negative Regulation Of Activated T Cell Proliferation (GO:0046007)	1/10	0.0622012	0.297842	0	0	17.378	48.2652	CD274
grp1	Negative Regulation Of Centrosome Duplication (GO:0010826)	1/10	0.0622012	0.297842	0	0	17.378	48.2652	KAT2A
grp1	RNA Export From Nucleus (GO:0006405)	2/65	0.0651117	0.297842	0	0	4.99093	13.6335	ALKBH5;DDX19B
grp1	Neuron Projection Morphogenesis (GO:0048812)	3/146	0.0673785	0.297842	0	0	3.31116	8.93162	BRSK2;NEFH;POU4F1
grp1	Negative Regulation Of Platelet-Derived Growth Factor Receptor Signaling Pathway (GO:0010642)	1/11	0.0682061	0.297842	0	0	15.6394	41.9952	PTPN12
grp1	Regulation Of Lipid Kinase Activity (GO:0043550)	1/11	0.0682061	0.297842	0	0	15.6394	41.9952	PIK3R3
grp1	Regulation Of mRNA 3'-End Processing (GO:0031440)	1/11	0.0682061	0.297842	0	0	15.6394	41.9952	CDC73
grp1	Regulation Of Microtubule-Based Movement (GO:0060632)	1/11	0.0682061	0.297842	0	0	15.6394	41.9952	NEFH
grp1	Cell Differentiation In Hindbrain (GO:0021533)	1/11	0.0682061	0.297842	0	0	15.6394	41.9952	LHX1
grp1	Phosphatidylinositol-3-Phosphate Biosynthetic Process (GO:0036092)	1/11	0.0682061	0.297842	0	0	15.6394	41.9952	PIK3CB
grp1	Polyamine Metabolic Process (GO:0006595)	1/11	0.0682061	0.297842	0	0	15.6394	41.9952	SMS
grp1	Response To X-ray (GO:0010165)	1/11	0.0682061	0.297842	0	0	15.6394	41.9952	MSH2
grp1	Positive Regulation Of Branching Involved In Ureteric Bud Morphogenesis (GO:0090190)	1/11	0.0682061	0.297842	0	0	15.6394	41.9952	LHX1
grp1	Endoplasmic Reticulum Membrane Organization (GO:0090158)	1/11	0.0682061	0.297842	0	0	15.6394	41.9952	RTN4
grp1	Glutamine Family Amino Acid Biosynthetic Process (GO:0009084)	1/11	0.0682061	0.297842	0	0	15.6394	41.9952	GLS2
grp1	Positive Regulation Of Platelet Aggregation (GO:1901731)	1/11	0.0682061	0.297842	0	0	15.6394	41.9952	F11R
grp1	Intestinal Absorption (GO:0050892)	1/11	0.0682061	0.297842	0	0	15.6394	41.9952	F11R
grp1	Isotype Switching (GO:0045190)	1/11	0.0682061	0.297842	0	0	15.6394	41.9952	MSH2
grp1	Mitochondrial Genome Maintenance (GO:0000002)	1/11	0.0682061	0.297842	0	0	15.6394	41.9952	PARP1
grp1	Negative Regulation Of CD4-positive, Alpha-Beta T Cell Activation (GO:2000515)	1/11	0.0682061	0.297842	0	0	15.6394	41.9952	CD274
grp1	Regulation Of T Cell Apoptotic Process (GO:0070232)	1/11	0.0682061	0.297842	0	0	15.6394	41.9952	CD274
grp1	Regulation Of Adipose Tissue Development (GO:1904177)	1/11	0.0682061	0.297842	0	0	15.6394	41.9952	PARP1
grp1	Negative Regulation Of Cellular Response To Vascular Endothelial Growth Factor Stimulus (GO:1902548)	1/11	0.0682061	0.297842	0	0	15.6394	41.9952	PIK3CB
grp1	B Cell Differentiation (GO:0030183)	2/68	0.0704439	0.297842	0	0	4.76335	12.6369	MSH2;PIK3R3
grp1	Neuron Development (GO:0048666)	3/150	0.0718078	0.297842	0	0	3.22041	8.48179	ETV1;POU4F1;CAMSAP1
grp1	Negative Regulation Of Epithelial Cell Proliferation (GO:0050680)	2/70	0.0740755	0.297842	0	0	4.62278	12.0316	SOX2;CDC73
grp1	Protein K48-linked Ubiquitination (GO:0070936)	2/70	0.0740755	0.297842	0	0	4.62278	12.0316	UBR5;UBE2E1
grp1	Aspartate Family Amino Acid Metabolic Process (GO:0009066)	1/12	0.0741729	0.297842	0	0	14.2169	36.9832	SMS
grp1	Axonal Fasciculation (GO:0007413)	1/12	0.0741729	0.297842	0	0	14.2169	36.9832	RTN4
grp1	Cell Projection Assembly (GO:0030031)	1/12	0.0741729	0.297842	0	0	14.2169	36.9832	NEFH
grp1	Regulation Of Retinoic Acid Receptor Signaling Pathway (GO:0048385)	1/12	0.0741729	0.297842	0	0	14.2169	36.9832	CTBP2
grp1	Regulation Of Retrograde Protein Transport, ER To Cytosol (GO:1904152)	1/12	0.0741729	0.297842	0	0	14.2169	36.9832	BRSK2
grp1	Primary miRNA Processing (GO:0031053)	1/12	0.0741729	0.297842	0	0	14.2169	36.9832	DROSHA
grp1	Pseudouridine Synthesis (GO:0001522)	1/12	0.0741729	0.297842	0	0	14.2169	36.9832	TRUB2
grp1	Negative Regulation Of Cell Cycle Phase Transition (GO:1901988)	1/12	0.0741729	0.297842	0	0	14.2169	36.9832	SOX2
grp1	Synapse Assembly (GO:0007416)	2/71	0.0759135	0.297842	0	0	4.55556	11.745	CDH1;POU4F1
grp1	Cellular Response To Hypoxia (GO:0071456)	2/72	0.0777659	0.297842	0	0	4.49025	11.4683	CPEB1;PMAIP1
grp1	Positive Regulation Of Protein Localization To Nucleus (GO:1900182)	2/72	0.0777659	0.297842	0	0	4.49025	11.4683	CDH1;UBR5
grp1	Negative Regulation Of Cell Adhesion (GO:0007162)	2/72	0.0777659	0.297842	0	0	4.49025	11.4683	CDH1;ADAM22
grp1	Cellular Response To Decreased Oxygen Levels (GO:0036294)	2/73	0.0796326	0.297842	0	0	4.42678	11.2012	CPEB1;PMAIP1
grp1	Regulation Of Gastrulation (GO:0010470)	1/13	0.0801017	0.297842	0	0	13.0315	32.8975	LHX1
grp1	Cranial Nerve Development (GO:0021545)	1/13	0.0801017	0.297842	0	0	13.0315	32.8975	POU4F1
grp1	Embryonic Hemopoiesis (GO:0035162)	1/13	0.0801017	0.297842	0	0	13.0315	32.8975	KMT2A
grp1	Positive Regulation Of Keratinocyte Differentiation (GO:0045618)	1/13	0.0801017	0.297842	0	0	13.0315	32.8975	ETV4
grp1	Synaptic Vesicle Localization (GO:0097479)	1/13	0.0801017	0.297842	0	0	13.0315	32.8975	SPG11
grp1	Glutamine Metabolic Process (GO:0006541)	1/13	0.0801017	0.297842	0	0	13.0315	32.8975	GLS2
grp1	Mitochondrial DNA Metabolic Process (GO:0032042)	1/13	0.0801017	0.297842	0	0	13.0315	32.8975	PARP1
grp1	Purine Ribonucleoside Bisphosphate Metabolic Process (GO:0034035)	1/13	0.0801017	0.297842	0	0	13.0315	32.8975	BPNT1
grp1	Regulation Of ERBB Signaling Pathway (GO:1901184)	1/13	0.0801017	0.297842	0	0	13.0315	32.8975	PTPN12
grp1	Regulation Of Cell Cycle G1/S Phase Transition (GO:1902806)	2/74	0.0815133	0.297842	0	0	4.36508	10.9432	SOX2;CDC73
grp1	Regulation Of Macromolecule Metabolic Process (GO:0060255)	3/162	0.08585	0.297842	0	0	2.97555	7.30543	SOX2;CDH1;LHX1
grp1	Negative Regulation Of Peptidyl-Threonine Phosphorylation (GO:0010801)	1/14	0.0859929	0.297842	0	0	12.0285	29.5117	SPRED2
grp1	Negative Regulation Of Transcription Elongation By RNA Polymerase II (GO:0034244)	1/14	0.0859929	0.297842	0	0	12.0285	29.5117	PARP1
grp1	Neuron Cell-Cell Adhesion (GO:0007158)	1/14	0.0859929	0.297842	0	0	12.0285	29.5117	RET
grp1	Nuclear Pore Organization (GO:0006999)	1/14	0.0859929	0.297842	0	0	12.0285	29.5117	RTN4
grp1	Calcium Ion-Regulated Exocytosis Of Neurotransmitter (GO:0048791)	1/14	0.0859929	0.297842	0	0	12.0285	29.5117	RIMS2
grp1	Electron Transport Chain (GO:0022900)	1/14	0.0859929	0.297842	0	0	12.0285	29.5117	NDOR1
grp1	Embryonic Cranial Skeleton Morphogenesis (GO:0048701)	1/14	0.0859929	0.297842	0	0	12.0285	29.5117	LHX1
grp1	Endoderm Development (GO:0007492)	1/14	0.0859929	0.297842	0	0	12.0285	29.5117	LHX1
grp1	Synaptonemal Complex Assembly (GO:0007130)	1/14	0.0859929	0.297842	0	0	12.0285	29.5117	STAG3
grp1	Synaptonemal Complex Organization (GO:0070193)	1/14	0.0859929	0.297842	0	0	12.0285	29.5117	STAG3
grp1	Positive Regulation Of Mitochondrial Translation (GO:0070131)	1/14	0.0859929	0.297842	0	0	12.0285	29.5117	TRUB2
grp1	Positive Regulation Of Transporter Activity (GO:0032411)	1/14	0.0859929	0.297842	0	0	12.0285	29.5117	KMT2A
grp1	Protein Localization To Vacuole (GO:0072665)	1/14	0.0859929	0.297842	0	0	12.0285	29.5117	RTN4
grp1	miRNA-mediated Gene Silencing By Inhibition Of Translation (GO:0035278)	1/14	0.0859929	0.297842	0	0	12.0285	29.5117	TRIM71
grp1	Mitotic Recombination (GO:0006312)	1/14	0.0859929	0.297842	0	0	12.0285	29.5117	MSH2
grp1	Regulation Of ATP Biosynthetic Process (GO:2001169)	1/14	0.0859929	0.297842	0	0	12.0285	29.5117	PARP1
grp1	Regulation Of Branching Involved In Ureteric Bud Morphogenesis (GO:0090189)	1/14	0.0859929	0.297842	0	0	12.0285	29.5117	LHX1
grp1	Actomyosin Structure Organization (GO:0031032)	2/77	0.0872364	0.297842	0	0	4.18984	10.2196	F11R;CDC42BPA
grp1	Positive Regulation Of Gene Expression (GO:0010628)	6/480	0.0882126	0.297842	0	0	2.01266	4.88674	KAT2A;KMT2A;UBR5;PIK3R3;PIK3CB;POU4F1
grp1	Response To Insulin (GO:0032868)	2/79	0.0911171	0.297842	0	0	4.0806	9.77553	CPEB1;PARP1
grp1	3'-UTR-mediated mRNA Destabilization (GO:0061158)	1/15	0.0918466	0.297842	0	0	11.1687	26.6668	TRIM71
grp1	3'-Phosphoadenosine 5'-Phosphosulfate Metabolic Process (GO:0050427)	1/15	0.0918466	0.297842	0	0	11.1687	26.6668	BPNT1
grp1	Negative Regulation Of Epithelial Cell Differentiation (GO:0030857)	1/15	0.0918466	0.297842	0	0	11.1687	26.6668	SPRED2
grp1	B Cell Mediated Immunity (GO:0019724)	1/15	0.0918466	0.297842	0	0	11.1687	26.6668	MSH2
grp1	Regulation Of Clathrin-Dependent Endocytosis (GO:2000369)	1/15	0.0918466	0.297842	0	0	11.1687	26.6668	PIK3CB
grp1	Negative Regulation Of Gluconeogenesis (GO:0045721)	1/15	0.0918466	0.297842	0	0	11.1687	26.6668	KAT2A
grp1	T Cell Homeostasis (GO:0043029)	1/15	0.0918466	0.297842	0	0	11.1687	26.6668	PMAIP1
grp1	Regulation Of mRNA Metabolic Process (GO:1903311)	1/15	0.0918466	0.297842	0	0	11.1687	26.6668	CDK11B
grp1	Negative Regulation Of Telomere Maintenance (GO:0032205)	1/15	0.0918466	0.297842	0	0	11.1687	26.6668	PARP1
grp1	Regulation Of miRNA-mediated Gene Silencing (GO:0060964)	1/15	0.0918466	0.297842	0	0	11.1687	26.6668	TRIM71
grp1	Peptidyl-Lysine Trimethylation (GO:0018023)	1/15	0.0918466	0.297842	0	0	11.1687	26.6668	KMT2A
grp1	Regulation Of Systemic Arterial Blood Pressure By Hormone (GO:0001990)	1/15	0.0918466	0.297842	0	0	11.1687	26.6668	RASL10B
grp1	Coenzyme A Metabolic Process (GO:0015936)	1/15	0.0918466	0.297842	0	0	11.1687	26.6668	PPCDC
grp1	Digestive Tract Morphogenesis (GO:0048546)	1/15	0.0918466	0.297842	0	0	11.1687	26.6668	RBPMS2
grp1	Positive Regulation Of Glucose Metabolic Process (GO:0010907)	1/15	0.0918466	0.297842	0	0	11.1687	26.6668	PMAIP1
grp1	Glutamine Family Amino Acid Catabolic Process (GO:0009065)	1/15	0.0918466	0.297842	0	0	11.1687	26.6668	GLS2
grp1	Positive Regulation Of Secretion (GO:0051047)	1/15	0.0918466	0.297842	0	0	11.1687	26.6668	TRH
grp1	Protein Localization To Cell-Cell Junction (GO:0150105)	1/15	0.0918466	0.297842	0	0	11.1687	26.6668	F11R
grp1	miRNA Metabolic Process (GO:0010586)	1/15	0.0918466	0.297842	0	0	11.1687	26.6668	TRIM71
grp1	Regulation Of Rac Protein Signal Transduction (GO:0035020)	1/15	0.0918466	0.297842	0	0	11.1687	26.6668	PIK3CB
grp1	Regulation Of Bicellular Tight Junction Assembly (GO:2000810)	1/15	0.0918466	0.297842	0	0	11.1687	26.6668	F11R
grp1	Negative Regulation Of Cell Population Proliferation (GO:0008285)	5/379	0.096528	0.297842	0	0	2.11926	4.95465	SOX2;KDM2B;CTBP2;CDC73;CHERP
grp1	B Cell Activation Involved In Immune Response (GO:0002312)	1/16	0.0976632	0.297842	0	0	10.4236	24.2478	MSH2
grp1	DNA Repair-Dependent Chromatin Remodeling (GO:0140861)	1/16	0.0976632	0.297842	0	0	10.4236	24.2478	UBR5
grp1	Negative Regulation Of Interleukin-10 Production (GO:0032693)	1/16	0.0976632	0.297842	0	0	10.4236	24.2478	CD274
grp1	Regulation Of Establishment Of Endothelial Barrier (GO:1903140)	1/16	0.0976632	0.297842	0	0	10.4236	24.2478	F11R
grp1	Regulation Of Natural Killer Cell Activation (GO:0032814)	1/16	0.0976632	0.297842	0	0	10.4236	24.2478	PRDM1
grp1	Response To UV-B (GO:0010224)	1/16	0.0976632	0.297842	0	0	10.4236	24.2478	MSH2
grp1	Endoplasmic Reticulum Tubular Network Organization (GO:0071786)	1/16	0.0976632	0.297842	0	0	10.4236	24.2478	RTN4
grp1	Positive Regulation Of Homotypic Cell-Cell Adhesion (GO:0034112)	1/16	0.0976632	0.297842	0	0	10.4236	24.2478	F11R
grp1	Positive Regulation Of Muscle Hypertrophy (GO:0014742)	1/16	0.0976632	0.297842	0	0	10.4236	24.2478	PARP1
grp1	Lymphocyte Mediated Immunity (GO:0002449)	1/16	0.0976632	0.297842	0	0	10.4236	24.2478	MSH2
grp1	Mesonephric Tubule Development (GO:0072164)	1/16	0.0976632	0.297842	0	0	10.4236	24.2478	LHX1
grp1	Negative Regulation Of Amyloid-Beta Formation (GO:1902430)	1/16	0.0976632	0.297842	0	0	10.4236	24.2478	RTN4
grp1	Negative Regulation Of Anoikis (GO:2000811)	1/16	0.0976632	0.297842	0	0	10.4236	24.2478	PIK3R3
grp1	Cell-Cell Adhesion Via Plasma-Membrane Adhesion Molecules (GO:0098742)	3/172	0.0983711	0.297842	0	0	2.79806	6.48872	IGSF21;CDH1;ATP2C1
grp1	Generation Of Neurons (GO:0048699)	3/172	0.0983711	0.297842	0	0	2.79806	6.48872	BRSK2;LHX1;RTN4
grp1	Regulation Of Epithelial To Mesenchymal Transition (GO:0010717)	2/83	0.0990265	0.297842	0	0	3.87831	8.96807	SPRED2;IL17RD
grp1	Neuron Differentiation (GO:0030182)	3/173	0.0996621	0.297842	0	0	2.78146	6.41396	BRSK2;LHX1;RTN4
grp1	Regulation Of Cysteine-Type Endopeptidase Activity Involved In Apoptotic Process (GO:0043281)	2/84	0.101033	0.297842	0	0	3.83082	8.7814	SOX2;PMAIP1
grp1	Regulation Of Kinase Activity (GO:0043549)	2/85	0.103051	0.297842	0	0	3.78447	8.60031	RET;CCNYL1
grp1	Positive Regulation Of Multicellular Organismal Process (GO:0051240)	5/387	0.103124	0.297842	0	0	2.07402	4.71181	KAT2A;LHX1;TET1;ETV4;RTN4
grp1	Negative Regulation Of Fibroblast Proliferation (GO:0048147)	1/17	0.103443	0.297842	0	0	9.77165	22.1693	CDC73
grp1	DNA Modification (GO:0006304)	1/17	0.103443	0.297842	0	0	9.77165	22.1693	PARP1
grp1	Neural Tube Development (GO:0021915)	1/17	0.103443	0.297842	0	0	9.77165	22.1693	TRIM71
grp1	Cell Migration Involved In Sprouting Angiogenesis (GO:0002042)	1/17	0.103443	0.297842	0	0	9.77165	22.1693	PIK3R3
grp1	Regulation Of Telomere Maintenance Via Telomere Lengthening (GO:1904356)	1/17	0.103443	0.297842	0	0	9.77165	22.1693	PARP1
grp1	Regulation Of Tubulin Deacetylation (GO:0090043)	1/17	0.103443	0.297842	0	0	9.77165	22.1693	KAT2A
grp1	Positive Regulation Of Cardiac Muscle Hypertrophy (GO:0010613)	1/17	0.103443	0.297842	0	0	9.77165	22.1693	PARP1
grp1	Positive Regulation Of Cell Adhesion Mediated By Integrin (GO:0033630)	1/17	0.103443	0.297842	0	0	9.77165	22.1693	RET
grp1	Positive Regulation Of Cell Cycle Phase Transition (GO:1901989)	1/17	0.103443	0.297842	0	0	9.77165	22.1693	CDC73
grp1	Positive Regulation Of Dendrite Extension (GO:1903861)	1/17	0.103443	0.297842	0	0	9.77165	22.1693	RIMS2
grp1	Sulfur Amino Acid Metabolic Process (GO:0000096)	1/17	0.103443	0.297842	0	0	9.77165	22.1693	SMS
grp1	Positive Regulation Of Nitric-Oxide Synthase Activity (GO:0051000)	1/17	0.103443	0.297842	0	0	9.77165	22.1693	PIK3CB
grp1	Hippo Signaling (GO:0035329)	1/17	0.103443	0.297842	0	0	9.77165	22.1693	MOB1B
grp1	Regulation Of DNA Methylation-Dependent Heterochromatin Formation (GO:0090308)	1/17	0.103443	0.297842	0	0	9.77165	22.1693	TET1
grp1	ncRNA Metabolic Process (GO:0034660)	1/17	0.103443	0.297842	0	0	9.77165	22.1693	TRIM71
grp1	Regulation Of Cartilage Development (GO:0061035)	1/17	0.103443	0.297842	0	0	9.77165	22.1693	KAT2A
grp1	Regulation Of Insulin Secretion (GO:0050796)	2/87	0.107121	0.297842	0	0	3.69505	8.254	BRSK2;TRH
grp1	Regulation Of Dendrite Extension (GO:1903859)	1/18	0.109186	0.297842	0	0	9.19639	20.3673	RIMS2
grp1	Regulation Of Histone Modification (GO:0031056)	1/18	0.109186	0.297842	0	0	9.19639	20.3673	KAT2A
grp1	T-helper Cell Differentiation (GO:0042093)	1/18	0.109186	0.297842	0	0	9.19639	20.3673	KMT2A
grp1	Regulation Of Lymphocyte Activation (GO:0051249)	1/18	0.109186	0.297842	0	0	9.19639	20.3673	KAT2A
grp1	Regulation Of Mitochondrial Membrane Permeability (GO:0046902)	1/18	0.109186	0.297842	0	0	9.19639	20.3673	PMAIP1
grp1	Neuromuscular Synaptic Transmission (GO:0007274)	1/18	0.109186	0.297842	0	0	9.19639	20.3673	RIMBP2
grp1	Neuron Fate Commitment (GO:0048663)	1/18	0.109186	0.297842	0	0	9.19639	20.3673	POU4F1
grp1	Regulation Of Synaptic Vesicle Exocytosis (GO:2000300)	1/18	0.109186	0.297842	0	0	9.19639	20.3673	RIMS2
grp1	Positive Regulation Of Epidermal Cell Differentiation (GO:0045606)	1/18	0.109186	0.297842	0	0	9.19639	20.3673	ETV4
grp1	Establishment Of Vesicle Localization (GO:0051650)	1/18	0.109186	0.297842	0	0	9.19639	20.3673	SPG11
grp1	Positive Regulation Of Nervous System Process (GO:0031646)	1/18	0.109186	0.297842	0	0	9.19639	20.3673	RIMS2
grp1	Ureteric Bud Development (GO:0001657)	1/18	0.109186	0.297842	0	0	9.19639	20.3673	LHX1
grp1	Positive Regulation Of Osteoclast Differentiation (GO:0045672)	1/18	0.109186	0.297842	0	0	9.19639	20.3673	POU4F1
grp1	Positive Regulation Of Response To Endoplasmic Reticulum Stress (GO:1905898)	1/18	0.109186	0.297842	0	0	9.19639	20.3673	PMAIP1
grp1	Negative Regulation Of DNA-templated Transcription, Elongation (GO:0032785)	1/18	0.109186	0.297842	0	0	9.19639	20.3673	PARP1
grp1	Negative Regulation Of ERBB Signaling Pathway (GO:1901185)	1/18	0.109186	0.297842	0	0	9.19639	20.3673	PTPN12
grp1	Negative Regulation Of Amyloid Precursor Protein Catabolic Process (GO:1902992)	1/18	0.109186	0.297842	0	0	9.19639	20.3673	RTN4
grp1	Transmembrane Receptor Protein Tyrosine Kinase Signaling Pathway (GO:0007169)	4/284	0.109547	0.297886	0	0	2.25714	4.99144	RET;TRIM71;PIK3R3;PIK3CB
grp1	Cellular Response To Chemical Stress (GO:0062197)	2/89	0.111233	0.298686	0	0	3.60974	7.92746	PARP1;ETV5
grp1	Cellular Response To Peptide Hormone Stimulus (GO:0071375)	2/89	0.111233	0.298686	0	0	3.60974	7.92746	CPEB1;PARP1
grp1	Regulation Of Centriole Replication (GO:0046599)	1/19	0.114892	0.298686	0	0	8.68504	18.7924	KAT2A
grp1	RNA Destabilization (GO:0050779)	1/19	0.114892	0.298686	0	0	8.68504	18.7924	RBM27
grp1	Regulation Of Lymphocyte Differentiation (GO:0045619)	1/19	0.114892	0.298686	0	0	8.68504	18.7924	PRDM1
grp1	Pore Complex Assembly (GO:0046931)	1/19	0.114892	0.298686	0	0	8.68504	18.7924	RTN4
grp1	Regulation Of Vascular Endothelial Growth Factor Signaling Pathway (GO:1900746)	1/19	0.114892	0.298686	0	0	8.68504	18.7924	PIK3CB
grp1	Positive Regulation Of Alpha-Beta T Cell Activation (GO:0046635)	1/19	0.114892	0.298686	0	0	8.68504	18.7924	HSPH1
grp1	Positive Regulation Of calcineurin-NFAT Signaling Cascade (GO:0070886)	1/19	0.114892	0.298686	0	0	8.68504	18.7924	CHERP
grp1	Positive Regulation Of Calcineurin-Mediated Signaling (GO:0106058)	1/19	0.114892	0.298686	0	0	8.68504	18.7924	CHERP
grp1	Embryonic Digestive Tract Development (GO:0048566)	1/19	0.114892	0.298686	0	0	8.68504	18.7924	RBPMS2
grp1	Positive Regulation Of Hormone Secretion (GO:0046887)	1/19	0.114892	0.298686	0	0	8.68504	18.7924	RASL10B
grp1	Gastrulation (GO:0007369)	1/19	0.114892	0.298686	0	0	8.68504	18.7924	LHX1
grp1	Insulin Secretion (GO:0030073)	1/19	0.114892	0.298686	0	0	8.68504	18.7924	RIMS2
grp1	Regulation Of Epithelial Cell Proliferation (GO:0050678)	2/91	0.115386	0.298686	0	0	3.52827	7.61921	SOX2;CDC73
grp1	Lymphocyte Differentiation (GO:0030098)	2/91	0.115386	0.298686	0	0	3.52827	7.61921	MSH2;PIK3R3
grp1	B Cell Activation (GO:0042113)	2/92	0.117477	0.30036	0	0	3.48889	7.4715	MSH2;PIK3R3
grp1	Negative Regulation Of Amide Metabolic Process (GO:0034249)	2/93	0.119578	0.30036	0	0	3.45038	7.32786	TRIM71;RTN4
grp1	Negative Regulation Of Stem Cell Population Maintenance (GO:1902455)	1/20	0.120562	0.30036	0	0	8.22752	17.4061	TET1
grp1	Anterior/Posterior Axis Specification (GO:0009948)	1/20	0.120562	0.30036	0	0	8.22752	17.4061	LHX1
grp1	Regulation Of Necroptotic Process (GO:0060544)	1/20	0.120562	0.30036	0	0	8.22752	17.4061	PARP1
grp1	Cell Projection Organization (GO:0030030)	1/20	0.120562	0.30036	0	0	8.22752	17.4061	NEFH
grp1	Cellular Response To Estradiol Stimulus (GO:0071392)	1/20	0.120562	0.30036	0	0	8.22752	17.4061	POU4F1
grp1	Positive Regulation Of Embryonic Development (GO:0040019)	1/20	0.120562	0.30036	0	0	8.22752	17.4061	LHX1
grp1	Epithelial Cilium Movement Involved In Extracellular Fluid Movement (GO:0003351)	1/20	0.120562	0.30036	0	0	8.22752	17.4061	OFD1
grp1	Transport Along Microtubule (GO:0010970)	1/20	0.120562	0.30036	0	0	8.22752	17.4061	SPG11
grp1	Glutamate Metabolic Process (GO:0006536)	1/20	0.120562	0.30036	0	0	8.22752	17.4061	GLS2
grp1	Intracellular Monoatomic Ion Homeostasis (GO:0006873)	1/20	0.120562	0.30036	0	0	8.22752	17.4061	TESMIN
grp1	Long-Term Memory (GO:0007616)	1/20	0.120562	0.30036	0	0	8.22752	17.4061	KAT2A
grp1	Intracellular Monoatomic Cation Homeostasis (GO:0030003)	3/190	0.122617	0.304598	0	0	2.52642	5.30217	TESMIN;ATP2C1;CHERP
grp1	Cell Junction Assembly (GO:0034329)	2/95	0.123808	0.305565	0	0	3.37583	7.0522	CDH1;POU4F1
grp1	Positive Regulation Of Epithelial Cell Migration (GO:0010634)	2/95	0.123808	0.305565	0	0	3.37583	7.0522	PIK3CB;RTN4
grp1	Neuron Projection Development (GO:0031175)	3/192	0.125436	0.305565	0	0	2.49943	5.18872	NEFH;POU4F1;CAMSAP1
grp1	Regulation Of Histone Deacetylation (GO:0031063)	1/21	0.126196	0.305565	0	0	7.81575	16.178	KAT2A
grp1	poly(A)+ mRNA Export From Nucleus (GO:0016973)	1/21	0.126196	0.305565	0	0	7.81575	16.178	DDX19B
grp1	Positive Regulation Of Transcription Regulatory Region DNA Binding (GO:2000679)	1/21	0.126196	0.305565	0	0	7.81575	16.178	POU4F1
grp1	Lipid Catabolic Process (GO:0016042)	1/21	0.126196	0.305565	0	0	7.81575	16.178	PNLIP
grp1	Macrophage Differentiation (GO:0030225)	1/21	0.126196	0.305565	0	0	7.81575	16.178	PARP1
grp1	Regulation Of Anoikis (GO:2000209)	1/21	0.126196	0.305565	0	0	7.81575	16.178	PIK3R3
grp1	Regulation Of Programmed Cell Death (GO:0043067)	3/195	0.129708	0.311251	0	0	2.46	5.02447	GLS2;POU4F1;RTN4
grp1	Phosphatidylinositol Biosynthetic Process (GO:0006661)	2/98	0.130219	0.311251	0	0	3.26984	6.66569	PIK3R3;PIK3CB
grp1	Regulation Of Mitochondrial Translation (GO:0070129)	1/22	0.131794	0.311251	0	0	7.44319	15.0837	TRUB2
grp1	Blood Vessel Endothelial Cell Migration (GO:0043534)	1/22	0.131794	0.311251	0	0	7.44319	15.0837	PIK3R3
grp1	Oxoacid Metabolic Process (GO:0043436)	1/22	0.131794	0.311251	0	0	7.44319	15.0837	BPNT1
grp1	Regulation Of Regulatory T Cell Differentiation (GO:0045589)	1/22	0.131794	0.311251	0	0	7.44319	15.0837	KAT2A
grp1	Positive Regulation Of Excitatory Postsynaptic Potential (GO:2000463)	1/22	0.131794	0.311251	0	0	7.44319	15.0837	RIMS2
grp1	Postreplication Repair (GO:0006301)	1/22	0.131794	0.311251	0	0	7.44319	15.0837	MSH2
grp1	Negative Regulation Of Axonogenesis (GO:0050771)	1/22	0.131794	0.311251	0	0	7.44319	15.0837	RTN4
grp1	Response To UV (GO:0009411)	2/100	0.134536	0.316582	0	0	3.20279	6.42455	MSH2;PARP1
grp1	Negative Regulation Of Neuron Differentiation (GO:0045665)	1/23	0.137357	0.316582	0	0	7.10451	14.1037	SOX2
grp1	Adaptive Immune Response Based On Somatic Recombination Of Immune Receptors Built From Immunoglobulin Superfamily Domains (GO:0002460)	1/23	0.137357	0.316582	0	0	7.10451	14.1037	MSH2
grp1	Axon Extension (GO:0048675)	1/23	0.137357	0.316582	0	0	7.10451	14.1037	SPG11
grp1	Endocrine System Development (GO:0035270)	1/23	0.137357	0.316582	0	0	7.10451	14.1037	SOX2
grp1	Positive Regulation Of mRNA Splicing, Via Spliceosome (GO:0048026)	1/23	0.137357	0.316582	0	0	7.10451	14.1037	WDR77
grp1	Positive Regulation Of Morphogenesis Of An Epithelium (GO:1905332)	1/23	0.137357	0.316582	0	0	7.10451	14.1037	LHX1
grp1	Regulation Of Cardiac Muscle Hypertrophy (GO:0010611)	1/23	0.137357	0.316582	0	0	7.10451	14.1037	PARP1
grp1	Regulation Of Cell Junction Assembly (GO:1901888)	1/23	0.137357	0.316582	0	0	7.10451	14.1037	F11R
grp1	Calcium Ion Homeostasis (GO:0055074)	2/102	0.138885	0.31925	0	0	3.13841	6.19558	ATP2C1;CHERP
grp1	Phosphorylation (GO:0016310)	5/429	0.141245	0.319751	0	0	1.86455	3.64941	BRSK2;TAF4B;PIK3CB;CDC42BPA;CDK11B
grp1	Regulation Of MAPK Cascade (GO:0043408)	3/204	0.142827	0.319751	0	0	2.34878	4.571	SOX2;RET;SPRED2
grp1	Regulation Of Cysteine-Type Endopeptidase Activity (GO:2000116)	1/24	0.142884	0.319751	0	0	6.79528	13.2217	SOX2
grp1	Regulation Of Cytoplasmic Translation (GO:2000765)	1/24	0.142884	0.319751	0	0	6.79528	13.2217	CPEB1
grp1	Regulation Of Endoplasmic Reticulum Stress-Induced Intrinsic Apoptotic Signaling Pathway (GO:1902235)	1/24	0.142884	0.319751	0	0	6.79528	13.2217	PMAIP1
grp1	Regulation Of Supramolecular Fiber Organization (GO:1902903)	1/24	0.142884	0.319751	0	0	6.79528	13.2217	CAMSAP1
grp1	Positive Regulation Of ERBB Signaling Pathway (GO:1901186)	1/24	0.142884	0.319751	0	0	6.79528	13.2217	RTN4
grp1	mRNA Polyadenylation (GO:0006378)	1/24	0.142884	0.319751	0	0	6.79528	13.2217	CDC73
grp1	Protein Kinase B Signaling (GO:0043491)	1/24	0.142884	0.319751	0	0	6.79528	13.2217	PIK3R3
grp1	Cellular Response To Organonitrogen Compound (GO:0071417)	2/105	0.145465	0.319751	0	0	3.04654	5.87319	CPEB1;CDH1
grp1	Negative Regulation Of MAPK Cascade (GO:0043409)	2/105	0.145465	0.319751	0	0	3.04654	5.87319	SPRED2;PIK3CB
grp1	Protein Ubiquitination (GO:0016567)	5/434	0.14615	0.319751	0	0	1.84234	3.54305	TRIM71;FBXO28;UBR5;UBE2E1;KLHL2
grp1	Regulation Of Canonical Wnt Signaling Pathway (GO:0060828)	3/207	0.147296	0.319751	0	0	2.31388	4.43181	SOX2;UBR5;CCNYL1
grp1	Positive Regulation Of Nucleic Acid-Templated Transcription (GO:1903508)	6/557	0.147654	0.319751	0	0	1.72452	3.29882	SOX2;RET;KAT2A;KMT2A;CDH1;LHX1
grp1	RNA Polyadenylation (GO:0043631)	1/25	0.148376	0.319751	0	0	6.51181	12.4246	CDC73
grp1	Negative Regulation Of Smoothened Signaling Pathway (GO:0045879)	1/25	0.148376	0.319751	0	0	6.51181	12.4246	RFX4
grp1	Negative Regulation Of Stress Fiber Assembly (GO:0051497)	1/25	0.148376	0.319751	0	0	6.51181	12.4246	F11R
grp1	Negative Regulation Of Telomere Maintenance Via Telomere Lengthening (GO:1904357)	1/25	0.148376	0.319751	0	0	6.51181	12.4246	PARP1
grp1	Bile Acid Biosynthetic Process (GO:0006699)	1/25	0.148376	0.319751	0	0	6.51181	12.4246	OSBPL3
grp1	Regulation Of Platelet Aggregation (GO:0090330)	1/25	0.148376	0.319751	0	0	6.51181	12.4246	F11R
grp1	Peptide Hormone Secretion (GO:0030072)	1/25	0.148376	0.319751	0	0	6.51181	12.4246	RIMS2
grp1	Phosphatidylethanolamine Metabolic Process (GO:0046337)	1/25	0.148376	0.319751	0	0	6.51181	12.4246	ETNK1
grp1	Response To dsRNA (GO:0043331)	1/25	0.148376	0.319751	0	0	6.51181	12.4246	PMAIP1
grp1	Positive Regulation Of Release Of Cytochrome C From Mitochondria (GO:0090200)	1/25	0.148376	0.319751	0	0	6.51181	12.4246	PMAIP1
grp1	Mismatch Repair (GO:0006298)	1/25	0.148376	0.319751	0	0	6.51181	12.4246	MSH2
grp1	Negative Regulation Of Translation (GO:0017148)	2/107	0.149887	0.322201	0	0	2.98821	5.67124	TRIM71;CPEB1
grp1	DNA-templated Transcription Elongation (GO:0006354)	1/26	0.153833	0.32225	0	0	6.25102	11.7012	CDC73
grp1	Regulation Of Keratinocyte Differentiation (GO:0045616)	1/26	0.153833	0.32225	0	0	6.25102	11.7012	ETV4
grp1	Calcium-Ion Regulated Exocytosis (GO:0017156)	1/26	0.153833	0.32225	0	0	6.25102	11.7012	RIMS2
grp1	Cell-Cell Adhesion Mediated By Cadherin (GO:0044331)	1/26	0.153833	0.32225	0	0	6.25102	11.7012	CDH1
grp1	Positive Regulation Of Monooxygenase Activity (GO:0032770)	1/26	0.153833	0.32225	0	0	6.25102	11.7012	PIK3CB
grp1	Histone H3-K4 Methylation (GO:0051568)	1/26	0.153833	0.32225	0	0	6.25102	11.7012	KMT2A
grp1	miRNA-mediated Gene Silencing (GO:0035195)	1/26	0.153833	0.32225	0	0	6.25102	11.7012	TRIM71
grp1	Negative Regulation Of Developmental Process (GO:0051093)	2/109	0.154336	0.32225	0	0	2.93206	5.47891	PARP1;TET1
grp1	Positive Regulation Of Wnt Signaling Pathway (GO:0030177)	2/109	0.154336	0.32225	0	0	2.93206	5.47891	UBR5;CDC73
grp1	Regulation Of Wnt Signaling Pathway (GO:0030111)	2/109	0.154336	0.32225	0	0	2.93206	5.47891	CCNYL1;CDC73
grp1	Cytoskeleton Organization (GO:0007010)	2/111	0.158811	0.32225	0	0	2.87797	5.29557	CAMSAP1;WASF3
grp1	Mitotic Cell Cycle Phase Transition (GO:0044772)	2/111	0.158811	0.32225	0	0	2.87797	5.29557	TRIM71;BRSK2
grp1	Regulation Of Extrinsic Apoptotic Signaling Pathway In Absence Of Ligand (GO:2001239)	1/27	0.159256	0.32225	0	0	6.0103	11.0424	RET
grp1	Regulation Of Insulin Secretion Involved In Cellular Response To Glucose Stimulus (GO:0061178)	1/27	0.159256	0.32225	0	0	6.0103	11.0424	BRSK2
grp1	Regulation Of Microtubule Polymerization Or Depolymerization (GO:0031110)	1/27	0.159256	0.32225	0	0	6.0103	11.0424	CAMSAP1
grp1	Cellular Response To Acid Chemical (GO:0071229)	1/27	0.159256	0.32225	0	0	6.0103	11.0424	CPEB1
grp1	Cellular Response To Epidermal Growth Factor Stimulus (GO:0071364)	1/27	0.159256	0.32225	0	0	6.0103	11.0424	PTPN12
grp1	Regulation Of Transcription Regulatory Region DNA Binding (GO:2000677)	1/27	0.159256	0.32225	0	0	6.0103	11.0424	POU4F1
grp1	Dorsal/Ventral Pattern Formation (GO:0009953)	1/27	0.159256	0.32225	0	0	6.0103	11.0424	LHX1
grp1	Positive Regulation Of Immune System Process (GO:0002684)	1/27	0.159256	0.32225	0	0	6.0103	11.0424	PIK3CB
grp1	Iron-Sulfur Cluster Assembly (GO:0016226)	1/27	0.159256	0.32225	0	0	6.0103	11.0424	NDOR1
grp1	mRNA Modification (GO:0016556)	1/27	0.159256	0.32225	0	0	6.0103	11.0424	TRUB2
grp1	Metallo-Sulfur Cluster Assembly (GO:0031163)	1/27	0.159256	0.32225	0	0	6.0103	11.0424	NDOR1
grp1	Monoubiquitinated Histone H2A Deubiquitination (GO:0035522)	1/27	0.159256	0.32225	0	0	6.0103	11.0424	KAT2A
grp1	Monoubiquitinated Histone Deubiquitination (GO:0035521)	1/27	0.159256	0.32225	0	0	6.0103	11.0424	KAT2A
grp1	Regulation Of Glucose Metabolic Process (GO:0010906)	1/28	0.164644	0.32626	0	0	5.7874	10.4403	PMAIP1
grp1	Negative Regulation Of Type II Interferon Production (GO:0032689)	1/28	0.164644	0.32626	0	0	5.7874	10.4403	CD274
grp1	Regulation Of Nitric-Oxide Synthase Activity (GO:0050999)	1/28	0.164644	0.32626	0	0	5.7874	10.4403	PIK3CB
grp1	Regulation Of Plasma Membrane Bounded Cell Projection Organization (GO:0120035)	1/28	0.164644	0.32626	0	0	5.7874	10.4403	BRSK2
grp1	Establishment Of Endothelial Barrier (GO:0061028)	1/28	0.164644	0.32626	0	0	5.7874	10.4403	F11R
grp1	Positive Regulation Of mRNA Processing (GO:0050685)	1/28	0.164644	0.32626	0	0	5.7874	10.4403	WDR77
grp1	Transcription Elongation By RNA Polymerase II (GO:0006368)	1/28	0.164644	0.32626	0	0	5.7874	10.4403	CDC73
grp1	Limb Development (GO:0060173)	1/28	0.164644	0.32626	0	0	5.7874	10.4403	KAT2A
grp1	Negative Regulation Of Actin Filament Bundle Assembly (GO:0032232)	1/28	0.164644	0.32626	0	0	5.7874	10.4403	F11R
grp1	Regulation Of MAP Kinase Activity (GO:0043405)	2/114	0.165568	0.327339	0	0	2.80045	5.03626	CDK12;PIK3CB
grp1	Proteasomal Protein Catabolic Process (GO:0010498)	3/220	0.167167	0.329743	0	0	2.17382	3.88846	TRIM71;BRSK2;PMAIP1
grp1	Negative Regulation Of Nucleic Acid-Templated Transcription (GO:1903507)	5/456	0.16858	0.331771	0	0	1.75049	3.11648	HIC2;CTBP2;PARP1;NKRF;LHX1
grp1	Peptidyl-Tyrosine Dephosphorylation (GO:0035335)	1/29	0.169998	0.333041	0	0	5.58043	9.88835	PTPN12
grp1	Maintenance Of Blood-Brain Barrier (GO:0035633)	1/29	0.169998	0.333041	0	0	5.58043	9.88835	F11R
grp1	Cellular Response To Molecule Of Bacterial Origin (GO:0071219)	2/117	0.172375	0.33583	0	0	2.72698	4.79426	CD274;CDC73
grp1	Cellular Response To Oxidative Stress (GO:0034599)	2/117	0.172375	0.33583	0	0	2.72698	4.79426	PARP1;ETV5
grp1	Response To Amino Acid (GO:0043200)	1/30	0.175317	0.33583	0	0	5.38773	9.38088	CPEB1
grp1	Response To Epidermal Growth Factor (GO:0070849)	1/30	0.175317	0.33583	0	0	5.38773	9.38088	PTPN12
grp1	Positive Regulation Of Cell Communication (GO:0010647)	1/30	0.175317	0.33583	0	0	5.38773	9.38088	RIMS2
grp1	Homologous Chromosome Pairing At Meiosis (GO:0007129)	1/30	0.175317	0.33583	0	0	5.38773	9.38088	STAG3
grp1	Intrinsic Apoptotic Signaling Pathway In Response To Endoplasmic Reticulum Stress (GO:0070059)	1/30	0.175317	0.33583	0	0	5.38773	9.38088	BRSK2
grp1	Regulation Of Arp2/3 Complex-Mediated Actin Nucleation (GO:0034315)	1/30	0.175317	0.33583	0	0	5.38773	9.38088	WASF3
grp1	Negative Regulation Of Axon Extension (GO:0030517)	1/30	0.175317	0.33583	0	0	5.38773	9.38088	RTN4
grp1	Negative Regulation Of Carbohydrate Metabolic Process (GO:0045912)	1/30	0.175317	0.33583	0	0	5.38773	9.38088	KAT2A
grp1	Negative Regulation Of Developmental Growth (GO:0048640)	1/31	0.180603	0.33697	0	0	5.20787	8.91303	RTN4
grp1	Regulation Of Extrinsic Apoptotic Signaling Pathway Via Death Domain Receptors (GO:1902041)	1/31	0.180603	0.33697	0	0	5.20787	8.91303	PMAIP1
grp1	Regulation Of Gluconeogenesis (GO:0006111)	1/31	0.180603	0.33697	0	0	5.20787	8.91303	KAT2A
grp1	Actin Filament Polymerization (GO:0030041)	1/31	0.180603	0.33697	0	0	5.20787	8.91303	WASF3
grp1	Bile Acid Metabolic Process (GO:0008206)	1/31	0.180603	0.33697	0	0	5.20787	8.91303	OSBPL3
grp1	Regulation Of Protein Autophosphorylation (GO:0031952)	1/31	0.180603	0.33697	0	0	5.20787	8.91303	MOB1B
grp1	Central Nervous System Neuron Differentiation (GO:0021953)	1/31	0.180603	0.33697	0	0	5.20787	8.91303	LHX1
grp1	Positive Regulation Of Rho Protein Signal Transduction (GO:0035025)	1/31	0.180603	0.33697	0	0	5.20787	8.91303	F11R
grp1	Response To Estradiol (GO:0032355)	1/31	0.180603	0.33697	0	0	5.20787	8.91303	POU4F1
grp1	Leukocyte Cell-Cell Adhesion (GO:0007159)	1/31	0.180603	0.33697	0	0	5.20787	8.91303	F11R
grp1	Modulation Of Excitatory Postsynaptic Potential (GO:0098815)	1/31	0.180603	0.33697	0	0	5.20787	8.91303	RIMS2
grp1	Regulation Of Cell Morphogenesis (GO:0022604)	1/31	0.180603	0.33697	0	0	5.20787	8.91303	CAMSAP1
grp1	Positive Regulation Of Phosphorylation (GO:0042327)	3/231	0.18456	0.3396	0	0	2.06779	3.49411	MOB1B;RET;PIK3R3
grp1	Neural Tube Closure (GO:0001843)	1/32	0.185856	0.3396	0	0	5.03962	8.4806	KDM2B
grp1	Phosphatidylinositol 3-Kinase Signaling (GO:0014065)	1/32	0.185856	0.3396	0	0	5.03962	8.4806	PIK3CB
grp1	Transition Metal Ion Transport (GO:0000041)	1/32	0.185856	0.3396	0	0	5.03962	8.4806	ATP2C1
grp1	Heterochromatin Formation (GO:0031507)	1/32	0.185856	0.3396	0	0	5.03962	8.4806	UBR5
grp1	Histone Lysine Methylation (GO:0034968)	1/32	0.185856	0.3396	0	0	5.03962	8.4806	KMT2A
grp1	Mitochondrial Membrane Organization (GO:0007006)	1/32	0.185856	0.3396	0	0	5.03962	8.4806	PMAIP1
grp1	Negative Regulation Of G1/S Transition Of Mitotic Cell Cycle (GO:2000134)	1/32	0.185856	0.3396	0	0	5.03962	8.4806	CDC73
grp1	Positive Regulation Of Developmental Process (GO:0051094)	3/233	0.187774	0.3396	0	0	2.0496	3.42799	LHX1;TET1;RTN4
grp1	Cellular Response To Lipopolysaccharide (GO:0071222)	2/124	0.188429	0.3396	0	0	2.56961	4.28876	CD274;CDC73
grp1	Enzyme-Linked Receptor Protein Signaling Pathway (GO:0007167)	2/124	0.188429	0.3396	0	0	2.56961	4.28876	RET;PIK3CB
grp1	Response To Cytokine (GO:0034097)	2/125	0.19074	0.3396	0	0	2.54859	4.22262	CD274;POU4F1
grp1	Negative Regulation Of Small Molecule Metabolic Process (GO:0062014)	1/33	0.191074	0.3396	0	0	4.88189	8.07998	KAT2A
grp1	Regulation Of Protein Polymerization (GO:0032271)	1/33	0.191074	0.3396	0	0	4.88189	8.07998	CAMSAP1
grp1	Regulation Of Sprouting Angiogenesis (GO:1903670)	1/33	0.191074	0.3396	0	0	4.88189	8.07998	PIK3CB
grp1	Positive Regulation Of DNA Binding (GO:0043388)	1/33	0.191074	0.3396	0	0	4.88189	8.07998	POU4F1
grp1	Positive Regulation Of RNA Metabolic Process (GO:0051254)	1/33	0.191074	0.3396	0	0	4.88189	8.07998	RBM27
grp1	Epithelial Tube Morphogenesis (GO:0060562)	1/33	0.191074	0.3396	0	0	4.88189	8.07998	LHX1
grp1	Positive Regulation Of Small Molecule Metabolic Process (GO:0062013)	1/33	0.191074	0.3396	0	0	4.88189	8.07998	PMAIP1
grp1	Monoubiquitinated Protein Deubiquitination (GO:0035520)	1/33	0.191074	0.3396	0	0	4.88189	8.07998	KAT2A
grp1	Regulation Of Activated T Cell Proliferation (GO:0046006)	1/33	0.191074	0.3396	0	0	4.88189	8.07998	CD274
grp1	Regulation Of Amyloid-Beta Formation (GO:1902003)	1/33	0.191074	0.3396	0	0	4.88189	8.07998	RTN4
grp1	Regulation Of Cell Adhesion Mediated By Integrin (GO:0033628)	1/33	0.191074	0.3396	0	0	4.88189	8.07998	RET
grp1	Positive Regulation Of Intracellular Protein Transport (GO:0090316)	2/126	0.193054	0.341081	0	0	2.52791	4.15786	CDH1;UBR5
grp1	Protein-Containing Complex Organization (GO:0043933)	2/126	0.193054	0.341081	0	0	2.52791	4.15786	KMT2A;WASF3
grp1	Regulation Of Anatomical Structure Morphogenesis (GO:0022603)	2/127	0.195372	0.341081	0	0	2.50756	4.09446	BRSK2;CAMSAP1
grp1	ATP Metabolic Process (GO:0046034)	1/34	0.19626	0.341081	0	0	4.73372	7.70798	PARP1
grp1	Regulation Of Phosphatidylinositol 3-Kinase Activity (GO:0043551)	1/34	0.19626	0.341081	0	0	4.73372	7.70798	PIK3R3
grp1	Positive Regulation Of Carbohydrate Metabolic Process (GO:0045913)	1/34	0.19626	0.341081	0	0	4.73372	7.70798	PMAIP1
grp1	Glial Cell Differentiation (GO:0010001)	1/34	0.19626	0.341081	0	0	4.73372	7.70798	SOX2
grp1	Transcription Initiation-Coupled Chromatin Remodeling (GO:0045815)	1/34	0.19626	0.341081	0	0	4.73372	7.70798	KMT2A
grp1	Histone Deubiquitination (GO:0016578)	1/34	0.19626	0.341081	0	0	4.73372	7.70798	KAT2A
grp1	Membrane Protein Proteolysis (GO:0033619)	1/34	0.19626	0.341081	0	0	4.73372	7.70798	RET
grp1	Regulation Of calcineurin-NFAT Signaling Cascade (GO:0070884)	1/34	0.19626	0.341081	0	0	4.73372	7.70798	CHERP
grp1	Negative Regulation Of Apoptotic Process (GO:0043066)	5/482	0.196709	0.341173	0	0	1.65286	2.6876	KDM2B;MSH2;PIK3R3;UBE2Z;POU4F1
grp1	Adherens Junction Organization (GO:0034332)	1/35	0.201413	0.343798	0	0	4.59426	7.36183	CDH1
grp1	Regulation Of mRNA Processing (GO:0050684)	1/35	0.201413	0.343798	0	0	4.59426	7.36183	CDK11B
grp1	Regulation Of Regulated Secretory Pathway (GO:1903305)	1/35	0.201413	0.343798	0	0	4.59426	7.36183	RIMS2
grp1	Cellular Response To Amino Acid Stimulus (GO:0071230)	1/35	0.201413	0.343798	0	0	4.59426	7.36183	CPEB1
grp1	Platelet Aggregation (GO:0070527)	1/35	0.201413	0.343798	0	0	4.59426	7.36183	PIK3CB
grp1	Regulatory ncRNA Processing (GO:0070918)	1/35	0.201413	0.343798	0	0	4.59426	7.36183	TRIM71
grp1	Endoderm Formation (GO:0001706)	1/35	0.201413	0.343798	0	0	4.59426	7.36183	LHX1
grp1	Regulation Of Axon Extension (GO:0030516)	1/35	0.201413	0.343798	0	0	4.59426	7.36183	RTN4
grp1	Synapse Organization (GO:0050808)	2/131	0.20468	0.343827	0	0	2.42931	3.85364	CDH1;POU4F1
grp1	Positive Regulation Of Macromolecule Metabolic Process (GO:0010604)	4/364	0.204964	0.343827	0	0	1.74839	2.77105	UBR5;PIK3R3;PIK3CB;POU4F1
grp1	Negative Regulation Of Organelle Assembly (GO:1902116)	1/36	0.206533	0.343827	0	0	4.46277	7.03911	KAT2A
grp1	Negative Regulation Of Protein Kinase B Signaling (GO:0051898)	1/36	0.206533	0.343827	0	0	4.46277	7.03911	PIK3CB
grp1	Negative Regulation Of Sequestering Of Calcium Ion (GO:0051283)	1/36	0.206533	0.343827	0	0	4.46277	7.03911	CHERP
grp1	Regulation Of Peptidyl-Threonine Phosphorylation (GO:0010799)	1/36	0.206533	0.343827	0	0	4.46277	7.03911	SPRED2
grp1	Positive Regulation Of RNA Splicing (GO:0033120)	1/36	0.206533	0.343827	0	0	4.46277	7.03911	WDR77
grp1	Positive Regulation Of Double-Strand Break Repair Via Homologous Recombination (GO:1905168)	1/36	0.206533	0.343827	0	0	4.46277	7.03911	PARP1
grp1	Histone H3 Acetylation (GO:0043966)	1/36	0.206533	0.343827	0	0	4.46277	7.03911	KAT2A
grp1	Lytic Vacuole Organization (GO:0080171)	1/36	0.206533	0.343827	0	0	4.46277	7.03911	SPG11
grp1	Protein Destabilization (GO:0031648)	1/36	0.206533	0.343827	0	0	4.46277	7.03911	CDC73
grp1	Negative Regulation Of T Cell Proliferation (GO:0042130)	1/36	0.206533	0.343827	0	0	4.46277	7.03911	CD274
grp1	Plasma Membrane Bounded Cell Projection Organization (GO:0120036)	2/132	0.207014	0.343827	0	0	2.4105	3.79646	POU4F1;CAMSAP1
grp1	Circulatory System Development (GO:0072359)	2/132	0.207014	0.343827	0	0	2.4105	3.79646	KAT2A;POU4F1
grp1	Negative Regulation Of Cell Motility (GO:2000146)	2/133	0.209352	0.347041	0	0	2.39198	3.74043	CDH1;TET1
grp1	Spliceosomal snRNP Assembly (GO:0000387)	1/37	0.21162	0.348789	0	0	4.33858	6.73766	WDR77
grp1	Positive Regulation Of Signaling (GO:0023056)	1/37	0.21162	0.348789	0	0	4.33858	6.73766	RIMS2
grp1	Protein Acylation (GO:0043543)	1/37	0.21162	0.348789	0	0	4.33858	6.73766	KAT2A
grp1	G2/M Transition Of Mitotic Cell Cycle (GO:0000086)	1/38	0.216675	0.352082	0	0	4.22111	6.45558	BRSK2
grp1	Regulation Of Intracellular Transport (GO:0032386)	1/38	0.216675	0.352082	0	0	4.22111	6.45558	NEFH
grp1	Regulation Of Neurotransmitter Secretion (GO:0046928)	1/38	0.216675	0.352082	0	0	4.22111	6.45558	RIMS2
grp1	Calcium-Dependent Cell-Cell Adhesion Via Plasma Membrane Cell Adhesion Molecules (GO:0016339)	1/38	0.216675	0.352082	0	0	4.22111	6.45558	CDH1
grp1	mRNA Transcription By RNA Polymerase II (GO:0042789)	1/38	0.216675	0.352082	0	0	4.22111	6.45558	TAF4B
grp1	Protein Phosphorylation (GO:0006468)	5/500	0.217085	0.352082	0	0	1.59128	2.43063	BRSK2;TAF4B;CDK12;CDC42BPA;CDK11B
grp1	Protein Localization To Plasma Membrane (GO:0072659)	2/137	0.218729	0.352082	0	0	2.32063	3.52718	CDH1;F11R
grp1	Negative Regulation Of Cellular Biosynthetic Process (GO:0031327)	2/137	0.218729	0.352082	0	0	2.32063	3.52718	TRIM71;KAT2A
grp1	Negative Regulation Of Lymphocyte Proliferation (GO:0050672)	1/39	0.221698	0.352082	0	0	4.10982	6.1912	CD274
grp1	Regulation Of Mitochondrial Membrane Potential (GO:0051881)	1/39	0.221698	0.352082	0	0	4.10982	6.1912	PMAIP1
grp1	Neuron Projection Extension (GO:1990138)	1/39	0.221698	0.352082	0	0	4.10982	6.1912	SPG11
grp1	Regulation Of Receptor-Mediated Endocytosis (GO:0048259)	1/39	0.221698	0.352082	0	0	4.10982	6.1912	PIK3CB
grp1	Positive Regulation Of ATP-dependent Activity (GO:0032781)	1/39	0.221698	0.352082	0	0	4.10982	6.1912	MSH2
grp1	Release Of Sequestered Calcium Ion Into Cytosol (GO:0051209)	1/39	0.221698	0.352082	0	0	4.10982	6.1912	CHERP
grp1	Positive Regulation Of Intrinsic Apoptotic Signaling Pathway (GO:2001244)	1/39	0.221698	0.352082	0	0	4.10982	6.1912	PMAIP1
grp1	Fibroblast Growth Factor Receptor Signaling Pathway (GO:0008543)	1/39	0.221698	0.352082	0	0	4.10982	6.1912	TRIM71
grp1	Positive Regulation Of Pattern Recognition Receptor Signaling Pathway (GO:0062208)	1/39	0.221698	0.352082	0	0	4.10982	6.1912	RTN4
grp1	Heterochromatin Organization (GO:0070828)	1/39	0.221698	0.352082	0	0	4.10982	6.1912	UBR5
grp1	Internal Peptidyl-Lysine Acetylation (GO:0018393)	1/39	0.221698	0.352082	0	0	4.10982	6.1912	KAT2A
grp1	Intracellular Calcium Ion Homeostasis (GO:0006874)	2/139	0.223431	0.352082	0	0	2.28653	3.4267	ATP2C1;CHERP
grp1	Negative Regulation Of Mitotic Cell Cycle Phase Transition (GO:1901991)	1/40	0.226689	0.352082	0	0	4.00424	5.943	CDC73
grp1	Negative Regulation Of Secretion By Cell (GO:1903531)	1/40	0.226689	0.352082	0	0	4.00424	5.943	TRH
grp1	Regulation Of Microtubule Polymerization (GO:0031113)	1/40	0.226689	0.352082	0	0	4.00424	5.943	CAMSAP1
grp1	Nucleic Acid-Templated Transcription (GO:0097659)	1/40	0.226689	0.352082	0	0	4.00424	5.943	DIDO1
grp1	Cell Cycle G2/M Phase Transition (GO:0044839)	1/40	0.226689	0.352082	0	0	4.00424	5.943	BRSK2
grp1	Positive Regulation Of Catalytic Activity (GO:0043085)	1/40	0.226689	0.352082	0	0	4.00424	5.943	MSH2
grp1	Positive Regulation Of Cell Cycle G1/S Phase Transition (GO:1902808)	1/40	0.226689	0.352082	0	0	4.00424	5.943	CDC73
grp1	Positive Regulation Of Insulin Secretion (GO:0032024)	1/40	0.226689	0.352082	0	0	4.00424	5.943	TRH
grp1	Positive Regulation Of Myeloid Leukocyte Differentiation (GO:0002763)	1/40	0.226689	0.352082	0	0	4.00424	5.943	POU4F1
grp1	Positive Regulation Of Stem Cell Population Maintenance (GO:1902459)	1/40	0.226689	0.352082	0	0	4.00424	5.943	TET1
grp1	mRNA 3'-End Processing (GO:0031124)	1/40	0.226689	0.352082	0	0	4.00424	5.943	CDC73
grp1	Negative Regulation Of Cell-Cell Adhesion (GO:0022408)	1/40	0.226689	0.352082	0	0	4.00424	5.943	CDH1
grp1	Protein Localization To Cell Periphery (GO:1990778)	2/142	0.2305	0.354672	0	0	2.23719	3.28308	CDH1;F11R
grp1	Regulation Of Release Of Cytochrome C From Mitochondria (GO:0090199)	1/41	0.231648	0.354672	0	0	3.90394	5.70965	PMAIP1
grp1	Cellular Response To Retinoic Acid (GO:0071300)	1/41	0.231648	0.354672	0	0	3.90394	5.70965	RET
grp1	Synaptic Vesicle Exocytosis (GO:0016079)	1/41	0.231648	0.354672	0	0	3.90394	5.70965	RIMS2
grp1	Visual System Development (GO:0150063)	1/41	0.231648	0.354672	0	0	3.90394	5.70965	SOX2
grp1	Lymphocyte Migration (GO:0072676)	1/41	0.231648	0.354672	0	0	3.90394	5.70965	RET
grp1	Protein Localization To Lysosome (GO:0061462)	1/41	0.231648	0.354672	0	0	3.90394	5.70965	RTN4
grp1	Negative Regulation Of DNA Recombination (GO:0045910)	1/41	0.231648	0.354672	0	0	3.90394	5.70965	MSH2
grp1	Regulation Of Cell Adhesion (GO:0030155)	2/144	0.235221	0.357768	0	0	2.20545	3.1918	RET;ADAM22
grp1	DNA Recombination (GO:0006310)	1/42	0.236575	0.357768	0	0	3.80853	5.48995	MSH2
grp1	Regulation Of Osteoclast Differentiation (GO:0045670)	1/42	0.236575	0.357768	0	0	3.80853	5.48995	POU4F1
grp1	Organic Hydroxy Compound Biosynthetic Process (GO:1901617)	1/42	0.236575	0.357768	0	0	3.80853	5.48995	OSBPL3
grp1	Cellular Response To Glucose Starvation (GO:0042149)	1/42	0.236575	0.357768	0	0	3.80853	5.48995	PMAIP1
grp1	Translational Elongation (GO:0006414)	1/42	0.236575	0.357768	0	0	3.80853	5.48995	DROSHA
grp1	Regulation Of Axonogenesis (GO:0050770)	1/42	0.236575	0.357768	0	0	3.80853	5.48995	BRSK2
grp1	Positive Regulation Of Cellular Catabolic Process (GO:0031331)	2/146	0.239948	0.359497	0	0	2.1746	3.10389	RBM27;PIK3CB
grp1	Regulation Of Protein Phosphorylation (GO:0001932)	3/265	0.240908	0.359497	0	0	1.79634	2.5568	MOB1B;PIK3R3;CCNYL1
grp1	Neurotransmitter Secretion (GO:0007269)	1/43	0.241472	0.359497	0	0	3.71766	5.28281	RIMS2
grp1	Intracellular Steroid Hormone Receptor Signaling Pathway (GO:0030518)	1/43	0.241472	0.359497	0	0	3.71766	5.28281	UBR5
grp1	Lysosome Organization (GO:0007040)	1/43	0.241472	0.359497	0	0	3.71766	5.28281	SPG11
grp1	mRNA Destabilization (GO:0061157)	1/43	0.241472	0.359497	0	0	3.71766	5.28281	TRIM71
grp1	mRNA Transcription (GO:0009299)	1/43	0.241472	0.359497	0	0	3.71766	5.28281	TAF4B
grp1	Negative Regulation Of BMP Signaling Pathway (GO:0030514)	1/43	0.241472	0.359497	0	0	3.71766	5.28281	RBPMS2
grp1	Regulation Of Cell-Cell Adhesion (GO:0022407)	1/43	0.241472	0.359497	0	0	3.71766	5.28281	CDH1
grp1	Positive Regulation Of Signal Transduction (GO:0009967)	3/266	0.242611	0.36057	0	0	1.78941	2.53434	RIMS2;CTBP2;CDC73
grp1	Bone Development (GO:0060348)	1/44	0.246337	0.361741	0	0	3.63102	5.08726	DYM
grp1	Response To Unfolded Protein (GO:0006986)	1/44	0.246337	0.361741	0	0	3.63102	5.08726	HSPH1
grp1	Embryonic Organ Morphogenesis (GO:0048562)	1/44	0.246337	0.361741	0	0	3.63102	5.08726	RBPMS2
grp1	Mitotic Spindle Assembly (GO:0090307)	1/44	0.246337	0.361741	0	0	3.63102	5.08726	OFD1
grp1	Regulation Of DNA Recombination (GO:0000018)	1/44	0.246337	0.361741	0	0	3.63102	5.08726	MSH2
grp1	Regulation Of DNA-templated Transcription Elongation (GO:0032784)	1/44	0.246337	0.361741	0	0	3.63102	5.08726	PARP1
grp1	Regulation Of Cell-Substrate Adhesion (GO:0010810)	1/44	0.246337	0.361741	0	0	3.63102	5.08726	PIK3CB
grp1	Axon Guidance (GO:0007411)	2/149	0.247046	0.362167	0	0	2.1299	2.97798	RET;LHX1
grp1	protein-RNA Complex Assembly (GO:0022618)	2/150	0.249414	0.365017	0	0	2.1154	2.93753	CDC73;WDR77
grp1	Negative Regulation Of Response To Biotic Stimulus (GO:0002832)	1/45	0.251171	0.365108	0	0	3.54832	4.90244	PARP1
grp1	Regulation Of Protein Modification Process (GO:0031399)	1/45	0.251171	0.365108	0	0	3.54832	4.90244	SPRED2
grp1	Chromosome Organization (GO:0051276)	1/45	0.251171	0.365108	0	0	3.54832	4.90244	MSH2
grp1	Determination Of Left/Right Symmetry (GO:0007368)	1/45	0.251171	0.365108	0	0	3.54832	4.90244	OFD1
grp1	Positive Regulation Of Cell Migration (GO:0030335)	3/272	0.25287	0.36592	0	0	1.74897	2.40462	RET;PIK3R3;RTN4
grp1	Cellular Response To Organic Cyclic Compound (GO:0071407)	2/152	0.254153	0.36592	0	0	2.08698	2.85879	CDH1;POU4F1
grp1	Regulation Of Epidermal Growth Factor Receptor Signaling Pathway (GO:0042058)	1/46	0.255974	0.36592	0	0	3.46929	4.72753	PTPN12
grp1	Regulation Of Fibroblast Proliferation (GO:0048145)	1/46	0.255974	0.36592	0	0	3.46929	4.72753	CDC73
grp1	T Cell Differentiation (GO:0030217)	1/46	0.255974	0.36592	0	0	3.46929	4.72753	PIK3R3
grp1	Regulation Of Interleukin-10 Production (GO:0032653)	1/46	0.255974	0.36592	0	0	3.46929	4.72753	CD274
grp1	Replication Fork Processing (GO:0031297)	1/46	0.255974	0.36592	0	0	3.46929	4.72753	PARP1
grp1	Development Of Primary Male Sexual Characteristics (GO:0046546)	1/46	0.255974	0.36592	0	0	3.46929	4.72753	MSH2
grp1	Homotypic Cell-Cell Adhesion (GO:0034109)	1/46	0.255974	0.36592	0	0	3.46929	4.72753	PIK3CB
grp1	Male Gonad Development (GO:0008584)	1/46	0.255974	0.36592	0	0	3.46929	4.72753	MSH2
grp1	Epithelium Development (GO:0060429)	2/154	0.258893	0.369234	0	0	2.05931	2.78283	TRIM71;LHX1
grp1	Cognition (GO:0050890)	1/47	0.260747	0.369234	0	0	3.3937	4.56183	SHROOM4
grp1	Response To Organonitrogen Compound (GO:0010243)	1/47	0.260747	0.369234	0	0	3.3937	4.56183	BRSK2
grp1	Insulin Receptor Signaling Pathway (GO:0008286)	1/47	0.260747	0.369234	0	0	3.3937	4.56183	PIK3R3
grp1	Positive Regulation Of Smooth Muscle Cell Proliferation (GO:0048661)	1/47	0.260747	0.369234	0	0	3.3937	4.56183	RBPMS2
grp1	Negative Regulation Of Cellular Process (GO:0048523)	5/537	0.260862	0.369234	0	0	1.47778	1.98578	CTBP2;ADAM22;RTN4;CDC73;CHERP
grp1	Regulation Of Intrinsic Apoptotic Signaling Pathway (GO:2001242)	1/48	0.265489	0.373941	0	0	3.32133	4.40468	PMAIP1
grp1	Cellular Response To Mechanical Stimulus (GO:0071260)	1/48	0.265489	0.373941	0	0	3.32133	4.40468	F11R
grp1	Negative Regulation Of ERK1 And ERK2 Cascade (GO:0070373)	1/48	0.265489	0.373941	0	0	3.32133	4.40468	SPRED2
grp1	Negative Regulation Of Tumor Necrosis Factor Superfamily Cytokine Production (GO:1903556)	1/49	0.270201	0.378721	0	0	3.25197	4.25549	CD274
grp1	Heterophilic Cell-Cell Adhesion Via Plasma Membrane Cell Adhesion Molecules (GO:0007157)	1/49	0.270201	0.378721	0	0	3.25197	4.25549	IGSF21
grp1	Negative Regulation Of T Cell Activation (GO:0050868)	1/49	0.270201	0.378721	0	0	3.25197	4.25549	CD274
grp1	Response To Lipopolysaccharide (GO:0032496)	2/159	0.270749	0.378873	0	0	1.99323	2.60428	CD274;CDC73
grp1	Central Nervous System Development (GO:0007417)	3/283	0.271835	0.379776	0	0	1.67931	2.18741	ADAM22;RTN4;SHROOM4
grp1	Regulation Of Epithelial Cell Migration (GO:0010632)	1/50	0.274883	0.381561	0	0	3.18544	4.1137	RTN4
grp1	Positive Regulation Of Developmental Growth (GO:0048639)	1/50	0.274883	0.381561	0	0	3.18544	4.1137	RIMS2
grp1	Steroid Biosynthetic Process (GO:0006694)	1/50	0.274883	0.381561	0	0	3.18544	4.1137	OSBPL3
grp1	Positive Regulation Of Transport (GO:0051050)	1/50	0.274883	0.381561	0	0	3.18544	4.1137	KMT2A
grp1	Organelle Organization (GO:0006996)	4/418	0.279433	0.384306	0	0	1.51613	1.93306	PARP1;DYM;CAMSAP1;WASF3
grp1	Amide Biosynthetic Process (GO:0043604)	1/51	0.279536	0.384306	0	0	3.12157	3.97884	GLS2
grp1	Positive Regulation Of DNA Recombination (GO:0045911)	1/51	0.279536	0.384306	0	0	3.12157	3.97884	PARP1
grp1	Positive Regulation Of Protein Localization To Plasma Membrane (GO:1903078)	1/51	0.279536	0.384306	0	0	3.12157	3.97884	ATP2C1
grp1	Regulated Exocytosis (GO:0045055)	1/51	0.279536	0.384306	0	0	3.12157	3.97884	RIMS2
grp1	Negative Regulation Of MAP Kinase Activity (GO:0043407)	1/51	0.279536	0.384306	0	0	3.12157	3.97884	PIK3CB
grp1	Negative Regulation Of Cell Migration (GO:0030336)	2/163	0.280232	0.384649	0	0	1.94331	2.47216	CDH1;TET1
grp1	Negative Regulation Of Innate Immune Response (GO:0045824)	1/52	0.284159	0.386958	0	0	3.06021	3.85043	PARP1
grp1	Regulation Of Peptide Hormone Secretion (GO:0090276)	1/52	0.284159	0.386958	0	0	3.06021	3.85043	RASL10B
grp1	Cell Cycle G1/S Phase Transition (GO:0044843)	1/52	0.284159	0.386958	0	0	3.06021	3.85043	TRIM71
grp1	Sprouting Angiogenesis (GO:0002040)	1/52	0.284159	0.386958	0	0	3.06021	3.85043	PIK3R3
grp1	Positive Regulation Of Transcription Initiation By RNA Polymerase II (GO:0060261)	1/52	0.284159	0.386958	0	0	3.06021	3.85043	TAF4B
grp1	Actin Polymerization Or Depolymerization (GO:0008154)	1/53	0.288752	0.390744	0	0	3.00121	3.72807	WASF3
grp1	Cellular Response To Alcohol (GO:0097306)	1/53	0.288752	0.390744	0	0	3.00121	3.72807	CDH1
grp1	Gonad Development (GO:0008406)	1/53	0.288752	0.390744	0	0	3.00121	3.72807	MSH2
grp1	Mitochondrial Transport (GO:0006839)	1/53	0.288752	0.390744	0	0	3.00121	3.72807	PMAIP1
grp1	Regulation Of Cytokine Production (GO:0001817)	2/167	0.289706	0.391421	0	0	1.89582	2.34871	HIC2;KAT2A
grp1	Regulation Of Exocytosis (GO:0017157)	1/54	0.293316	0.394444	0	0	2.94444	3.61137	RIMS2
grp1	Regulation Of Smooth Muscle Cell Proliferation (GO:0048660)	1/54	0.293316	0.394444	0	0	2.94444	3.61137	RBPMS2
grp1	Endoplasmic Reticulum Organization (GO:0007029)	1/54	0.293316	0.394444	0	0	2.94444	3.61137	RTN4
grp1	Brain Development (GO:0007420)	2/169	0.294438	0.395336	0	0	1.87292	2.29	RTN4;SHROOM4
grp1	Cellular Response To Fibroblast Growth Factor Stimulus (GO:0044344)	1/55	0.297851	0.398169	0	0	2.88976	3.49997	TRIM71
grp1	Purine Ribonucleotide Biosynthetic Process (GO:0009152)	1/55	0.297851	0.398169	0	0	2.88976	3.49997	PPCDC
grp1	Regulation Of Cell Cycle (GO:0051726)	3/298	0.297934	0.398169	0	0	1.59271	1.92858	KAT2A;CDK11B;POU4F1
grp1	Heart Development (GO:0007507)	2/171	0.299166	0.399197	0	0	1.85057	2.23318	KAT2A;POU4F1
grp1	Regulation Of Cell Migration (GO:0030334)	4/434	0.302351	0.40159	0	0	1.45851	1.74463	RET;CDH1;PIK3R3;TET1
grp1	RNA Polymerase II Preinitiation Complex Assembly (GO:0051123)	1/56	0.302357	0.40159	0	0	2.83708	3.39356	TAF4B
grp1	Positive Regulation Of DNA-templated Transcription Initiation (GO:2000144)	1/56	0.302357	0.40159	0	0	2.83708	3.39356	TAF4B
grp1	Protein Modification Process (GO:0036211)	6/711	0.303998	0.403148	0	0	1.33708	1.5921	BRSK2;PARP1;TAF4B;PTPN12;CDC42BPA;CDK11B
grp1	Regulation Of Neuron Projection Development (GO:0010975)	2/174	0.306249	0.40504	0	0	1.81801	2.15136	RET;BRSK2
grp1	Regulation Of Transcription Initiation By RNA Polymerase II (GO:0060260)	1/57	0.306835	0.40504	0	0	2.78628	3.29184	TAF4B
grp1	Post-Transcriptional Regulation Of Gene Expression (GO:0010608)	1/57	0.306835	0.40504	0	0	2.78628	3.29184	TRIM71
grp1	Positive Regulation Of I-kappaB kinase/NF-kappaB Signaling (GO:0043123)	2/175	0.308607	0.406555	0	0	1.80741	2.12495	PARP1;ATP2C1
grp1	Peptidyl-Threonine Phosphorylation (GO:0018107)	1/58	0.311284	0.406555	0	0	2.73726	3.19452	CDC42BPA
grp1	Renal System Development (GO:0072001)	1/58	0.311284	0.406555	0	0	2.73726	3.19452	LHX1
grp1	Response To Organic Cyclic Compound (GO:0014070)	1/58	0.311284	0.406555	0	0	2.73726	3.19452	PMAIP1
grp1	Eye Development (GO:0001654)	1/58	0.311284	0.406555	0	0	2.73726	3.19452	SOX2
grp1	Positive Regulation Of Mitochondrion Organization (GO:0010822)	1/58	0.311284	0.406555	0	0	2.73726	3.19452	PMAIP1
grp1	Memory (GO:0007613)	1/58	0.311284	0.406555	0	0	2.73726	3.19452	KAT2A
grp1	DNA-templated Transcription Initiation (GO:0006352)	1/59	0.315704	0.409228	0	0	2.68993	3.10135	TAF4B
grp1	Anterior/Posterior Pattern Specification (GO:0009952)	1/59	0.315704	0.409228	0	0	2.68993	3.10135	LHX1
grp1	Regulation Of Multicellular Organismal Development (GO:2000026)	1/59	0.315704	0.409228	0	0	2.68993	3.10135	KAT2A
grp1	Chordate Embryonic Development (GO:0043009)	1/59	0.315704	0.409228	0	0	2.68993	3.10135	TRIM71
grp1	Transcription Preinitiation Complex Assembly (GO:0070897)	1/59	0.315704	0.409228	0	0	2.68993	3.10135	TAF4B
grp1	Response To Retinoic Acid (GO:0032526)	1/60	0.320097	0.413059	0	0	2.6442	3.0121	RET
grp1	Histone Acetylation (GO:0016573)	1/60	0.320097	0.413059	0	0	2.6442	3.0121	KAT2A
grp1	protein-DNA Complex Organization (GO:0071824)	1/60	0.320097	0.413059	0	0	2.6442	3.0121	SOX2
grp1	Autophagosome Organization (GO:1905037)	1/61	0.324461	0.418065	0	0	2.6	2.92653	SPG11
grp1	RNA Processing (GO:0006396)	2/183	0.327412	0.419887	0	0	1.72683	1.92806	ALKBH5;CDK12
grp1	Regulation Of Nucleic Acid-Templated Transcription (GO:1903506)	4/452	0.328385	0.419887	0	0	1.39862	1.55746	SOX2;KAT2A;TESMIN;CDK11B
grp1	Phosphatidylinositol-Mediated Signaling (GO:0048015)	1/62	0.328798	0.419887	0	0	2.55725	2.84446	PIK3CB
grp1	Positive Regulation Of Apoptotic Signaling Pathway (GO:2001235)	1/62	0.328798	0.419887	0	0	2.55725	2.84446	PMAIP1
grp1	Fat Cell Differentiation (GO:0045444)	1/62	0.328798	0.419887	0	0	2.55725	2.84446	CTBP2
grp1	Regulation Of T Cell Activation (GO:0050863)	1/62	0.328798	0.419887	0	0	2.55725	2.84446	KAT2A
grp1	Phosphate-Containing Compound Metabolic Process (GO:0006796)	2/184	0.329754	0.420485	0	0	1.71725	1.90513	PIK3CB;TRH
grp1	G1/S Transition Of Mitotic Cell Cycle (GO:0000082)	1/63	0.333107	0.422884	0	0	2.51588	2.76568	TRIM71
grp1	Telomere Organization (GO:0032200)	1/63	0.333107	0.422884	0	0	2.51588	2.76568	PARP1
grp1	Protein Polymerization (GO:0051258)	1/63	0.333107	0.422884	0	0	2.51588	2.76568	WASF3
grp1	Regulation Of Secretion By Cell (GO:1903530)	1/64	0.337388	0.425811	0	0	2.47582	2.69002	RIMS2
grp1	Response To Metal Ion (GO:0010038)	1/64	0.337388	0.425811	0	0	2.47582	2.69002	TESMIN
grp1	Positive Regulation Of Cysteine-Type Endopeptidase Activity (GO:2001056)	1/64	0.337388	0.425811	0	0	2.47582	2.69002	PMAIP1
grp1	Negative Regulation Of Cell Death (GO:0060548)	1/64	0.337388	0.425811	0	0	2.47582	2.69002	POU4F1
grp1	Cellular Response To Light Stimulus (GO:0071482)	1/65	0.341643	0.42867	0	0	2.43701	2.61732	PARP1
grp1	Positive Regulation Of T Cell Proliferation (GO:0042102)	1/65	0.341643	0.42867	0	0	2.43701	2.61732	CD274
grp1	Monocarboxylic Acid Biosynthetic Process (GO:0072330)	1/65	0.341643	0.42867	0	0	2.43701	2.61732	OSBPL3
grp1	Regulation Of Cell-Matrix Adhesion (GO:0001952)	1/65	0.341643	0.42867	0	0	2.43701	2.61732	PIK3CB
grp1	Negative Regulation Of Immune Response (GO:0050777)	1/66	0.34587	0.432714	0	0	2.39939	2.54742	PARP1
grp1	Peptidyl-Threonine Modification (GO:0018210)	1/66	0.34587	0.432714	0	0	2.39939	2.54742	CDC42BPA
grp1	Protein Localization To Membrane (GO:0072657)	2/192	0.348405	0.435253	0	0	1.64428	1.73371	CDH1;F11R
grp1	Protein Secretion (GO:0009306)	1/67	0.35007	0.436701	0	0	2.36292	2.48017	RIMS2
grp1	Cell-Cell Junction Organization (GO:0045216)	1/68	0.354244	0.440632	0	0	2.32754	2.41545	CDH1
grp1	Telomere Maintenance (GO:0000723)	1/68	0.354244	0.440632	0	0	2.32754	2.41545	PARP1
grp1	Sensory Organ Development (GO:0007423)	1/70	0.362511	0.448972	0	0	2.25984	2.29306	SOX2
grp1	Positive Regulation Of Protein Transport (GO:0051222)	1/70	0.362511	0.448972	0	0	2.25984	2.29306	ATP2C1
grp1	Regulation Of Actin Filament-Based Process (GO:0032970)	1/70	0.362511	0.448972	0	0	2.25984	2.29306	F11R
grp1	Regulation Of Double-Strand Break Repair Via Homologous Recombination (GO:0010569)	1/71	0.366605	0.450162	0	0	2.22745	2.23517	PARP1
grp1	Cell-Cell Junction Assembly (GO:0007043)	1/71	0.366605	0.450162	0	0	2.22745	2.23517	CDH1
grp1	Kidney Development (GO:0001822)	1/71	0.366605	0.450162	0	0	2.22745	2.23517	LHX1
grp1	Protein Autoubiquitination (GO:0051865)	1/71	0.366605	0.450162	0	0	2.22745	2.23517	TRIM71
grp1	Myeloid Leukocyte Differentiation (GO:0002573)	1/71	0.366605	0.450162	0	0	2.22745	2.23517	PARP1
grp1	Negative Regulation Of Cellular Response To Growth Factor Stimulus (GO:0090288)	1/71	0.366605	0.450162	0	0	2.22745	2.23517	RBPMS2
grp1	Regulation Of Cellular Localization (GO:0060341)	1/72	0.370674	0.453864	0	0	2.19596	2.17935	PARP1
grp1	Response To Ionizing Radiation (GO:0010212)	1/72	0.370674	0.453864	0	0	2.19596	2.17935	MSH2
grp1	Regulation Of Rho Protein Signal Transduction (GO:0035023)	1/73	0.374716	0.458163	0	0	2.16535	2.12548	F11R
grp1	Positive Regulation Of Lymphocyte Proliferation (GO:0050671)	1/74	0.378732	0.461764	0	0	2.13558	2.07349	CD274
grp1	Gland Development (GO:0048732)	1/74	0.378732	0.461764	0	0	2.13558	2.07349	SOX2
grp1	Regulation Of Stress Fiber Assembly (GO:0051492)	1/75	0.382723	0.464658	0	0	2.10662	2.02329	F11R
grp1	Defense Response To Gram-negative Bacterium (GO:0050829)	1/75	0.382723	0.464658	0	0	2.10662	2.02329	DROSHA
grp1	Regulation Of BMP Signaling Pathway (GO:0030510)	1/75	0.382723	0.464658	0	0	2.10662	2.02329	RBPMS2
grp1	Transcription Initiation At RNA Polymerase II Promoter (GO:0006367)	1/76	0.386689	0.468154	0	0	2.07843	1.97479	TAF4B
grp1	Positive Regulation Of Protein Secretion (GO:0050714)	1/76	0.386689	0.468154	0	0	2.07843	1.97479	TRH
grp1	Embryonic Organ Development (GO:0048568)	1/77	0.390629	0.470282	0	0	2.05097	1.92791	KMT2A
grp1	Positive Regulation Of Synaptic Transmission (GO:0050806)	1/77	0.390629	0.470282	0	0	2.05097	1.92791	RIMS2
grp1	Monoatomic Cation Homeostasis (GO:0055080)	1/77	0.390629	0.470282	0	0	2.05097	1.92791	TESMIN
grp1	Regulation Of T Cell Proliferation (GO:0042129)	1/77	0.390629	0.470282	0	0	2.05097	1.92791	CD274
grp1	Regulation Of Innate Immune Response (GO:0045088)	1/78	0.394544	0.473672	0	0	2.02424	1.88259	PARP1
grp1	Proteolysis Involved In Protein Catabolic Process (GO:0051603)	1/78	0.394544	0.473672	0	0	2.02424	1.88259	PMAIP1
grp1	Regulation Of Neuron Differentiation (GO:0045664)	1/79	0.398434	0.477014	0	0	1.99818	1.83876	SOX2
grp1	Cellular Response To UV (GO:0034644)	1/79	0.398434	0.477014	0	0	1.99818	1.83876	PARP1
grp1	Negative Regulation Of Protein Serine/Threonine Kinase Activity (GO:0071901)	1/80	0.402299	0.480307	0	0	1.97279	1.79634	PIK3CB
grp1	Calcium Ion Transmembrane Transport (GO:0070588)	1/80	0.402299	0.480307	0	0	1.97279	1.79634	ATP2C1
grp1	Spindle Assembly (GO:0051225)	1/81	0.40614	0.483553	0	0	1.94803	1.75529	OFD1
grp1	Macromolecule Modification (GO:0043412)	1/81	0.40614	0.483553	0	0	1.94803	1.75529	PARP1
grp1	Cellular Response To Organic Substance (GO:0071310)	1/82	0.409956	0.487423	0	0	1.92388	1.71554	POU4F1
grp1	Calcium Ion Transmembrane Import Into Cytosol (GO:0097553)	1/83	0.413748	0.489233	0	0	1.90033	1.67704	CHERP
grp1	Epigenetic Regulation Of Gene Expression (GO:0040029)	1/83	0.413748	0.489233	0	0	1.90033	1.67704	KMT2A
grp1	Vesicle-Mediated Transport To The Plasma Membrane (GO:0098876)	1/83	0.413748	0.489233	0	0	1.90033	1.67704	C2CD6
grp1	Regulation Of Cell Division (GO:0051302)	1/83	0.413748	0.489233	0	0	1.90033	1.67704	KAT2A
grp1	Positive Regulation Of Cell Motility (GO:2000147)	2/221	0.414366	0.489293	0	0	1.42444	1.25494	RET;PIK3R3
grp1	Positive Regulation Of Double-Strand Break Repair (GO:2000781)	1/84	0.417515	0.491374	0	0	1.87734	1.63973	PARP1
grp1	Purine Ribonucleotide Metabolic Process (GO:0009150)	1/84	0.417515	0.491374	0	0	1.87734	1.63973	BPNT1
grp1	Positive Regulation Of Canonical Wnt Signaling Pathway (GO:0090263)	1/85	0.421259	0.491374	0	0	1.85489	1.60357	UBR5
grp1	Defense Response To Gram-positive Bacterium (GO:0050830)	1/85	0.421259	0.491374	0	0	1.85489	1.60357	DROSHA
grp1	Positive Regulation Of Endothelial Cell Migration (GO:0010595)	1/85	0.421259	0.491374	0	0	1.85489	1.60357	PIK3CB
grp1	Epidermis Development (GO:0008544)	1/85	0.421259	0.491374	0	0	1.85489	1.60357	ATP2C1
grp1	Positive Regulation Of Protein Localization (GO:1903829)	1/85	0.421259	0.491374	0	0	1.85489	1.60357	RTN4
grp1	mRNA Metabolic Process (GO:0016071)	1/85	0.421259	0.491374	0	0	1.85489	1.60357	ALKBH5
grp1	Mitotic Spindle Organization (GO:0007052)	1/85	0.421259	0.491374	0	0	1.85489	1.60357	OFD1
grp1	Positive Regulation Of Protein Modification Process (GO:0031401)	2/225	0.423216	0.49299	0	0	1.3986	1.20262	MOB1B;PIK3R3
grp1	Negative Regulation Of Angiogenesis (GO:0016525)	1/86	0.424979	0.494375	0	0	1.83298	1.56851	PIK3CB
grp1	Regulation Of Cell Growth (GO:0001558)	2/227	0.427616	0.496772	0	0	1.38603	1.17747	CDK11B;RTN4
grp1	Regulation Of Type II Interferon Production (GO:0032649)	1/87	0.428675	0.497332	0	0	1.81157	1.53451	CD274
grp1	Regulation Of Double-Strand Break Repair (GO:2000779)	1/88	0.432347	0.499575	0	0	1.79066	1.50152	UBR5
grp1	Regulation Of Endothelial Cell Migration (GO:0010594)	1/88	0.432347	0.499575	0	0	1.79066	1.50152	PIK3CB
grp1	Positive Regulation Of Cell Adhesion (GO:0045785)	1/88	0.432347	0.499575	0	0	1.79066	1.50152	RET
grp1	ERAD Pathway (GO:0036503)	1/89	0.435996	0.501527	0	0	1.77022	1.4695	BRSK2
grp1	Positive Regulation Of DNA Repair (GO:0045739)	1/89	0.435996	0.501527	0	0	1.77022	1.4695	PARP1
grp1	Regulation Of Vesicle-Mediated Transport (GO:0060627)	1/89	0.435996	0.501527	0	0	1.77022	1.4695	RIMS2
grp1	Negative Regulation Of Intracellular Signal Transduction (GO:1902532)	2/231	0.436363	0.501527	0	0	1.36154	1.1291	SPRED2;PIK3CB
grp1	Regulation Of I-kappaB kinase/NF-kappaB Signaling (GO:0043122)	2/232	0.438539	0.503356	0	0	1.35556	1.11739	PARP1;ATP2C1
grp1	Regulation Of RNA Metabolic Process (GO:0051252)	1/91	0.443225	0.507383	0	0	1.73071	1.40824	KAT2A
grp1	Regulation Of Actin Cytoskeleton Organization (GO:0032956)	1/91	0.443225	0.507383	0	0	1.73071	1.40824	F11R
grp1	DNA Damage Response (GO:0006974)	3/384	0.446777	0.510126	0	0	1.22778	0.989216	MSH2;PARP1;UBR5
grp1	Positive Regulation Of Neuron Projection Development (GO:0010976)	1/92	0.446804	0.510126	0	0	1.7116	1.37893	RET
grp1	Protein O-linked Glycosylation (GO:0006493)	1/93	0.450361	0.513507	0	0	1.69291	1.35045	TET1
grp1	Regulation Of mRNA Splicing, Via Spliceosome (GO:0048024)	1/94	0.453895	0.516853	0	0	1.67463	1.32277	WDR77
grp1	Regulation Of Protein Localization (GO:0032880)	1/97	0.464363	0.528075	0	0	1.62205	1.24425	PARP1
grp1	Positive Regulation Of Programmed Cell Death (GO:0043068)	2/245	0.466401	0.5292	0	0	1.28219	0.977937	PMAIP1;UBE2Z
grp1	Negative Regulation Of Macromolecule Biosynthetic Process (GO:0010558)	1/98	0.467808	0.5292	0	0	1.60524	1.2195	TRIM71
grp1	RNA Splicing (GO:0008380)	1/98	0.467808	0.5292	0	0	1.60524	1.2195	CDK12
grp1	Mitochondrial Translation (GO:0032543)	1/98	0.467808	0.5292	0	0	1.60524	1.2195	DROSHA
grp1	Regulation Of Apoptotic Process (GO:0042981)	5/705	0.472204	0.533473	0	0	1.11336	0.8354	GLS2;PMAIP1;UBE2Z;POU4F1;RTN4
grp1	Regulation Of Organelle Organization (GO:0033043)	1/100	0.474631	0.535513	0	0	1.57266	1.17197	F11R
grp1	Hemopoiesis (GO:0030097)	1/101	0.478011	0.538621	0	0	1.55685	1.14915	KMT2A
grp1	Activation Of GTPase Activity (GO:0090630)	1/102	0.481368	0.540286	0	0	1.54136	1.12692	RALGAPA2
grp1	Protein Catabolic Process (GO:0030163)	1/102	0.481368	0.540286	0	0	1.54136	1.12692	PMAIP1
grp1	Regulation Of RNA Splicing (GO:0043484)	1/102	0.481368	0.540286	0	0	1.54136	1.12692	KAT2A
grp1	Positive Regulation Of Kinase Activity (GO:0033674)	1/104	0.488019	0.546328	0	0	1.51128	1.08419	RET
grp1	Macroautophagy (GO:0016236)	1/104	0.488019	0.546328	0	0	1.51128	1.08419	SPG11
grp1	Vesicle-Mediated Transport (GO:0016192)	3/411	0.491299	0.549286	0	0	1.14494	0.813713	C2CD6;CHML;SPTBN2
grp1	Positive Regulation Of Cell Growth (GO:0030307)	1/106	0.494586	0.551531	0	0	1.48234	1.04362	RIMS2
grp1	Regulation Of G1/S Transition Of Mitotic Cell Cycle (GO:2000045)	1/106	0.494586	0.551531	0	0	1.48234	1.04362	CDC73
grp1	Regulation Of Cellular Response To Stress (GO:0080135)	1/107	0.497838	0.553011	0	0	1.46828	1.0241	KAT2A
grp1	Positive Regulation Of T Cell Activation (GO:0050870)	1/107	0.497838	0.553011	0	0	1.46828	1.0241	CD274
grp1	Positive Regulation Of Autophagy (GO:0010508)	1/107	0.497838	0.553011	0	0	1.46828	1.0241	PIK3CB
grp1	Glycerophospholipid Biosynthetic Process (GO:0046474)	1/108	0.501069	0.555169	0	0	1.45449	1.00507	ETNK1
grp1	Positive Regulation Of Translation (GO:0045727)	1/108	0.501069	0.555169	0	0	1.45449	1.00507	TRUB2
grp1	Cellular Response To Salt (GO:1902075)	1/109	0.50428	0.557294	0	0	1.44094	0.986506	CDH1
grp1	Positive Regulation Of Cysteine-Type Endopeptidase Activity Involved In Apoptotic Process (GO:0043280)	1/109	0.50428	0.557294	0	0	1.44094	0.986506	PMAIP1
grp1	T Cell Activation (GO:0042110)	1/111	0.510639	0.562878	0	0	1.4146	0.950743	PIK3R3
grp1	Mitotic Sister Chromatid Segregation (GO:0000070)	1/111	0.510639	0.562878	0	0	1.4146	0.950743	OFD1
grp1	Negative Regulation Of Signal Transduction (GO:0009968)	2/267	0.511652	0.563274	0	0	1.17442	0.786995	PIK3CB;PTPN12
grp1	Calcium Ion Transport (GO:0006816)	1/112	0.513789	0.563468	0	0	1.40179	0.933511	ATP2C1
grp1	Regulation Of Protein Serine/Threonine Kinase Activity (GO:0071900)	1/112	0.513789	0.563468	0	0	1.40179	0.933511	CDK12
grp1	Negative Regulation Of Defense Response (GO:0031348)	1/112	0.513789	0.563468	0	0	1.40179	0.933511	PARP1
grp1	Positive Regulation Of Apoptotic Process (GO:0043065)	2/270	0.517627	0.566956	0	0	1.1611	0.764584	PMAIP1;UBE2Z
grp1	Regulation Of Cytoskeleton Organization (GO:0051493)	1/114	0.520027	0.567422	0	0	1.37684	0.900279	F11R
grp1	Response To Endoplasmic Reticulum Stress (GO:0034976)	1/114	0.520027	0.567422	0	0	1.37684	0.900279	BRSK2
grp1	Negative Regulation Of Canonical Wnt Signaling Pathway (GO:0090090)	1/114	0.520027	0.567422	0	0	1.37684	0.900279	SOX2
grp1	Chemical Synaptic Transmission (GO:0007268)	2/273	0.523555	0.570549	0	0	1.14807	0.742932	RIMBP2;SPG11
grp1	Positive Regulation Of Cell Projection Organization (GO:0031346)	1/118	0.532267	0.579311	0	0	1.3295	0.838395	RET
grp1	Regulation Of Protein Kinase Activity (GO:0045859)	1/119	0.535278	0.581853	0	0	1.31816	0.823811	CCNYL1
grp1	Positive Regulation Of Macromolecule Biosynthetic Process (GO:0010557)	1/122	0.544197	0.590803	0	0	1.28529	0.782025	HSPH1
grp1	Positive Regulation Of Epithelial Cell Proliferation (GO:0050679)	1/123	0.547132	0.592497	0	0	1.27469	0.768719	RTN4
grp1	Modulation Of Chemical Synaptic Transmission (GO:0050804)	1/123	0.547132	0.592497	0	0	1.27469	0.768719	RIMS2
grp1	Negative Regulation Of Growth (GO:0045926)	1/124	0.550048	0.592677	0	0	1.26426	0.75571	RTN4
grp1	Neuron Projection Guidance (GO:0097485)	1/124	0.550048	0.592677	0	0	1.26426	0.75571	RET
grp1	Protein Dephosphorylation (GO:0006470)	1/124	0.550048	0.592677	0	0	1.26426	0.75571	PTPN12
grp1	Regulation Of DNA Metabolic Process (GO:0051052)	1/124	0.550048	0.592677	0	0	1.26426	0.75571	KAT2A
grp1	DNA Metabolic Process (GO:0006259)	2/288	0.552459	0.593573	0	0	1.08702	0.645014	MSH2;PARP1
grp1	Regulation Of Mitotic Cell Cycle (GO:0007346)	1/125	0.552946	0.593573	0	0	1.254	0.742989	CDK11B
grp1	Negative Regulation Of Cell Growth (GO:0030308)	1/125	0.552946	0.593573	0	0	1.254	0.742989	RTN4
grp1	Cellular Response To Starvation (GO:0009267)	1/126	0.555825	0.595922	0	0	1.24391	0.730548	PMAIP1
grp1	DNA Repair (GO:0006281)	2/291	0.558091	0.597608	0	0	1.07558	0.627311	MSH2;PARP1
grp1	Golgi Organization (GO:0007030)	1/130	0.567159	0.606036	0	0	1.20509	0.683426	DYM
grp1	Gene Expression (GO:0010467)	2/296	0.567368	0.606036	0	0	1.05701	0.59906	ALKBH5;DDX19B
grp1	Cellular Response To Metal Ion (GO:0071248)	1/135	0.580923	0.619747	0	0	1.15983	0.629947	CDH1
grp1	Positive Regulation Of MAPK Cascade (GO:0043410)	2/310	0.592597	0.63142	0	0	1.00825	0.527555	SOX2;RET
grp1	Negative Regulation Of Wnt Signaling Pathway (GO:0030178)	1/140	0.594253	0.632403	0	0	1.11783	0.581773	SOX2
grp1	Positive Regulation Of Transferase Activity (GO:0051347)	1/143	0.602048	0.639908	0	0	1.09404	0.555137	RET
grp1	Actin Filament Organization (GO:0007015)	1/144	0.604614	0.641843	0	0	1.08634	0.546609	SHROOM4
grp1	Negative Regulation Of Response To External Stimulus (GO:0032102)	1/146	0.609695	0.645911	0	0	1.07125	0.530049	PARP1
grp1	Positive Regulation Of Cytokine Production (GO:0001819)	2/320	0.609944	0.645911	0	0	0.976041	0.482543	CD274;KAT2A
grp1	Negative Regulation Of Protein Metabolic Process (GO:0051248)	1/147	0.612211	0.645932	0	0	1.06386	0.52201	TRIM71
grp1	Dephosphorylation (GO:0016311)	1/147	0.612211	0.645932	0	0	1.06386	0.52201	PTPN12
grp1	Protein Glycosylation (GO:0006486)	1/147	0.612211	0.645932	0	0	1.06386	0.52201	TET1
grp1	Defense Response To Symbiont (GO:0140546)	1/148	0.614711	0.647777	0	0	1.05656	0.514127	PMAIP1
grp1	Negative Regulation Of Protein Phosphorylation (GO:0001933)	1/149	0.617196	0.648808	0	0	1.04937	0.506395	SPRED2
grp1	Skeletal System Development (GO:0001501)	1/149	0.617196	0.648808	0	0	1.04937	0.506395	DYM
grp1	Protein-Containing Complex Assembly (GO:0065003)	2/328	0.623417	0.65455	0	0	0.951699	0.449715	KMT2A;WASF3
grp1	Proteolysis (GO:0006508)	2/330	0.626729	0.656685	0	0	0.945799	0.441916	RET;ADAM22
grp1	Regulation Of Cellular Component Organization (GO:0051128)	1/153	0.626975	0.656685	0	0	1.02155	0.47691	CDK11B
grp1	Cellular Response To Growth Factor Stimulus (GO:0071363)	1/155	0.631771	0.660906	0	0	1.00818	0.462986	PTPN12
grp1	Negative Regulation Of Gene Expression (GO:0010629)	2/336	0.636532	0.665079	0	0	0.928524	0.419434	TRIM71;POU4F1
grp1	Protein Autophosphorylation (GO:0046777)	1/162	0.64808	0.675508	0	0	0.964004	0.418128	CDK12
grp1	Mitochondrion Organization (GO:0007005)	1/162	0.64808	0.675508	0	0	0.964004	0.418128	PARP1
grp1	Adenylate Cyclase-Modulating G Protein-Coupled Receptor Signaling Pathway (GO:0007188)	1/163	0.650351	0.677056	0	0	0.958005	0.412175	RIMS2
grp1	Membrane Organization (GO:0061024)	1/167	0.659289	0.685534	0	0	0.934731	0.389402	ATP2C1
grp1	Double-Strand Break Repair (GO:0006302)	1/168	0.661488	0.686991	0	0	0.929087	0.383957	PARP1
grp1	Metal Ion Transport (GO:0030001)	1/171	0.668001	0.69292	0	0	0.912552	0.368184	ATP2C1
grp1	Protein Modification By Small Protein Conjugation (GO:0032446)	2/364	0.679641	0.704148	0	0	0.855477	0.330376	UBE2E1;KLHL2
grp1	Negative Regulation Of Cytokine Production (GO:0001818)	1/178	0.682717	0.706485	0	0	0.876151	0.334405	CD274
grp1	Ubiquitin-Dependent Protein Catabolic Process (GO:0006511)	2/367	0.684007	0.706971	0	0	0.848315	0.322179	TRIM71;UBE2E1
grp1	Positive Regulation Of Protein Phosphorylation (GO:0001934)	2/377	0.69821	0.720476	0	0	0.82527	0.296466	MOB1B;PIK3R3
grp1	Negative Regulation Of Macromolecule Metabolic Process (GO:0010605)	1/186	0.698745	0.720476	0	0	0.837923	0.30037	POU4F1
grp1	Negative Regulation Of Programmed Cell Death (GO:0043069)	2/381	0.703743	0.724724	0	0	0.816392	0.286833	UBE2Z;POU4F1
grp1	Defense Response To Virus (GO:0051607)	1/189	0.704546	0.724724	0	0	0.824426	0.288715	PMAIP1
grp1	Modification-Dependent Protein Catabolic Process (GO:0019941)	1/192	0.710236	0.729706	0	0	0.811353	0.277611	UBE2E1
grp1	Endomembrane System Organization (GO:0010256)	1/196	0.717654	0.73645	0	0	0.794549	0.263605	DYM
grp1	Anterograde Trans-Synaptic Signaling (GO:0098916)	1/199	0.723094	0.74115	0	0	0.782391	0.253664	SPG11
grp1	Organic Substance Transport (GO:0071702)	1/201	0.726662	0.743694	0	0	0.774488	0.247289	ATP2C1
grp1	Regulation Of Cell Population Proliferation (GO:0042127)	4/766	0.727302	0.743694	0	0	0.808992	0.257594	TRIM71;CTBP2;CDC73;CHERP
grp1	Regulation Of Translation (GO:0006417)	1/202	0.72843	0.743965	0	0	0.770596	0.244174	TRIM71
grp1	Defense Response To Bacterium (GO:0042742)	1/204	0.73193	0.746655	0	0	0.762926	0.238087	DROSHA
grp1	Protein Stabilization (GO:0050821)	1/208	0.738797	0.752769	0	0	0.748031	0.226453	RTN4
grp1	mRNA Splicing, Via Spliceosome (GO:0000398)	1/211	0.743832	0.757005	0	0	0.737233	0.218177	WDR77
grp1	mRNA Processing (GO:0006397)	1/214	0.748771	0.761133	0	0	0.726738	0.210261	ALKBH5
grp1	Cilium Organization (GO:0044782)	1/228	0.770599	0.782398	0	0	0.681432	0.177573	OFD1
grp1	Positive Regulation Of GTPase Activity (GO:0043547)	1/234	0.779368	0.79037	0	0	0.663682	0.165438	RALGAPA2
grp1	Inflammatory Response (GO:0006954)	1/236	0.782216	0.792327	0	0	0.657966	0.161613	F11R
grp1	Regulation Of Autophagy (GO:0010506)	1/241	0.789178	0.798441	0	0	0.644094	0.152498	PIK3CB
grp1	Cilium Assembly (GO:0060271)	1/243	0.791901	0.800256	0	0	0.638706	0.149023	OFD1
grp1	Regulation Of ERK1 And ERK2 Cascade (GO:0070372)	1/244	0.793249	0.80068	0	0	0.636045	0.14732	SPRED2
grp1	Plasma Membrane Bounded Cell Projection Assembly (GO:0120031)	1/275	0.831007	0.83781	0	0	0.563193	0.104257	OFD1
grp1	Monoatomic Cation Transmembrane Transport (GO:0098655)	1/281	0.837481	0.843351	0	0	0.550956	0.0977156	ATP2C1
grp1	Inorganic Cation Transmembrane Transport (GO:0098662)	1/284	0.840626	0.84553	0	0	0.545032	0.0946223	ATP2C1
grp1	Cellular Response To Cytokine Stimulus (GO:0071345)	1/308	0.863702	0.867728	0	0	0.501808	0.0735288	POU4F1
grp1	Supramolecular Fiber Organization (GO:0097435)	1/316	0.870631	0.873672	0	0	0.488864	0.0677256	SHROOM4
grp1	Proteasome-Mediated Ubiquitin-Dependent Protein Catabolic Process (GO:0043161)	1/319	0.873139	0.875169	0	0	0.484178	0.0656839	TRIM71
grp1	Organelle Assembly (GO:0070925)	1/322	0.875598	0.876615	0	0	0.479579	0.0637112	OFD1
grp1	Positive Regulation Of Cell Population Proliferation (GO:0008284)	1/483	0.956682	0.956682	0	0	0.316758	0.0140272	RBPMS2
grp2	Homologous Chromosome Segregation (GO:0045143)	4/22	7.75763e-06	0.00594235	0	0	38.7212	455.626	MAJIN;TERB2;PRDM9;MEI4
grp2	Homologous Chromosome Pairing At Meiosis (GO:0007129)	4/30	2.80233e-05	0.0107329	0	0	26.7962	280.891	MAJIN;TERB2;PRDM9;MEI4
grp2	Regulation Of Lysosome Organization (GO:1905671)	2/5	0.00034117	0.087112	0	0	114.247	912.05	PPP3CB;MCOLN1
grp2	Histone H2A-K119 Monoubiquitination (GO:0036353)	2/6	0.00050978	0.0976228	0	0	85.681	649.593	PCGF5;TRIM37
grp2	Female Gamete Generation (GO:0007292)	3/32	0.000876445	0.120551	0	0	17.8588	125.719	M1AP;PRDM9;MEI4
grp2	Translational Termination (GO:0006415)	2/8	0.000944262	0.120551	0	0	57.1149	397.812	ETF1;GSPT1
grp2	Positive Regulation Of Transcription Elongation By RNA Polymerase II (GO:0032968)	3/43	0.0020803	0.227644	0	0	12.9404	79.9104	MED14;BTBD18;PWWP2A
grp2	Histone H2A Monoubiquitination (GO:0035518)	2/14	0.00299862	0.264622	0	0	28.5489	165.857	PCGF5;TRIM37
grp2	Phagosome Maturation (GO:0090382)	2/15	0.00344664	0.264622	0	0	26.3515	149.422	MREG;MCOLN1
grp2	Male Meiosis I (GO:0007141)	2/16	0.00392388	0.264622	0	0	24.468	135.569	BTBD18;MEIOC
grp2	Positive Regulation Of DNA-templated Transcription, Elongation (GO:0032786)	3/56	0.00442032	0.264622	0	0	9.75997	52.9141	MED14;BTBD18;PWWP2A
grp2	Telomere Maintenance Via Telomerase (GO:0007004)	2/19	0.00552735	0.264622	0	0	20.1471	104.725	RAD50;PTGES3
grp2	RNA-templated DNA Biosynthetic Process (GO:0006278)	2/19	0.00552735	0.264622	0	0	20.1471	104.725	RAD50;PTGES3
grp2	Regulation Of Protein-Containing Complex Disassembly (GO:0043244)	2/19	0.00552735	0.264622	0	0	20.1471	104.725	ETF1;GSPT1
grp2	Positive Regulation Of calcineurin-NFAT Signaling Cascade (GO:0070886)	2/19	0.00552735	0.264622	0	0	20.1471	104.725	PPP3CB;CAMTA1
grp2	Positive Regulation Of Calcineurin-Mediated Signaling (GO:0106058)	2/19	0.00552735	0.264622	0	0	20.1471	104.725	PPP3CB;CAMTA1
grp2	Cellular Response To pH (GO:0071467)	2/20	0.00611794	0.271567	0	0	19.0268	96.9708	HVCN1;MCOLN1
grp2	Positive Regulation Of Vacuole Organization (GO:0044090)	2/21	0.006736	0.271567	0	0	18.0245	90.1277	PPP3CB;MCOLN1
grp2	Chaperone-Mediated Protein Complex Assembly (GO:0051131)	2/21	0.006736	0.271567	0	0	18.0245	90.1277	HSPA4;PTGES3
grp2	Protein Stabilization (GO:0050821)	5/208	0.00786075	0.280931	0	0	4.28942	20.786	CCT6A;FBXW7;PTGES3;TRIM37;NAA15
grp2	Protein Alkylation (GO:0008213)	2/23	0.00805319	0.280931	0	0	16.3062	78.6236	ETF1;GSPT1
grp2	Protein K48-linked Ubiquitination (GO:0070936)	3/70	0.00822415	0.280931	0	0	7.71512	37.0378	RNF115;RNF216;CUL3
grp2	Protein Autoubiquitination (GO:0051865)	3/71	0.00855059	0.280931	0	0	7.60128	36.1954	RNF115;CUL3;TRIM37
grp2	Positive Regulation Of Transcription By RNA Polymerase II (GO:0045944)	12/938	0.00942768	0.280931	0	0	2.31745	10.8088	LMO1;MED14;PPP3CB;POU2F1;BTBD18;ZIC3;PCGF5;KMT2C;NFATC2IP;HMGA1;PWWP2A;TCF20
grp2	Telomere Maintenance Via Telomere Lengthening (GO:0010833)	2/26	0.0102266	0.280931	0	0	14.2658	65.3767	RAD50;PTGES3
grp2	Nucleic Acid Phosphodiester Bond Hydrolysis (GO:0090305)	2/26	0.0102266	0.280931	0	0	14.2658	65.3767	RAD50;MEI4
grp2	Meiosis I (GO:0007127)	2/26	0.0102266	0.280931	0	0	14.2658	65.3767	BTBD18;MEIOC
grp2	Regulation Of Transcription Elongation By RNA Polymerase II (GO:0034243)	3/77	0.0106684	0.280931	0	0	6.98284	31.7054	MED14;BTBD18;PWWP2A
grp2	Protein Polyubiquitination (GO:0000209)	5/226	0.0109985	0.280931	0	0	3.93645	17.7534	RNF115;RNF216;CUL3;MKRN1;HUWE1
grp2	Chaperone Cofactor-Dependent Protein Refolding (GO:0051085)	2/27	0.0110025	0.280931	0	0	13.6945	61.757	HSPA9;PTGES3
grp2	Positive Regulation Of Protein Modification By Small Protein Conjugation Or Removal (GO:1903322)	3/79	0.0114358	0.282575	0	0	6.7984	30.3957	FBXW7;CUL3;HUWE1
grp2	Alpha-Amino Acid Metabolic Process (GO:1901605)	2/29	0.0126295	0.287405	0	0	12.6788	55.4282	NAT8L;RIMKLB
grp2	Positive Regulation Of Protein Targeting To Mitochondrion (GO:1903955)	2/30	0.0134799	0.287405	0	0	12.2254	52.6492	FBXW7;HUWE1
grp2	Positive Regulation Of Protein Ubiquitination (GO:0031398)	3/84	0.0134906	0.287405	0	0	6.37713	27.4584	FBXW7;CUL3;HUWE1
grp2	Glutamine Family Amino Acid Metabolic Process (GO:0009064)	2/31	0.0143545	0.287405	0	0	11.8032	50.0891	GLUD1;RIMKLB
grp2	'De Novo' Post-Translational Protein Folding (GO:0051084)	2/32	0.0152531	0.287405	0	0	11.4092	47.7244	HSPA9;PTGES3
grp2	Positive Regulation Of Establishment Of Protein Localization To Mitochondrion (GO:1903749)	2/33	0.0161752	0.287405	0	0	11.0406	45.5345	FBXW7;HUWE1
grp2	Regulation Of calcineurin-NFAT Signaling Cascade (GO:0070884)	2/34	0.0171207	0.287405	0	0	10.695	43.5018	PPP3CB;CAMTA1
grp2	Protein Methylation (GO:0006479)	2/35	0.0180891	0.287405	0	0	10.3704	41.6108	ETF1;GSPT1
grp2	Positive Regulation Of Protein Tyrosine Kinase Activity (GO:0061098)	2/38	0.0211293	0.287405	0	0	9.50479	36.6609	DOCK3;FBXW7
grp2	Negative Regulation Of Type I Interferon Production (GO:0032480)	2/38	0.0211293	0.287405	0	0	9.50479	36.6609	RNF216;CUL3
grp2	Chromatin Organization (GO:0006325)	5/268	0.0214168	0.287405	0	0	3.30075	12.6867	M1AP;CECR2;PAK1;PWWP2A;JARID2
grp2	Regulation Of Protein Targeting To Mitochondrion (GO:1903214)	2/39	0.0221867	0.287405	0	0	9.24744	35.2167	FBXW7;HUWE1
grp2	Positive Regulation Of Insulin Secretion (GO:0032024)	2/40	0.0232657	0.287405	0	0	9.00363	33.8606	GLUD1;PPP3CB
grp2	DNA Duplex Unwinding (GO:0032508)	2/41	0.0243658	0.287405	0	0	8.77233	32.5854	RAD50;HMGA1
grp2	Negative Regulation Of mRNA Catabolic Process (GO:1902373)	2/41	0.0243658	0.287405	0	0	8.77233	32.5854	IGF2BP1;MEIOC
grp2	Monoatomic Cation Transmembrane Transport (GO:0098655)	5/281	0.0256179	0.287405	0	0	3.1432	11.5181	KCNH6;SLC9A7;HVCN1;SLC6A11;MCOLN1
grp2	Inorganic Cation Transmembrane Transport (GO:0098662)	5/284	0.0266573	0.287405	0	0	3.10892	11.2689	KCNH6;SLC9A7;HVCN1;SLC6A11;MCOLN1
grp2	Response To Unfolded Protein (GO:0006986)	2/44	0.0277909	0.287405	0	0	8.1445	29.1821	HSPA4;HSPA4L
grp2	Positive Regulation Of Innate Immune Response (GO:0045089)	2/45	0.0289732	0.287405	0	0	7.95469	28.1706	POLR3B;IGF2BP1
grp2	Negative Regulation Of Erythrocyte Differentiation (GO:0045647)	1/5	0.0291566	0.287405	0	0	42.4744	150.15	HSPA9
grp2	Glutamate Catabolic Process (GO:0006538)	1/5	0.0291566	0.287405	0	0	42.4744	150.15	GLUD1
grp2	Regulation Of Hepatocyte Proliferation (GO:2000345)	1/5	0.0291566	0.287405	0	0	42.4744	150.15	FBXW7
grp2	Positive Regulation Of Necroptotic Process (GO:0060545)	1/5	0.0291566	0.287405	0	0	42.4744	150.15	IGF2BP1
grp2	Urea Cycle (GO:0000050)	1/5	0.0291566	0.287405	0	0	42.4744	150.15	SLC25A15
grp2	Positive Regulation Of Programmed Necrotic Cell Death (GO:0062100)	1/5	0.0291566	0.287405	0	0	42.4744	150.15	IGF2BP1
grp2	Inclusion Body Assembly (GO:0070841)	1/5	0.0291566	0.287405	0	0	42.4744	150.15	TRIM37
grp2	Insulin Processing (GO:0030070)	1/5	0.0291566	0.287405	0	0	42.4744	150.15	PCSK2
grp2	Nucleoside Triphosphate Biosynthetic Process (GO:0009142)	1/5	0.0291566	0.287405	0	0	42.4744	150.15	AK7
grp2	Regulation Of pre-miRNA Processing (GO:2000631)	1/5	0.0291566	0.287405	0	0	42.4744	150.15	LIN28B
grp2	Contact Inhibition (GO:0060242)	1/5	0.0291566	0.287405	0	0	42.4744	150.15	PAK1
grp2	Positive Regulation Of Autophagy Of Mitochondrion In Response To Mitochondrial Depolarization (GO:1904925)	1/5	0.0291566	0.287405	0	0	42.4744	150.15	HUWE1
grp2	Determination Of Liver Left/Right Asymmetry (GO:0071910)	1/5	0.0291566	0.287405	0	0	42.4744	150.15	ZIC3
grp2	Embryonic Hindlimb Morphogenesis (GO:0035116)	1/5	0.0291566	0.287405	0	0	42.4744	150.15	TBX4
grp2	Regulation Of Protein Ubiquitination (GO:0031396)	3/113	0.0293368	0.287405	0	0	4.68901	16.5471	FBXW7;CUL3;HUWE1
grp2	Protein Monoubiquitination (GO:0006513)	2/47	0.0313971	0.287405	0	0	7.60038	26.3052	HUWE1;TRIM37
grp2	Positive Regulation Of miRNA Metabolic Process (GO:2000630)	2/49	0.0338981	0.287405	0	0	7.27623	24.6256	LIN28B;POU2F1
grp2	Positive Regulation Of Intracellular Estrogen Receptor Signaling Pathway (GO:0033148)	1/6	0.034886	0.287405	0	0	33.9778	114.018	PAK1
grp2	DNA Strand Resection Involved In Replication Fork Processing (GO:0110025)	1/6	0.034886	0.287405	0	0	33.9778	114.018	RAD50
grp2	Gamma-Aminobutyric Acid Transport (GO:0015812)	1/6	0.034886	0.287405	0	0	33.9778	114.018	SLC6A11
grp2	Negative Regulation Of miRNA Processing (GO:1903799)	1/6	0.034886	0.287405	0	0	33.9778	114.018	LIN28B
grp2	Transcription-Dependent Tethering Of RNA Polymerase II Gene DNA At Nuclear Periphery (GO:0000972)	1/6	0.034886	0.287405	0	0	33.9778	114.018	RAE1
grp2	Positive Regulation Of Mitophagy In Response To Mitochondrial Depolarization (GO:0098779)	1/6	0.034886	0.287405	0	0	33.9778	114.018	HUWE1
grp2	Hepatocyte Growth Factor Receptor Signaling Pathway (GO:0048012)	1/6	0.034886	0.287405	0	0	33.9778	114.018	PAK1
grp2	Hindlimb Morphogenesis (GO:0035137)	1/6	0.034886	0.287405	0	0	33.9778	114.018	TBX4
grp2	Histone H4-K12 Acetylation (GO:0043983)	1/6	0.034886	0.287405	0	0	33.9778	114.018	JADE1
grp2	Negative Regulation Of Telomere Capping (GO:1904354)	1/6	0.034886	0.287405	0	0	33.9778	114.018	RAD50
grp2	Regulation Of Osteoclast Development (GO:2001204)	1/6	0.034886	0.287405	0	0	33.9778	114.018	FBXW7
grp2	Meiotic DNA Double-Strand Break Formation (GO:0042138)	1/6	0.034886	0.287405	0	0	33.9778	114.018	MEI4
grp2	Cellular Response To Histamine (GO:0071420)	1/6	0.034886	0.287405	0	0	33.9778	114.018	DIAPH1
grp2	Regulation Of Translational Termination (GO:0006449)	1/6	0.034886	0.287405	0	0	33.9778	114.018	GSPT1
grp2	rDNA Heterochromatin Formation (GO:0000183)	1/6	0.034886	0.287405	0	0	33.9778	114.018	BEND3
grp2	Regulation Of MDA-5 Signaling Pathway (GO:0039533)	1/6	0.034886	0.287405	0	0	33.9778	114.018	TKFC
grp2	Dense Core Granule Cytoskeletal Transport (GO:0099519)	1/6	0.034886	0.287405	0	0	33.9778	114.018	TANC2
grp2	Determination Of Digestive Tract Left/Right Asymmetry (GO:0071907)	1/6	0.034886	0.287405	0	0	33.9778	114.018	ZIC3
grp2	Negative Regulation Of Centriole Replication (GO:0046600)	1/6	0.034886	0.287405	0	0	33.9778	114.018	TRIM37
grp2	Regulation Of Interferon-Beta Production (GO:0032648)	2/50	0.035177	0.287405	0	0	7.12428	23.8476	RNF216;POLR3B
grp2	Amide Biosynthetic Process (GO:0043604)	2/51	0.0364743	0.287405	0	0	6.97854	23.107	SLC25A15;GLUD1
grp2	Cell Cycle G1/S Phase Transition (GO:0044843)	2/52	0.0377899	0.287405	0	0	6.83862	22.4014	CUL3;GSPT1
grp2	Protein Transport (GO:0015031)	5/313	0.0381039	0.287405	0	0	2.81203	9.18814	HSPA9;STX16;MCOLN1;RAB6B;ABCG1
grp2	mRNA Stabilization (GO:0048255)	2/53	0.0391234	0.287405	0	0	6.70419	21.7285	MEIOC;IGF2BP1
grp2	Positive Regulation Of Intracellular Steroid Hormone Receptor Signaling Pathway (GO:0033145)	1/7	0.0405819	0.287405	0	0	28.3134	90.7284	PAK1
grp2	Positive Regulation Of Meiotic Nuclear Division (GO:0045836)	1/7	0.0405819	0.287405	0	0	28.3134	90.7284	PRDM9
grp2	Positive Regulation Of Microtubule Nucleation (GO:0090063)	1/7	0.0405819	0.287405	0	0	28.3134	90.7284	PAK1
grp2	Negative Regulation Of Mitochondrial Fusion (GO:0010637)	1/7	0.0405819	0.287405	0	0	28.3134	90.7284	HUWE1
grp2	N-terminal Peptidyl-Methionine Acetylation (GO:0017196)	1/7	0.0405819	0.287405	0	0	28.3134	90.7284	NAA15
grp2	Glycine Metabolic Process (GO:0006544)	1/7	0.0405819	0.287405	0	0	28.3134	90.7284	GLDC
grp2	Aldehyde Catabolic Process (GO:0046185)	1/7	0.0405819	0.287405	0	0	28.3134	90.7284	PDXP
grp2	Aromatic Compound Catabolic Process (GO:0019439)	1/7	0.0405819	0.287405	0	0	28.3134	90.7284	PDXP
grp2	Nucleolar Chromatin Organization (GO:1990700)	1/7	0.0405819	0.287405	0	0	28.3134	90.7284	BEND3
grp2	Protein Localization To Cytoplasmic Stress Granule (GO:1903608)	1/7	0.0405819	0.287405	0	0	28.3134	90.7284	PAK1
grp2	Protein Ubiquitination (GO:0016567)	6/434	0.0437982	0.287405	0	0	2.435	7.61707	RNF115;FBXW7;CUL3;MKRN1;HUWE1;TRIM37
grp2	Regulation Of Transcription Initiation By RNA Polymerase II (GO:0060260)	2/57	0.0446327	0.287405	0	0	6.21536	19.3254	MED14;PWWP2A
grp2	Chromatin Remodeling (GO:0006338)	4/228	0.0462213	0.287405	0	0	3.07926	9.46661	CECR2;PAK1;PWWP2A;JARID2
grp2	L-arginine Transmembrane Transport (GO:1903826)	1/8	0.0462444	0.287405	0	0	24.2674	74.5935	SLC25A15
grp2	Regulation Of Fertilization (GO:0080154)	1/8	0.0462444	0.287405	0	0	24.2674	74.5935	PRDM9
grp2	Tricarboxylic Acid Metabolic Process (GO:0072350)	1/8	0.0462444	0.287405	0	0	24.2674	74.5935	GLUD1
grp2	Negative Regulation Of Triglyceride Metabolic Process (GO:0090209)	1/8	0.0462444	0.287405	0	0	24.2674	74.5935	FBXW7
grp2	Basic Amino Acid Transmembrane Transport (GO:1990822)	1/8	0.0462444	0.287405	0	0	24.2674	74.5935	SLC25A15
grp2	Cyclooxygenase Pathway (GO:0019371)	1/8	0.0462444	0.287405	0	0	24.2674	74.5935	PTGES3
grp2	Positive Regulation Of Calcium Ion Import Across Plasma Membrane (GO:1905665)	1/8	0.0462444	0.287405	0	0	24.2674	74.5935	PPP3CB
grp2	Negative Regulation Of Cholesterol Storage (GO:0010887)	1/8	0.0462444	0.287405	0	0	24.2674	74.5935	ABCG1
grp2	Regulation Of Type I Interferon Production (GO:0032479)	2/59	0.0474887	0.287405	0	0	5.99667	18.2734	RNF216;CUL3
grp2	Regulation Of Transcription By RNA Polymerase II (GO:0006357)	18/2028	0.051191	0.287405	0	0	1.60048	4.75692	LMO1;POU2F1;PCGF5;KMT2C;JADE1;HMGA1;TCF20;TBX4;KLF8;MED14;PPP3CB;RFX7;ZIC3;NFATC2IP;BEND3;CAMTA1;TRIM37;MCPH1
grp2	Positive Regulation Of Keratinocyte Migration (GO:0051549)	1/9	0.0518738	0.287405	0	0	21.2329	62.8269	EPB41L4B
grp2	Telomere Maintenance Via Recombination (GO:0000722)	1/9	0.0518738	0.287405	0	0	21.2329	62.8269	RAD50
grp2	Transferrin Transport (GO:0033572)	1/9	0.0518738	0.287405	0	0	21.2329	62.8269	MCOLN1
grp2	Homologous Recombination (GO:0035825)	1/9	0.0518738	0.287405	0	0	21.2329	62.8269	RAD50
grp2	Negative Regulation Of Transcription By RNA Polymerase I (GO:0016479)	1/9	0.0518738	0.287405	0	0	21.2329	62.8269	BEND3
grp2	Insulin Metabolic Process (GO:1901142)	1/9	0.0518738	0.287405	0	0	21.2329	62.8269	PCSK2
grp2	Carbohydrate Phosphorylation (GO:0046835)	1/9	0.0518738	0.287405	0	0	21.2329	62.8269	TKFC
grp2	Organic Hydroxy Compound Catabolic Process (GO:1901616)	1/9	0.0518738	0.287405	0	0	21.2329	62.8269	PDXP
grp2	Peptidyl-Amino Acid Modification (GO:0018193)	1/9	0.0518738	0.287405	0	0	21.2329	62.8269	TTLL4
grp2	Protein Localization To Microtubule (GO:0035372)	1/9	0.0518738	0.287405	0	0	21.2329	62.8269	DIAPH1
grp2	Protein Localization To Microtubule Cytoskeleton (GO:0072698)	1/9	0.0518738	0.287405	0	0	21.2329	62.8269	DIAPH1
grp2	Regulation Of Sequestering Of Calcium Ion (GO:0051282)	1/9	0.0518738	0.287405	0	0	21.2329	62.8269	DIAPH1
grp2	Response To Histamine (GO:0034776)	1/9	0.0518738	0.287405	0	0	21.2329	62.8269	DIAPH1
grp2	Dicarboxylic Acid Biosynthetic Process (GO:0043650)	1/9	0.0518738	0.287405	0	0	21.2329	62.8269	GLUD1
grp2	Serine Family Amino Acid Catabolic Process (GO:0009071)	1/9	0.0518738	0.287405	0	0	21.2329	62.8269	GLDC
grp2	Positive Regulation Of Establishment Of Protein Localization To Telomere (GO:1904851)	1/9	0.0518738	0.287405	0	0	21.2329	62.8269	CCT6A
grp2	Cell Junction Organization (GO:0034330)	2/62	0.0518943	0.287405	0	0	5.69598	16.8518	CTNND2;SNCG
grp2	Protein-Containing Complex Disassembly (GO:0032984)	2/62	0.0518943	0.287405	0	0	5.69598	16.8518	ETF1;GSPT1
grp2	Positive Regulation Of Transferase Activity (GO:0051347)	3/143	0.0527492	0.287405	0	0	3.67863	10.8233	RAD50;FBXW7;PTGES3
grp2	G1/S Transition Of Mitotic Cell Cycle (GO:0000082)	2/63	0.0533942	0.287405	0	0	5.60232	16.4151	CUL3;GSPT1
grp2	Telomere Organization (GO:0032200)	2/63	0.0533942	0.287405	0	0	5.60232	16.4151	RAD50;PTGES3
grp2	Positive Regulation Of DNA Biosynthetic Process (GO:2000573)	2/65	0.0564398	0.287405	0	0	5.42392	15.5915	CCT6A;PTGES3
grp2	CRD-mediated mRNA Stabilization (GO:0070934)	1/10	0.0574703	0.287405	0	0	18.8727	53.9098	IGF2BP1
grp2	Regulation Of Establishment Of Protein Localization To Telomere (GO:0070203)	1/10	0.0574703	0.287405	0	0	18.8727	53.9098	CCT6A
grp2	Regulation Of Gene Expression By Genomic Imprinting (GO:0006349)	1/10	0.0574703	0.287405	0	0	18.8727	53.9098	PCGF5
grp2	Positive Regulation Of Protein Depolymerization (GO:1901881)	1/10	0.0574703	0.287405	0	0	18.8727	53.9098	PDXP
grp2	Positive Regulation Of Protein Localization To Cajal Body (GO:1904871)	1/10	0.0574703	0.287405	0	0	18.8727	53.9098	CCT6A
grp2	Regulation Of Microtubule Nucleation (GO:0010968)	1/10	0.0574703	0.287405	0	0	18.8727	53.9098	PAK1
grp2	Nucleoside Triphosphate Metabolic Process (GO:0009141)	1/10	0.0574703	0.287405	0	0	18.8727	53.9098	AK7
grp2	calcineurin-NFAT Signaling Cascade (GO:0033173)	1/10	0.0574703	0.287405	0	0	18.8727	53.9098	PPP3CB
grp2	Regulation Of Protein Localization To Cajal Body (GO:1904869)	1/10	0.0574703	0.287405	0	0	18.8727	53.9098	CCT6A
grp2	miRNA Catabolic Process (GO:0010587)	1/10	0.0574703	0.287405	0	0	18.8727	53.9098	LIN28B
grp2	Positive Regulation Of Actin Filament Depolymerization (GO:0030836)	1/10	0.0574703	0.287405	0	0	18.8727	53.9098	PDXP
grp2	Regulation Of Calcium Ion Import Across Plasma Membrane (GO:1905664)	1/10	0.0574703	0.287405	0	0	18.8727	53.9098	PPP3CB
grp2	Positive Regulation Of Epidermal Growth Factor-Activated Receptor Activity (GO:0045741)	1/10	0.0574703	0.287405	0	0	18.8727	53.9098	FBXW7
grp2	Negative Regulation Of Centrosome Duplication (GO:0010826)	1/10	0.0574703	0.287405	0	0	18.8727	53.9098	TRIM37
grp2	Telomere Maintenance (GO:0000723)	2/68	0.0611192	0.287405	0	0	5.17659	14.4682	RAD50;PTGES3
grp2	Positive Regulation Of Metaphase/Anaphase Transition Of Cell Cycle (GO:1902101)	1/11	0.063034	0.287405	0	0	16.9846	46.9469	CUL3
grp2	Positive Regulation Of Mitotic Metaphase/Anaphase Transition (GO:0045842)	1/11	0.063034	0.287405	0	0	16.9846	46.9469	CUL3
grp2	Glutamine Family Amino Acid Biosynthetic Process (GO:0009084)	1/11	0.063034	0.287405	0	0	16.9846	46.9469	GLUD1
grp2	Glycerol Metabolic Process (GO:0006071)	1/11	0.063034	0.287405	0	0	16.9846	46.9469	TKFC
grp2	Negative Regulation Of Nuclear-Transcribed mRNA Catabolic Process, Deadenylation-Dependent Decay (GO:1900152)	1/11	0.063034	0.287405	0	0	16.9846	46.9469	IGF2BP1
grp2	Regulation Of Keratinocyte Migration (GO:0051547)	1/11	0.063034	0.287405	0	0	16.9846	46.9469	EPB41L4B
grp2	Positive Regulation Of Protein Localization To Chromosome, Telomeric Region (GO:1904816)	1/11	0.063034	0.287405	0	0	16.9846	46.9469	CCT6A
grp2	Regulation Of Mitochondrial Fusion (GO:0010635)	1/11	0.063034	0.287405	0	0	16.9846	46.9469	HUWE1
grp2	Nucleoside Phosphate Biosynthetic Process (GO:1901293)	1/11	0.063034	0.287405	0	0	16.9846	46.9469	AK7
grp2	Calcineurin-Mediated Signaling (GO:0097720)	1/11	0.063034	0.287405	0	0	16.9846	46.9469	PPP3CB
grp2	Melanocyte Differentiation (GO:0030318)	1/11	0.063034	0.287405	0	0	16.9846	46.9469	MREG
grp2	Protein Polyglutamylation (GO:0018095)	1/11	0.063034	0.287405	0	0	16.9846	46.9469	TTLL4
grp2	Phospholipid Efflux (GO:0033700)	1/11	0.063034	0.287405	0	0	16.9846	46.9469	ABCG1
grp2	Regulation Of Actin Filament Depolymerization (GO:0030834)	1/11	0.063034	0.287405	0	0	16.9846	46.9469	PDXP
grp2	Dosage Compensation By Inactivation Of X Chromosome (GO:0009048)	1/11	0.063034	0.287405	0	0	16.9846	46.9469	PCGF5
grp2	Double-Strand Break Repair Via Break-Induced Replication (GO:0000727)	1/11	0.063034	0.287405	0	0	16.9846	46.9469	MCMDC2
grp2	Skeletal Muscle Fiber Development (GO:0048741)	1/11	0.063034	0.287405	0	0	16.9846	46.9469	PPP3CB
grp2	Positive Regulation Of Protein Localization To Nucleus (GO:1900182)	2/72	0.0675561	0.287979	0	0	4.8798	13.1501	CCT6A;PPP3CB
grp2	DNA Strand Elongation (GO:0022616)	1/12	0.0685651	0.287979	0	0	15.4398	41.3782	RAD50
grp2	Negative Regulation Of Macrophage Derived Foam Cell Differentiation (GO:0010745)	1/12	0.0685651	0.287979	0	0	15.4398	41.3782	ABCG1
grp2	Positive Regulation Of Protein Localization To Cell Surface (GO:2000010)	1/12	0.0685651	0.287979	0	0	15.4398	41.3782	RIC3
grp2	Negative Regulation Of Voltage-Gated Calcium Channel Activity (GO:1901386)	1/12	0.0685651	0.287979	0	0	15.4398	41.3782	PPP3CB
grp2	Aspartate Family Amino Acid Metabolic Process (GO:0009066)	1/12	0.0685651	0.287979	0	0	15.4398	41.3782	NAT8L
grp2	Positive Regulation Of Voltage-Gated Calcium Channel Activity (GO:1901387)	1/12	0.0685651	0.287979	0	0	15.4398	41.3782	PPP3CB
grp2	pre-miRNA Processing (GO:0031054)	1/12	0.0685651	0.287979	0	0	15.4398	41.3782	LIN28B
grp2	Organophosphate Catabolic Process (GO:0046434)	1/12	0.0685651	0.287979	0	0	15.4398	41.3782	PDXP
grp2	Phospholipid Homeostasis (GO:0055091)	1/12	0.0685651	0.287979	0	0	15.4398	41.3782	ABCG1
grp2	Regulation Of mRNA Stability (GO:0043488)	2/74	0.0708554	0.287979	0	0	4.74377	12.5573	MEIOC;IGF2BP1
grp2	Positive Regulation Of Insulin Secretion Involved In Cellular Response To Glucose Stimulus (GO:0035774)	1/13	0.0740639	0.287979	0	0	14.1524	36.8363	PPP3CB
grp2	N-terminal Protein Amino Acid Modification (GO:0031365)	1/13	0.0740639	0.287979	0	0	14.1524	36.8363	NAA15
grp2	Glutamine Metabolic Process (GO:0006541)	1/13	0.0740639	0.287979	0	0	14.1524	36.8363	GLUD1
grp2	Amyloid Precursor Protein Catabolic Process (GO:0042987)	1/13	0.0740639	0.287979	0	0	14.1524	36.8363	ABCG1
grp2	Outer Mitochondrial Membrane Organization (GO:0007008)	1/13	0.0740639	0.287979	0	0	14.1524	36.8363	HSPA4
grp2	Protein Import Into Peroxisome Matrix (GO:0016558)	1/13	0.0740639	0.287979	0	0	14.1524	36.8363	TRIM37
grp2	Protein Insertion Into Mitochondrial Outer Membrane (GO:0045040)	1/13	0.0740639	0.287979	0	0	14.1524	36.8363	HSPA4
grp2	Peptidyl-Methionine Modification (GO:0018206)	1/13	0.0740639	0.287979	0	0	14.1524	36.8363	NAA15
grp2	ncRNA Transcription (GO:0098781)	1/13	0.0740639	0.287979	0	0	14.1524	36.8363	BTBD18
grp2	Positive Regulation Of Protein Secretion (GO:0050714)	2/76	0.0742064	0.287979	0	0	4.6151	12.0034	GLUD1;ABCG1
grp2	Actomyosin Structure Organization (GO:0031032)	2/77	0.0759007	0.287979	0	0	4.55333	11.74	EPB41L4B;CUL3
grp2	Regulation Of Innate Immune Response (GO:0045088)	2/78	0.0776074	0.287979	0	0	4.49319	11.485	TKFC;POLR3B
grp2	Regulation Of Cholesterol Storage (GO:0010885)	1/14	0.0795304	0.287979	0	0	13.0631	33.0708	ABCG1
grp2	Stress Fiber Assembly (GO:0043149)	1/14	0.0795304	0.287979	0	0	13.0631	33.0708	CUL3
grp2	Telomere Capping (GO:0016233)	1/14	0.0795304	0.287979	0	0	13.0631	33.0708	RAD50
grp2	T Cell Proliferation (GO:0042098)	1/14	0.0795304	0.287979	0	0	13.0631	33.0708	PPP3CB
grp2	Positive Regulation Of Telomerase RNA Localization To Cajal Body (GO:1904874)	1/14	0.0795304	0.287979	0	0	13.0631	33.0708	CCT6A
grp2	Positive Regulation Of Type I Interferon-Mediated Signaling Pathway (GO:0060340)	1/14	0.0795304	0.287979	0	0	13.0631	33.0708	IGF2BP1
grp2	Prostanoid Biosynthetic Process (GO:0046457)	1/14	0.0795304	0.287979	0	0	13.0631	33.0708	PTGES3
grp2	Pancreas Development (GO:0031016)	1/14	0.0795304	0.287979	0	0	13.0631	33.0708	ZIC3
grp2	Cellular Response To ATP (GO:0071318)	1/14	0.0795304	0.287979	0	0	13.0631	33.0708	PDXP
grp2	Regulation Of Transposition (GO:0010528)	1/14	0.0795304	0.287979	0	0	13.0631	33.0708	BTBD18
grp2	Mitotic Recombination (GO:0006312)	1/14	0.0795304	0.287979	0	0	13.0631	33.0708	RAD50
grp2	Myotube Cell Development (GO:0014904)	1/14	0.0795304	0.287979	0	0	13.0631	33.0708	PPP3CB
grp2	Contractile Actin Filament Bundle Assembly (GO:0030038)	1/14	0.0795304	0.287979	0	0	13.0631	33.0708	CUL3
grp2	Positive Regulation Of Cytoplasmic Translation (GO:2000767)	1/14	0.0795304	0.287979	0	0	13.0631	33.0708	IGF2BP1
grp2	Regulation Of Cytokinesis (GO:0032465)	2/80	0.0810568	0.287979	0	0	4.37754	10.999	CUL3;PDXP
grp2	Wound Healing (GO:0042060)	2/80	0.0810568	0.287979	0	0	4.37754	10.999	EPB41L4B;PAK1
grp2	Sodium Ion Transmembrane Transport (GO:0035725)	2/82	0.084553	0.287979	0	0	4.26767	10.5428	SLC9A7;SLC6A11
grp2	Regulation Of Cholesterol Biosynthetic Process (GO:0045540)	1/15	0.084965	0.287979	0	0	12.1294	29.9053	ABCG1
grp2	DNA Alkylation (GO:0006305)	1/15	0.084965	0.287979	0	0	12.1294	29.9053	BEND3
grp2	DNA Double-Strand Break Processing (GO:0000729)	1/15	0.084965	0.287979	0	0	12.1294	29.9053	RAD50
grp2	N-terminal Protein Amino Acid Acetylation (GO:0006474)	1/15	0.084965	0.287979	0	0	12.1294	29.9053	NAA15
grp2	Positive Regulation Of Mitotic Sister Chromatid Separation (GO:1901970)	1/15	0.084965	0.287979	0	0	12.1294	29.9053	CUL3
grp2	Glutamine Family Amino Acid Catabolic Process (GO:0009065)	1/15	0.084965	0.287979	0	0	12.1294	29.9053	GLUD1
grp2	High-Density Lipoprotein Particle Remodeling (GO:0034375)	1/15	0.084965	0.287979	0	0	12.1294	29.9053	ABCG1
grp2	Histone H4-K5 Acetylation (GO:0043981)	1/15	0.084965	0.287979	0	0	12.1294	29.9053	JADE1
grp2	Histone H4-K8 Acetylation (GO:0043982)	1/15	0.084965	0.287979	0	0	12.1294	29.9053	JADE1
grp2	Negative Regulation Of Telomere Maintenance (GO:0032205)	1/15	0.084965	0.287979	0	0	12.1294	29.9053	RAD50
grp2	Intracellular Sterol Transport (GO:0032366)	1/15	0.084965	0.287979	0	0	12.1294	29.9053	ABCG1
grp2	Oogenesis (GO:0048477)	1/15	0.084965	0.287979	0	0	12.1294	29.9053	MEI4
grp2	Melanosome Transport (GO:0032402)	1/15	0.084965	0.287979	0	0	12.1294	29.9053	MREG
grp2	Membrane Repolarization During Action Potential (GO:0086011)	1/15	0.084965	0.287979	0	0	12.1294	29.9053	KCNH6
grp2	miRNA Metabolic Process (GO:0010586)	1/15	0.084965	0.287979	0	0	12.1294	29.9053	LIN28B
grp2	Pigment Granule Transport (GO:0051904)	1/15	0.084965	0.287979	0	0	12.1294	29.9053	MREG
grp2	Cellular Response To Zinc Ion (GO:0071294)	1/15	0.084965	0.287979	0	0	12.1294	29.9053	HVCN1
grp2	Dendritic Spine Morphogenesis (GO:0060997)	1/15	0.084965	0.287979	0	0	12.1294	29.9053	CTNND2
grp2	Positive Regulation Of Protein Localization (GO:1903829)	2/85	0.0898816	0.290847	0	0	4.1128	9.9088	RIC3;PPP3CB
grp2	Establishment Of Melanosome Localization (GO:0032401)	1/16	0.0903677	0.290847	0	0	11.3202	27.2123	MREG
grp2	Synaptic Transmission, Cholinergic (GO:0007271)	1/16	0.0903677	0.290847	0	0	11.3202	27.2123	RIC3
grp2	Vasculature Development (GO:0001944)	1/16	0.0903677	0.290847	0	0	11.3202	27.2123	FBXW7
grp2	Negative Regulation Of Viral-Induced Cytoplasmic Pattern Recognition Receptor Signaling Pathway (GO:0039532)	1/16	0.0903677	0.290847	0	0	11.3202	27.2123	TKFC
grp2	Intracellular Cholesterol Transport (GO:0032367)	1/16	0.0903677	0.290847	0	0	11.3202	27.2123	ABCG1
grp2	Apoptotic Nuclear Changes (GO:0030262)	1/16	0.0903677	0.290847	0	0	11.3202	27.2123	CECR2
grp2	Protein Targeting To Peroxisome (GO:0006625)	1/16	0.0903677	0.290847	0	0	11.3202	27.2123	TRIM37
grp2	Regulation Of Triglyceride Biosynthetic Process (GO:0010866)	1/16	0.0903677	0.290847	0	0	11.3202	27.2123	FBXW7
grp2	Reticulophagy (GO:0061709)	1/16	0.0903677	0.290847	0	0	11.3202	27.2123	RETREG1
grp2	Dicarboxylic Acid Catabolic Process (GO:0043649)	1/16	0.0903677	0.290847	0	0	11.3202	27.2123	GLUD1
grp2	Reverse Cholesterol Transport (GO:0043691)	1/16	0.0903677	0.290847	0	0	11.3202	27.2123	ABCG1
grp2	Regulation Of Insulin Secretion (GO:0050796)	2/87	0.0934881	0.29571	0	0	4.01562	9.5167	GLUD1;PPP3CB
grp2	Phosphate-Containing Compound Metabolic Process (GO:0006796)	3/184	0.0953123	0.29571	0	0	2.83944	6.67438	PPP3CB;PAK1;PDXP
grp2	Facultative Heterochromatin Formation (GO:0140718)	1/17	0.0957389	0.29571	0	0	10.6122	24.8976	BEND3
grp2	Prostaglandin Biosynthetic Process (GO:0001516)	1/17	0.0957389	0.29571	0	0	10.6122	24.8976	PTGES3
grp2	Peroxisomal Membrane Transport (GO:0015919)	1/17	0.0957389	0.29571	0	0	10.6122	24.8976	TRIM37
grp2	Regulation Of Telomerase RNA Localization To Cajal Body (GO:1904872)	1/17	0.0957389	0.29571	0	0	10.6122	24.8976	CCT6A
grp2	Positive Regulation Of Amyloid-Beta Formation (GO:1902004)	1/17	0.0957389	0.29571	0	0	10.6122	24.8976	ABCG1
grp2	ncRNA Metabolic Process (GO:0034660)	1/17	0.0957389	0.29571	0	0	10.6122	24.8976	BTBD18
grp2	Negative Regulation Of Rho Protein Signal Transduction (GO:0035024)	1/17	0.0957389	0.29571	0	0	10.6122	24.8976	CUL3
grp2	Positive Regulation Of Cell Cycle Phase Transition (GO:1901989)	1/17	0.0957389	0.29571	0	0	10.6122	24.8976	CUL3
grp2	Regulation Of Defense Response To Virus (GO:0050688)	1/18	0.101079	0.297532	0	0	9.98743	22.8898	RNF216
grp2	Negative Regulation Of Lipid Storage (GO:0010888)	1/18	0.101079	0.297532	0	0	9.98743	22.8898	ABCG1
grp2	Nucleosome Disassembly (GO:0006337)	1/18	0.101079	0.297532	0	0	9.98743	22.8898	HMGA1
grp2	Melanosome Assembly (GO:1903232)	1/18	0.101079	0.297532	0	0	9.98743	22.8898	AP1S3
grp2	Melanosome Localization (GO:0032400)	1/18	0.101079	0.297532	0	0	9.98743	22.8898	MREG
grp2	Membrane Repolarization (GO:0086009)	1/18	0.101079	0.297532	0	0	9.98743	22.8898	KCNH6
grp2	Regulation Of Ventricular Cardiac Muscle Cell Membrane Repolarization (GO:0060307)	1/18	0.101079	0.297532	0	0	9.98743	22.8898	KCNH6
grp2	Negative Regulation Of ERBB Signaling Pathway (GO:1901185)	1/18	0.101079	0.297532	0	0	9.98743	22.8898	RNF115
grp2	Positive Regulation Of Establishment Of Protein Localization (GO:1904951)	1/18	0.101079	0.297532	0	0	9.98743	22.8898	CCT6A
grp2	Organelle Organization (GO:0006996)	5/418	0.101622	0.297532	0	0	2.08586	4.7693	DIAPH1;CECR2;MREG;MCOLN1;RAB6B
[truncated: 6,235 more rows]
