# Supplementary material for: NR2F2 regulation of interstitial cell fate in the embryonic mouse testis and its impact on differences of sex development
Source: Nat Commun. 2025 Apr 29;16:3987. doi: 10.1038/s41467-025-59183-6 (PMC12038043; doi:10.1038/s41467-025-59183-6)
Supplement: Supplementary file 7 — Supplementary Data 5 [file 41467_2025_59183_MOESM7_ESM.xlsx]

## Sheet: NR2F2 merged significant peaks
peak range	genomic context, specific to closest gene	closest gene (distance in bp and gene(s))
chr1:3671843-3672142	TSSproximal	345	Xkr4
chr1:4492484-4492783	genebody	4571	Sox17
chr1:4496946-4497245	genebody	109	Sox17
chr1:4689090-4689389	intergenic	96337	Mrpl15
chr1:4807463-4807762	TSSproximal	131	Lypla1
chr1:4857470-4857769	TSSproximal	0	Tcea1
chr1:6214380-6214679	TSSproximal	0	Rb1cc1
chr1:7088382-7088681	TSSproximal	239	Pcmtd1
chr1:7398173-7398472	intergenic	309253	Pcmtd1
chr1:9649223-9649522	intergenic	18131	2610203C22Rik
chr1:9699837-9700136	genebody	73	Mybl1
chr1:9700563-9700862	TSSproximal	354	Mybl1
chr1:9797784-9798083	TSSproximal	47	Sgk3
chr1:9943908-9944207	TSSproximal	0	Snhg6
chr1:9967714-9968013	TSSproximal	229	Tcf24
chr1:10037932-10038231	TSSproximal	0	Cops5,Cspp1
chr1:10233199-10233498	TSSproximal	529	Arfgef1
chr1:10993777-10994076	genebody	312	Prex2
chr1:11414128-11414427	genebody	23	A830018L16Rik
chr1:12292647-12292946	intergenic	133040	Mir6341
chr1:12844683-12844982	genebody	126138	Sulf1
chr1:12977103-12977402	genebody	13733	Slco5a1
chr1:12992483-12992782	upstream	1348	Slco5a1
chr1:13372545-13372844	TSSproximal	116	Ncoa2
chr1:13374389-13374688	TSSproximal	306	Ncoa2
chr1:13588994-13589293	genebody	617	Tram1
chr1:13660301-13660600	TSSproximal	0	Lactb2
chr1:14309796-14310095	genebody	104	Eya1
chr1:14795140-14795439	intergenic	39174	Msc
chr1:15644680-15644979	intergenic	160667	Terf1
chr1:15805706-15806005	genebody	60	Terf1
chr1:16104711-16105010	TSSproximal	278	Rpl7
chr1:16619058-16619357	TSSproximal	0	Ube2w
chr1:16656747-16657046	TSSproximal	0	Eloc
chr1:16665358-16665657	genebody	167	Tmem70
chr1:20951687-20951986	genebody	61	Efhc1
chr1:21079399-21079698	TSSproximal	174	Tram2
chr1:21166259-21166558	intergenic	52017	Tmem14a
chr1:21239820-21240119	TSSproximal	466	Gsta3
chr1:23256809-23257108	intergenic	15161	Mir30a
chr1:24005452-24005751	TSSproximal	0	Sdhaf4
chr1:24099904-24100203	genebody	138	Fam135a
chr1:24678536-24678835	TSSproximal	0	Lmbrd1
chr1:30949858-30950157	TSSproximal	103	Ptp4a1
chr1:32172424-32172723	TSSproximal	83	Khdrbs2
chr1:33814111-33814410	genebody	185	Zfp451
chr1:34011123-34011422	TSSproximal	403	Dst
chr1:34020378-34020677	genebody	8553	Dst
chr1:34127861-34128160	intergenic	10502	Mir6896
chr1:34236244-34236543	genebody	75914	Dst
chr1:34439390-34439689	TSSproximal	0	Ccdc115
chr1:34842379-34842678	genebody	372	Fam168b
chr1:35875443-35875742	intergenic	192658	Hs6st1
chr1:35926751-35927050	intergenic	141350	Hs6st1
chr1:36129264-36129563	intergenic	14750	Mir6897
chr1:36244034-36244333	TSSproximal	0	Uggt1
chr1:36368419-36368718	genebody	463	Kansl3
chr1:36369075-36369374	TSSproximal	0	Kansl3
chr1:36511868-36512167	TSSproximal	0	Cnnm3
chr1:36547085-36547384	TSSproximal	0	Ankrd39
chr1:36588719-36589018	genebody	4314	Fam178b
chr1:36683001-36683300	TSSproximal	0	Fam178b
chr1:36691166-36691465	TSSproximal	22	Cox5b
chr1:36709728-36710027	TSSproximal	0	Actr1b
chr1:36822337-36822636	intergenic	43353	Zap70
chr1:36939384-36939683	TSSproximal	0	Tmem131
chr1:37300047-37300346	genebody	209	Inpp4a
chr1:37429761-37430060	genebody	43	Coa5
chr1:37541093-37541392	TSSproximal	77	Mgat4a
chr1:38440136-38440435	genebody	186809	Aff3
chr1:38626497-38626796	genebody	448	Aff3
chr1:38627680-38627979	TSSproximal	436	Aff3
chr1:38757963-38758262	intergenic	62953	Lonrf2
chr1:38766750-38767049	intergenic	54166	Lonrf2
chr1:38835701-38836000	intergenic	14486	Lonrf2
chr1:38987410-38987709	TSSproximal	105	Pdcl3
chr1:39192793-39193092	upstream	1180	Npas2
chr1:39347573-39347872	intergenic	19979	Rpl31
chr1:39368124-39368423	genebody	273	Rpl31
chr1:39613070-39613369	intergenic	35723	Rnf149
chr1:39859242-39859541	intergenic	11912	1700066B17Rik
chr1:40266535-40266834	TSSproximal	0	Il1r1
chr1:40790210-40790509	genebody	148	Mfsd9
chr1:42851307-42851606	genebody	74	Mrps9
chr1:43098368-43098667	TSSproximal	0	Tgfbrap1
chr1:43136625-43136924	genebody	27037	Fhl2
chr1:43196388-43196687	genebody	74	Fhl2
chr1:43218520-43218819	intergenic	21759	Fhl2
chr1:43337372-43337671	intergenic	108080	Nck2
chr1:43827269-43827568	genebody	140	Uxs1
chr1:44101996-44102295	genebody	93	Tex30
chr1:44118444-44118743	genebody	30	Poglut2
chr1:44119989-44120288	genebody	21	Bivm
chr1:44147908-44148207	genebody	164	Ercc5
chr1:44552223-44552522	genebody	552	Gulp1
chr1:44580619-44580918	genebody	28948	Gulp1
chr1:45541985-45542284	intergenic	38703	Col5a2
chr1:45795193-45795492	TSSproximal	9	Wdr75
chr1:45905191-45905490	intergenic	20104	Slc40a1
chr1:46066849-46067148	genebody	111	Dnah7b
chr1:46830079-46830378	genebody	23131	Slc39a10
chr1:46852650-46852949	genebody	560	Slc39a10
chr1:46853330-46853629	TSSproximal	0	Slc39a10
chr1:47096987-47097286	intergenic	243478	Slc39a10
chr1:50795313-50795612	intergenic	131911	Tmeff2
chr1:51879454-51879753	genebody	36225	Myo1b
chr1:51904807-51905106	genebody	10872	Myo1b
chr1:51915499-51915798	genebody	180	Myo1b
chr1:52113519-52113818	upstream	5620	Stat1
chr1:52119182-52119481	TSSproximal	0	Stat1
chr1:52232359-52232658	genebody	574	Gls
chr1:52233423-52233722	TSSproximal	191	Gls
chr1:52500735-52501034	TSSproximal	287	Nab1
chr1:52765418-52765717	intergenic	38100	Mfsd6
chr1:52817530-52817829	TSSproximal	0	Inpp1
chr1:52844945-52845244	TSSproximal	0	Hibch
chr1:52952430-52952729	genebody	111	1700019D03Rik
chr1:53352455-53352754	TSSproximal	0	Asnsd1
chr1:54250485-54250784	TSSproximal	0	Ccdc150
chr1:54925638-54925937	genebody	450	Ankrd44
chr1:55027062-55027361	genebody	117	Sf3b1
chr1:55052768-55053067	TSSproximal	0	Coq10b
chr1:55087421-55087720	genebody	212	Hspd1
chr1:55087930-55088229	TSSproximal	0	Hspd1,Hspe1
chr1:55130879-55131178	TSSproximal	67	Mob4
chr1:55131549-55131848	genebody	304	Mob4
chr1:55237040-55237339	TSSproximal	0	Mars2
chr1:55406019-55406318	genebody	73	Plcl1
chr1:55523969-55524268	intergenic	78906	Gm6644
chr1:56089549-56089848	intergenic	70571	1700003I22Rik
chr1:57296241-57296540	intergenic	81004	4930558J18Rik
chr1:57377797-57378096	genebody	177	1700066M21Rik
chr1:57406532-57406831	TSSproximal	0	Maip1,Tyw5
chr1:57775500-57775799	genebody	639	Spats2l
chr1:57996016-57996315	genebody	42	Sgo2a
chr1:58303718-58304017	genebody	25392	Aox2
chr1:58392856-58393155	TSSproximal	0	Bzw1
chr1:58423498-58423797	genebody	291	Clk1
chr1:58445212-58445511	TSSproximal	0	Ppil3
chr1:58463961-58464260	intergenic	16327	Nif3l1
chr1:58586301-58586600	TSSproximal	0	Fam126b,Ndufb3
chr1:58711518-58711817	upstream	27	Cflar
chr1:58754497-58754796	genebody	23945	Cflar
chr1:58957992-58958291	genebody	15191	Trak2
chr1:58961275-58961574	genebody	11908	Trak2
chr1:59119848-59120147	TSSproximal	0	Tmem237
chr1:59256791-59257090	TSSproximal	0	Cdk15
chr1:59270411-59270710	genebody	13504	Cdk15
chr1:59376194-59376493	intergenic	105654	Fzd7
chr1:59394610-59394909	intergenic	87238	Fzd7
chr1:59483947-59484246	genebody	1800	Fzd7
chr1:59516102-59516401	TSSproximal	0	Gm973
chr1:59670879-59671178	TSSproximal	45	Sumo1
chr1:59684946-59685245	TSSproximal	0	Nop58
chr1:59763052-59763351	TSSproximal	928	Bmpr2
chr1:60098224-60098523	TSSproximal	0	Carf,Wdr12
chr1:60180239-60180538	TSSproximal	61	Nbeal1
chr1:60343314-60343613	genebody	14	Cyp20a1
chr1:60409180-60409479	TSSproximal	140	Abi2
chr1:60735071-60735370	intergenic	11018	Cd28
chr1:61140368-61140667	intergenic	162454	Icos
chr1:61417697-61417996	intergenic	39265	9530026F06Rik
chr1:61639160-61639459	genebody	336	Pard3b
chr1:62343725-62344024	intergenic	359293	Nrp2
chr1:62591652-62591951	intergenic	111366	Nrp2
chr1:62777584-62777883	intergenic	16849	4930487H11Rik
chr1:62795723-62796022	TSSproximal	991	4930487H11Rik
chr1:62821573-62821872	intergenic	26841	4930487H11Rik
chr1:62874380-62874679	intergenic	79648	4930487H11Rik
chr1:62964306-62964605	intergenic	149662	Ino80d
chr1:63176824-63177123	TSSproximal	0	Eef1b2
chr1:63226946-63227245	intergenic	12665	Gpr1
chr1:63248429-63248728	genebody	24541	Zdbf2
chr1:63715478-63715777	genebody	14541	Mdh1b
chr1:63903222-63903521	intergenic	61206	Gm13749
chr1:64088284-64088583	genebody	32806	Klf7
chr1:64122027-64122326	TSSproximal	638	Klf7
chr1:64617285-64617584	TSSproximal	117	Mettl21a
chr1:64649778-64650077	intergenic	32610	Mettl21a
chr1:64737998-64738297	TSSproximal	248	Fzd5
chr1:64956505-64956804	genebody	20	Plekhm3
chr1:65178873-65179172	TSSproximal	0	Idh1
chr1:66468401-66468700	TSSproximal	0	Unc80
chr1:66862740-66863039	genebody	270	Acadl
chr1:67038552-67038851	TSSproximal	0	Lancl1
chr1:69107502-69107801	genebody	258	Erbb4
chr1:71102574-71102873	genebody	99	Bard1
chr1:71407703-71408002	genebody	6908	Abca12
chr1:71557069-71557368	TSSproximal	0	Atic
chr1:71652866-71653165	genebody	69	Fn1
chr1:72211764-72212063	genebody	244	Mreg
chr1:72243940-72244239	intergenic	31633	Mreg
chr1:72254763-72255062	intergenic	29252	Pecr
chr1:72536949-72537248	TSSproximal	385	Marchf4
chr1:72582990-72583289	TSSproximal	0	Smarcal1
chr1:72711139-72711438	TSSproximal	0	Rpl37a
chr1:72946318-72946617	intergenic	69282	Tnp1
chr1:73299022-73299321	intergenic	99647	D530049I02Rik
chr1:73541315-73541614	intergenic	133746	Pinc
chr1:73556922-73557221	intergenic	149353	Pinc
chr1:73672271-73672570	intergenic	183005	Mir6351
chr1:73743873-73744172	intergenic	111403	Mir6351
chr1:73758733-73759032	intergenic	96543	Mir6351
chr1:73793188-73793487	intergenic	62088	Mir6351
chr1:73799105-73799404	intergenic	56171	Mir6351
chr1:73824413-73824712	intergenic	30863	Mir6351
chr1:74009606-74009905	genebody	114542	Tns1
chr1:74068296-74068595	genebody	55852	Tns1
chr1:74197853-74198152	upstream	3222	Cxcr1
chr1:74236626-74236925	genebody	76	Arpc2
chr1:74284344-74284643	genebody	95	Aamp
chr1:74295781-74296080	genebody	8256	Tmbim1
chr1:74303914-74304213	genebody	123	Tmbim1
chr1:74397426-74397725	intergenic	3116	Mir26b
chr1:74506194-74506493	genebody	134	Cnot9
chr1:74587738-74588037	TSSproximal	0	Zfp142
chr1:74661694-74661993	TSSproximal	0	Ttll4
chr1:74713082-74713381	TSSproximal	154	Cyp27a1
chr1:74750867-74751166	upstream	1912	Prkag3
chr1:74806347-74806646	intergenic	14328	Wnt10a
chr1:74807630-74807929	intergenic	15611	Wnt10a
chr1:74816782-74817081	intergenic	24763	Wnt10a
chr1:75125001-75125300	TSSproximal	0	Nhej1
chr1:75168764-75169063	genebody	29	Zfand2b
chr1:75180092-75180391	genebody	1	Abcb6
chr1:75229488-75229787	upstream	2306	A630095N17Rik
chr1:75236663-75236962	TSSproximal	0	Dnajb2
chr1:75317144-75317443	TSSproximal	127	Dnpep
chr1:75458414-75458713	genebody	7904	Asic4
chr1:75479273-75479572	TSSproximal	0	Chpf,Tmem198
chr1:75516962-75517261	upstream	4268	Stk11ip
chr1:75559269-75559568	genebody	13003	Slc4a3
chr1:75662747-75663046	intergenic	116481	Slc4a3
chr1:76039047-76039346	intergenic	449787	Gm17751
chr1:76489915-76490214	genebody	782	Gm17751
chr1:76529547-76529846	intergenic	19987	Mir6343
chr1:76736312-76736611	intergenic	226752	Mir6343
chr1:77515387-77515686	TSSproximal	299	Epha4
chr1:78657582-78657881	TSSproximal	0	Acsl3,Utp14b
chr1:80018806-80019105	intergenic	160141	Serpine2
chr1:80340925-80341224	TSSproximal	235	Cul3
chr1:80656403-80656702	genebody	8650	Dock10
chr1:80758642-80758941	TSSproximal	89	Dock10
chr1:80854493-80854792	intergenic	95940	Dock10
chr1:82195619-82195918	intergenic	63703	Mir6344
chr1:82316489-82316788	TSSproximal	0	Rhbdd1
chr1:82544719-82545018	genebody	41831	Col4a4
chr1:82554891-82555190	genebody	31659	Col4a4
chr1:82596992-82597291	genebody	10071	Col4a3
chr1:82725132-82725431	genebody	242	Mff
chr1:82839725-82840024	genebody	265	Agfg1
chr1:84284263-84284562	genebody	83	Pid1
chr1:84417744-84418043	intergenic	133099	Pid1
chr1:84696044-84696343	TSSproximal	0	Dner
chr1:84839385-84839684	TSSproximal	81	Trip12
chr1:85794095-85794394	genebody	648	Cab39
chr1:86064570-86064869	TSSproximal	0	Psmd1
chr1:86154672-86154971	TSSproximal	0	Armc9
chr1:86358891-86359190	genebody	265	Ncl
chr1:86442288-86442587	intergenic	15959	Tex44
chr1:86487376-86487675	intergenic	39061	Ptma
chr1:86525931-86526230	TSSproximal	506	Ptma
chr1:86582298-86582597	TSSproximal	0	Pde6d
chr1:86653497-86653796	intergenic	16777	Nppc
chr1:86703582-86703881	TSSproximal	0	Dis3l2
chr1:87213767-87214066	TSSproximal	0	Eif4e2
chr1:87608465-87608764	intergenic	11548	Inpp5d
chr1:87756055-87756354	genebody	44	Atg16l1
chr1:88008329-88008628	TSSproximal	0	Usp40
chr1:88094945-88095244	TSSproximal	0	Ugt1a7c
chr1:88474788-88475087	intergenic	34979	Glrp1
chr1:88624412-88624711	intergenic	72895	Gm19589
chr1:88702232-88702531	TSSproximal	41	Arl4c
chr1:89025195-89025494	intergenic	9082	1700067G17Rik
chr1:89070570-89070869	genebody	108	Sh3bp4
chr1:89367359-89367658	genebody	38475	C030007H22Rik
chr1:89547582-89547881	genebody	92771	Agap1
chr1:90111407-90111706	genebody	41695	Iqca
chr1:90526733-90527032	intergenic	76393	Cops8
chr1:90629684-90629983	intergenic	26259	Cops8
chr1:90638464-90638763	intergenic	35039	Cops8
chr1:90651133-90651432	intergenic	47708	Cops8
chr1:90744010-90744309	intergenic	99662	Col6a3
chr1:90885738-90886037	intergenic	29063	Mlph
chr1:90973350-90973649	upstream	3730	Rab17
chr1:91098937-91099236	genebody	45493	Lrrfip1
chr1:91249993-91250292	TSSproximal	27	Ube2f
chr1:91398295-91398594	genebody	189	Ilkap
chr1:91413463-91413762	TSSproximal	241	Hes6
chr1:91414152-91414451	TSSproximal	930	Hes6
chr1:91800990-91801289	TSSproximal	172	Twist2
chr1:91844750-91845049	genebody	43289	Twist2
chr1:91914776-91915075	intergenic	113315	Twist2
chr1:92180593-92180892	TSSproximal	252	Hdac4
chr1:92473545-92473844	TSSproximal	0	Ndufa10
chr1:92791408-92791707	intergenic	39979	Gpc1
chr1:92906856-92907155	TSSproximal	0	Dusp28
chr1:92934294-92934593	TSSproximal	0	Capn10
chr1:93176499-93176798	genebody	8076	Crocc2
chr1:93343540-93343839	TSSproximal	0	Ppp1r7
chr1:93478116-93478415	genebody	502	Hdlbp
chr1:93478764-93479063	TSSproximal	0	Hdlbp,Septin2
chr1:93512187-93512486	genebody	83	Farp2
chr1:93635198-93635497	genebody	230	Stk25
chr1:93668737-93669036	intergenic	16539	Bok
chr1:93803571-93803870	TSSproximal	95	Ing5
chr1:93825142-93825441	TSSproximal	0	D2hgdh
chr1:95314042-95314341	genebody	414	Fam174a
chr1:97769667-97769966	genebody	126	Ppip5k2
chr1:97977163-97977462	intergenic	70331	B230216N24Rik
chr1:98051113-98051412	upstream	3320	B230216N24Rik
chr1:105118568-105118867	intergenic	237843	Rnf152
chr1:105663436-105663735	TSSproximal	0	Pign
chr1:106171255-106171554	TSSproximal	0	Gm20753
chr1:106553886-106554185	upstream	7255	Mir3473f
chr1:106712413-106712712	genebody	1578	Bcl2
chr1:106759581-106759880	TSSproximal	0	Kdsr
chr1:106796379-106796678	genebody	47	Vps4b
chr1:109982235-109982534	TSSproximal	366	Cdh7
chr1:111864263-111864562	genebody	356	Dsel
chr1:114039462-114039761	intergenic	1645376	Cntnap5a
chr1:114528596-114528895	intergenic	1156242	Cntnap5a
chr1:118310958-118311257	TSSproximal	0	Tsn
chr1:118388659-118388958	TSSproximal	100	Clasp1
chr1:118389490-118389789	genebody	432	Clasp1
chr1:118459111-118459410	TSSproximal	0	2900060B14Rik
chr1:118508401-118508700	intergenic	49136	2900060B14Rik
chr1:118988399-118988698	intergenic	34179	Mir6346
chr1:119025837-119026136	genebody	27483	Gli2
chr1:119033395-119033694	genebody	19925	Gli2
chr1:119125621-119125920	intergenic	72002	Gli2
chr1:119505068-119505367	TSSproximal	286	Ralb
chr1:119526124-119526423	TSSproximal	0	Tmem185b
chr1:120033174-120033473	genebody	26194	Sctr
chr1:120073646-120073945	TSSproximal	0	Tmem37
chr1:120093451-120093750	intergenic	19671	Tmem37
chr1:120120260-120120559	genebody	360	Dbi
chr1:120264977-120265276	genebody	4	Steap3
chr1:123933876-123934175	genebody	111384	Dpp10
chr1:125560691-125560990	TSSproximal	26	Slc35f5
chr1:125676876-125677175	TSSproximal	0	Gpr39
chr1:125677562-125677861	genebody	566	Gpr39
chr1:125760071-125760370	genebody	83075	Gpr39
chr1:126597463-126597762	genebody	104536	Nckap5
chr1:127205213-127205512	genebody	227	Mgat5
chr1:127496818-127497117	genebody	180904	Tmem163
chr1:127774154-127774453	TSSproximal	0	Ccnt2
chr1:128102609-128102908	TSSproximal	138	Zranb3
chr1:128244063-128244362	TSSproximal	0	Ubxn4
chr1:128359544-128359843	TSSproximal	0	Mcm6
chr1:128416849-128417148	genebody	268	Dars
chr1:129900821-129901120	intergenic	521923	Cd55b
chr1:130223087-130223386	intergenic	199657	Cd55b
chr1:130717456-130717755	genebody	129	Yod1
chr1:131096899-131097198	genebody	645	Mapkapk2
chr1:131153050-131153349	TSSproximal	0	Eif2d
chr1:131797247-131797546	TSSproximal	0	Pm20d1
chr1:131867214-131867513	TSSproximal	0	Rab29
chr1:131909882-131910181	TSSproximal	277	Nucks1
chr1:132008252-132008551	genebody	647	Elk4
chr1:132205977-132206276	intergenic	7889	Mir135b
chr1:132376633-132376932	upstream	8685	Tmcc2
chr1:132417588-132417887	genebody	135	Dstyk
chr1:132956992-132957291	intergenic	68125	Mdm4
chr1:133025089-133025388	genebody	28	Mdm4
chr1:133033923-133034222	upstream	3336	Mdm4
chr1:133046176-133046475	genebody	164	Pik3c2b
chr1:133131033-133131332	TSSproximal	0	Ppp1r15b
chr1:133237725-133238024	upstream	8073	Plekha6
chr1:133347776-133348075	upstream	2599	Ren1
chr1:133420540-133420839	genebody	3373	Sox13
chr1:133493198-133493497	intergenic	68986	Sox13
chr1:133661314-133661613	TSSproximal	0	Zc3h11a
chr1:133893186-133893485	intergenic	13688	Optc
chr1:133908633-133908932	TSSproximal	634	Optc
chr1:133959619-133959918	intergenic	38218	Prelp
chr1:134361956-134362255	TSSproximal	0	Tmem183a
chr1:134405928-134406227	TSSproximal	0	Cyb5r1
chr1:134415750-134416049	genebody	86	Adipor1
chr1:134455179-134455478	TSSproximal	53	Klhl12
chr1:134494559-134494858	TSSproximal	0	Rabif
chr1:134516692-134516991	intergenic	22032	Rabif
chr1:134518760-134519059	intergenic	24100	Rabif
chr1:134774838-134775137	genebody	28584	Ppp1r12b
chr1:134803703-134804002	TSSproximal	0	Ppp1r12b
chr1:134823336-134823635	genebody	19615	Ppp1r12b
chr1:135105937-135106236	TSSproximal	661	Lgr6
chr1:135147172-135147471	genebody	338	Arl8a
chr1:135172087-135172386	upstream	4406	Gpr37l1
chr1:135283523-135283822	genebody	262	Rnpep
chr1:135313401-135313700	genebody	37	Timm17a
chr1:135368325-135368624	intergenic	6439	Shisa4
chr1:135430165-135430464	genebody	27	Ipo9
chr1:135550781-135551080	genebody	34275	Nav1
chr1:135668283-135668582	intergenic	60615	Csrp1
chr1:135699343-135699642	intergenic	29555	Csrp1
chr1:135752935-135753234	intergenic	12851	Phlda3
chr1:135766481-135766780	genebody	396	Phlda3
chr1:135800195-135800494	genebody	684	Tnni1
chr1:135865531-135865830	intergenic	28542	Tnnt2
chr1:136017985-136018284	TSSproximal	0	Tmem9
chr1:136234067-136234366	TSSproximal	0	Inava
chr1:136260036-136260335	genebody	538	Gpr25
chr1:136466256-136466555	upstream	1293	Kif14
chr1:136624609-136624908	TSSproximal	0	Zfp281
chr1:136659823-136660122	intergenic	23274	Gm19705
chr1:137330133-137330432	intergenic	369685	Nr5a2
chr1:137374732-137375031	intergenic	414284	Nr5a2
chr1:138385356-138385655	intergenic	111618	Atp6v1g3
chr1:138500257-138500556	genebody	119201	Nek7
chr1:139235062-139235361	genebody	141715	Crb1
chr1:139287888-139288187	genebody	88889	Crb1
chr1:139324429-139324728	genebody	52348	Crb1
chr1:139421871-139422170	TSSproximal	213	Zbtb41
chr1:139422463-139422762	genebody	80	Zbtb41
chr1:139496230-139496529	upstream	5178	F13b
chr1:143814082-143814381	intergenic	36804	Uchl5
chr1:144003960-144004259	TSSproximal	0	Rgs2
chr1:149099925-149100224	intergenic	822215	Pla2g4a
chr1:150392716-150393015	TSSproximal	0	Tpr
chr1:150993326-150993625	TSSproximal	0	Hmcn1
chr1:151103151-151103450	intergenic	34584	C730036E19Rik
chr1:151250776-151251075	intergenic	93423	Ivns1abp
chr1:151301507-151301806	intergenic	42692	Ivns1abp
chr1:151344107-151344406	TSSproximal	92	Ivns1abp
chr1:151345022-151345321	genebody	524	Ivns1abp
chr1:151428705-151429004	genebody	57	Trmt1l
chr1:151500045-151500344	genebody	479	Rnf2
chr1:151685617-151685916	intergenic	69458	Edem3
chr1:151699452-151699751	intergenic	55623	Edem3
chr1:151754950-151755249	TSSproximal	125	Edem3
chr1:151863731-151864030	intergenic	108357	Edem3
chr1:151881925-151882224	intergenic	126551	Edem3
chr1:152090441-152090740	TSSproximal	121	1700025G04Rik
chr1:152203226-152203525	intergenic	112906	1700025G04Rik
chr1:152273431-152273730	intergenic	112952	Tsen15
chr1:152386380-152386679	genebody	3	Tsen15
chr1:152399885-152400184	genebody	18	Colgalt2
chr1:152417609-152417908	genebody	17742	Colgalt2
chr1:152521285-152521584	genebody	103527	Rgl1
chr1:152556144-152556443	genebody	68668	Rgl1
chr1:152902837-152903136	TSSproximal	191	Smg7
chr1:152903686-152903985	upstream	1040	Smg7
chr1:152956129-152956428	genebody	1028	Nmnat2
chr1:153048200-153048499	genebody	93099	Nmnat2
chr1:153065722-153066021	genebody	110621	Nmnat2
chr1:153071565-153071864	intergenic	114583	Lamc2
chr1:153332951-153333250	TSSproximal	165	Lamc1
chr1:153371235-153371534	intergenic	38449	Lamc1
chr1:153486769-153487068	genebody	592	Dhx9
chr1:153487489-153487788	TSSproximal	0	Dhx9
chr1:153665219-153665518	genebody	12182	Rgs8
chr1:153899944-153900243	genebody	15	Glul
chr1:154008262-154008561	intergenic	108333	Glul
chr1:154079116-154079415	intergenic	121772	Zfp648
chr1:154102920-154103219	intergenic	97968	Zfp648
chr1:154117794-154118093	intergenic	83094	Zfp648
chr1:154148954-154149253	intergenic	51934	Zfp648
chr1:154150332-154150631	intergenic	50556	Zfp648
chr1:154281456-154281755	intergenic	24550	4930452N14Rik
chr1:154814054-154814353	intergenic	88134	Cacna1e
chr1:154999631-154999930	intergenic	99706	Ier5
chr1:155098472-155098771	genebody	865	Ier5
chr1:155099221-155099520	genebody	116	Ier5
chr1:155244710-155245009	intergenic	86007	Stx6
chr1:155416649-155416948	genebody	496	Xpr1
chr1:155973473-155973772	TSSproximal	218	Cep350
chr1:156036307-156036606	TSSproximal	0	Tor1aip1
chr1:156074606-156074905	intergenic	33745	Tor1aip2
chr1:156460312-156460611	genebody	13717	Soat1
chr1:156473990-156474289	genebody	39	Soat1
chr1:156558417-156558716	TSSproximal	71	Abl2
chr1:156718273-156718572	genebody	338	Fam20b
chr1:156752122-156752421	intergenic	33212	Fam20b
chr1:156964050-156964349	intergenic	24424	Ralgps2
chr1:156997577-156997876	intergenic	57951	Ralgps2
chr1:157458306-157458605	TSSproximal	0	Cryzl2
chr1:158509663-158509962	intergenic	4038	Mir488
chr1:158713439-158713738	intergenic	207814	Mir488
chr1:159125882-159126181	intergenic	106145	Cop1
chr1:159396672-159396971	intergenic	56314	Mir1843b
chr1:160693017-160693316	genebody	99622	Rabgap1l
chr1:160792607-160792906	genebody	32	Rabgap1l
chr1:160906137-160906436	TSSproximal	0	Rc3h1
chr1:161034563-161034862	TSSproximal	304	Gas5,Zbtb37
chr1:161131137-161131436	genebody	43	Klhl20
chr1:161250602-161250901	genebody	309	Prdx6
chr1:161413738-161414037	genebody	18300	Tnfsf4
chr1:161876321-161876620	genebody	41	Suco
chr1:161968959-161969258	TSSproximal	0	4930558K02Rik,Pigc
chr1:161976296-161976595	upstream	3041	4930558K02Rik
chr1:162026387-162026686	intergenic	21418	2810442N19Rik
chr1:162037954-162038253	intergenic	32985	2810442N19Rik
chr1:162055629-162055928	intergenic	50660	2810442N19Rik
chr1:162075081-162075380	intergenic	70112	2810442N19Rik
chr1:162093812-162094111	intergenic	88843	2810442N19Rik
chr1:162217581-162217880	TSSproximal	0	Dnm3os,Mir199a-2
chr1:162477925-162478224	TSSproximal	0	Dnm3
chr1:162570473-162570772	TSSproximal	56	Vamp4
chr1:162624173-162624472	intergenic	14678	Myoc
chr1:162639292-162639591	genebody	142	Myoc
chr1:162740392-162740691	TSSproximal	0	Prrc2c
chr1:163312248-163312547	genebody	1103	Prrx1
chr1:163403658-163403957	TSSproximal	0	Gorab
chr1:163779442-163779741	TSSproximal	0	Kifap3
chr1:164248617-164248916	TSSproximal	130	Slc19a2
chr1:164307060-164307359	genebody	125	Blzf1
chr1:165236721-165237020	TSSproximal	0	Tiprl
chr1:165459584-165459883	genebody	580	Dcaf6
chr1:165461094-165461393	TSSproximal	0	Mpc2
chr1:165503607-165503906	genebody	18424	Adcy10
chr1:165536189-165536488	genebody	51006	Adcy10
chr1:165634339-165634638	TSSproximal	0	Mpzl1
chr1:165641803-165642102	upstream	7262	Mpzl1
chr1:165707680-165707979	genebody	115	Rcsd1
chr1:165736180-165736479	intergenic	27301	Creg1
chr1:165748056-165748355	intergenic	15425	Creg1
chr1:165763776-165764075	TSSproximal	0	Creg1
chr1:166001534-166001833	genebody	801	Pou2f1
chr1:166253798-166254097	TSSproximal	42	Ildr2
chr1:166379258-166379557	genebody	91	Tada1
chr1:166409827-166410126	TSSproximal	0	Pogk
chr1:166749696-166749995	intergenic	67851	Fmo9
chr1:167001590-167001889	genebody	173	Fam78b
chr1:167308614-167308913	TSSproximal	0	Tmco1
chr1:167350164-167350463	genebody	173	Aldh9a1
chr1:167393521-167393820	TSSproximal	0	Mgst3
chr1:167929703-167930002	intergenic	240145	Lmx1a
chr1:168288999-168289298	genebody	142871	Pbx1
chr1:168377651-168377950	genebody	54219	Pbx1
chr1:168416889-168417188	genebody	14981	Pbx1
chr1:168432270-168432569	TSSproximal	101	Pbx1
chr1:168502217-168502516	intergenic	11574	Mir6348
chr1:168786421-168786720	intergenic	232369	Mir6354
chr1:169459061-169459360	intergenic	72104	Nuf2
chr1:169484580-169484879	intergenic	46585	Nuf2
chr1:169531401-169531700	TSSproximal	0	Nuf2
chr1:169969065-169969364	TSSproximal	0	Hsd17b7
chr1:170613313-170613612	intergenic	23464	Nos1ap
chr1:170655552-170655851	genebody	11020	Olfml2b
chr1:170884972-170885271	genebody	269	Dusp12
chr1:170907446-170907745	genebody	5196	Fcrlb
chr1:171113942-171114241	upstream	7420	Cfap126
chr1:171150320-171150619	TSSproximal	0	Sdhc
chr1:171195994-171196293	TSSproximal	0	Pcp4l1
chr1:171246845-171247144	TSSproximal	0	Ndufs2
chr1:171287309-171287608	genebody	353	Usp21
chr1:171328874-171329173	TSSproximal	0	Dedd
chr1:171411189-171411488	TSSproximal	0	Usf1
chr1:171435302-171435601	upstream	1960	F11r
chr1:171503578-171503877	genebody	100	Alyref2
chr1:172026969-172027268	genebody	27	Vangl2
chr1:172082705-172083004	TSSproximal	0	Ncstn
chr1:172116000-172116299	intergenic	10456	Pex19
chr1:172148098-172148397	genebody	83	Dcaf8
chr1:172206410-172206709	genebody	72	Pea15a
chr1:172297715-172298014	genebody	50	Atp1a2
chr1:172376660-172376959	genebody	129	Pigm
chr1:172412323-172412622	intergenic	35792	Pigm
chr1:172481746-172482045	TSSproximal	168	Igsf9
chr1:172500515-172500814	genebody	269	Tagln2
chr1:172502565-172502864	genebody	2319	Tagln2
chr1:172563102-172563401	genebody	3196	Vsig8
chr1:172632548-172632847	genebody	127	Dusp23
chr1:174503375-174503674	genebody	1550	Fmn2
chr1:174753620-174753919	intergenic	167900	Grem2
chr1:175492080-175492379	genebody	166	Rgs7
chr1:175625371-175625670	TSSproximal	0	Fh1
chr1:175880487-175880786	TSSproximal	0	Exo1
chr1:176813927-176814226	TSSproximal	434	Sdccag8
chr1:176835495-176835794	genebody	339	Hmga2-ps1
chr1:177258241-177258540	upstream	9474	Akt3
chr1:177338923-177339222	intergenic	90156	Akt3
chr1:177519001-177519300	intergenic	73180	Zbtb18
chr1:177584337-177584636	intergenic	58307	2310043L19Rik
chr1:177605720-177606019	intergenic	36924	2310043L19Rik
chr1:177796081-177796380	genebody	129	Adss
chr1:178187834-178188133	genebody	417	Desi2
chr1:178276469-178276768	intergenic	42385	Cox20
chr1:178318489-178318788	TSSproximal	365	Cox20
chr1:178337346-178337645	genebody	139	Hnrnpu
chr1:178369021-178369320	intergenic	31237	Hnrnpu
chr1:178406005-178406304	genebody	124	Efcab2
chr1:178708136-178708435	genebody	179011	Kif26b
chr1:178869504-178869803	genebody	340379	Kif26b
chr1:179098888-179099187	genebody	418816	Smyd3
chr1:179441688-179441987	genebody	76016	Smyd3
chr1:179546459-179546758	TSSproximal	0	Cnst
chr1:179668282-179668581	genebody	51	Sccpdh
chr1:179803499-179803798	genebody	217	Ahctf1
chr1:180195632-180195931	upstream	89	Coq8a
chr1:180268639-180268938	intergenic	12339	Psen2
chr1:180365222-180365521	intergenic	34673	Gm5069
chr1:180434036-180434335	genebody	49169	Stum
chr1:180482984-180483283	genebody	221	Stum
chr1:180641256-180641555	genebody	106	Lin9
chr1:180696934-180697233	TSSproximal	0	Mixl1
chr1:180725923-180726222	TSSproximal	0	Acbd3
chr1:180777456-180777755	intergenic	35850	H3f3a
chr1:180778121-180778420	intergenic	35185	H3f3a
chr1:180814219-180814518	TSSproximal	614	H3f3a
chr1:180904313-180904612	genebody	39	Pycr2
chr1:181144112-181144411	TSSproximal	0	Nvl
chr1:181150822-181151121	TSSproximal	0	Cnih4
chr1:181212285-181212584	TSSproximal	307	Wdr26
chr1:181842417-181842716	TSSproximal	16	Lbr
chr1:182020434-182020733	TSSproximal	454	Enah
chr1:182055204-182055503	intergenic	35224	Enah
chr1:182124917-182125216	genebody	180	Srp9
chr1:182190939-182191238	intergenic	32841	Vmn1r1
chr1:182282187-182282486	genebody	273	Degs1
chr1:182408805-182409104	TSSproximal	63	Trp53bp2
chr1:182500955-182501254	genebody	16229	Capn2
chr1:182517018-182517317	genebody	166	Capn2
chr1:182792755-182793054	genebody	27849	Susd4
chr1:182908547-182908846	intergenic	45942	Tlr5
chr1:183345846-183346145	genebody	23420	Mia3
chr1:183368943-183369242	genebody	323	Mia3
chr1:184033555-184033854	genebody	144	1700056E22Rik
chr1:184824619-184824918	upstream	2131	Mir1981
chr1:184894809-184895108	intergenic	11773	C130074G19Rik
chr1:184999140-184999439	genebody	110	Mark1
chr1:185203861-185204160	TSSproximal	8	Rab3gap2
chr1:185362807-185363106	TSSproximal	0	Eprs
chr1:185754523-185754822	intergenic	257217	5033404E19Rik
chr1:185969218-185969517	intergenic	147793	Lyplal1
chr1:186261496-186261795	intergenic	144186	Lyplal1
chr1:186347592-186347891	intergenic	210790	A730004F24Rik
chr1:186435315-186435614	intergenic	123067	A730004F24Rik
chr1:186705417-186705716	genebody	276	Tgfb2
chr1:187215246-187215545	TSSproximal	0	Gpatch2,Spata17
chr1:187937530-187937829	genebody	59998	Esrrg
chr1:188682140-188682439	intergenic	325401	Kctd3
chr1:188848278-188848577	intergenic	159263	Kctd3
chr1:189007268-189007567	genebody	273	Kctd3
chr1:189076446-189076745	intergenic	68606	Kctd3
chr1:189185245-189185544	intergenic	157809	Kcnk2
chr1:189343814-189344113	TSSproximal	79	Kcnk2
chr1:189611826-189612125	intergenic	75961	Cenpf
chr1:189687768-189688067	genebody	19	Cenpf
chr1:189727674-189727973	TSSproximal	295	Ptpn14
chr1:190067513-190067812	intergenic	102868	Prox1
chr1:190911569-190911868	TSSproximal	0	Rps6kc1
chr1:190939777-190940076	genebody	11272	Angel2
chr1:190956981-190957280	genebody	21718	Vash2
chr1:190978469-190978768	genebody	230	Vash2
chr1:191063008-191063307	TSSproximal	0	Nsl1
chr1:191224481-191224780	intergenic	41148	Atf3
chr1:191312566-191312865	genebody	5253	Nenf
chr1:191317572-191317871	genebody	247	Nenf
chr1:191325909-191326208	TSSproximal	0	Pacc1
chr1:191397334-191397633	TSSproximal	293	Ppp2r5a
chr1:191457024-191457323	intergenic	59983	Ppp2r5a
chr1:191575746-191576045	genebody	110	Ints7
chr1:191717636-191717935	TSSproximal	89	Lpgat1
chr1:191718921-191719220	genebody	526	Lpgat1
chr1:191821134-191821433	TSSproximal	40	Nek2
chr1:191839413-191839712	intergenic	17940	Nek2
chr1:192061800-192062099	genebody	30500	Traf5
chr1:192092195-192092494	genebody	105	Traf5
chr1:192136864-192137163	TSSproximal	0	Gm10516
chr1:192138223-192138522	TSSproximal	183	Rcor3
chr1:192372176-192372475	genebody	181399	Kcnh1
chr1:192770549-192770848	genebody	371	Hhat
chr1:192798876-192799175	intergenic	27657	Hhat
chr1:192806520-192806819	intergenic	34886	1700065J18Rik
chr1:192823130-192823429	intergenic	18276	1700065J18Rik
chr1:192834074-192834373	upstream	7332	1700065J18Rik
chr1:192854469-192854768	TSSproximal	160	Gm15867
chr1:193087128-193087427	intergenic	42824	Utp25
chr1:193129785-193130084	genebody	167	Utp25
chr1:194231786-194232085	upstream	9027	4930503O07Rik
chr1:194310444-194310743	intergenic	87685	4930503O07Rik
chr1:194354598-194354897	intergenic	131839	4930503O07Rik
chr1:194482368-194482667	intergenic	137162	Plxna2
chr1:194620268-194620567	genebody	439	Plxna2
chr1:194629394-194629693	genebody	9565	Plxna2
chr1:194746911-194747210	intergenic	74791	Mir3962
chr1:194976231-194976530	genebody	429	Gm16897
chr2:3191192-3191491	genebody	72804	Fam171a1
chr2:3284530-3284829	genebody	318	Nmt2
chr2:3332309-3332608	genebody	20	Rpp38
chr2:3424249-3424548	genebody	118	Dclre1c
chr2:3513022-3513321	TSSproximal	0	Cdnf
chr2:3614850-3615149	intergenic	98309	Fam107b
chr2:4029149-4029448	intergenic	111693	1700080N15Rik
chr2:4105038-4105337	intergenic	35804	1700080N15Rik
chr2:4452813-4453112	genebody	51837	Frmd4a
chr2:4559483-4559782	TSSproximal	0	Frmd4a
chr2:4873818-4874117	upstream	7447	Sephs1
chr2:5080454-5080753	intergenic	16516	Optn
chr2:5298155-5298454	intergenic	160379	Ccdc3
chr2:5895085-5895384	TSSproximal	0	Sec61a2
chr2:5942722-5943021	TSSproximal	0	Dhtkd1
chr2:5951420-5951719	TSSproximal	0	Upf2
chr2:6075289-6075588	intergenic	54597	Proser2
chr2:6212760-6213059	TSSproximal	0	Echdc3
chr2:6405159-6405458	genebody	52423	Usp6nl
chr2:7025646-7025945	genebody	55357	Celf2
chr2:7128184-7128483	genebody	46882	Celf2
chr2:7246154-7246453	genebody	149547	Celf2
chr2:8509698-8509997	intergenic	679518	1700061F12Rik
chr2:10080126-10080425	genebody	85	Atp5c1
chr2:10142734-10143033	intergenic	10510	Itih5
chr2:10184390-10184689	genebody	30847	Itih5
chr2:11172376-11172675	TSSproximal	0	Prkcq
chr2:11425858-11426157	intergenic	27358	8030442B05Rik
chr2:11501955-11502254	TSSproximal	0	Pfkfb3
chr2:11553598-11553897	genebody	32	Pfkfb3
chr2:11603178-11603477	TSSproximal	0	Rbm17
chr2:11712637-11712936	genebody	6925	Il15ra
chr2:11777841-11778140	genebody	88	Ankrd16
chr2:12033605-12033904	intergenic	255852	Ankrd16
chr2:12060402-12060701	intergenic	240545	E030013I19Rik
chr2:12213168-12213467	intergenic	87779	E030013I19Rik
chr2:12924315-12924614	genebody	274	Pter
chr2:13372266-13372565	intergenic	100851	Rsu1
chr2:13574691-13574990	genebody	380	Vim
chr2:14055399-14055698	genebody	337	Hacd1
chr2:14074123-14074422	genebody	11	Stam
chr2:14295400-14295699	intergenic	34397	Mir511
chr2:14543384-14543683	intergenic	60623	Cacnb2
chr2:14604314-14604613	genebody	8	Cacnb2
chr2:14604921-14605220	genebody	615	Cacnb2
chr2:14875791-14876090	genebody	2135	Cacnb2
chr2:16355821-16356120	TSSproximal	184	Plxdc2
chr2:16738271-16738570	intergenic	275156	4930515L03Rik
chr2:18027625-18027924	genebody	376	Gm17762
chr2:18040372-18040671	upstream	2631	A930004D18Rik
chr2:18056290-18056589	upstream	1053	Mllt10
chr2:18063953-18064252	TSSproximal	333	Mllt10
chr2:18064606-18064905	genebody	21	Mllt10
chr2:18065365-18065664	genebody	780	Mllt10
chr2:18392168-18392467	genebody	363	Dnajc1
chr2:18587366-18587665	intergenic	84797	Commd3
chr2:18672324-18672623	TSSproximal	0	Commd3
chr2:18690049-18690348	upstream	8674	Spag6
chr2:18694255-18694554	upstream	4468	Spag6
chr2:18767117-18767416	upstream	6255	Gm3363
chr2:18997717-18998016	genebody	105	Pip4k2a
chr2:18998361-18998660	genebody	42	4930426L09Rik
chr2:19371606-19371905	TSSproximal	0	Msrb2
chr2:20355715-20356014	genebody	65802	Etl4
chr2:20444200-20444499	genebody	65548	Etl4
chr2:20453799-20454098	genebody	55949	Etl4
chr2:20519436-20519735	TSSproximal	0	Etl4
chr2:20969121-20969420	genebody	247	Gm13375
chr2:22338370-22338669	genebody	110867	Myo3a
chr2:22895685-22895984	genebody	163	Pdss1
chr2:23068436-23068735	TSSproximal	235	Acbd5
chr2:24918996-24919295	genebody	314	Ehmt1
chr2:24949413-24949712	TSSproximal	65	Zmynd19
chr2:24962358-24962657	TSSproximal	0	Dph7
chr2:24975304-24975603	TSSproximal	206	Mrpl41
chr2:25054374-25054673	TSSproximal	0	Nsmf
chr2:25186341-25186640	intergenic	5583	Nrarp
chr2:25211184-25211483	genebody	6	Nelfb
chr2:25255509-25255808	genebody	70	Tmem203
chr2:25262191-25262490	TSSproximal	108	Tprn
chr2:25546365-25546664	genebody	276	Traf2
chr2:25558171-25558470	genebody	271	Edf1
chr2:26048773-26049072	intergenic	27013	Ubac1
chr2:26139876-26140175	TSSproximal	331	Tmem250-ps
chr2:26237249-26237548	TSSproximal	0	Qsox2
chr2:26408929-26409228	TSSproximal	0	Inpp5e
chr2:26628869-26629168	genebody	412	Dipk1b
chr2:26640057-26640356	TSSproximal	0	Snhg7
chr2:26646866-26647165	upstream	6622	Snhg7
chr2:26910822-26911121	genebody	15	Rpl7a
chr2:26964314-26964613	TSSproximal	0	Rexo4
chr2:27046447-27046746	intergenic	18449	Slc2a6
chr2:27079036-27079335	TSSproximal	46	Adamtsl2
chr2:27237397-27237696	genebody	9607	Sardh
chr2:27411677-27411976	genebody	15632	Vav2
chr2:27425825-27426124	genebody	1484	Vav2
chr2:27442436-27442735	intergenic	7895	Mir7578
chr2:27514847-27515146	TSSproximal	1	Wdr5
chr2:27540208-27540507	intergenic	25061	Wdr5
chr2:27572416-27572715	intergenic	57269	Wdr5
chr2:27818603-27818902	intergenic	67523	Col5a1
chr2:28432858-28433157	intergenic	14784	Ppp1r26
chr2:28446324-28446623	upstream	1318	Ppp1r26
chr2:28467822-28468121	TSSproximal	0	Mrps2
chr2:28699426-28699725	TSSproximal	0	Spaca9
chr2:28807862-28808161	intergenic	32199	Gtf3c4
chr2:28840349-28840648	TSSproximal	0	Ddx31,Gtf3c4
chr2:29054789-29055088	TSSproximal	0	Cfap77
chr2:29060201-29060500	TSSproximal	0	Ttf1
chr2:29124925-29125224	TSSproximal	0	Setx
chr2:29216349-29216648	genebody	31451	Ntng2
chr2:29438519-29438818	intergenic	36476	Mir133c
chr2:29443836-29444135	intergenic	31159	Mir133c
chr2:29493703-29494002	intergenic	18409	Mir133c
chr2:29603995-29604294	intergenic	15426	Rapgef1
chr2:29922100-29922399	intergenic	13010	Gle1
chr2:30048794-30049093	TSSproximal	0	Dync2i2
chr2:30124450-30124749	TSSproximal	0	Zer1
chr2:30133699-30133998	TSSproximal	0	Tbc1d13
chr2:30392157-30392456	TSSproximal	0	Dolpp1
chr2:30415607-30415906	TSSproximal	0	Crat
chr2:30473926-30474225	TSSproximal	0	Ier5l
chr2:30659196-30659495	genebody	18516	Gm14486
chr2:30707588-30707887	intergenic	13323	Mir3089
chr2:30718732-30719031	upstream	2179	Mir3089
chr2:30794616-30794915	intergenic	6822	1700001O22Rik
chr2:30808074-30808373	genebody	97	Ntmt1
chr2:30982048-30982347	TSSproximal	0	Usp20
chr2:31135609-31135908	genebody	6100	Fnbp1
chr2:31152196-31152495	TSSproximal	0	D330023K18Rik,Gpr107
chr2:31329737-31330036	intergenic	83814	Ncs1
chr2:31370839-31371138	intergenic	99132	Ass1
chr2:31371348-31371647	intergenic	98623	Ass1
chr2:31385947-31386246	intergenic	84024	Ass1
chr2:31460344-31460643	upstream	9627	Ass1
chr2:31572323-31572622	TSSproximal	29	Fubp3
chr2:31688028-31688327	TSSproximal	210	Abl1
chr2:31974532-31974831	genebody	82	Nup214
chr2:32121166-32121465	intergenic	25515	Plpp7
chr2:32174095-32174394	genebody	22947	Prrc2b
chr2:32287924-32288223	TSSproximal	0	Swi5
chr2:32509279-32509578	intergenic	25781	Fam102a
chr2:32607237-32607536	genebody	252	St6galnac6
chr2:32693940-32694239	TSSproximal	0	Fpgs
chr2:32713535-32713834	TSSproximal	563	Mir3960
chr2:32757190-32757489	TSSproximal	0	Tor2a
chr2:32822943-32823242	genebody	23990	Stxbp1
chr2:32961708-32962007	TSSproximal	0	Rpl12
chr2:32966714-32967013	intergenic	3413	Snora65
chr2:32981311-32981610	genebody	446	Slc2a8
chr2:33131470-33131769	intergenic	44266	Garnl3
chr2:33316608-33316907	genebody	54587	Ralgps1
chr2:33371250-33371549	TSSproximal	0	Ralgps1
chr2:33468226-33468525	genebody	7	Zbtb43
chr2:33870371-33870670	genebody	17276	Mvb12b
chr2:33886793-33887092	genebody	854	Mvb12b
chr2:33920020-33920319	intergenic	32074	Mvb12b
chr2:34406906-34407205	genebody	55	Mapkap1
chr2:34754888-34755187	genebody	45	Gapvd1
chr2:34771618-34771917	TSSproximal	173	Hspa5
chr2:34799478-34799777	genebody	135	Rabepk
chr2:34826115-34826414	TSSproximal	0	Fbxw2
chr2:34871070-34871369	TSSproximal	108	Psmd5
chr2:34983076-34983375	intergenic	21304	Traf1
chr2:35200728-35201027	genebody	93	Rab14
chr2:35207617-35207916	upstream	6497	Rab14
chr2:35905864-35906163	genebody	73461	Ttll11
chr2:35979751-35980050	TSSproximal	127	Ttll11
chr2:36136369-36136668	TSSproximal	0	Mrrf
chr2:37442953-37443252	TSSproximal	0	Zbtb26
chr2:37452179-37452478	TSSproximal	0	Rabgap1
chr2:37702668-37702967	intergenic	14384	Mir5128
chr2:37802801-37803100	intergenic	26552	Crb2
chr2:38286837-38287136	genebody	248	Dennd1a
chr2:38511924-38512223	genebody	48	Nek6
chr2:38719416-38719715	upstream	4874	Nr5a1
chr2:38925670-38925969	genebody	492	Nr6a1
chr2:39065141-39065440	genebody	101	Golga1
chr2:44104950-44105249	intergenic	39626	Arhgap15os
chr2:45001617-45001916	intergenic	21261	Mir5129
chr2:46986920-46987219	intergenic	1290315	1700019E08Rik
chr2:47096095-47096394	intergenic	1399490	1700019E08Rik
chr2:48494080-48494379	intergenic	319730	Acvr2a
chr2:48813405-48813704	TSSproximal	405	Acvr2a
chr2:49308432-49308731	genebody	62532	Mbd5
chr2:49452082-49452381	genebody	596	Epc2
chr2:49619268-49619567	TSSproximal	0	Kif5c
chr2:50066099-50066398	TSSproximal	31	Lypd6
chr2:50789149-50789448	intergenic	120236	Gm13498
chr2:51137806-51138105	genebody	11006	Rnd3
chr2:51147450-51147749	genebody	1362	Rnd3
chr2:51268631-51268930	genebody	26800	Gm13497
chr2:51934681-51934980	TSSproximal	29	Rbm43
chr2:52424269-52424568	genebody	306	Arl5a
chr2:52779532-52779831	intergenic	37383	Stam2
chr2:52858093-52858392	genebody	225	Fmnl2
chr2:53070669-53070968	intergenic	120219	Prpf40a
chr2:53191127-53191426	TSSproximal	0	Prpf40a
chr2:57116217-57116516	upstream	1179	Nr4a2
chr2:57181846-57182145	genebody	15	4930555B11Rik
chr2:57238263-57238562	TSSproximal	0	Gpd2
chr2:58357406-58357705	genebody	53	Acvr1c
chr2:58532308-58532607	genebody	34221	Acvr1
chr2:58566545-58566844	TSSproximal	0	Acvr1
chr2:58905381-58905680	intergenic	150197	Upp2
chr2:59161746-59162045	genebody	896	Pkp4
chr2:59772390-59772689	intergenic	109917	Wdsub1
chr2:59828721-59829020	intergenic	53586	Wdsub1
chr2:59882331-59882630	TSSproximal	0	Wdsub1
chr2:60125476-60125775	TSSproximal	0	Baz2b
chr2:60210312-60210611	genebody	376	Marchf7
chr2:60698156-60698455	genebody	24148	Itgb6
chr2:60730148-60730447	upstream	7545	Itgb6
chr2:60747609-60747908	intergenic	25006	Itgb6
chr2:60818586-60818885	genebody	62553	Rbms1
chr2:60962606-60962905	genebody	299	Rbms1
chr2:61062150-61062449	intergenic	86999	Gm13582
chr2:61139338-61139637	intergenic	164187	Gm13582
chr2:61453771-61454070	intergenic	124516	Tank
chr2:61593023-61593322	TSSproximal	0	Tank
chr2:61656442-61656741	intergenic	54953	Psmd14
chr2:61657102-61657401	intergenic	54293	Psmd14
chr2:61815577-61815876	intergenic	11124	Tbr1
chr2:63702402-63702701	intergenic	395337	Fign
chr2:64974074-64974373	genebody	48393	Grb14
chr2:65022190-65022489	genebody	277	Grb14
chr2:65238995-65239294	TSSproximal	369	Cobll1
chr2:66189240-66189539	intergenic	64447	Galnt3
chr2:66256364-66256663	TSSproximal	0	Ttc21b
chr2:67565977-67566276	intergenic	109181	Mir7224
chr2:67957659-67957958	intergenic	146714	B3galt1
chr2:68470918-68471217	genebody	764	Stk39
chr2:68861349-68861648	TSSproximal	0	Cers6
chr2:68888084-68888383	genebody	26527	Cers6
chr2:69085548-69085847	intergenic	49953	Nostrin
chr2:69129097-69129396	upstream	6404	Nostrin
chr2:69245068-69245367	intergenic	25119	G6pc2
chr2:69722723-69723022	TSSproximal	66	Ppig
chr2:69789589-69789888	TSSproximal	0	Phospho2
chr2:69822311-69822610	TSSproximal	0	Klhl23
chr2:69897652-69897951	genebody	406	Ubr3
chr2:70508964-70509263	genebody	145	Erich2
chr2:70661236-70661535	TSSproximal	0	Gorasp2
chr2:71118265-71118564	genebody	211	Cybrd1
chr2:71155519-71155818	intergenic	37465	Cybrd1
chr2:71211899-71212198	TSSproximal	0	Dync1i2
chr2:71389348-71389647	genebody	88	Hat1
chr2:71581056-71581355	intergenic	34302	Dlx2
chr2:71598860-71599159	intergenic	52106	Dlx2
chr2:72197086-72197385	intergenic	88252	Map3k20
chr2:72286145-72286444	genebody	444	Map3k20
chr2:72476410-72476709	genebody	191	Cdca7
chr2:72674269-72674568	intergenic	28942	8430437L04Rik
chr2:72703666-72703965	genebody	156	8430437L04Rik
chr2:72752672-72752971	intergenic	49162	8430437L04Rik
chr2:72980478-72980777	TSSproximal	32	Sp3
chr2:73038280-73038579	intergenic	57834	Sp3
chr2:73066367-73066666	intergenic	85921	Sp3
chr2:73090112-73090411	intergenic	109666	Sp3
chr2:73213910-73214209	genebody	238	Ola1
chr2:73775430-73775729	TSSproximal	84	Chn1
chr2:73892264-73892563	genebody	76	Atf2
chr2:73910588-73910887	genebody	439	Atp5g3
chr2:73911232-73911531	TSSproximal	0	Atp5g3
chr2:74578919-74579218	TSSproximal	0	Lnpk
chr2:74672906-74673205	upstream	1808	Hoxd12
chr2:74715867-74716166	TSSproximal	0	Hoxd3os1
chr2:74746453-74746752	upstream	5932	Gm14424
chr2:74753371-74753670	genebody	687	Gm14424
chr2:74762828-74763127	TSSproximal	0	Haglr,Hoxd1
chr2:74826036-74826335	genebody	224	Mtx2
chr2:75054766-75055065	intergenic	228954	Mtx2
chr2:75113647-75113946	intergenic	287835	Mtx2
chr2:75137421-75137720	intergenic	306459	9430019J16Rik
chr2:75202426-75202725	intergenic	241454	9430019J16Rik
chr2:75209018-75209317	intergenic	234862	9430019J16Rik
chr2:75367075-75367374	intergenic	76805	9430019J16Rik
chr2:75434856-75435155	intergenic	9024	9430019J16Rik
chr2:75468937-75469236	intergenic	24758	9430019J16Rik
chr2:75563633-75563932	intergenic	95327	Hnrnpa3
chr2:75659691-75659990	genebody	432	Hnrnpa3
chr2:75703488-75703787	genebody	876	Nfe2l2
chr2:75832389-75832688	genebody	212	Agps
chr2:76087396-76087695	intergenic	105429	Ttc30a1
chr2:76101874-76102173	intergenic	119907	Ttc30a1
chr2:76370096-76370395	genebody	112	Rbm45
chr2:76675578-76675877	genebody	263	Plekha3
chr2:77171517-77171816	TSSproximal	882	Ccdc141
chr2:77280068-77280367	genebody	225	Sestd1
chr2:77567563-77567862	genebody	47897	Zfp385b
chr2:77777893-77778192	genebody	38624	Zfp385b
chr2:77945919-77946218	genebody	138	Cwc22
chr2:79087565-79087864	intergenic	167562	Itga4
chr2:79635587-79635886	genebody	162	Itprid2
chr2:79785603-79785902	genebody	77823	Ppp1r1c
chr2:79798697-79798996	genebody	90917	Ppp1r1c
chr2:80038683-80038982	genebody	89989	Pde1a
chr2:80203858-80204157	intergenic	74446	Pde1a
chr2:80315831-80316130	genebody	365	Dnajc10
chr2:80435284-80435583	genebody	11813	Frzb
chr2:80446486-80446785	genebody	611	Frzb
chr2:80638851-80639150	TSSproximal	39	Nup35
chr2:80793361-80793660	intergenic	154097	Nup35
chr2:83644235-83644534	TSSproximal	44	Zc3h15
chr2:83812783-83813082	genebody	55	Fam171b
chr2:84624134-84624433	genebody	26077	Ctnnd1
chr2:84635520-84635819	genebody	14691	Ctnnd1
chr2:84650434-84650733	TSSproximal	0	Ctnnd1
chr2:84670362-84670661	genebody	47	Selenoh
chr2:84714749-84715048	genebody	116	Zdhhc5
chr2:84727294-84727593	TSSproximal	26	Clp1
chr2:84742576-84742875	upstream	1398	Mir130a
chr2:84774678-84774977	genebody	452	Serping1
chr2:84798698-84798997	TSSproximal	0	Ube2l6
chr2:84826997-84827296	TSSproximal	0	Timm10
chr2:85172460-85172759	intergenic	23940	Lrrc55
chr2:90580781-90581080	TSSproximal	134	Ptprj
chr2:90745340-90745639	TSSproximal	0	Fnbp4
chr2:90783029-90783328	genebody	285	Agbl2
chr2:90846798-90847097	TSSproximal	58	Mtch2
chr2:90890120-90890419	genebody	4334	C1qtnf4
chr2:90917230-90917529	genebody	521	Ptpmt1
chr2:90917913-90918212	TSSproximal	0	Ptpmt1
chr2:90940909-90941208	genebody	512	Celf1
chr2:91070349-91070648	TSSproximal	34	Slc39a13
chr2:91115074-91115373	upstream	2771	Mybpc3
chr2:91119135-91119434	genebody	991	Mybpc3
chr2:91202786-91203085	TSSproximal	0	Acp2
chr2:91237104-91237403	TSSproximal	0	A330069E16Rik
chr2:91458419-91458718	genebody	888	Lrp4
chr2:92058565-92058864	intergenic	34395	Creb3l1
chr2:92375493-92375792	genebody	254	Pex16
chr2:92433758-92434057	genebody	12	Cry2
chr2:92529347-92529646	intergenic	62560	Mir7221
chr2:92659695-92659994	intergenic	59988	Chst1
chr2:92667283-92667582	intergenic	67576	Chst1
chr2:92742113-92742412	intergenic	142406	Chst1
chr2:92845470-92845769	intergenic	69332	Syt13
chr2:92915098-92915397	TSSproximal	0	Syt13
chr2:93015396-93015695	intergenic	13653	4631405J19Rik
chr2:93126625-93126924	intergenic	60660	Trp53i11
chr2:93172509-93172808	intergenic	14776	Trp53i11
chr2:93779512-93779811	genebody	42757	Ext2
chr2:93886173-93886472	intergenic	17016	Accsl
chr2:93956400-93956699	genebody	401	Gm13889
chr2:94010616-94010915	TSSproximal	0	Alkbh3
chr2:94157461-94157760	genebody	149	Hsd17b12
chr2:94178523-94178822	intergenic	20614	Hsd17b12
chr2:94273581-94273880	intergenic	12182	Mir670
chr2:94406434-94406733	TSSproximal	0	2810002D19Rik,Ttc17
chr2:94437881-94438180	genebody	6	Api5
chr2:97466325-97466624	upstream	1033	Lrrc4c
chr2:101886136-101886435	TSSproximal	0	Commd9
chr2:102400348-102400647	genebody	253	Trim44
chr2:102401043-102401342	TSSproximal	143	Trim44
chr2:102410749-102411048	upstream	9849	Trim44
chr2:102450771-102451070	genebody	722	Fjx1
chr2:102452078-102452377	TSSproximal	286	Fjx1
chr2:102549752-102550051	TSSproximal	0	Pamr1
chr2:102658767-102659066	genebody	84	Slc1a2
chr2:103073625-103073924	TSSproximal	0	Apip
chr2:103484824-103485123	genebody	30	Cat
chr2:103567058-103567357	genebody	748	Abtb2
chr2:103710857-103711156	intergenic	50094	Nat10
chr2:103761002-103761301	TSSproximal	0	Nat10
chr2:103796460-103796759	genebody	319	Caprin1
chr2:103797387-103797686	TSSproximal	0	Caprin1
chr2:104095860-104096159	genebody	59	Cd59a
chr2:104122480-104122779	TSSproximal	0	A930018P22Rik
chr2:104306948-104307247	genebody	103087	D430041D05Rik
chr2:104493408-104493707	genebody	782	Hipk3
chr2:104711660-104711959	genebody	203	Tcp11l1
chr2:104816058-104816357	genebody	339	Qser1
chr2:105016826-105017125	TSSproximal	0	Eif3m
chr2:105021449-105021748	upstream	4422	Eif3m
chr2:105206729-105207028	intergenic	17314	Them7
chr2:106002980-106003279	genebody	270	Dnajc24
chr2:106650279-106650578	TSSproximal	0	BB218582
chr2:106693364-106693663	TSSproximal	0	Mpped2
chr2:109559411-109559710	intergenic	114990	Bdnf
chr2:109693457-109693756	TSSproximal	0	Bdnf
chr2:109917538-109917837	TSSproximal	0	Lgr4
chr2:110179839-110180138	intergenic	125587	Bbox1
chr2:110409755-110410054	intergenic	46762	Fibin
chr2:111958006-111958305	intergenic	2766	Olfr1308
chr2:112239371-112239670	TSSproximal	171	Lpcat4
chr2:112265877-112266176	TSSproximal	138	Slc12a6
chr2:112367984-112368283	TSSproximal	0	Emc4
chr2:112379142-112379441	TSSproximal	0	Katnbl1
chr2:112454876-112455175	TSSproximal	0	Emc7
chr2:112625596-112625895	genebody	65914	Aven
chr2:113632121-113632420	genebody	52670	Fmn1
chr2:113848917-113849216	TSSproximal	256	Arhgap11a
chr2:114175117-114175416	TSSproximal	0	Aqr
chr2:114201192-114201491	TSSproximal	0	Zfp770
chr2:114397475-114397774	intergenic	196043	Zfp770
chr2:115310326-115310625	intergenic	33655	4930528P14Rik
chr2:115469451-115469750	intergenic	42451	3110099E03Rik
chr2:115488428-115488727	intergenic	23474	3110099E03Rik
chr2:115542412-115542711	intergenic	30211	3110099E03Rik
chr2:115581417-115581716	TSSproximal	0	Cdin1
chr2:115860837-115861136	intergenic	203485	Meis2
chr2:116021116-116021415	genebody	43206	Meis2
chr2:116075793-116076092	genebody	4	2810405F15Rik
chr2:116975880-116976179	intergenic	75728	D330050G23Rik
chr2:117019159-117019458	intergenic	101613	Spred1
chr2:117108249-117108548	intergenic	12523	Spred1
chr2:117120369-117120668	TSSproximal	403	Spred1
chr2:117249719-117250018	TSSproximal	0	Fam98b
chr2:118007867-118008166	genebody	103036	Gm13986
chr2:118256631-118256930	genebody	36	Fsip1
chr2:118373871-118374170	TSSproximal	452	Gpr176
chr2:118479422-118479721	TSSproximal	0	Srp14
chr2:118533336-118533635	genebody	13925	Bmf
chr2:118814260-118814559	genebody	257	Knstrn
chr2:118926478-118926777	TSSproximal	0	Chst14
chr2:118976390-118976689	intergenic	49893	Chst14
chr2:119028996-119029295	genebody	98	Ccdc32
chr2:119167404-119167703	TSSproximal	85	Gchfr
chr2:119208970-119209269	TSSproximal	175	Dnajc17
chr2:119304885-119305184	intergenic	16143	Vps18
chr2:119319519-119319818	upstream	5966	Dll4
chr2:119337698-119337997	intergenic	11501	Gm14207
chr2:119398696-119398995	intergenic	47454	Chac1
chr2:119476894-119477193	genebody	436	Ino80
chr2:119477867-119478166	TSSproximal	238	Ino80
chr2:119547627-119547926	TSSproximal	0	Chp1,Exd1
chr2:119594530-119594829	genebody	234	Oip5os1
chr2:119662551-119662850	TSSproximal	0	Ndufaf1
chr2:119741589-119741888	TSSproximal	449	Itpka
chr2:119873006-119873305	intergenic	23923	Mga
chr2:119897079-119897378	TSSproximal	0	Mga
chr2:120352753-120353052	genebody	81	Vps39
chr2:120403835-120404134	TSSproximal	0	Ganc,Tmem87a
chr2:120465360-120465659	genebody	1767	Capn3
chr2:120563356-120563655	genebody	176	Zfp106
chr2:120731277-120731576	TSSproximal	0	Cdan1
chr2:120970615-120970914	TSSproximal	0	Ubr1
chr2:121008362-121008661	TSSproximal	0	Ccndbp1
chr2:121140339-121140638	TSSproximal	0	Adal
chr2:121171255-121171554	genebody	87	Tubgcp4
chr2:121413920-121414219	genebody	18	Pdia3
chr2:121832393-121832692	intergenic	25336	Frmd5
chr2:121866594-121866893	TSSproximal	77	Golm2
chr2:122028076-122028375	TSSproximal	205	Eif3j1
chr2:122118081-122118380	genebody	6	Spg11
chr2:122148464-122148763	genebody	777	B2m
chr2:122377319-122377618	upstream	8401	Shf
chr2:122467746-122468045	TSSproximal	0	Bambi-ps1
chr2:122631038-122631337	genebody	413	Spata5l1
chr2:122701915-122702214	genebody	449	Slc30a4
chr2:124537417-124537716	genebody	72580	Sema6d
chr2:124610215-124610514	TSSproximal	0	Sema6d
chr2:125247481-125247780	TSSproximal	0	Dut
chr2:125355504-125355803	intergenic	107989	Dut
chr2:125412547-125412846	genebody	93592	Fbn1
chr2:125482678-125482977	genebody	23461	Fbn1
chr2:125506065-125506364	genebody	74	Fbn1
chr2:125516623-125516922	intergenic	10185	Fbn1
chr2:125672955-125673254	TSSproximal	0	Eid1
chr2:125858694-125858993	genebody	89	Cops2
chr2:125866296-125866595	genebody	73	Galk2
chr2:126061142-126061441	genebody	26484	Fgf7
chr2:126152112-126152411	TSSproximal	0	Dtwd1
chr2:126275561-126275860	intergenic	123420	Dtwd1
chr2:126674538-126674837	genebody	755	Gabpb1
chr2:126675283-126675582	genebody	10	Gabpb1
chr2:126876235-126876534	TSSproximal	0	Trpm7
chr2:127008624-127008923	TSSproximal	0	Ap4e1
chr2:127070562-127070861	TSSproximal	0	Blvra
chr2:127208284-127208583	TSSproximal	0	Snrnp200
chr2:127247596-127247895	TSSproximal	0	Ciao1
chr2:127270242-127270541	genebody	13	Stard7
chr2:127444245-127444544	genebody	21	Fahd2a
chr2:127587185-127587484	TSSproximal	0	Mrps5
chr2:127831481-127831780	genebody	79	Bub1
chr2:128698278-128698577	TSSproximal	420	Mertk
chr2:128788956-128789255	intergenic	29048	Tmem87b
chr2:128817534-128817833	TSSproximal	470	Tmem87b
chr2:128818180-128818479	TSSproximal	0	Tmem87b
chr2:128943866-128944165	TSSproximal	0	Zc3h8
chr2:128967208-128967507	TSSproximal	0	Zc3h6
chr2:129129624-129129923	TSSproximal	0	Chchd5
chr2:129198259-129198558	TSSproximal	215	Slc20a1
chr2:129800136-129800435	TSSproximal	82	Stk35
chr2:130178767-130179066	genebody	298	Snrpb
chr2:130274039-130274338	TSSproximal	74	Nop56
chr2:130294703-130295002	TSSproximal	937	Ebf4
chr2:130423751-130424050	genebody	238	Pced1a
chr2:130450151-130450450	TSSproximal	0	Ptpra
chr2:130563865-130564164	genebody	108	Mrps26
chr2:130629814-130630113	TSSproximal	0	Fastkd5,Ubox5
chr2:130667553-130667852	TSSproximal	0	Itpa
chr2:130839767-130840066	TSSproximal	79	4930402H24Rik
chr2:131127066-131127365	TSSproximal	47	Hspa12b
chr2:131186964-131187263	genebody	16	Cdc25b
chr2:131210295-131210594	TSSproximal	0	Ap5s1
chr2:131262177-131262476	TSSproximal	24	Pank2
chr2:131352311-131352610	genebody	282	Rnf24
chr2:131538354-131538653	intergenic	23632	Adra1d
chr2:131806663-131806962	intergenic	40694	5330413P13Rik
chr2:132043290-132043589	intergenic	13302	Rassf2
chr2:132144437-132144736	genebody	372	Slc23a2
chr2:132247624-132247923	TSSproximal	0	Tmem230
chr2:132263360-132263659	genebody	212	Cds2
chr2:132385349-132385648	TSSproximal	0	Prokr2
chr2:132578267-132578566	TSSproximal	19	Gpcpd1
chr2:132686684-132686983	upstream	3300	Shld1
chr2:133522124-133522423	intergenic	29736	Bmp2
chr2:134643755-134644054	genebody	67	Tmx4
chr2:134785971-134786270	TSSproximal	0	Plcb1
chr2:135323790-135324089	intergenic	108174	4930545L23Rik
chr2:135559389-135559688	intergenic	23532	9630028H03Rik
chr2:135658381-135658680	intergenic	75161	9630028H03Rik
chr2:135731438-135731737	intergenic	10093	Plcb4
chr2:135776413-135776712	genebody	34583	Plcb4
chr2:136678788-136679087	intergenic	34363	Snap25
chr2:136714131-136714430	genebody	681	Snap25
chr2:136890914-136891213	TSSproximal	5	Slx4ip
chr2:137393506-137393805	intergenic	276986	Jag1
chr2:137422726-137423025	intergenic	306206	Jag1
chr2:138256845-138257144	genebody	261	Btbd3
chr2:138308853-138309152	intergenic	30360	Btbd3
chr2:139677913-139678212	TSSproximal	0	Ism1
chr2:140066382-140066681	genebody	124	Tasp1
chr2:140170521-140170820	TSSproximal	0	Esf1,Ndufaf5
chr2:140395065-140395364	TSSproximal	66	Macrod2
chr2:140671345-140671644	TSSproximal	0	Flrt3
chr2:142902978-142903277	genebody	13	Kif16bos
chr2:144009625-144009924	genebody	1339	Rrbp1
chr2:144270733-144271032	TSSproximal	0	Mgme1,Snx5
chr2:144368690-144368989	TSSproximal	0	Pet117
chr2:144459047-144459346	TSSproximal	0	Zfp133-ps
chr2:144550553-144550852	genebody	7	Rbbp9
chr2:144599919-144600218	TSSproximal	0	Dtd1
chr2:144837013-144837312	intergenic	13347	Scp2d1
chr2:144949296-144949595	intergenic	125630	Scp2d1
chr2:145168142-145168441	intergenic	74170	Slc24a3
chr2:145232866-145233165	upstream	9446	Slc24a3
chr2:145675524-145675823	intergenic	25372	BC039771
chr2:145903129-145903428	TSSproximal	0	Naa20
chr2:145934587-145934886	TSSproximal	0	Cfap61,Crnkl1
chr2:146511618-146511917	genebody	87	Ralgapa2
chr2:146834618-146834917	intergenic	20972	Kiz
chr2:146855860-146856159	TSSproximal	0	Kiz
chr2:148030232-148030531	intergenic	14933	Foxa2
chr2:148122577-148122876	intergenic	75608	Foxa2
chr2:148159273-148159572	intergenic	112304	Foxa2
chr2:148395663-148395962	genebody	286	Sstr4
chr2:148552317-148552616	intergenic	108782	Cd93
chr2:148681077-148681376	TSSproximal	0	Gzf1
chr2:148732228-148732527	TSSproximal	0	Napb
chr2:150217702-150218001	TSSproximal	98	Zfp937
chr2:150311109-150311408	genebody	51357	3300002I08Rik
chr2:150362770-150363069	TSSproximal	5	3300002I08Rik
chr2:150500656-150500955	intergenic	15593	Zfp345
chr2:150650763-150651062	intergenic	16432	E130215H24Rik
chr2:150904158-150904457	genebody	274	Abhd12
chr2:150909568-150909867	TSSproximal	0	Gins1
chr2:151542292-151542591	TSSproximal	0	Fkbp1a
chr2:151756336-151756635	intergenic	15026	Psmf1
chr2:151876154-151876453	intergenic	33227	Rspo4
chr2:152105412-152105711	TSSproximal	0	Srxn1
chr2:152293665-152293964	TSSproximal	0	Tbc1d20
chr2:152332396-152332695	TSSproximal	0	Rbck1
chr2:152398916-152399215	TSSproximal	870	Sox12
chr2:152414816-152415115	TSSproximal	0	Zcchc3
chr2:152437445-152437744	genebody	21858	6820408C15Rik
chr2:152580198-152580497	TSSproximal	0	Defb19
chr2:152636369-152636668	intergenic	9361	Rem1
chr2:152669545-152669844	genebody	84	H13
chr2:152729253-152729552	upstream	6699	Id1
chr2:152736282-152736581	genebody	31	Id1
chr2:152804362-152804661	genebody	26056	Bcl2l1
chr2:152831180-152831479	TSSproximal	249	Bcl2l1
chr2:152847932-152848231	TSSproximal	0	Tpx2
chr2:153015166-153015465	TSSproximal	0	Pdrg1
chr2:153032370-153032669	genebody	518	Xkr7
chr2:153198462-153198761	intergenic	26680	Tspyl3
chr2:153225036-153225335	genebody	106	Tspyl3
chr2:153305300-153305599	genebody	13884	Kif3b
chr2:153345798-153346097	TSSproximal	0	2500004C02Rik
chr2:153609752-153610051	intergenic	22730	Commd7
chr2:153632460-153632759	genebody	22	Commd7
chr2:153741615-153741914	genebody	328	Mapre1
chr2:154135307-154135606	genebody	4971	Bpifa3
chr2:154436599-154436898	genebody	115	Cbfa2t2
chr2:154569991-154570290	TSSproximal	99	E2f1
chr2:154603478-154603777	TSSproximal	0	Pxmp4
chr2:154613066-154613365	TSSproximal	3	Zfp341
chr2:154656707-154657006	TSSproximal	20	Chmp4b
chr2:155073952-155074251	genebody	246	Ahcy
chr2:155133529-155133828	genebody	48	Itch
chr2:155276948-155277247	genebody	584	Map1lc3a
chr2:155357137-155357436	TSSproximal	0	Pigu
chr2:155382087-155382386	genebody	231	Trp53inp2
chr2:155518006-155518305	TSSproximal	0	Acss2
chr2:155592489-155592788	genebody	22	Gss
chr2:155691747-155692046	genebody	338	Trpc4ap
chr2:155819011-155819310	intergenic	7615	Eif6
chr2:155929958-155930257	genebody	53	Uqcc1
chr2:155956513-155956812	TSSproximal	0	Cep250
chr2:156065090-156065389	TSSproximal	0	Spag4
chr2:156179567-156179866	TSSproximal	0	Rbm39
chr2:156180347-156180646	TSSproximal	109	Rbm39
chr2:156278639-156278938	intergenic	33535	Cnbd2
chr2:156297760-156298059	intergenic	14414	Cnbd2
chr2:156453865-156454164	genebody	21370	Epb41l1
chr2:156462225-156462524	genebody	13010	Epb41l1
chr2:156720603-156720902	genebody	7	4930405A21Rik
chr2:156862791-156863090	TSSproximal	0	5430405H02Rik
chr2:157006634-157006933	genebody	142	Dsn1
chr2:157079669-157079968	TSSproximal	404	Soga1
chr2:157204762-157205061	TSSproximal	228	Rbl1
chr2:157279019-157279318	TSSproximal	0	Rpn2
chr2:157367511-157367810	TSSproximal	0	Manbal
chr2:158028454-158028753	TSSproximal	0	Rprd1b
chr2:158091391-158091690	genebody	107	2010009K17Rik
chr2:158191181-158191480	TSSproximal	528	1700060C20Rik
chr2:158230562-158230861	upstream	1338	D630003M21Rik
chr2:158625386-158625685	genebody	473	Actr5
chr2:158794783-158795082	TSSproximal	0	Dhx35
chr2:159096750-159097049	intergenic	301943	Dhx35
chr2:159404862-159405161	intergenic	542180	4933416E03Rik
chr2:159718773-159719072	intergenic	228269	4933416E03Rik
chr2:160619867-160620166	intergenic	25731	Top1
chr2:160645589-160645888	TSSproximal	9	Top1
chr2:160646708-160647007	genebody	811	Top1
chr2:160730772-160731071	TSSproximal	239	Plcg1
chr2:160873113-160873412	TSSproximal	123	Zhx3
chr2:162932752-162933051	genebody	1244	Srsf6
chr2:163017400-163017699	TSSproximal	0	Ift52
chr2:163288890-163289189	genebody	63436	Tox2
chr2:163419317-163419616	TSSproximal	0	Oser1
chr2:163481697-163481996	upstream	9068	Fitm2
chr2:163637604-163637903	upstream	6947	0610039K10Rik
chr2:163658452-163658751	TSSproximal	0	Pkig
chr2:163787965-163788264	intergenic	32570	Ccn5
chr2:163995223-163995522	genebody	26	Ywhab
chr2:164432533-164432832	genebody	10356	Sdc4
chr2:164460940-164461239	TSSproximal	0	Sys1
chr2:164619092-164619391	intergenic	5392	Wfdc6b
chr2:164745746-164746045	TSSproximal	0	Dnttip1
chr2:164769488-164769787	TSSproximal	142	Ube2c
chr2:164786065-164786364	genebody	44	Snx21
chr2:164805082-164805381	TSSproximal	0	Zswim3
chr2:164822995-164823294	genebody	309	Zswim1
chr2:164833516-164833815	TSSproximal	0	Ctsa,Neurl2
chr2:164867165-164867464	upstream	9457	Pltp
chr2:164880040-164880339	genebody	672	Pcif1
chr2:164911069-164911368	genebody	382	Zfp335
chr2:164961091-164961390	upstream	6598	Slc12a5
chr2:165034708-165035007	TSSproximal	0	Ncoa5
chr2:165397336-165397635	genebody	2759	Ocstamp
chr2:165837993-165838292	genebody	19881	Zmynd8
chr2:165992221-165992520	TSSproximal	117	Ncoa3
chr2:166031230-166031529	genebody	38593	Ncoa3
chr2:166179782-166180081	intergenic	24099	Sulf2
chr2:166415303-166415602	intergenic	31849	5031425F14Rik
chr2:166485445-166485744	intergenic	37994	5031425F14Rik
chr2:166714189-166714488	TSSproximal	357	Prex1
chr2:166906075-166906374	TSSproximal	0	Cse1l
chr2:166995980-166996279	genebody	20	Stau1
chr2:167015174-167015473	TSSproximal	0	Ddx27
chr2:167072018-167072317	intergenic	6725	Snord12
chr2:167129442-167129741	genebody	59077	Kcnb1
chr2:167249855-167250154	upstream	9318	Ptgis
chr2:167293465-167293764	intergenic	52928	Ptgis
chr2:167348263-167348562	genebody	616	B4galt5
chr2:167399433-167399732	intergenic	21978	Slc9a8
chr2:167476208-167476507	intergenic	16138	Rnf114
chr2:167493278-167493577	TSSproximal	404	Spata2
chr2:167538095-167538394	TSSproximal	0	Snai1
chr2:167594494-167594793	intergenic	37212	Ube2v1
chr2:167595861-167596160	intergenic	35845	Ube2v1
chr2:167632103-167632402	TSSproximal	98	Ube2v1
chr2:167661688-167661987	TSSproximal	144	Tmem189
chr2:167687785-167688084	TSSproximal	831	Cebpb
chr2:167746100-167746399	intergenic	54923	A530013C23Rik
chr2:167765111-167765410	intergenic	73934	A530013C23Rik
chr2:168050159-168050458	intergenic	30546	Pard6b
chr2:168154240-168154539	TSSproximal	0	E130018N17Rik
chr2:168207335-168207634	TSSproximal	223	Adnp
chr2:168230247-168230546	TSSproximal	0	Dpm1,Gm20716
chr2:168231143-168231442	genebody	521	Mocs3
chr2:168371319-168371618	intergenic	101988	Kcng1
chr2:168718610-168718909	genebody	15430	Atp9a
chr2:168726132-168726431	genebody	7908	Atp9a
chr2:168765718-168766017	genebody	1184	Sall4
chr2:168779471-168779770	intergenic	12270	Sall4
chr2:168904312-168904611	intergenic	50976	Zfp64
chr2:168955282-168955581	genebody	6	Zfp64
chr2:169621481-169621780	intergenic	11866	Tshz2
chr2:169632680-169632979	TSSproximal	667	Tshz2
chr2:169814859-169815158	intergenic	148029	AY702102
chr2:169908025-169908324	intergenic	54863	AY702102
chr2:170041196-170041495	intergenic	29176	A630075F10Rik
chr2:170054946-170055245	intergenic	15426	A630075F10Rik
chr2:170103374-170103673	intergenic	27547	Zfp217
chr2:170152832-170153131	intergenic	10157	Zfp217
chr2:170547568-170547867	intergenic	35641	Gm16796
chr2:170590230-170590529	genebody	11488	4930470P17Rik
chr2:170657292-170657591	intergenic	55275	4930470P17Rik
chr2:170724545-170724844	upstream	6963	Dok5
chr2:170927373-170927672	intergenic	195566	Dok5
chr2:171676255-171676554	intergenic	286245	1700028P15Rik
chr2:171988573-171988872	intergenic	25774	1700028P15Rik
chr2:172046036-172046335	upstream	2570	Cbln4
chr2:172143293-172143592	intergenic	99827	Cbln4
chr2:172370894-172371193	TSSproximal	0	Cstf1
chr2:172430647-172430946	upstream	9632	Rtf2
chr2:172502344-172502643	intergenic	29790	Fam209
chr2:172550558-172550857	TSSproximal	134	Tfap2c
chr2:172728295-172728594	intergenic	177304	Tfap2c
chr2:172831780-172832079	intergenic	108242	Bmp7
chr2:172923243-172923542	genebody	16779	Bmp7
chr2:173152624-173152923	TSSproximal	150	Pck1
chr2:173432281-173432580	intergenic	90012	1700021F07Rik
chr2:173449218-173449517	intergenic	73075	1700021F07Rik
chr2:173659659-173659958	TSSproximal	0	Rab22a
chr2:173676929-173677228	genebody	17084	Rab22a
chr2:173792380-173792679	intergenic	54809	Vapb
chr2:173801504-173801803	intergenic	63933	Vapb
chr2:174008570-174008869	intergenic	68182	Stx16
chr2:174049603-174049902	intergenic	27149	Stx16
chr2:174076228-174076527	TSSproximal	524	Stx16
chr2:174295155-174295454	TSSproximal	0	Gnasas1
chr2:174330597-174330896	genebody	508	Gnas
chr2:174415888-174416187	genebody	84	Nelfcd
chr2:174438744-174439043	TSSproximal	0	Ctsz
chr2:174463651-174463950	genebody	151	Atp5e
chr2:174472458-174472757	genebody	184	Prelid3b
chr2:174868843-174869142	intergenic	108224	Edn3
chr2:174872102-174872401	intergenic	111483	Edn3
chr2:177206350-177206649	genebody	205395	Gm14403
chr2:178023258-178023557	TSSproximal	0	Zfp971
chr2:178494010-178494309	intergenic	63495	Cdh26
chr2:179976798-179977097	TSSproximal	0	4921531C22Rik
chr2:180119666-180119965	genebody	300	Osbpl2
chr2:180171139-180171438	TSSproximal	150	Adrm1
chr2:180251191-180251490	upstream	5889	Rps21
chr2:180257343-180257642	TSSproximal	0	Mir3091,Rps21
chr2:180272852-180273151	genebody	314	Cables2
chr2:180589492-180589791	genebody	85	Ogfr
chr2:180710359-180710658	upstream	31	Gid8
chr2:180890389-180890688	upstream	3352	Mir124a-3
chr2:180925236-180925535	upstream	3488	Birc7
chr2:181319745-181320044	TSSproximal	21	Rtel1
chr2:181365100-181365399	genebody	5	Arfrp1
chr2:181460230-181460529	TSSproximal	804	Zbtb46
chr2:181487359-181487658	upstream	5548	Abhd16b
chr2:181497211-181497510	genebody	69	Tpd52l2
chr2:181520280-181520579	TSSproximal	0	Dnajc5
chr2:181581751-181582050	TSSproximal	0	Uckl1
chr2:181864091-181864390	TSSproximal	0	Polr3k
chr3:5576263-5576562	TSSproximal	15	Pex2
chr3:7366360-7366659	TSSproximal	0	Pkia
chr3:8664575-8664874	genebody	2164	Hey1
chr3:8666749-8667048	TSSproximal	0	Hey1
chr3:8731414-8731713	intergenic	64376	Hey1
chr3:8767458-8767757	intergenic	100420	Hey1
chr3:8772691-8772990	intergenic	105653	Hey1
chr3:8923562-8923861	TSSproximal	0	Mrps28
chr3:8985931-8986230	genebody	18285	Tpd52
chr3:9105566-9105865	intergenic	43602	4930539M17Rik
chr3:9189809-9190108	intergenic	60459	Zbtb10
chr3:9249966-9250265	TSSproximal	302	Zbtb10
chr3:9251595-9251894	genebody	1028	Zbtb10
chr3:9833751-9834050	TSSproximal	72	Pag1
chr3:10351075-10351374	TSSproximal	0	Zfand1
chr3:10439921-10440220	TSSproximal	0	Snx16
chr3:13472941-13473240	genebody	1286	Ralyl
chr3:14578841-14579140	genebody	170	E2f5
chr3:14611445-14611744	TSSproximal	189	Rbis
chr3:14863092-14863391	TSSproximal	147	Car3
chr3:16183099-16183398	TSSproximal	0	Ythdf3
chr3:18242907-18243206	genebody	132	Cyp7b1
chr3:19162897-19163196	TSSproximal	0	Armc1
chr3:19310586-19310885	genebody	437	Pde7a
chr3:19311589-19311888	TSSproximal	267	Pde7a
chr3:19628541-19628840	intergenic	15620	Trim55
chr3:19694095-19694394	genebody	1002	Crh
chr3:19894966-19895265	genebody	95	4632415L05Rik
chr3:20035008-20035307	genebody	3	Hps3
chr3:20057543-20057842	TSSproximal	0	Hltf
chr3:21935967-21936266	intergenic	140386	Tbl1xr1
chr3:22075660-22075959	TSSproximal	693	Tbl1xr1
chr3:24605576-24605875	genebody	178131	Naaladl2
chr3:24727018-24727317	genebody	56689	Naaladl2
chr3:25108981-25109280	intergenic	324975	Naaladl2
chr3:25143567-25143866	intergenic	359561	Naaladl2
chr3:25144231-25144530	intergenic	360225	Naaladl2
chr3:27689487-27689786	genebody	20653	Fndc3b
chr3:27710621-27710920	TSSproximal	182	Fndc3b
chr3:27939119-27939418	genebody	439	Pld1
chr3:28113929-28114228	genebody	129758	Pld1
chr3:28276204-28276503	genebody	12990	Tnik
chr3:28564876-28565175	intergenic	132728	Slc2a2
chr3:28780928-28781227	TSSproximal	84	Eif5a2
chr3:29082559-29082858	TSSproximal	0	Egfem1
chr3:30508195-30508494	genebody	993	Mecom
chr3:30595622-30595921	intergenic	3949	Actrt3
chr3:30602302-30602601	genebody	215	Mynn
chr3:30772031-30772330	intergenic	20546	Sec62
chr3:30792961-30793260	genebody	85	Sec62
chr3:30793659-30793958	genebody	783	Sec62
chr3:30995937-30996236	genebody	166	Prkci
chr3:31056714-31057013	intergenic	17748	Mir7008
chr3:31083853-31084152	intergenic	10906	Skil
chr3:31093862-31094161	TSSproximal	897	Skil
chr3:31095700-31095999	genebody	642	Skil
chr3:31133618-31133917	intergenic	16003	Cldn11
chr3:31136496-31136795	intergenic	13125	Cldn11
chr3:32397614-32397913	intergenic	31949	Zmat3
chr3:32510901-32511200	genebody	309	Zfp639
chr3:32648547-32648846	intergenic	32012	Gnb4
chr3:32708695-32708994	genebody	149	Actl6a
chr3:32737188-32737487	genebody	125	Ndufb5
chr3:33799814-33800113	TSSproximal	70	Ttc14
chr3:33844251-33844550	TSSproximal	0	Ccdc39
chr3:34020089-34020388	genebody	10	Fxr1
chr3:34081147-34081446	TSSproximal	0	Dnajc19
chr3:34663985-34664284	intergenic	13990	Sox2
chr3:34795661-34795960	intergenic	23586	Gm38509
chr3:35754107-35754406	TSSproximal	0	Atp11b
chr3:36000341-36000640	genebody	38	Mccc1
chr3:36065897-36066196	TSSproximal	0	Acad9
chr3:36151054-36151353	TSSproximal	0	Zfp267
chr3:36475371-36475670	TSSproximal	0	Mir7009
chr3:36481873-36482172	genebody	5936	1810062G17Rik
chr3:36495531-36495830	intergenic	10979	Gm11548
chr3:36863127-36863426	genebody	21	4932438A13Rik
chr3:37128375-37128674	upstream	2421	Il2
chr3:37204011-37204310	intergenic	28326	Il21
chr3:37312443-37312742	TSSproximal	0	Bbs12,Cetn4
chr3:37378483-37378782	genebody	29830	Fgf2
chr3:37402272-37402571	intergenic	17025	Nudt6
chr3:37420093-37420392	genebody	143	Spata5
chr3:37640164-37640463	genebody	217	Spry1
chr3:37642850-37643149	genebody	2903	Spry1
chr3:37666807-37667106	intergenic	26860	Spry1
chr3:37729284-37729583	upstream	4924	Gm5148
chr3:37737063-37737362	intergenic	12703	Gm5148
chr3:37768174-37768473	intergenic	43814	Gm5148
chr3:37860120-37860419	intergenic	38394	Gm20755
chr3:37875499-37875798	intergenic	23015	Gm20755
chr3:38042714-38043013	intergenic	143901	Gm20755
chr3:38232485-38232784	intergenic	24366	5430434I15Rik
chr3:38283590-38283889	intergenic	75471	5430434I15Rik
chr3:38541342-38541641	intergenic	56526	Ankrd50
chr3:38625577-38625876	intergenic	140761	Ankrd50
chr3:38644268-38644567	intergenic	159452	Ankrd50
chr3:38887460-38887759	genebody	520	Fat4
chr3:38912806-38913105	genebody	25866	Fat4
chr3:38983375-38983674	genebody	96435	Fat4
chr3:39766463-39766762	intergenic	756150	1700017G19Rik
chr3:40540601-40540900	TSSproximal	0	Intu
chr3:40709047-40709346	genebody	176	Slc25a31
chr3:40744763-40745062	TSSproximal	551	Hspa4l
chr3:40800227-40800526	genebody	276	Plk4
chr3:40846505-40846804	genebody	50	Mfsd8
chr3:40893907-40894206	TSSproximal	71	Abhd18
chr3:40949490-40949789	TSSproximal	842	Larp1b
chr3:41010695-41010994	intergenic	60064	Larp1b
chr3:41285156-41285455	intergenic	202110	Pgrmc2
chr3:41296543-41296842	intergenic	196357	Platr4
chr3:41423628-41423927	intergenic	69272	Platr4
chr3:41618548-41618847	intergenic	53668	Jade1
chr3:43352869-43353168	intergenic	1610251	D3Ertd751e
chr3:49636685-49636984	intergenic	120332	Pcdh18
chr3:49648128-49648427	intergenic	108889	Pcdh18
chr3:49754706-49755005	genebody	2311	Pcdh18
chr3:49944678-49944977	intergenic	187362	Pcdh18
chr3:49946944-49947243	intergenic	189628	Pcdh18
chr3:50202409-50202708	intergenic	240905	Slc7a11
chr3:50386627-50386926	genebody	56687	Slc7a11
chr3:50995927-50996226	intergenic	228221	Noct
chr3:51031918-51032217	intergenic	192230	Noct
chr3:51133451-51133750	intergenic	90697	Noct
chr3:51224623-51224922	genebody	176	Noct
chr3:51247876-51248175	genebody	23429	Noct
chr3:51277155-51277454	genebody	60	Elf2
chr3:51358770-51359069	intergenic	18126	Elf2
chr3:51359351-51359650	intergenic	18707	Elf2
chr3:51408715-51409014	TSSproximal	0	Ndufc1
chr3:51415825-51416124	TSSproximal	0	Naa15
chr3:51484361-51484660	genebody	395	Rab33b
chr3:51709004-51709303	intergenic	47825	Mgst2
chr3:51750066-51750365	intergenic	88887	Mgst2
chr3:52007618-52007917	genebody	97089	Maml3
chr3:52046974-52047273	genebody	57733	Maml3
chr3:52102267-52102566	genebody	2440	Maml3
chr3:52180327-52180626	intergenic	75321	Maml3
chr3:52196067-52196366	intergenic	71971	Foxo1
chr3:52269886-52270185	genebody	1549	Foxo1
chr3:52450318-52450617	intergenic	181981	Foxo1
chr3:52535588-52535887	intergenic	203837	Gm2447
chr3:53041506-53041805	TSSproximal	0	Lhfp
chr3:53863550-53863849	TSSproximal	0	Ufm1
chr3:54358569-54358868	upstream	2239	Postn
chr3:54692760-54693059	TSSproximal	46	Supt20
chr3:54735109-54735408	TSSproximal	0	Exosc8
chr3:54807663-54807962	TSSproximal	0	Rfxap
chr3:54915671-54915970	TSSproximal	0	Sertm1
chr3:55064395-55064694	genebody	9153	4931419H13Rik
chr3:55105383-55105682	upstream	6426	Spg20
chr3:55111962-55112261	TSSproximal	0	Spg20
chr3:55588089-55588388	intergenic	126331	Dclk1
chr3:56183725-56184024	TSSproximal	24	Nbea
chr3:57470308-57470607	intergenic	44898	Tm4sf4
chr3:57487426-57487725	intergenic	62016	Tm4sf4
chr3:57575738-57576037	TSSproximal	0	Wwtr1
chr3:57651464-57651763	TSSproximal	0	Commd2
chr3:57735669-57735968	TSSproximal	94	Rnf13
chr3:57847185-57847484	genebody	273	Pfn2
chr3:57847969-57848268	TSSproximal	212	Pfn2
chr3:58415660-58415959	TSSproximal	0	Tsc22d2
chr3:58525806-58526105	TSSproximal	0	Eif2a,Serp1
chr3:58691251-58691550	genebody	838	Siah2
chr3:58692083-58692382	genebody	6	Siah2
chr3:59005870-59006169	TSSproximal	809	Med12l
chr3:59114263-59114562	intergenic	12442	Gpr171
chr3:59344295-59344594	TSSproximal	39	Igsf10
chr3:60500799-60501098	TSSproximal	81	Mbnl1
chr3:60501574-60501873	genebody	395	Mbnl1
chr3:60773489-60773788	intergenic	228997	P2ry1
chr3:60785167-60785466	intergenic	217319	P2ry1
chr3:61002724-61003023	TSSproximal	0	P2ry1
chr3:61363900-61364199	TSSproximal	308	Rap2b
chr3:63295937-63296236	TSSproximal	0	Mme
chr3:63398095-63398394	intergenic	102000	Mme
chr3:63928970-63929269	genebody	116	E130311K13Rik
chr3:63976110-63976409	TSSproximal	0	Gmps
chr3:64965266-64965565	intergenic	120523	Vmn2r-ps11
chr3:65392373-65392672	TSSproximal	0	Ssr3
chr3:65455788-65456087	intergenic	63235	Ssr3
chr3:65527924-65528223	TSSproximal	224	Tiparp
chr3:65658963-65659262	TSSproximal	26	Mir8120
chr3:65666015-65666314	TSSproximal	0	Lekr1
chr3:65803000-65803299	genebody	136772	Lekr1
chr3:65871247-65871546	intergenic	86679	Ccnl1
chr3:65958128-65958427	TSSproximal	0	Ccnl1
chr3:66292398-66292697	genebody	4140	Veph1
chr3:67373980-67374279	TSSproximal	0	Mlf1
chr3:67429922-67430221	TSSproximal	0	Gfm1
chr3:67515376-67515675	TSSproximal	0	Rarres1
chr3:67582667-67582966	TSSproximal	0	Mfsd1
chr3:68494680-68494979	genebody	499	Schip1
chr3:68759494-68759793	intergenic	68070	Il12a
chr3:68870180-68870479	genebody	594	1110032F04Rik
chr3:69004293-69004592	TSSproximal	0	Ift80
chr3:69044234-69044533	genebody	209	Trim59
chr3:69044976-69045275	TSSproximal	234	Trim59
chr3:69125996-69126295	genebody	797	Kpna4
chr3:69127082-69127381	TSSproximal	0	Kpna4
chr3:69182662-69182961	intergenic	39458	Arl14
chr3:69721875-69722174	TSSproximal	0	Nmd3
chr3:75556580-75556879	TSSproximal	0	Pdcd10
chr3:75860753-75861052	intergenic	95897	Golim4
chr3:79181267-79181566	intergenic	31353	4921511C10Rik
chr3:79286121-79286420	intergenic	58956	Gm17359
chr3:79287467-79287766	intergenic	57610	Gm17359
chr3:79448309-79448608	genebody	102933	Gm17359
chr3:79628671-79628970	TSSproximal	0	Etfdh
chr3:79886256-79886555	genebody	326	Gask1b
chr3:82073677-82073976	genebody	735	Gucy1b1
chr3:82105664-82105963	intergenic	346	Mir7010
chr3:82144943-82145242	genebody	635	Gucy1a1
chr3:82260297-82260596	intergenic	97476	Map9
chr3:82876354-82876653	TSSproximal	0	Rbm46
chr3:82980833-82981132	intergenic	26592	Fgg
chr3:82995405-82995704	intergenic	12020	Fgg
chr3:83055341-83055640	TSSproximal	0	Plrg1
chr3:84040238-84040537	TSSproximal	77	Tmem131l
chr3:84155554-84155853	TSSproximal	0	Mnd1
chr3:84461076-84461375	genebody	18116	Fhdc1
chr3:84513192-84513491	intergenic	32753	Fhdc1
chr3:84582365-84582664	TSSproximal	0	Arfip1
chr3:84814194-84814493	upstream	1084	Fbxw7
chr3:85185969-85186268	intergenic	131251	1700036G14Rik
chr3:85300918-85301217	intergenic	16302	1700036G14Rik
chr3:85971618-85971917	intergenic	30574	Prss48
chr3:86142494-86142793	TSSproximal	0	Rps3a1
chr3:86224287-86224586	TSSproximal	104	Lrba
chr3:86546993-86547292	genebody	991	Mab21l2
chr3:86919857-86920156	genebody	728	Dclk2
chr3:87525307-87525606	TSSproximal	0	Etv3
chr3:87617049-87617348	upstream	1403	Arhgef11
chr3:87745274-87745573	genebody	3050	Lrrc71
chr3:87885208-87885507	genebody	55	Prcc
chr3:87910755-87911054	genebody	4434	Hdgf
chr3:87930074-87930373	TSSproximal	0	Isg20l2,Rrnad1
chr3:88042997-88043296	TSSproximal	0	Gpatch4
chr3:88177809-88178108	TSSproximal	24	1700113A16Rik
chr3:88220929-88221228	intergenic	5331	Mir9-1
chr3:88296722-88297021	TSSproximal	0	Tsacc
chr3:88409833-88410132	genebody	265	Pmf1
chr3:88552703-88553002	TSSproximal	0	Lamtor2
chr3:88579558-88579857	TSSproximal	0	Ssr2
chr3:88607483-88607782	upstream	8425	Arhgef2
chr3:88621049-88621348	TSSproximal	0	Arhgef2
chr3:88685673-88685972	TSSproximal	0	Khdc4
chr3:88913527-88913826	genebody	124	Msto1
chr3:88949753-88950052	genebody	230	Dap3
chr3:88950709-88951008	TSSproximal	427	Dap3
chr3:89159223-89159522	genebody	635	Hcn3
chr3:89177508-89177807	genebody	117	Scamp3
chr3:89183053-89183352	TSSproximal	0	Fam189b
chr3:89266769-89267068	genebody	308	Dpm3
chr3:89308212-89308511	intergenic	14368	Efna3
chr3:89378412-89378711	intergenic	13153	Gm15417
chr3:89411798-89412097	TSSproximal	0	Flad1
chr3:89418461-89418760	TSSproximal	0	Shc1
chr3:89430194-89430493	TSSproximal	0	Pygo2
chr3:89589372-89589671	genebody	69208	Kcnn3
chr3:89714950-89715249	TSSproximal	0	Adar
chr3:89773202-89773501	TSSproximal	0	4632404H12Rik
chr3:90051756-90052055	TSSproximal	120	4933434E20Rik
chr3:90115104-90115403	genebody	10972	Nup210l
chr3:90134559-90134858	genebody	30427	Nup210l
chr3:90185038-90185337	intergenic	28311	Rps27
chr3:90194818-90195117	intergenic	18531	Rps27
chr3:90213383-90213682	TSSproximal	0	Rps27
chr3:90248572-90248871	genebody	380	Slc39a1
chr3:90254355-90254654	genebody	74	Crtc2
chr3:90264905-90265204	upstream	1310	Dennd4b
chr3:90279092-90279391	intergenic	8943	Mir7012
chr3:90292674-90292973	intergenic	22525	Mir7012
chr3:90293638-90293937	intergenic	23489	Mir7012
chr3:90389472-90389771	genebody	167	Slc27a3
chr3:90432757-90433056	genebody	580	Ints3
chr3:90446363-90446662	intergenic	12727	Ints3
chr3:90447179-90447478	intergenic	13543	Ints3
chr3:90475761-90476060	TSSproximal	141	Ilf2
chr3:90490825-90491124	TSSproximal	0	Snapin
chr3:90508776-90509075	genebody	423	Chtop
chr3:90606320-90606619	upstream	1903	S100a5
chr3:90623650-90623949	intergenic	10756	S100a6
chr3:93202074-93202373	genebody	4801	Flg2
chr3:93555231-93555530	genebody	114	S100a10
chr3:94310222-94310521	genebody	90	Them4
chr3:94443557-94443856	genebody	221	Mrpl9
chr3:94582048-94582347	genebody	369	Snx27
chr3:94786558-94786857	TSSproximal	43	Cgn
chr3:94930745-94931044	upstream	2039	Selenbp1
chr3:95015798-95016097	TSSproximal	560	Zfp687
chr3:95133692-95133991	genebody	21	Scnm1
chr3:95160654-95160953	upstream	234	Sema6c
chr3:95217172-95217471	TSSproximal	0	Gm16740
chr3:95217669-95217968	TSSproximal	0	Gabpb2
chr3:95315575-95315874	upstream	385	Cers2
chr3:95434339-95434638	TSSproximal	0	Arnt
chr3:95517787-95518086	upstream	8700	Ctss
chr3:95652842-95653141	upstream	5580	Mcl1
chr3:95658627-95658926	TSSproximal	0	Mcl1
chr3:95818179-95818478	genebody	475	Rprd2
chr3:95855690-95855989	TSSproximal	0	Prpf3
chr3:95871389-95871688	TSSproximal	0	C920021L13Rik
chr3:95893730-95894029	TSSproximal	0	Aph1a
chr3:95929191-95929490	TSSproximal	0	Anp32e
chr3:95985159-95985458	TSSproximal	52	Gm9054
chr3:96104533-96104832	genebody	6	Otud7b
chr3:96172497-96172796	TSSproximal	0	Sf3b4
chr3:96555229-96555528	upstream	2429	Txnip
chr3:96577351-96577650	intergenic	10550	Gm15441
chr3:96597675-96597974	genebody	1039	Ankrd34a
chr3:96635670-96635969	TSSproximal	0	Pex11b
chr3:96727736-96728035	genebody	125	Rnf115
chr3:97158667-97158966	TSSproximal	0	Acp6
chr3:97658593-97658892	genebody	381	Prkab2
chr3:97768268-97768567	TSSproximal	254	Pde4dip
chr3:97901217-97901516	TSSproximal	0	Sec22b
chr3:97964977-97965276	genebody	34804	Gm5544
chr3:98013140-98013439	TSSproximal	99	Notch2
chr3:98225652-98225951	genebody	3496	Reg4
chr3:98339477-98339776	genebody	193	Phgdh
chr3:98428090-98428389	genebody	45609	Zfp697
chr3:98931907-98932206	intergenic	38677	Hao2
chr3:100686097-100686396	TSSproximal	624	Man1a2
chr3:101506110-101506409	intergenic	98298	Atp1a1
chr3:101711827-101712126	intergenic	107120	Atp1a1
chr3:101805596-101805895	intergenic	30328	Mab21l3
chr3:101806117-101806416	intergenic	29807	Mab21l3
chr3:101924478-101924777	TSSproximal	25	Slc22a15
chr3:102204122-102204421	genebody	272	Vangl1
chr3:103020388-103020687	TSSproximal	0	Csde1
chr3:103057865-103058164	TSSproximal	121	Nras
chr3:103279327-103279626	genebody	34	Trim33
chr3:103280244-103280543	genebody	951	Trim33
chr3:103419666-103419965	intergenic	140373	Trim33
chr3:103716259-103716558	intergenic	21443	Olfml3
chr3:103791266-103791565	TSSproximal	0	Hipk1
chr3:103809620-103809919	genebody	103	Ap4b1
chr3:103914917-103915216	genebody	797	Rsbn1
chr3:103968010-103968309	TSSproximal	0	Phtf1
chr3:104319067-104319366	intergenic	98661	Magi3
chr3:104431820-104432119	intergenic	79799	Lrig2
chr3:104511243-104511542	genebody	376	Lrig2
chr3:104541360-104541659	intergenic	29442	Lrig2
chr3:104638159-104638458	TSSproximal	206	Slc16a1
chr3:104638989-104639288	genebody	325	Slc16a1
chr3:104700924-104701223	intergenic	62260	Slc16a1
chr3:104754996-104755295	intergenic	22252	Tafa3
chr3:104788607-104788906	TSSproximal	128	Rhoc
chr3:104818373-104818672	TSSproximal	0	Mov10
chr3:104864391-104864690	TSSproximal	0	Capza1,St7l
chr3:104967855-104968154	upstream	6146	Wnt2b
chr3:105052619-105052918	genebody	35	Cttnbp2nl
chr3:105099737-105100036	intergenic	32893	4930564D02Rik
chr3:105300756-105301055	intergenic	151275	Kcnd3
chr3:105405631-105405930	intergenic	46400	Kcnd3
chr3:105451641-105451940	TSSproximal	390	Kcnd3
chr3:105546209-105546508	genebody	87393	Kcnd3
chr3:105632270-105632569	intergenic	55002	Ddx20
chr3:105800613-105800912	genebody	469	Rap1a
chr3:105959022-105959321	TSSproximal	177	Wdr77
chr3:106547257-106547556	TSSproximal	242	Dram2
chr3:106721616-106721915	TSSproximal	0	Lrif1
chr3:107278972-107279271	genebody	114	Lamtor5
chr3:107333906-107334205	TSSproximal	617	Rbm15
chr3:107696510-107696809	TSSproximal	0	Ahcyl1
chr3:107760112-107760411	genebody	58	Csf1
chr3:107895660-107895959	TSSproximal	0	Gstm5
chr3:107931544-107931843	TSSproximal	0	Gstm7
chr3:108166470-108166769	intergenic	11538	Gpr61
chr3:108283759-108284058	TSSproximal	6	Sort1
chr3:108445019-108445318	TSSproximal	0	Sars
chr3:108554512-108554811	TSSproximal	110	Scarna2
chr3:108562257-108562556	TSSproximal	0	Tmem167b
chr3:108590919-108591218	TSSproximal	60	Wdr47
chr3:108591620-108591919	genebody	342	Wdr47
chr3:108653903-108654202	TSSproximal	0	Clcc1
chr3:108840318-108840617	TSSproximal	0	Stxbp3
chr3:108911111-108911410	genebody	294	Prpf38b
chr3:109025671-109025970	genebody	1637	Fam102b
chr3:109309312-109309611	intergenic	31072	Vav3
chr3:109340966-109341265	genebody	283	Vav3
chr3:109782672-109782971	intergenic	208665	Vav3
chr3:110250354-110250653	genebody	346	Prmt6
chr3:113629873-113630172	TSSproximal	0	Rnpc3
chr3:114030411-114030710	TSSproximal	0	Col11a1
chr3:115887789-115888088	TSSproximal	0	A930005H10Rik
chr3:116007614-116007913	TSSproximal	165	Extl2
chr3:116423637-116423936	genebody	96	Cdc14a
chr3:116507790-116508089	genebody	86	Rtca
chr3:116513058-116513357	TSSproximal	0	Dbt
chr3:116594757-116595056	TSSproximal	0	Sass6
chr3:116807811-116808110	genebody	56	Agl
chr3:116968282-116968581	genebody	15	4930455H04Rik
chr3:119782440-119782739	genebody	649	Ptbp2
chr3:120609104-120609403	genebody	277329	6530403H02Rik
chr3:121171275-121171574	genebody	121	Rwdd3
chr3:121291688-121291987	TSSproximal	0	Alg14
chr3:121427054-121427353	genebody	513	Cnn3
chr3:121577019-121577318	intergenic	44675	Slc44a3
chr3:121662672-121662971	upstream	7792	4930432M17Rik
chr3:121723522-121723821	TSSproximal	0	F3
chr3:121815327-121815626	TSSproximal	112	Abcd3
chr3:121967760-121968059	genebody	14434	Arhgap29
chr3:122104441-122104740	genebody	59981	Abca4
chr3:122122124-122122423	genebody	77664	Abca4
chr3:122169649-122169948	intergenic	75609	Gclm
chr3:122246055-122246354	genebody	498	Gclm
chr3:122274319-122274618	TSSproximal	0	Dnttip2
chr3:122619923-122620222	TSSproximal	209	Fnbp1l
chr3:122729709-122730008	genebody	551	Pde5a
chr3:122984174-122984473	TSSproximal	0	Usp53
chr3:123385745-123386044	TSSproximal	0	Mettl14
chr3:126596141-126596440	TSSproximal	511	Camk2d
chr3:126667284-126667583	genebody	70333	Camk2d
chr3:127257536-127257835	intergenic	96231	Gm16958
chr3:127276716-127277015	intergenic	115411	Gm16958
chr3:127553012-127553311	genebody	38	Larp7
chr3:127827142-127827441	genebody	10051	Ap1ar
chr3:127837521-127837820	TSSproximal	29	Ap1ar
chr3:128827709-128828008	intergenic	371870	Pitx2
chr3:129204785-129205084	upstream	4907	Pitx2
chr3:129325061-129325360	genebody	7389	Enpep
chr3:129532168-129532467	TSSproximal	0	Elovl6
chr3:129831283-129831582	TSSproximal	0	Gar1
chr3:130181126-130181425	genebody	281	Col25a1
chr3:130355096-130355395	genebody	174251	Col25a1
chr3:130389462-130389761	genebody	208617	Col25a1
chr3:130588423-130588722	intergenic	28726	Etnppl
chr3:130709132-130709431	genebody	13	Ostc
chr3:130730173-130730472	TSSproximal	0	Rpl34
chr3:130761418-130761717	intergenic	31020	Rpl34
chr3:130796966-130797265	intergenic	66568	Rpl34
chr3:131076319-131076618	intergenic	33679	Lef1
chr3:131237880-131238179	genebody	33922	Hadh
chr3:131302957-131303256	TSSproximal	0	Cyp2u1
chr3:131489638-131489937	intergenic	74831	Papss1
chr3:132683840-132684139	TSSproximal	0	Aimp1
chr3:133091719-133092018	TSSproximal	0	Gstcd,Ints12
chr3:133310490-133310789	genebody	380	Ppa2
chr3:133777958-133778257	intergenic	233568	Tet2
chr3:134240239-134240538	genebody	45	Mir1895
chr3:134983383-134983682	intergenic	154376	Tacr3
chr3:135042211-135042510	intergenic	170053	Cenpe
chr3:135290404-135290703	genebody	9183	Bdh2
chr3:135422834-135423133	genebody	300	Cisd2
chr3:135437827-135438126	genebody	539	4930539J05Rik
chr3:135438558-135438857	TSSproximal	0	4930539J05Rik,Ube2d3
chr3:135605515-135605814	genebody	85733	Nfkb1
chr3:135825308-135825607	TSSproximal	29	Slc39a8
chr3:135826188-135826487	genebody	398	Slc39a8
chr3:137623520-137623819	TSSproximal	0	Ddit4l
chr3:137752677-137752976	intergenic	30639	Mir6380
chr3:137864017-137864316	TSSproximal	171	H2az1
chr3:137918477-137918776	TSSproximal	0	Lamtor3
chr3:138143851-138144150	genebody	313	Trmt10a
chr3:138443076-138443375	TSSproximal	0	Adh5
chr3:138489551-138489850	TSSproximal	169	Metap1
chr3:138526020-138526319	TSSproximal	0	Eif4e
chr3:138821823-138822122	genebody	79615	Tspan5
chr3:139054101-139054400	genebody	20801	Rap1gds1
chr3:139075520-139075819	TSSproximal	319	Rap1gds1
chr3:139205638-139205937	TSSproximal	0	Stpg2
chr3:141465387-141465686	TSSproximal	0	Unc5c
chr3:142395462-142395761	TSSproximal	0	Pdlim5
chr3:142880993-142881292	genebody	712	Pkn2
chr3:143914929-143915228	intergenic	202786	Gm6260
chr3:144164875-144165174	intergenic	37158	Lmo4
chr3:144365987-144366286	intergenic	160732	Lmo4
chr3:144570673-144570972	genebody	246	Selenof
chr3:144643550-144643849	intergenic	73123	Selenof
chr3:144720361-144720660	TSSproximal	26	Sh3glb1
chr3:144760691-144760990	TSSproximal	0	Clca3a1
chr3:145118503-145118802	TSSproximal	0	Odf2l
chr3:145924288-145924587	genebody	26	Bcl10
chr3:145938036-145938335	genebody	4	2410004B18Rik
chr3:146404313-146404612	TSSproximal	30	Ssx2ip
chr3:146450396-146450695	TSSproximal	0	Ctbs
chr3:146500194-146500493	genebody	358	Gng5
chr3:146521285-146521584	TSSproximal	0	Rpf1
chr3:146813157-146813456	TSSproximal	211	Prkacb
chr3:146852235-146852534	TSSproximal	0	Ttll7
chr3:147048707-147049006	intergenic	196340	Ttll7
chr3:148558885-148559184	intergenic	395451	Adgrl2
chr3:148681169-148681468	intergenic	273167	Adgrl2
chr3:148987591-148987890	intergenic	32956	Adgrl2
chr3:148989221-148989520	intergenic	34586	Adgrl2
chr3:151000275-151000574	intergenic	23288	Mir3963
chr3:152189326-152189625	genebody	4220	Dnajb4
chr3:152340276-152340575	TSSproximal	0	Miga1
chr3:152396392-152396691	TSSproximal	0	Zzz3
chr3:152733573-152733872	genebody	19473	Pigk
chr3:152763639-152763938	genebody	49539	Pigk
chr3:152783876-152784175	genebody	69776	Pigk
chr3:152944870-152945169	genebody	37038	St6galnac5
chr3:152997984-152998283	intergenic	15777	St6galnac5
chr3:153724869-153725168	TSSproximal	0	St6galnac3
chr3:153764798-153765097	intergenic	26990	5730460C07Rik
chr3:153944234-153944533	genebody	110	Acadm
chr3:154596552-154596851	TSSproximal	0	Cryz
chr3:155093474-155093773	genebody	40	Lrriq3
chr3:156560869-156561168	genebody	519	4930570G19Rik
chr3:157534328-157534627	TSSproximal	0	Zranb2
chr3:158031419-158031718	genebody	36	Srsf11
chr3:159641817-159642116	intergenic	42636	Rpe65
chr3:159840257-159840556	genebody	562	Wls
chr4:3835563-3835862	TSSproximal	0	Rps20
chr4:3874786-3875085	upstream	2681	Mos
chr4:3938846-3939145	TSSproximal	0	Chchd7
chr4:4793119-4793418	TSSproximal	0	Bpnt2
chr4:5778600-5778899	genebody	134421	Fam110b
chr4:8646953-8647252	intergenic	43154	Chd7
chr4:8811021-8811320	genebody	120615	Chd7
chr4:8817480-8817779	genebody	127074	Chd7
chr4:8911097-8911396	intergenic	220691	Chd7
chr4:9668954-9669253	TSSproximal	0	Asph
chr4:9770767-9771066	genebody	182	4930412C18Rik
chr4:9859603-9859902	genebody	15231	Gdf6
chr4:9874716-9875015	intergenic	30344	Gdf6
chr4:10613721-10614020	genebody	183782	1700123O12Rik
chr4:10874111-10874410	TSSproximal	88	2610301B20Rik
chr4:10874826-10875125	genebody	328	2610301B20Rik
chr4:11007808-11008107	TSSproximal	189	Plekhf2
chr4:11076009-11076308	TSSproximal	0	Ndufaf6
chr4:11687625-11687924	intergenic	16523	Gem
chr4:11757320-11757619	TSSproximal	538	Cdh17
chr4:11848284-11848583	intergenic	90127	Cdh17
chr4:11884895-11885194	intergenic	80519	Pdp1
chr4:11914638-11914937	intergenic	50776	Pdp1
chr4:11966491-11966790	TSSproximal	0	1700123M08Rik
chr4:12087658-12087957	TSSproximal	0	Tmem67
chr4:12089250-12089549	TSSproximal	0	Rbm12b2
chr4:12140233-12140532	genebody	116	Rbm12b1
chr4:12171473-12171772	genebody	243	Cibar1
chr4:12418463-12418762	intergenic	246448	Cibar1
chr4:12506820-12507119	intergenic	334805	Cibar1
chr4:12906872-12907171	genebody	35	Triqk
chr4:13300256-13300555	intergenic	393419	Triqk
chr4:13436365-13436664	intergenic	306638	Runx1t1
chr4:13742835-13743134	TSSproximal	168	Runx1t1
chr4:13784841-13785140	genebody	59	Runx1t1
chr4:15012440-15012739	intergenic	81799	Gm11837
chr4:15213183-15213482	intergenic	52338	Tmem64
chr4:15265405-15265704	TSSproximal	116	Tmem64
chr4:15419294-15419593	intergenic	153474	Tmem64
chr4:15945183-15945482	genebody	25	Decr1
chr4:15958074-15958373	genebody	107	Nbn
chr4:16013990-16014289	TSSproximal	113	Osgin2
chr4:16163129-16163428	genebody	70	Ripk2
chr4:17853161-17853460	TSSproximal	0	Mmp16
chr4:19575060-19575359	TSSproximal	0	Rmdn1
chr4:19708562-19708861	genebody	143	Wwp1
chr4:19883534-19883833	genebody	38733	Atp6v0d2
chr4:20008467-20008766	genebody	138	Ttpa
chr4:21776254-21776553	TSSproximal	0	Usp45
chr4:21847834-21848133	genebody	251	Pnisr
chr4:21879777-21880076	genebody	102	Coq3
chr4:22357748-22358047	genebody	205	Fbxl4
chr4:24496122-24496421	TSSproximal	41	Mms22l
chr4:24897926-24898225	TSSproximal	0	Ndufaf4
chr4:25281590-25281889	TSSproximal	0	Ufl1
chr4:26262921-26263220	intergenic	83432	Manea
chr4:26346445-26346744	TSSproximal	0	Manea
chr4:29002886-29003185	intergenic	189741	Epha7
chr4:31180781-31181080	intergenic	516185	4930556G01Rik
[truncated: 8,070 more rows]

## Sheet: All NR2F2 Wikipathway 2023
Term	Overlap	P-value	Adjusted P-value	Old P-value	Old Adjusted P-value	Odds Ratio	Combined Score	Genes
VEGFA VEGFR2 Signaling WP3888	229/430	3.31382e-09	2.59803e-06	0	0	1.77142	34.5873	RPL5;ATF2;TRAF3IP2;ELK1;RPL7;GJA1;RPS6KA5;RPL18A;BSG;KDR;LUC7L;CCN2;CHAC1;ATP6V1E1;IER5;VPS39;EIF2A;PRKCI;MEF2C;PRKCB;FRS2;PRKCA;DKK1;BIN1;TXNIP;TFAM;RPL27;RPL26;ATP6V0D1;EZR;EPHA2;EPB41;MAPKAP1;PIK3R1;LDHA;FXR2;MYO6;PLCG1;FADD;DECR1;EGR1;JUN;CREBBP;JAG1;SIAH2;FN1;PRRC2C;LARP7;STAM;PRDX6;SMARCA2;GLUD1;MOV10;CALU;NOX4;CALR;ARF4;NRP2;FAF1;CLTC;AP2A1;PTPRJ;SHB;HERPUD1;TUBA1C;CSRP2;CSRP1;RACK1;RPLP2;…
mRNA Processing WP411	79/125	6.35957e-08	2.49295e-05	0	0	2.65305	43.963	CELF1;CELF2;CELF4;HNRNPU;HNRNPR;YBX1;SNRPD1;CLP1;DHX15;DHX16;TXNL4A;RBM5;PSKH1;RBM17;NCBP2;PRMT1;METTL3;PRPF4B;PRPF40A;DICER1;CDC40;PTBP2;SFPQ;HNRNPH1;PRPF3;SRSF2;SRSF3;CD2BP2;SRSF4;SNRPA1;SNRPF;SREK1;DNAJC8;SRSF6;SRSF7;SNRPA;SNRPB;SF3B4;SF3B2;TMED10;SF3B3;DHX9;SFSWAP;DDX1;SRSF1;DDX20;CSTF2T;U2AF1;NXF1;POLR2A;U2AF2;TRA2B;PCBP2;CSTF1;SPOP;DHX38;HNRNPA1;SRSF10;SF3B1;SF3A3;CPSF4;RBM39;RNGTT;CPSF1;FU…
TGF Beta Signaling Pathway WP366	81/132	2.76092e-07	7.21519e-05	0	0	2.45314	37.0486	ITGB1;ATF2;CDKN1A;ITGB3;TNC;ETS1;CCND1;SUMO1;SIN3A;EP300;BTRC;JUNB;MAP3K7;SKP1;NUP214;KLF10;TGIF1;KLF11;MEF2C;FOS;RUNX2;UCHL5;TGFBR1;RBX1;PJA1;TGFBR2;RBL2;TGFBR3;PPM1A;EID2;ZFYVE16;TFDP1;ZEB1;RBL1;STRAP;SIK1;RAF1;SOS1;ATF3;YAP1;ROCK1;SHC1;HDAC1;CUL1;NEDD4L;PIK3R1;CDC42;CCNB2;MAPK8;STAMBPL1;PRKAR2A;MAPK1;E2F5;SKIL;SPTBN1;TRAP1;CREBBP;SMAD4;JUN;CDKN2B;SMAD3;UBE2I;JUND;SMURF1;LIMK2;FN1;WWP1;NUP153;M…
EGF EGFR Signaling Pathway WP437	92/159	1.88647e-06	0.000346157	0	0	2.12108	27.9575	ATF1;USP6NL;SH3GL3;ERRFI1;SH3KBP1;INPPL1;PTEN;PEBP1;CBLB;AP2A1;ELK1;CRKL;PIK3C2B;ELK4;RPS6KA3;GJA1;RPS6KA5;RPS6KA1;GRB10;NCK2;JAK2;SH3GL2;MAP3K4;AP2M1;JAK1;NCK1;VAV3;PRKCI;RALBP1;MEF2C;PRKCB;PDPK1;NCOA3;GAB1;PRKCA;GAB2;FOS;EPN1;VAV2;PLSCR1;RASA1;PXDN;RAF1;SOS1;STAM2;ARF6;RALA;RALB;ROCK1;SHC1;STXBP1;CAMK2A;ASAP1;PIK3R1;PLD1;FOXO1;CDC42;ATXN2;MAPK8;RAP1A;MAPK7;INPP5D;EIF4EBP1;ABL1;E2F1;AP2S1;MAPK1;…
Mesodermal Commitment Pathway WP2857	85/145	2.20764e-06	0.000346157	0	0	2.18763	28.4908	TRIM71;RARG;SETD2;BMPR2;SCHIP1;ELK4;SOX2;CSRP2;CCND1;SOX17;ZIC3;SESN1;C1QBP;CEP250;DIP2A;RPL38;PRKACA;PITX2;JAK2;JARID2;TEAD1;KDM6A;EOMES;ACVR1;VAV3;NOG;ARID5B;TET1;AXIN2;DKK1;EMSY;ADAM19;LATS1;TOX3;ARL4A;MTF2;RARB;AHDC1;YAP1;MACF1;FOXC1;CTBP2;SRF;LEF1;NLK;C9ORF72;MBTD1;PPP2CA;WDCP;UBR5;ASCC3;SMAD1;SMAD4;TCF7L1;SMAD3;FZD5;FZD4;HMGA2;FZD8;INHBA;SMAD6;KLF4;BMP7;TRERF1;GRHL2;ACVR2B;PBX1;ACVR2A;TBX3;…
Notch Signaling Pathway WP61	38/54	4.02033e-06	0.000525324	0	0	3.65885	45.4581	NOTCH2;GSK3B;HDAC2;MAML1;HDAC1;NOTCH4;FHL1;PSEN2;CUL1;DTX1;PSEN1;PIK3R1;RBPJ;APH1A;DLL4;NCSTN;HEY2;EP300;HES1;JAK2;SKP1;SPEN;HES6;TLE1;JAG1;FBXW7;STAT3;NFKB1;SAP30;NCOR2;ADAM17;ITCH;NCOR1;SNW1;LCK;NUMB;MAML3;MAPT
Androgen Receptor Signaling Pathway WP138	53/87	4.05475e-05	0.00454131	0	0	2.40249	24.2965	GSK3B;KDM1A;RNF14;PTEN;FHL2;PARK7;SUMO1;CCND1;SIN3A;ZMIZ1;RACK1;EP300;KAT7;TGIF1;NCOA1;NCOA2;NCOA3;NCOA4;SIRT1;RUNX2;ETV5;RHOB;NCOR2;KAT2B;NCOR1;CCNE1;FKBP4;ROCK1;HDAC1;ROCK2;RNF6;PIK3R1;NR2C2;RNF4;FOXO1;PSMC3IP;CDC42;PRDX1;PATZ1;SMARCE1;SMAD4;CREBBP;JUN;SMAD3;UBE2I;LIMK2;STAT3;SP1;MDM2;CTNNB1;CALR;RAN;RAD9A
Metabolic Reprogramming In Colon Cancer WP4290	29/42	9.75857e-05	0.0095634	0	0	3.43357	31.7082	SLC2A1;DLST;ENO1;PDHB;GLS;HK3;LDHA;PPAT;PGK1;PSPH;IDH3A;TIGAR;PDHA1;MDH2;PGAM1;GOT2;IDH2;PYCR2;PGD;SDHB;PAICS;GLUD1;PKM;PSAT1;FASN;SUCLG2;ACO2;TKT;GART
Development Of Ureteric Collection System WP5053	38/60	0.000153685	0.0133877	0	0	2.65966	23.3534	ITGB1;ROBO2;RARG;FOXC1;BMPR2;GREB1L;SIX1;GLI1;GLI3;ROBO1;GLI2;GRIP1;SHH;CCND1;BMPER;SIX2;GPC3;SLIT2;SMAD1;TGFB2;EYA1;GFRA1;ETV4;BMP7;PAX2;PBX1;CTDNEP1;BMP2;MYCN;VANGL2;SMO;RARA;RARB;CTNNB1;SPRY1;FAT4;FGFR2;BMPR1A
Retinoblastoma Gene In Cancer WP2446	51/87	0.000224703	0.0164326	0	0	2.18248	18.3344	TOP2A;CDKN1A;CDKN1B;MCM7;FAF1;HMGB2;CCND3;CCND1;SIN3A;RFC5;RFC4;DCK;CDC25A;SAP30;CDC25B;TFDP1;TFDP2;CCNE1;RBP1;MCM4;MCM6;RAF1;DNMT1;HDAC1;TTK;TYMS;POLD3;CCNB2;CCNB1;RBBP4;HLTF;E2F1;ABL1;E2F2;E2F3;RBBP7;PLK4;BARD1;H2AZ1;RRM1;RPA1;CDC7;SMARCA2;POLA1;RABIF;WEE1;CDK6;CDK4;POLE2;MDM2;CCDC6
Type 2 Papillary Renal Cell Carcinoma WP4241	24/34	0.00023056	0.0164326	0	0	3.69261	30.9256	ARNT2;SETD2;CDKN1A;EGLN3;CREBBP;TGFB2;EPAS1;CADM2;PRCC;CUL2;TFE3;SLC2A1;TGFA;ARNT;HIF1A;RBX1;VEGFA;DIAPH1;SFPQ;DVL2;EP300;ELOC;VHL;BIRC7
Bone Morphogenic Protein Signaling And Regulation WP1425	11/12	0.00027451	0.0179347	0	0	16.9091	138.664	SMAD1;SMAD4;BMP2;BMPR2;SMURF1;NOG;SMAD6;TOB2;TOB1;RUNX2;BMPR1A
Influence Of Laminopathies On Wnt Signaling WP4844	24/35	0.000459491	0.0277109	0	0	3.35664	25.7971	CEBPA;GSK3B;TCF7L2;SREBF1;CEBPB;TCF7L1;ICMT;TLE1;CEBPD;CSNK1A1;LEF1;HMGA2;SLC2A4;DICER1;TOR1AIP1;TARBP2;RUNX2;CDK6;CCND1;APC;AGO2;CTNNB1;HES1;EMD
Riboflavin And CoQ Disorders WP5037	12/14	0.000520942	0.0291727	0	0	9.22356	69.729	COQ2;FLAD1;RFK;ETFDH;PDSS2;ETFA;PDSS1;COQ9;COQ8A;APTX;COQ7;COQ6
Cytosine Methylation WP3585	8/8	0.000584777	0.0305644	0	0	96888	721261	MECP2;MBD3;DNMT1;IDH1;TDG;IDH2;TET2;TET1
Wnt Signaling Pathway And Pluripotency WP399	56/101	0.000798921	0.0391471	0	0	1.91695	13.6722	GSK3B;WNT2B;CTNND1;PPP2R2A;SOX2;FRAT1;CCND3;CCND1;PPP2R1B;PLAU;PPP2R1A;PPP2R5E;EP300;MAP3K7;FOXD3;PRKCI;PRKCB;WNT5A;PRKCA;ZBTB33;AXIN2;PPP2R5C;WNT16;FBXW2;PRKCQ;PAFAH1B1;CTBP2;CTBP1;LEF1;LRP5;NLK;NKD1;PPP2CA;PPP2CB;DVL2;WNT2;LDLR;WNT4;TCF7L2;JUN;CREBBP;FZD3;WNT10A;TCF7L1;FZD5;NFYA;FZD4;FZD7;WNT7B;FZD9;FZD8;PPP2R3A;APC;PPP2R2B;CTNNB1;NANOG
TCA Cycle Aka Krebs Or Citric Acid Cycle WP78	14/18	0.00108173	0.0498869	0	0	5.38089	36.7471	IDH3G;MDH2;IDH2;DLST;SDHC;SDHD;SDHA;SDHB;SUCLA2;OGDH;SUCLG2;SUCLG1;ACO2;IDH3A
Tumor Suppressor Activity Of SMARCB1 WP4204	21/31	0.00133138	0.0569056	0	0	3.2298	21.3863	SUZ12;SMARCE1;SMARCC1;SMARCB1;EED;PTCH1;ACTL6A;GLI1;ARID1A;ARID1B;GLI3;GLI2;SMARCA4;CDK6;RBBP4;SMO;CDK4;DPF1;DPF2;DPF3;EZH2
Cell Cycle WP179	64/120	0.00137909	0.0569056	0	0	1.76066	11.5963	YWHAE;GSK3B;CDKN1A;CDKN1B;MCM7;YWHAB;CDC14A;CDC14B;CDC20;CCND3;PTTG1;CCND1;YWHAQ;CDC27;EP300;YWHAG;SKP1;YWHAZ;CDC25A;CDC25B;RBX1;SMC1B;RBL2;RBL1;TFDP1;ESPL1;TFDP2;CCNE1;MCM4;ANAPC5;MCM6;MAD1L1;ANAPC13;HDAC2;HDAC1;CUL1;TTK;ORC5;CCNB2;CCNB1;RAD21;ABL1;E2F1;E2F2;E2F3;E2F5;BUB1;CDKN2D;SMAD4;TGFB2;CDKN2B;SMAD3;CDKN2C;GADD45A;CDC7;GADD45G;MAD2L2;CDK7;STAG1;WEE1;CDK6;CDK4;CDC16;MDM2
MicroRNA For Targeting Cancer Growth And Vascularization In Glioblastoma WP3593	7/7	0.00148332	0.0581461	0	0	84777	552193	HEY1;VEGFB;VEGFC;HES1;HIF1AN;HIF1A;VEGFA
Overlap Between Signal Transduction Pathways Contributing To LMNA Laminopathies WP4879	33/55	0.00161159	0.0601661	0	0	2.30824	14.8432	GSK3B;CEBPA;CDKN1A;CEBPB;CEBPD;HDAC1;LEF1;E2F1;HES1;JUNB;EMD;TMPO;SREBF1;TCF7L2;CREBBP;TCF7L1;TGFB2;TLE1;SMAD3;ICMT;CSNK1A1;WNT7B;HMGA2;NAP1L1;DICER1;RUNX2;TARBP2;KAT2B;BMP2;APC;CDK4;AGO2;CTNNB1
Mitochondrial Long Chain Fatty Acid Beta Oxidation WP368	13/17	0.00216288	0.0703389	0	0	4.99591	30.6565	PECR;ACADVL;ACSL1;ECI1;ACSL4;ACSL3;SCP2;CPT2;ACADL;ACADM;SLC25A20;HADH;ACADS
Mitochondrial Complex I Assembly Model OXPHOS System WP4324	33/56	0.00245004	0.0703389	0	0	2.2077	13.2719	NDUFB9;NDUFB8;NDUFB7;DMAC1;NDUFB10;NDUFB6;NDUFA12;NDUFB5;NDUFB4;NDUFA10;NDUFB3;NDUFB2;ECSIT;TMEM186;FOXRED1;TMEM70;NDUFV3;NDUFV2;NDUFV1;TIMMDC1;NDUFA5;NDUFA3;ACAD9;NDUFA2;NDUFA1;NDUFC1;NDUFAF6;NDUFS6;NDUFAF4;NDUFS4;NDUFAB1;NDUFS2;NDUFAF1
TGF Smad Signaling Pathway WP5382	10/12	0.00247579	0.0703389	0	0	7.68435	46.1153	TGFBR3;WWTR1;SMAD4;POSTN;SMAD3;SPARC;CCN2;TGFBR1;YWHAG;TGFBR2
Fatty Acid Beta Oxidation WP143	22/34	0.0025247	0.0703389	0	0	2.81956	16.8656	ACADVL;ECHS1;ACSS2;CHKB;ACSL1;ECI1;LPL;ACSL4;ACSL3;ACAT1;HADHB;LIPC;CPT2;ACADL;GPD2;ACADM;SLC25A20;HADH;ACADS;CRAT;DECR1;PNPLA2
Mitochondrial Complex IV Assembly WP4922	22/34	0.0025247	0.0703389	0	0	2.81956	16.8656	COX8A;COX19;COA3;COX16;PET100;COX15;NDUFA4;COX18;COX17;CMC1;COX5B;HIGD1A;COX6A1;COX6C;COX5A;COX7C;PET117;COX11;SMIM20;COA6;COX10;COX20
Mitochondrial Fatty Acid Oxidation Disorders WP5123	14/19	0.00261583	0.0703389	0	0	4.30436	25.5944	PECR;ACADVL;ACSL1;ECI1;ACSL4;ACSL3;HADHB;SCP2;ACADL;CPT2;ACADM;SLC25A20;HADH;ACADS
Metabolic Epileptic Disorders WP5355	50/92	0.00262452	0.0703389	0	0	1.83287	10.8925	MOCS3;SLC2A1;SLC2A2;SLC2A3;ENO1;SLC2A4;ENO3;GPHN;HK1;DHTKD1;HK3;MPC1;MPC2;PHGDH;HADH;PSPH;PGAM1;SLC25A15;PKM;BTD;ALDOA;SLC25A5;MOCS1;ALDH7A1;FBP1;ECHS1;GLS2;SLC7A2;ACAT1;LDHB;LDHA;CBS;PGK1;ASL;PCK1;PDHA1;GOT1;MDH1;MDH2;AADAT;GOT2;SUOX;ASS1;GLUD1;PSAT1;SFXN1;ACO1;CDO1;PFKM;LDHAL6B
Microtubule Cytoskeleton Regulation WP2038	28/46	0.00264794	0.0703389	0	0	2.39299	14.2	GSK3B;ROCK1;PTEN;TESK2;AURKB;CDC42;SPRED1;CFL2;DPYSL2;RHO;ABL1;PRKACA;CLASP1;MARK1;LIMK1;STAT3;PRKCA;DIAPH1;APC;PTPRA;TAOK1;GNAQ;MAP1B;MAPKAPK2;KIF2C;MAPT;MAPRE1;PHLDB2
Head And Neck Squamous Cell Carcinoma WP4674	41/73	0.00277203	0.0703389	0	0	1.972	11.6115	NOTCH2;CDKN1A;MAML1;MAPKAP1;CUL3;PTEN;PIK3R1;IGF1R;RPTOR;NRAS;CCND1;AKT2;SESN1;AKT3;SESN2;E2F1;EIF4EBP1;RICTOR;FADD;CSMD3;EIF4E;SMAD4;PDPK1;RPS6;GAB1;NFKB1;TGFBR2;VEGFA;FKBP1A;CDK6;CDK4;DDIT4;NUMB;FAT1;REL;CTNNB1;AJUBA;BIRC2;FGFR2;NFE2L2;FGFR1
Cytoplasmic Ribosomal Proteins WP477	48/88	0.00286811	0.0703389	0	0	1.84737	10.8147	RPL5;RPL30;RPL3;RPL31;RPL34;RPL12;RPLP0;RPL11;RPL8;RPL9;RPL7;RPS4X;RPL7A;RPS14;RPS6KA3;RPS17;RPL18A;RPS19;RPS6KA1;RPLP2;RPL13;RPL38;RPL37;RPL15;RPS13;RPS12;RPL19;RPS9;RPS7;RPS8;RPL23;RPS5;RPL22;RPS6;RPL35A;RPS27;RPS29;RPL27A;RPL37A;RPL24;RPL27;RPS20;RPL26;RPL29;RPL28;RPS21;RPS24;RPS23
Wnt Signaling WP428	60/114	0.00287098	0.0703389	0	0	1.71116	10.0156	INVS;GSK3B;WNT2B;CHD8;FRAT1;CCND3;PPP3CC;CCND1;SOX17;PLAU;MAP3K7;PRKCB;WNT5A;KREMEN1;PRKCA;WNT16;DKK1;SFRP1;PLCB4;DAAM1;ROR1;ROR2;PLCB1;CAMK2D;CTBP2;CTBP1;ROCK2;LEF1;CAMK2A;LRP5;PRICKLE2;PRICKLE1;NLK;NKD1;PPP3R1;MAPK8;WIF1;DVL2;GPC4;WNT2;CAMK2G;WNT4;TCF7L2;FZD3;JUN;WNT10A;TCF7L1;FZD5;CSNK1A1;RYK;FZD7;WNT7B;FZD9;NFATC3;FZD8;VANGL1;VANGL2;APC;CTNNB1;NOTUM
Pathways Affected In Adenoid Cystic Carcinoma WP3651	37/65	0.0032016	0.0760622	0	0	2.03347	11.6805	CEBPA;SETD2;MYCBP;MAX;CTBP1;KMT2C;PTEN;ARID4B;FOXO3;DTX4;NSD1;EP300;MYBL1;KDM6A;KDM6B;MAGI1;SMARCE1;CREBBP;FBXW7;MGA;ATRX;ERBIN;ARID5B;ARID1A;IL17RD;SMARCA2;FOXP2;MORF4L1;NCOR1;MYCN;KANSL1;NFIB;KAT6A;MAML3;BCOR;RAF1;FGFR4
Leucine Isoleucine And Valine Metabolism WP4686	16/23	0.00334725	0.0771836	0	0	3.51407	20.0289	BCKDHA;ACAD8;ECHS1;HIBADH;BCKDHB;HSD17B10;ACAT1;AUH;PCCA;PCCB;DBT;MLYCD;MMUT;HMGCLL1;HIBCH;BCAT2
NRP1 Triggered Signaling Pathways In Pancreatic Cancer WP5144	31/53	0.00384047	0.0860266	0	0	2.16779	12.0576	NRP1;CDKN1B;FLT1;SEMA3A;CHD2;CHD1;CDH5;AKT2;AKT3;KDR;PLXNA2;MAPK1;CCN2;PLXNA4;SMAD4;TGFB2;SMAD3;MMP2;HGF;TGFBR1;NFKB1;TGFBR2;VEGFA;TGFBR3;COL1A1;COL1A2;CCNE1;SNAI1;REL;SNAI2;BCAR1
PDGFR Beta Pathway WP3972	19/29	0.00401633	0.0874666	0	0	2.92146	16.1188	STAT5A;JUN;SHC1;PRKCB;STAT1;SRF;STAT3;PRKCA;PIK3R1;FOS;ELK1;MAPK8;RASA1;STAT6;PLCG1;JAK2;SOS1;RAF1;JAK1
CKAP4 Signaling Pathway Map WP5322	57/109	0.00432441	0.0916306	0	0	1.68776	9.18728	ITGB1;GSK3B;CDKN1B;PTEN;GLI2;SOX2;SHH;CCND1;PLAU;CASP3;KDR;CCN2;DSP;APAF1;FBXW7;MIF;TRAF1;DKK1;DUSP6;TGFBR1;TGFBR2;MMP14;MYCN;ZEB1;CCNE1;PARD3;ITGA5;PFDN5;DAP3;ABCG2;LEF1;CCNB2;CCNB1;CAND1;E2F1;MAPK1;NGFR;JUN;SMAD4;TGFB2;SMAD3;STAT1;PTCH1;MAPK14;ESR1;NFKB1;TJP1;GOLPH3;SP1;CDK4;SNAI1;MDM2;BAX;CTNNB1;NANOG;VIM;RAD9A
Ciliary Landscape WP4352	103/213	0.00489296	0.0999873	0	0	1.44327	7.67814	DYNC2I2;DYNC2I1;IFT172;MAEA;CEP97;IFT80;ACSL3;ARMC8;LZTFL1;DYNC1LI1;AFG3L2;MSH2;IFT81;TIPRL;ERF;CD2BP2;ARL8B;CTBP2;INTU;HTRA2;COPS7A;IQGAP2;SPATA7;CTSA;CREBBP;TFAP2C;RHBDD2;UQCC1;NEK7;EXOC6B;IFT122;CNOT10;LSM4;NFKB1;AIMP1;COPS4;COPS3;COPS6;COPS5;WNK1;COPS2;MKS1;RANBP10;DYNLRB2;COPS8;CNOT9;GDI1;MCM7;ZMYND19;MYL6B;IFT52;NEFL;BBS4;RAB8A;ZYG11B;NUDC;CNOT6L;NUP133;EIPR1;RABEP2;EXOC4;MCM4;EXOC6;MCM6;IF…
Nephrogenesis WP5052	13/18	0.00497386	0.0999873	0	0	3.99639	21.1951	NOTCH2;FOXD1;JAG1;OSR1;GREB1L;TCF21;BMP7;PAX2;MEIS1;SIX2;ALDH1A2;RSPO1;WNT4
Oncostatin M Signaling Pathway WP2374	32/56	0.00545996	0.107015	0	0	2.05116	10.6872	CEBPB;CDKN1B;SHC1;PXN;PIK3R1;HIF1A;SOCS3;CASP7;MAPK8;CASP3;MAPK1;RICTOR;JAK2;JUNB;JAK1;EGR1;JUND;PRKCB;STAT1;RPS6;STAT3;LIFR;PRKCA;FOS;OSMR;MAPK14;NFKB1;VEGFA;NFKBIA;IL6ST;SOS1;RAF1
Ectoderm Differentiation WP2858	69/137	0.00599531	0.114642	0	0	1.56267	7.99585	CTNND2;SCHIP1;HMGB2;FHL2;LDB2;TSKU;GLI3;PHF8;CDH6;SOX2;MECP2;SHH;SIX6;BOC;PIM1;PGM1;RAB8B;BCAS3;TSC22D1;BAZ1A;FOXL1;RGMA;CLDN11;TOX3;ARHGAP10;ROR2;KIFC3;MZF1;LY6E;GRAMD1B;CTBP1;STX16;ARX;STC1;RRBP1;NLK;HDAC6;PLXNA2;DMD;TBL1X;SKIL;TTC14;SMAD4;TFAP2C;TCF7L1;FZD5;JUP;FZD4;SMURF1;GREB1;C1GALT1;FZD8;NR2F2;PTPN13;PAN2;PTPRB;PPFIBP2;PI4KA;MKS1;SPRY2;CTNNB1;TCF3;NF2;BCOR;PDE7A;FGFR2;TRIM33;BMPR1A;FOXA2
lncRNA In Canonical Wnt Signaling And Colorectal Cancer WP4258	49/93	0.00645578	0.120508	0	0	1.71406	8.64364	GSK3B;WNT2B;CHD8;HNRNPU;FRAT1;CCND3;CCND1;SOX17;PLAU;MAP3K7;WNT5A;KREMEN1;AXIN2;WNT16;DKK1;SFRP1;ROR1;ROR2;ATF3;CTBP2;CTBP1;LEF1;LRP5;MACROH2A2;NLK;NKD1;WIF1;DVL2;WNT2;WNT4;TCF7L2;FZD3;TCF7L1;JUN;WNT10A;FZD5;CSNK1A1;RYK;FZD7;WNT7B;FZD9;FZD8;HNRNPK;CDK6;APC;CTNNB1;TCF3;NOTUM;EZH2
TNF Related Weak Inducer Of Apoptosis TWEAK Signaling Pathway WP2036	23/38	0.00686901	0.121634	0	0	2.35789	11.744	GSK3B;JUN;TRIM63;HDAC1;TRAF2;TRAF1;MAPK14;NFKB1;NFKBIA;MAPK8;CASP7;AKT2;CASP3;TRAF5;MAPK1;CTNNB1;FADD;RAF1;MAP3K7;MAP3K14;BIRC2;NFKBIB;BIRC3
Estrogen Receptor Pathway WP2881	10/13	0.00692103	0.121634	0	0	5.12248	25.4751	JUN;GPAM;SP1;ACOX1;STAT3;PDK4;CYP1B1;PCK1;PPARA;ESR1
Hair Follicle Development Organogenesis Part 2 Of 3 WP2839	20/32	0.00698153	0.121634	0	0	2.56259	12.7219	ITGB1;PTCH1;LEF1;WNT5A;LRP5;INHBA;GLI1;FGF1;RUNX2;NFKB1;GTPBP4;GLI2;SHH;CCND1;SMO;GJB6;SNAI1;CTNNB1;NCAM1;FGFR2
Omega 3 Omega 6 Fatty Acid Synthesis WP4723	11/15	0.00825059	0.140619	0	0	4.22623	20.2752	FADS2;ACSL1;ELOVL5;ACOX1;ACOT2;PLA2G4A;ACOT1;ACSL4;ACSL3;PLA2G6;FADS1
Regulation Of Wnt B Catenin Signaling By Small Molecule Compounds WP3664	12/17	0.00929402	0.149943	0	0	3.68851	17.2563	GSK3B;LRP1;APC;TNKS;CSNK1A1;FZD7;LEF1;MBOAT1;DVL2;FZD8;CTNNB1;TCF4
TGF Beta Signaling In Thyroid Cells For Epithelial Mesenchymal Transition WP3859	12/17	0.00929402	0.149943	0	0	3.68851	17.2563	CDH6;SMAD4;SMAD3;CDH2;ID1;TNC;FN1;SNAI1;MAPK1;SNAI2;VIM;RUNX2
miR 517 Relationship With ARCN1 And USP1 WP3596	5/5	0.00954161	0.149943	0	0	60555	281707	CDKN1A;ID2;ID1;USP1;ARCN1
Brain Derived Neurotrophic Factor BDNF Signaling Pathway WP2380	68/137	0.00963301	0.149943	0	0	1.51739	7.04456	GSK3B;RAB3A;YBX1;ELK1;RPS6KA3;GRIP1;RPS6KA5;CDH2;DPYSL2;CASP3;RPS6KA1;NCK2;RACK1;IKBKG;JAK2;NCK1;VAV3;MEF2C;PDPK1;RPS6;RHOG;FRS2;VAV2;ADAM17;DOK5;MAPT;RAF1;GRIA1;SHC1;CAMK2A;PIK3R1;FOXO3;ACACB;PPP2CA;CDC42;MAPK8;RAP1A;MAPK7;CNR1;NTF3;EIF4EBP1;IGF2BP1;MAPK1;KCNN2;NCAM1;PLCG1;EIF4E;MAP2K5;SH2B2;SH2B1;STAT5A;MAP3K2;NGFR;LINGO1;JUN;BDNF;SORT1;KIDINS220;BAD;STAT1;STAT3;MAPK14;NFKB1;NFKBIA;DLG1;MARCKS;…
Hedgehog Signaling Pathway WP4249	25/43	0.0099916	0.149943	0	0	2.13579	9.83746	HHIP;CUL3;ARRB2;GLI1;GLI3;GLI2;SHH;GRK2;CCND1;BOC;SPOP;PRKACA;PRKACB;EVC2;CSNK1G3;CSNK1A1;SMURF1;PTCH1;FBXL17;KIF7;SMO;BCL2;GAS1;CSNK1G2;CSNK1G1
10Q11 21Q11 23 Copy Number Variation Syndrome WP5352	33/60	0.0104234	0.149943	0	0	1.88001	8.5798	ATF2;SMARCB1;PARG;DLST;OGDHL;ELK1;ARHGAP22;MAPK8;HSF1;FAM170B;ELOA;NLRP3;VSTM4;SF3B1;MEN1;SMAD1;JUND;KDM4D;NOG;SMARCA5;BAZ1B;RGMB;SIRT1;TMEM273;SMAD5;ITCH;BMP2;UVSSA;BCL2;ERCC5;ERCC6;CLOCK;BMPR1A
Gastrin Signaling Pathway WP4659	58/115	0.0106853	0.149943	0	0	1.56627	7.10913	ITGB1;ATF2;GSK3B;CDKN1A;CDKN1B;ARRB2;ELK1;CCND1;CASP3;PRKACA;JAK2;MEF2C;RPS6;PRKCA;FOS;RHOB;KIT;PRKCQ;RAF1;SOS1;BIRC2;BIRC3;ROCK1;SHC1;ARHGEF28;PXN;PIK3R3;PIK3R1;FOXO3;FOXO1;SLC9A1;HDAC7;CDC42;MAPK8;EIF4EBP1;MAPK1;PLCG1;EGR1;JUN;JAG1;YES1;BAD;STAT3;MAPK14;KLF4;NFKB1;IL2;VEGFA;NFKBIA;TJP1;BMP2;SP1;GNAQ;CTNNB1;TCF4;LAMTOR3;BCAR1;BCL2L1
Photodynamic Therapy Induced HIF 1 Survival Signaling WP3614	22/37	0.010813	0.149943	0	0	2.25509	10.2088	BNIP3L;SLC16A1;PDHA1;NOS2;ANGPT1;EPO;IGFBP3;SLC2A1;TGFA;ARNT;SLC2A3;HIF1A;HK1;VEGFA;LDHA;PKM;PGK1;PMAIP1;BAX;HIF1AN;MCL1;BCL2L1
TGF Beta Receptor Signaling In Skeletal Dysplasias WP4816	32/58	0.010897	0.149943	0	0	1.89307	8.55528	LEF1;LTBP1;ADAMTSL2;EP300;ITGB6;SKIL;JAK1;TGIF1;SMAD1;SMAD4;JUN;CREBBP;SMAD3;STAT1;NOG;TFE3;STAT3;FOS;INHBA;SMAD6;SMAD5;RUNX2;TGFBR1;NFKB1;TGFBR2;SMAD7;TGFBR3;SKI;FKBP1A;BAMBI;CTNNB1;FBN1
Leptin Signaling Pathway WP2034	38/71	0.0111516	0.149943	0	0	1.77149	7.96494	GSK3B;KHDRBS1;ROCK1;SHC1;ROCK2;PTEN;PIK3R1;ELK1;ACACB;FOXO1;CDC42;SOCS3;MAPK8;CFL2;RPS6KA1;EIF4EBP1;MAPK1;KPNA4;IKBKG;PLCG1;JAK2;SOCS7;EIF4E;JAK1;SH2B1;NCOA1;CISH;STAT1;BAD;RPS6;STAT3;MAPK14;ESR1;NFKB1;SP1;REL;RAF1;SOS1
Endoderm Differentiation WP2853	69/140	0.0111716	0.149943	0	0	1.49627	6.72481	TRIM71;RARG;WWC1;LAMC1;NR3C1;GLI2;SOX2;ELK4;HHEX;SOX17;ZIC3;SESN1;C1QBP;CEP250;DIP2A;JARID2;SOX7;EOMES;VAV3;DUSP5;NOG;TET1;CDYL;DKK1;EMSY;TOX3;SFRP1;MTF2;PABPC1;AHDC1;CTBP2;CTR9;LEF1;GATA4;NLK;FOXO1;MBTD1;CAND1;UBR5;OTX2;ASCC3;BPTF;SMAD4;TCF7L1;SMAD3;STAT1;SIAH2;FOXN3;BMP7;TRERF1;GRHL2;PBX1;LRPPRC;EXT1;MAD2L2;TNRC6C;APC;SP4;RGS10;CTNNB1;NANOG;TCF4;NAA15;TAF5;MIXL1;BMPR1A;EZH2;FOXA2;CUL4B
Hypothesized Pathways In Pathogenesis Of Cardiovascular Disease WP3668	16/25	0.0112815	0.149943	0	0	2.73272	12.2551	FBN2;SMAD4;POSTN;SMAD3;SHC1;NR2C2;MAPK14;LTBP1;RUNX2;TGFBR1;TGFBR2;TGFBR3;MAPK8;MAPK1;CCN2;FBN1
Adipogenesis WP236	65/131	0.011284	0.149943	0	0	1.51617	6.79906	CNTFR;CDKN1A;CELF1;RORA;AHR;SLC2A4;NR3C1;CYP26B1;NAMPT;NCOA1;SREBF1;NCOA2;MEF2C;MBNL1;PTGIS;GTF3A;LIFR;MIF;HNF1A;PRLR;KLF15;RBL2;NCOR2;RBL1;NCOR1;RARA;PLIN2;IL6ST;PPARA;CEBPA;CEBPB;CEBPD;EPAS1;LPL;GATA4;HIF1A;FOXO1;SOCS3;FRZB;NRIP1;E2F1;SPOCK1;STAT6;PCK1;PPARGC1A;STAT5A;WWTR1;SMAD3;GADD45A;STAT1;STAT3;HMGA1;NR2F1;DLK1;BMP3;KLF7;BMP2;KLF6;KLF5;SP1;ID3;CTNNB1;LPIN1;LPIN2;MIXL1
TGF Beta Receptor Signaling WP560	30/54	0.0118899	0.155361	0	0	1.92248	8.52055	LEF1;LTBP1;EP300;ITGB6;SKIL;JAK1;TGIF1;SMAD1;SMAD4;JUN;CREBBP;SMAD3;STAT1;NOG;TFE3;STAT3;FOS;INHBA;SMAD6;SMAD5;RUNX2;TGFBR1;NFKB1;TGFBR2;SMAD7;TGFBR3;SKI;FKBP1A;BAMBI;CTNNB1
Translation Factors WP107	28/50	0.0129376	0.166279	0	0	1.95726	8.50941	EIF4A1;GSPT2;EEF1B2;EEF2K;EIF4EBP1;EIF4H;EIF4E;EIF4B;EIF2B4;CLUH;EIF2B2;EIF2AK1;EIF1;EEF1A1;EEF1G;EIF5;EIF6;EEF1D;EIF3H;ETF1;EIF3E;PABPC1;EIF3C;EIF4G3;EIF3D;EIF3A;EIF3B;EIF4G1
Exercise Induced Circadian Regulation WP410	27/48	0.0134784	0.170436	0	0	1.97714	8.5149	IDI1;CEBPB;BTG1;TOB1;HERPUD1;PPP2CB;UGP2;SUMO1;UCP3;STBD1;ERC2;SF3A3;HSPA8;RBPMS;ZFR;NCOA4;GFRA1;NR1D2;AZIN1;ETV6;PPP1R3C;VAPA;KLF9;CRY2;CRY1;CLOCK;EIF4G2
ncRNAs Involved In Wnt Signaling In Hepatocellular Carcinoma WP4336	44/85	0.0140285	0.174577	0	0	1.65114	7.04485	GSK3B;WNT2B;CTBP2;CTBP1;CHD8;LEF1;LRP5;NLK;NKD1;MTDH;FRAT1;CCND3;CCND1;SOX17;PLAU;WIF1;DVL2;SOX7;WNT2;WNT4;TCF7L2;FZD3;TCF7L1;JUN;WNT10A;FZD5;CSNK1A1;RYK;FZD7;WNT7B;WNT5A;KREMEN1;FZD9;FZD8;WNT16;KLF4;DKK1;SFRP1;APC;CTNNB1;ROR1;ROR2;NOTUM;EZH2
Pleural Mesothelioma WP5087	195/437	0.0146754	0.179774	0	0	1.24303	5.24755	ATF2;SPARC;ELK1;RPS6KA3;RASSF1;FRAT1;RASSF2;RPS6KA5;SOX17;RASSF3;AKT2;AKT3;RPS6KA1;KDR;CCN2;LGALS9;BTRC;PRKAB2;DKK1;HCFC1;SFRP1;ULK2;ATF3;EPHA2;CTBP2;CTBP1;TGFA;HIF1A;STK38L;PPARGC1A;BARD1;NGFR;WWTR1;JUN;FZD3;WNT10A;PHC1;FZD5;FZD7;FN1;FZD9;FZD8;EZH2;SETD5;CDKN1A;SETD2;PRKAG3;RPTOR;TEAD1;JAK1;TEAD3;MINK1;KREMEN1;SLC7A5;MMP14;PLCB4;KIT;CD47;VGLL4;YAP1;WIF1;NTF3;MAP4K3;PAK4;SUZ12;MAP3K2;STAT1;CSNK1A…
Markers Of Kidney Cell Lineage WP5236	32/59	0.0149354	0.180144	0	0	1.8228	7.66311	EPO;TNC;TCF21;SIX1;FGF7;SIX2;KDR;RSPO1;WNT4;SMAD1;EGLN3;FOXD1;JAG1;EYA1;OSR1;WNT5A;KCTD1;HNF1A;AXIN2;BMP7;SMAD5;PAX2;PBX1;TBX18;SFRP1;ALDH1A2;TLX1;KIT;RARA;RARB;CTNNB1;FAT4
DNA Damage Response Only ATM Dependent WP710	55/110	0.0155889	0.183397	0	0	1.53893	6.4038	GSK3B;CDKN1A;CDKN1B;WNT2B;PTEN;PIK3C2B;CCND3;FRAT1;CCND1;SCP2;PLAU;PPP2R5E;AKT2;AKT3;MAP3K7;MAP3K4;WNT5A;PPP2R5C;WNT16;RBL2;CAT;PIK3C3;SOS1;SHC1;LEF1;PIK3R4;PIK3R3;PIK3R1;FOXO3;CDC42;NRAS;MAPK8;ABL1;DVL2;PMAIP1;MAPK1;WNT2;LDLR;WNT4;TCF7L2;JUN;WNT10A;SMAD4;TCF7L1;SMAD3;BAD;WNT7B;SOD2;NFKB1;APC;CCNG2;BCL2;MDM2;BAX;CTNNB1
Omega 9 Fatty Acid Synthesis WP4724	10/14	0.015673	0.183397	0	0	3.84154	15.9647	ELOVL1;FADS2;ACSL1;ELOVL5;FASN;ACOT2;ACSL4;ELOVL6;ACSL3;FADS1
Interactome Of Polycomb Repressive Complex 2 PRC2 WP2916	11/16	0.0170293	0.188901	0	0	3.38071	13.769	SUZ12;SETX;MORC3;RBBP4;EED;THRAP3;MTF2;STK38;RBBP7;JARID2;EZH2
ID Signaling Pathway WP53	11/16	0.0170293	0.188901	0	0	3.38071	13.769	RBL2;ELK4;SREBF1;RBL1;CCNE1;ID2;ID1;ID3;ELK1;PAX2;ELK3
Amino Acid Metabolism In Triple Negative Breast Cancer Cells WP5213	6/7	0.0174357	0.188901	0	0	9.2173	37.323	PSAT1;SLC2A1;PHGDH;SLC7A11;PSPH;GLS
Metabolic Pathways Of Fibroblasts WP5312	19/32	0.0177251	0.188901	0	0	2.24672	9.06052	SLC16A1;LPAR1;SLC2A1;GLS;GLUD1;ADAMTS2;LDHA;UGP2;P4HA1;P4HA2;PSAT1;PHGDH;CD36;PLCG1;ALDH18A1;FGFR4;PSPH;PGM1;FGFR1
Inhibition Of Exosome Biogenesis And Secretion By Manumycin A In CRPC Cells WP4301	12/18	0.0179343	0.188901	0	0	3.07351	12.3587	RAB5B;NRAS;PDCD6IP;RAB5C;HNRNPH1;ARAF;RAB27A;RRAS2;MAPK1;BRAF;RAF1;RAB5A
Perturbations To Host Cell Autophagy Induced By SARS CoV 2 Proteins WP4936	12/18	0.0179343	0.188901	0	0	3.07351	12.3587	VPS18;TMEM59;LARP1;VPS33A;RB1CC1;AKT1S1;LAMP2;PPP1R9A;APOB;VPS39;EIF4B;ATG2B
Small Cell Lung Cancer WP4658	48/95	0.0182377	0.188901	0	0	1.57131	6.29196	ITGB1;CDKN1A;CDKN1B;MAX;LAMA1;LAMA4;LAMA3;PTEN;PIK3R3;LAMC2;LAMC1;PIK3R1;FHIT;CCND1;CASP3;AKT2;AKT3;E2F1;E2F2;E2F3;IKBKG;SKP1;CDKN2B;APAF1;NOS2;GADD45A;FN1;TRAF2;LAMB1;TRAF1;NFKB1;GADD45G;NFKBIA;CDK6;TRAF4;CCNE1;CDK4;COL4A4;COL4A3;TRAF5;BCL2;RARB;BAX;BIRC7;BIRC2;BIRC3;NFKBIB;BCL2L1
Hematopoietic Stem Cell Gene Regulation By GABP Alpha Beta Complex WP3657	13/20	0.0184842	0.188901	0	0	2.8541	11.3902	DNMT1;SMAD4;CREBBP;DNMT3A;PTEN;FOXO3;GABPB1;SMARCA4;ETV6;BCL2;EP300;BCL2L1;MCL1
Wnt Beta Catenin Signaling Pathway In Leukemia WP3658	16/26	0.0187046	0.188901	0	0	2.45924	9.78528	GSK3B;JUP;CSNK1A1;LEF1;LRP5;AXIN2;DKK1;PYGO1;CCND1;APC;WIF1;SALL4;RARA;CTNNB1;TCF3;RUNX1T1
Hippo YAP Signaling WP4537	14/22	0.0187568	0.188901	0	0	2.68956	10.6942	YAP1;WWTR1;MINK1;NDRG1;STK3;SAV1;LATS1;RASSF1;STK38L;TNIK;NF2;TEAD1;MAP4K3;TEAD3
Angiogenesis WP1539	15/24	0.018814	0.188901	0	0	2.5616	10.1776	SMAD1;CREBBP;FLT1;ANGPT1;ARNT;MAPK14;FGF2;HIF1A;VEGFA;TIMP2;KDR;MAPK1;TIMP3;PLCG1;FGFR2
DYRK1A Involvement Regarding Cell Proliferation In Brain Development WP5180	33/62	0.0190894	0.188901	0	0	1.75006	6.92783	GSK3B;SMARCB1;HIP1;CDKN1B;GMNN;PSEN1;LIN9;GLI1;FGF2;FOXO1;RPTOR;APH1A;NCSTN;CCND1;RBBP4;CASP3;DNER;HES1;E2F5;CSNK1A1;SIRT1;RBL2;REST;RBL1;TFDP1;CDK6;TFDP2;CDK4;AKT1S1;CRY2;SPRY2;AMPH;MAPT
Chromosomal And Microsatellite Instability In Colorectal Cancer WP4216	38/73	0.0192756	0.188901	0	0	1.66999	6.59465	GSK3B;CDKN1A;RALA;RALB;LEF1;ARAF;MAPK8;CCND1;CASP3;AKT2;AKT3;PMAIP1;MAPK1;APPL1;TCF7L2;TGFB2;TCF7L1;JUN;SMAD4;SMAD3;BAD;GADD45A;CSNK1A1;BRAF;AXIN2;FOS;TGFBR1;TGFBR2;GADD45G;MSH2;APC;MSH3;BCL2;REL;BAX;CTNNB1;RAF1;EXOC2
Osteoblast Differentiation And Related Diseases WP4787	58/118	0.0200251	0.193823	0	0	1.48759	5.81761	BMPR2;WNT2B;RBPJ;FGF1;FGF2;GLI3;GLI2;PIK3C2B;FGF7;FGF9;HEY1;HEY2;HES6;PRKCI;PRKCB;WNT5A;PRKCA;WNT16;RUNX2;SMO;PRKCQ;PIK3C3;NOTCH2;NOTCH4;PIK3R4;LRP5;PIK3R3;WNT8B;PIK3R1;DLL4;MAPK8;MAPK7;MAPK1;MAPK6;WNT2;WNT4;SMAD1;SMAD4;FZD3;WNT10A;JAG1;FZD5;FZD4;STAT1;PTCH1;FZD7;WNT7B;FZD9;FZD8;MAPK14;SMAD5;BMP2;FGF18;CTNNB1;FGFR4;FGFR2;FGFR1;BMPR1A
TROP2 Regulatory Signaling WP5300	25/45	0.020702	0.195547	0	0	1.92189	7.45218	ITGB1;CDKN1B;PTEN;PSEN2;PIK3R1;IGF1R;CCND1;RACK1;JAK2;PAK4;ABCC1;JUN;STAT1;FN1;PRKCA;NFKB1;IGF2R;CDK4;CCNE1;CLDN7;BCL2;BAX;CTNNB1;ITGA5;VIM
Glycolysis And Gluconeogenesis WP534	25/45	0.020702	0.195547	0	0	1.92189	7.45218	SLC2A1;SLC2A2;SLC2A3;ENO1;SLC2A4;ENO3;HK1;HK3;LDHB;LDHA;MPC1;MPC2;PGK1;PCK1;PDHA1;GOT1;MDH1;MDH2;PGAM1;GOT2;PKM;ALDOA;FBP1;PFKM;LDHAL6B
Embryonic Stem Cell Pluripotency Pathways WP3931	57/116	0.0211282	0.197197	0	0	1.48665	5.73423	GSK3B;BMPR2;WNT2B;ARAF;PTEN;FGF1;ELK1;FGF2;FGF7;FGF9;AKT2;AKT3;JAK1;ACVR1;WNT5A;NOG;GAB1;LIFR;HNF1A;FOS;WNT16;RAF1;IL6ST;SOS1;LRP5;MAPK7;DVL2;MAPK1;MAPK6;WNT2;MAP2K5;WNT4;SMAD1;JUN;WNT10A;SMAD4;FZD3;FZD5;FZD4;FZD7;WNT7B;STAT3;FZD9;FZD8;BRAF;SMAD6;SMAD5;SMAD7;APC;FGF18;MDM2;CTNNB1;FGFR4;FGF12;FGFR2;BMPR1A;FGFR1
TNF Alpha Signaling Pathway WP231	45/89	0.0214589	0.197927	0	0	1.57334	6.04415	CUL1;OTUD7B;TNFAIP3;PYGL;TANK;PPP2CA;SMPD2;CASP7;NRAS;MAPK8;CASP3;PSMD2;RFK;MAPK1;IKBKG;FADD;BTRC;MAP2K7;GLUL;MAP3K7;MAP3K5;SKP1;TRAP1;HSP90AA1;CREBBP;JUN;APAF1;BAD;CYBA;TRAF2;TRAF1;CFLAR;NFKB1;NFKBIA;CDC37;REL;BAX;TAB1;RAF1;SOS1;MAP3K14;BIRC2;BIRC3;NFKBIB;BCL2L1
Electron Transport Chain OXPHOS System In Mitochondria WP111	52/105	0.0226124	0.206141	0	0	1.50957	5.72014	NDUFA11;NDUFA12;NDUFA10;COX6A1;COX6A2;COX7C;UQCRFS1;COX8A;SDHC;NDUFC1;SDHD;SDHA;SDHB;NDUFS8;NDUFS6;NDUFS4;UQCRC1;NDUFS2;UQCRC2;SLC25A5;SLC25A4;NDUFB9;NDUFB8;NDUFB7;UQCRB;NDUFB10;NDUFB6;COX15;NDUFB5;NDUFB4;COX17;NDUFB3;NDUFB2;UQCR10;COX5B;COX5A;UQCRH;SLC25A27;UCP3;COX11;NDUFV3;NDUFV2;NDUFV1;NDUFA9;NDUFA5;NDUFA4;NDUFA3;NDUFA2;NDUFA1;COX6C;UQCRQ;NDUFAB1
Mitochondrial Beta Oxidation WP5241	7/9	0.0230133	0.207384	0	0	5.377	20.2803	ECHS1;ACAA2;ACADL;ECI1;ACSL3;HSD17B10;DECR1
Genetic Causes Of Porto Sinusoidal Vascular Disease WP5269	21/37	0.0245722	0.218597	0	0	2.01763	7.4776	NOTCH4;EFL1;CYBA;RBPJ;CXXC5;ESR1;NFKB1;DLL4;CDC42;DGUOK;CHCHD2;ARHGAP31;IBTK;EIF6;SP1;EOGT;TLR9;SBDS;MAPK1;KCNN3;GTF2I
Prolactin Signaling Pathway WP2037	38/74	0.0248153	0.218597	0	0	1.62347	6.00081	ITGB1;GSK3B;SHC1;PXN;AGAP2;PRL;PIK3R1;ELK1;SOCS3;MAPK8;CASP3;EIF4EBP1;MAPK1;JAK2;CTSD;YWHAG;JAK1;STAT5A;JUN;CISH;STAT1;RPS6;STAT3;FOS;GAB2;MAPK14;PRLR;YWHAZ;NFKB1;VAV2;NFKBIA;ZAP70;TEC;PPIB;SOS1;RAF1;PPIA;NFKBIB
Role Of Hypoxia Angiogenesis And FGF Pathway In OA Chondrocyte Hypertrophy WP5373	27/50	0.0259101	0.223056	0	0	1.80492	6.59358	CEBPB;EPAS1;HIF1A;AKT2;AKT3;KDR;MAPK1;CCN2;VHL;JAK2;JUNB;JUN;JUND;STAT3;ARNT;PRKCA;FOS;RUNX2;GANC;NFKB1;FOSL2;VEGFA;COL1A1;FOSB;FGFR4;FGFR2;FGFR1
Nonalcoholic Fatty Liver Disease WP4396	73/154	0.0266254	0.223056	0	0	1.38714	5.0296	GSK3B;NDUFA11;NDUFA12;NDUFA10;COX6A1;COX6A2;COX7C;PRKAG3;CASP7;AKT2;CASP3;AKT3;UQCRFS1;MAP3K5;COX8A;SREBF1;PRKAB2;SDHC;NDUFC1;TRAF2;SDHD;SDHA;SDHB;ERN1;NDUFS8;NDUFS6;NDUFS4;UQCRC1;NDUFS2;UQCRC2;PPARA;NDUFB9;CEBPA;NDUFB8;NDUFB7;NDUFB10;UQCRB;NDUFB6;NDUFB5;NDUFB4;NDUFB3;NDUFB2;PIK3R3;PIK3R1;UQCR10;ADIPOR1;COX5B;COX5A;UQCRH;CDC42;SOCS3;MAPK8;NDUFV3;CYC1;NDUFV2;NDUFV1;MLXIP;NDUFA9;XBP1;JUN;NDUFA5;NDU…
Iron Metabolism In Placenta WP2007	8/11	0.0267439	0.223056	0	0	4.09694	14.8369	STEAP3;HEPHL1;TFRC;IREB2;SLC11A2;SLC40A1;ACO1;MCOLN1
NAD Metabolism Sirtuins And Aging WP3630	8/11	0.0267439	0.223056	0	0	4.09694	14.8369	NAMPT;TFAM;FOXO3;HIF1A;SIRT1;NFKB1;FOXO1;SIRT3
Arsenic Metabolism And Reactive Oxygen Species Generation WP5233	8/11	0.0267439	0.223056	0	0	4.09694	14.8369	COA3;GSTO1;CAT;UQCRFS1;VDAC1;ATP1A1;SDHA;SOD2
miRNA Regulation Of Prostate Cancer Signaling Pathways WP3981	18/31	0.0275298	0.227193	0	0	2.1282	7.64554	GSK3B;CDKN1A;CREBBP;CDKN1B;BAD;FOXO1;NFKB1;NFKBIA;CCND1;CREB3L1;AKT3;BCL2;MDM2;MAPK1;CTNNB1;IKBKG;SOS1;RAF1
Lactate Shuttle In Glial Cells WP5314	9/13	0.0291197	0.227576	0	0	3.45695	12.2249	LDHB;LDHA;SLC16A1;SLC1A2;SLC2A1;SLC16A7;SLC2A3;SLC4A4;HK1
Melanoma WP4685	35/68	0.0292479	0.227576	0	0	1.63102	5.76066	CDKN1A;ARAF;PTEN;PIK3R3;PIK3R1;ETS1;ELK1;PREX2;NRAS;GRIN2A;CCND1;ERBB4;AKT2;AKT3;KDR;E2F1;MAPK1;E2F2;E2F3;BAD;GADD45A;BRAF;FOS;GADD45G;CDK6;CDK4;KIT;MDM2;BAX;CALM3;SOS1;RAF1;LAMTOR3;CALM2;VCL
Canonical And Non Canonical Notch Signaling WP3845	16/27	0.0293344	0.227576	0	0	2.23549	7.88903	NOTCH2;JAG1;MAML1;NOTCH4;LEF1;PSEN2;ADAM10;PSEN1;RBPJ;DLK1;DLK2;DLL4;HEY1;DNER;HES1;MAML3
Intracellular Trafficking Proteins Involved In CMT Neuropathy WP4856	16/27	0.0293344	0.227576	0	0	2.23549	7.88903	MTMR2;RAB4A;RAB3A;RAB4B;NDRG1;RAB11A;RAB11B;FIG4;FGD4;SH3TC2;PMP22;NEFL;MFN2;KIF1B;RABAC1;SBF2
Notch Signaling WP268	24/44	0.0301099	0.227576	0	0	1.84478	6.46208	NOTCH2;HDAC2;CREBBP;JAG1;CTBP2;MAML1;HDAC1;CTBP1;NOTCH4;PSEN2;DTX1;DTX2;PSEN1;DTX4;APH1A;DLL4;NCOR2;KAT2B;NCSTN;ADAM17;DVL2;NUMB;HES1;MAML3
OSX And miRNAs In Tooth Development WP3971	10/15	0.0305178	0.227576	0	0	3.07298	10.723	NOTCH2;NOTCH4;ALPL;CTNNB1;HNF1A;SP7;KLF4;BMP7;DKK1;RUNX2
NRF2 ARE Regulation WP4357	14/23	0.030756	0.227576	0	0	2.39052	8.323	GSK3B;CEBPB;YES1;CUL3;PRKCA;SLC7A11;RBX1;AIMP2;MAPK8;MAF;HMOX1;PGAM5;GCLM;NFE2L2
Estrogen Signaling Pathway WP712	14/23	0.030756	0.227576	0	0	2.39052	8.323	JUN;BRAF;FOS;MAPK14;ESR1;ELK1;NFKB1;SP1;GNB1;BCL2;GNAS;MAPK1;IKBKG;PRKACA
Urea Cycle And Associated Pathways WP4595	13/21	0.0312082	0.227576	0	0	2.49713	8.65773	OAT;MDH1;GOT1;GLS2;MDH2;GOT2;ASS1;ALDH4A1;GLUD1;LDHB;SLC25A15;ASL;SLC25A13
Canonical And Non Canonical TGF B Signaling WP3874	11/17	0.0312107	0.227576	0	0	2.81702	9.7666	SMAD4;MAPK8;BMPR2;SMAD3;LOX;LOXL4;MAPK14;TGFBR1;LOXL1;TGFBR2;BMPR1A
miR 509 3P Alteration Of YAP1 ECM Axis WP3967	11/17	0.0312107	0.227576	0	0	2.81702	9.7666	YAP1;COL1A1;EDNRA;SPARC;COL5A1;FN1;SNAI2;GPC6;TEAD1;BCAR1;TEAD3
Smith Magenis And Potocki Lupski Syndrome Copy Number Variation WP5381	73/155	0.0312489	0.227576	0	0	1.37011	4.74847	FHOD1;IFT172;CLTC;GDI2;PTEN;CLTA;PRDM1;RPTOR;GRIP1;FLCN;IFT52;MAEA;CFL2;RB1CC1;EFCAB2;RAB8A;HES6;SREBF1;PRKCI;PPP1R12A;MIGA1;TOP3A;TFE3;IFT80;ARMC8;ETV5;RNF41;RRAGA;IFT81;PARD3;CRY2;CRY1;SMCR8;IFT46;CLOCK;BIRC2;YAP1;PRKN;WDR26;ROCK1;CLEC16A;COPS7A;MIEF2;PLD6;C9ORF72;LDHA;PARD6B;RMND5A;ATG101;APBB1;PCK1;FNIP1;WWTR1;PPP1R14A;JUN;STAT3;LIMK1;FBXL13;NFKB1;COPS4;RAB10;COPS3;MKLN1;COPS6;COPS5;GID4;COPS…
Serotonin Receptor 4 6 7 And NR3C Signaling WP734	12/19	0.0313939	0.227576	0	0	2.63422	9.11739	ATF1;ELK4;EGR1;RPS6KA5;RAP1A;SRF;MAPKAPK2;GNAS;MAPK1;BRAF;NR3C1;ELK1
EGFR Tyrosine Kinase Inhibitor Resistance WP4806	42/84	0.03164	0.227576	0	0	1.53804	5.31136	GSK3B;SHC1;PTEN;ARAF;TGFA;PIK3R3;PIK3R1;FOXO3;FGF2;IGF1R;NRAS;CCND1;AKT2;AKT3;KDR;EIF4EBP1;MAPK1;PLCG1;JAK2;EIF4E;JAK1;PDPK1;PRKCB;BAD;HGF;RPS6;STAT3;GAB1;RRAS2;PRKCA;NRG1;BRAF;NRG2;VEGFA;BCL2;BAX;GAS6;EIF4E2;SOS1;RAF1;FGFR2;BCL2L1
Kit Receptor Signaling Pathway WP304	28/53	0.0329291	0.234695	0	0	1.72196	5.87773	SHC1;PIK3R1;FOXO3;CRKL;RPS6KA3;MAPK8;INPP5D;RPS6KA1;GRB10;EP300;MAPK1;PLCG1;JAK2;SH2B2;STAT5A;PRKCB;STAT1;BAD;RPS6;STAT3;PRKCA;GAB2;MAPK14;TEC;KIT;MAPT;SOS1;RAF1
Breast Cancer Pathway WP4262	72/154	0.0383637	0.270965	0	0	1.35116	4.40566	GSK3B;CDKN1A;WNT2B;CETN3;ARAF;PTEN;FGF1;BRCA2;FGF2;IGF1R;FGF7;FRAT1;CCND1;FGF9;HEY1;AKT2;AKT3;HEY2;NBN;SKP1;NCOA1;NCOA3;WNT5A;FOS;AXIN2;WNT16;KIT;RAF1;SOS1;NOTCH2;SHC1;NOTCH4;LEF1;LRP5;PIK3R3;PIK3R1;DLL4;NRAS;DVL2;E2F1;E2F2;MAPK1;HES1;E2F3;WNT2;WNT4;TCF7L2;JUN;FZD3;WNT10A;TCF7L1;FZD5;GADD45A;CSNK1A1;FZD7;WNT7B;FZD9;FZD8;BRAF;ESR1;ESR2;GADD45G;HEYL;RAD50;CDK6;APC;CDK4;SP1;FGF18;BAX;CTNNB1;FGFR1
Wnt Signaling Pathway WP363	25/47	0.0387139	0.270997	0	0	1.74688	5.68009	GSK3B;CTBP1;LEF1;LRP5;ARRB2;NLK;FRAT1;MAPK8;CCND1;DVL2;MAPK1;MAP3K7;TCF7L2;CSNK1A1;RYK;PRKCB;PRKCA;CDK6;APC;CTNNB1;ROR1;TCF4;TCF3;ROR2;CSNK1G1
Clear Cell Renal Cell Carcinoma Pathways WP4018	42/85	0.0391675	0.271746	0	0	1.50215	4.86682	SETD2;FLT1;PTEN;SLC2A1;BHLHE41;PLOD2;ENO1;ENO3;HIF1A;ACACB;HK1;RPTOR;HK3;LDHB;LDHA;LDHD;GRB10;ME1;KDR;PGK1;EP300;PHGDH;VHL;PGM1;PSPH;KCNJ2;PBRM1;TGFB2;CREBBP;MDH1;STAT3;ARNT;VEGFA;TOX2;PKM;ZEB1;PSAT1;FASN;AKT1S1;SSPN;ALDOA;PFKM
4P16 3 Copy Number Variation WP5365	17/30	0.0419715	0.288646	0	0	2.00971	6.37233	SLBP;GAB1;FRS2;PIK3R1;UBE2J2;FGF2;LETM1;NSD2;TMEM129;MAPK1;FAM53A;NELFB;NELFA;NELFCD;PLCG1;NAT8L;SOS1
Angiotensin II Receptor Type 1 Pathway WP5036	16/28	0.0438237	0.29428	0	0	2.04903	6.4085	SMAD4;SMAD3;JUND;HIF1A;TGFBR1;TGFBR2;COL1A1;MAS1;COL1A2;SP1;RACK1;MAPK1;NOX4;CCN2;RAF1;IL6ST
Sphingolipid Metabolism In Senescence WP5121	16/28	0.0438237	0.29428	0	0	2.04903	6.4085	CERS4;ASAH1;CDKN1A;PRKCB;PRKCA;SMPD3;SPTLC1;CDK4;E2F1;MAPK1;DEGS1;S1PR2;KDSR;PLCB1;RPP38;CERS2
Endometrial Cancer WP4155	32/63	0.0441757	0.29428	0	0	1.58708	4.95102	GSK3B;CDKN1A;LEF1;ARAF;PTEN;PIK3R3;PIK3R1;FGF1;FOXO3;ELK1;FGF2;NRAS;CCND1;AKT2;AKT3;MAPK1;TCF7L2;TCF7L1;PDPK1;BAD;GADD45A;BRAF;FOS;AXIN2;GADD45G;APC;CTNNB1;BAX;SOS1;RAF1;FGFR2;FGFR1
Ketogenesis And Ketolysis WP4742	6/8	0.0464235	0.29428	0	0	4.60827	14.1472	SLC16A1;CPT2;OXCT1;SLC2A1;SLC25A20;ACAT1
Hijack Of Ubiquitination By SARS CoV 2 WP4860	6/8	0.0464235	0.29428	0	0	4.60827	14.1472	ZYG11B;CBFB;CUL2;UBA3;ELOC;RBX1
Mitochondrial Complex II Assembly WP4920	6/8	0.0464235	0.29428	0	0	4.60827	14.1472	SDHAF3;SDHC;SDHAF4;SDHD;SDHA;SDHB
Glucose Metabolism In Triple Negative Breast Cancer Cells WP5211	6/8	0.0464235	0.29428	0	0	4.60827	14.1472	PDP1;LDHA;SLC16A1;PKM;SLC2A1;HK1
Epithelial To Mesenchymal Transition In Colorectal Cancer WP4239	74/160	0.0466188	0.29428	0	0	1.324	4.05907	GSK3B;NRP2;SPARC;WNT2B;TUSC3;RBPJ;CDH2;AKT2;CLDN24;AKT3;CLDN23;DSP;EED;MMP2;WNT5A;PROX1;WNT16;TGFBR1;TGFBR2;CLDN11;CLDN10;ZEB1;CLDN9;COL4A4;CLDN7;COL4A3;CLDN12;STRAP;ITGA5;RAF1;SOS1;NOTCH2;SHC1;NOTCH4;EIF5A2;TWIST2;LRP5;PIK3R3;WNT8B;PIK3R1;NR2C2;HIF1A;DLL4;MAPK8;RBBP4;MAPK1;WNT2;WNT4;SUZ12;SMAD4;TGFB2;WNT10A;FZD3;JAG1;SMAD3;JUP;FZD5;FZD4;GDF15;FZD7;WNT7B;FN1;FZD9;FZD8;MAPK14;DLK1;TJP1;FMNL2;ID2;I…
Hippocampal Synaptogenesis And Neurogenesis WP5231	14/24	0.0474748	0.29428	0	0	2.15129	6.55618	BDNF;NRXN1;CAMK2A;PRKCA;PRL;MAPK14;HNRNPL;RPS6KA5;RPS6KA1;BCL2;MAPK1;NCAM1;DRD1;PPARGC1A
Androgen Receptor Network In Prostate Cancer WP2263	52/109	0.0482888	0.29428	0	0	1.40317	4.25238	ATF1;PTEN;ELK1;CRKL;RPTOR;CCND1;CASP3;JAK1;SMARCC1;HGF;ACTL6A;GAB1;FOS;ARID1A;ETV4;ARID1B;CDC25A;CDC25B;MSH2;RASA1;RAPGEF1;ERG;RAF1;SOS1;FKBP5;PXN;HSD17B3;HSD17B7;NDRG1;MAPK8;RAP1A;EIF4EBP1;E2F1;MAPK1;RICTOR;BARD1;JUN;SMAD3;STAT1;BAD;STAT3;MAPK14;SMARCA4;RAD50;CDK4;SP1;BCL2;MDM2;SPRY2;BAX;F13B;SPRY1
Photodynamic Therapy Induced AP 1 Survival Signaling WP3611	26/50	0.0483462	0.29428	0	0	1.6653	5.0448	ATF2;CDKN1A;ELK1;FGF7;MAPK8;CCND1;BMF;MAP2K7;JUNB;MAP3K5;MCL1;HSP90AA1;JUN;MMP2;TRAF2;FOS;CFLAR;MAPK14;IL2;CCNE1;TRAF5;BCL3;BCL2;BAX;BCL2L1;NFE2L2
Fatty Acid Biosynthesis WP357	13/22	0.0491935	0.29428	0	0	2.21949	6.68508	PECR;ECHS1;ACSS2;ACAA2;ACSL1;ACSL4;ACSL3;ACACB;FASN;ECHDC1;ECHDC3;HADH;DECR1
Corticotropin Releasing Hormone Signaling Pathway WP2355	45/93	0.0492573	0.29428	0	0	1.44175	4.34066	GSK3B;CAMK2A;ECE1;ARRB2;ELK1;CACNA1H;GNAI2;GJA1;MAPK8;CASP3;MAPK1;PLCG1;JUNB;MAP3K5;NCOA2;PRKCI;HSP90AA1;JUND;JUP;PRKCB;PRKCA;BRAF;FOS;MAPK14;IL2;NFKB1;FOSL2;ERN1;NR4A2;NFKBIA;POMC;STAR;SP1;GNAQ;GNB2;GNB1;CRH;GNAS;BCL2;FOSB;CTNNB1;PRKCQ;TCF4;GNB5;RAF1
MET In Type 1 Papillary Renal Cell Carcinoma WP4205	30/59	0.049528	0.29428	0	0	1.59036	4.77937	ALK;CDKN1A;RPL11;PRCC;ARAF;PIK3R3;PIK3R1;ETS1;CRKL;CDC42;MAPK8;NRAS;RAP1A;AKT2;AKT3;ELOA;MAPK1;PLCG1;PAK4;JUN;BAD;HGF;TFE3;STAT3;GAB1;BRAF;RAPGEF1;STRN;SOS1;RAF1
Trans Sulfuration Pathway WP2333	7/10	0.0507072	0.29428	0	0	3.58437	10.6875	MPST;DNMT1;AHCY;GOT1;CBS;MAT2B;GCLM
TCA Cycle In Senescence WP5050	7/10	0.0507072	0.29428	0	0	3.58437	10.6875	PDHA1;PDP2;MDH1;GOT1;ME1;BRAF;ME2
Imatinib And Chronic Myeloid Leukemia WP3640	12/20	0.0507585	0.29428	0	0	2.30475	6.86971	BCR;SPRED2;CDKN1B;FLT1;GADD45A;NOP2;KIT;ABL1;PIM1;GAB2;FOXO3;ABCG2
T Cell Receptor Signaling Pathway WP69	37/75	0.0519059	0.29428	0	0	1.49711	4.42893	ATF2;SHC1;ITPR1;CBLB;BCL10;PIK3R1;MALT1;CRKL;CDC42;PSTPIP1;MAPK8;GRAP2;MAPK1;IKBKG;PLCG1;ICOS;MAP3K7;NCK1;VAV3;JUN;DBNL;PDPK1;RIPK2;FOS;GAB2;MAPK14;NFKB1;NFKBIA;ZAP70;LCK;REL;CD28;PRKCQ;RAF1;SOS1;MAP3K14;CARD11
Amino Acid Metabolism WP3925	44/91	0.05206	0.29428	0	0	1.43964	4.25465	OAT;HIBADH;TAT;ODC1;DLST;ADH5;GLS;TPO;LDHA;AUH;CBS;PDK4;ACADM;MMUT;HADH;PCK1;GLUL;HIBCH;MPST;PDHA1;MDH1;GOT1;MDH2;MARS2;GPT2;GSS;IDH1;CAD;MCCC1;GOT2;ASNS;SDHA;FAH;ASS1;GLUD1;G6PC2;PKM;P4HA2;OGDH;SUCLG1;ACO2;ALDH18A1;GCLM;ALDH7A1
Interactions Between LOXL4 And Oxidative Stress Pathway WP3670	11/18	0.0520737	0.29428	0	0	2.41439	7.13476	DDR1;BMP2;FGF7;CDC37;FN1;LOXL4;EXOC6;IGFBP7;ECSIT;SIRT1;NFE2L2
Transcription Co Factors SKI And SKIL Protein Partners WP4533	11/18	0.0520737	0.29428	0	0	2.41439	7.13476	LATS1;MECP2;SKI;ING2;HDAC1;SIN3A;MERTK;TEAD1;SKIL;STK3;TEAD3
MFAP5 Effect On Permeability And Motility Of Endothelial Cells Via Cytoskeleton Rearrangement WP4560	11/18	0.0520737	0.29428	0	0	2.41439	7.13476	TJP1;JUN;ITGB3;ACTN1;PXN;ITPR1;MAPK1;PRKCQ;PLCG1;LPP;VCL
Proteoglycan Biosynthesis WP4784	11/18	0.0520737	0.29428	0	0	2.41439	7.13476	CSGALNACT1;SLC35B3;EXT1;EXT2;SLC26A2;B3GAT3;XYLT2;XYLT1;BPNT2;CHST14;PAPSS2
Aerobic Glycolysis WP4629	8/12	0.052729	0.29428	0	0	3.07245	9.04097	LDHA;PKM;SLC2A1;PGK1;ENO1;ALDOA;PFKM;HK1
TCA Cycle And Deficiency Of Pyruvate Dehydrogenase Complex PDHc WP2453	10/16	0.0529986	0.29428	0	0	2.5606	7.52175	PDHA1;MDH1;IDH1;OGDH;DLST;SUCLG2;ACO1;SDHA;PCK1;IDH3A
Hedgehog Signaling Pathway WP47	10/16	0.0529986	0.29428	0	0	2.5606	7.52175	SHH;GRK2;SMO;SIN3A;PTCH1;SAP18;GLI1;KIF7;GLI3;GLI2
Mitochondrial Complex III Assembly WP4921	10/16	0.0529986	0.29428	0	0	2.5606	7.52175	UQCRB;UQCRQ;UQCC1;LYRM7;UQCRC1;UQCRFS1;UQCR10;UQCRC2;CYC1;UQCRH
H19 Action Rb E2F1 Signaling And CDK Beta Catenin Activity WP3969	9/14	0.0533238	0.29428	0	0	2.76533	8.10621	JAG1;CSRP2;CCND1;CDK4;E2F1;CTNNB1;PMAIP1;MACROH2A1;SOX4
A Network Map Of Macrophage Stimulating Protein MSP Signaling WP5353	40/82	0.053676	0.29428	0	0	1.46443	4.28314	ITGB1;GSK3B;FLT1;SHC1;PTEN;SLC2A1;SIX1;PIK3R1;ELK1;NDRG1;IGF1R;CRKL;RPS6KA3;LDHA;MAPK8;RPS6KA5;CDH2;RPS6KA1;KDR;ABL1;MAPK1;PLCG1;SMAD1;JUN;SMAD3;PDPK1;PRKCB;RPS6;GAB1;FN1;MAPK14;SMAD6;SMAD5;NFKB1;VEGFA;PDCD4;CTNNB1;VIM;RAF1;FGFR1
Ferroptosis WP4313	32/64	0.0556907	0.303205	0	0	1.53736	4.43979	STEAP3;TFRC;IREB2;SLC40A1;SLC3A2;SLC7A11;BACH1;MAP1LC3A;AIFM2;CBS;FTH1;PCBP1;PCBP2;HMOX1;SLC39A8;FDFT1;SLC38A1;GPX4;ACSL1;TXNRD1;GSS;NCOA4;SLC11A2;ACSL4;ACSL3;SLC39A14;POR;COQ2;VDAC3;VDAC2;NOX4;GCLM
Integrated Cancer Pathway WP1971	23/44	0.0573874	0.308163	0	0	1.68338	4.81097	ATF1;BARD1;CDKN1A;CDKN2B;CDKN1B;POU2F1;SMAD3;BAD;STAT1;PTEN;BACH1;CDC25A;CDC25B;RAD50;MSH2;CDK4;CASP3;E2F1;BCL2;MDM2;BAX;MAP3K5;JAK1
Genes Controlling Nephrogenesis WP4823	23/44	0.0573874	0.308163	0	0	1.68338	4.81097	ITGB1;ROBO2;NOTCH2;FOXC1;FOXD1;EYA1;SIX1;TCF21;ETV4;GLI3;PAX2;VEGFA;CD2AP;SHH;CXCL12;KDR;NCK2;CTNNB1;CD36;SLIT2;FGFR2;NCK1;WNT4
16P11 2 Distal Deletion Syndrome WP4950	17/31	0.0595078	0.317375	0	0	1.86601	5.26522	RAB4A;CD81;PRMT1;TRAF2;TRAF1;VAV2;C3;ATXN2L;RABGEF1;RABEP2;KDR;NFATC2IP;SPNS1;JAK2;RAB5A;SH2B1;SDCCAG8
Copper Homeostasis WP3286	26/51	0.0624832	0.330992	0	0	1.59856	4.43257	GSK3B;STEAP3;COX17;PTEN;FOXO3;FOXO1;ATP7B;CCND1;CASP3;COX11;ATP7A;JUN;SLC31A2;SLC11A2;ADAM10;COMMD1;ATOX1;ADAM17;APC;SP1;MTF1;MTF2;MDM2;ADAM9;MAPT;STEAP1
PDGF Pathway WP2526	21/40	0.0644203	0.336849	0	0	1.69863	4.65821	JUN;SHC1;STAT1;SRF;STAT3;PLA2G4A;PIK3R1;WASL;FOS;ELK1;NFKB1;VAV2;CDC42;NFKBIA;MAPK8;RASA1;MAPK1;PLCG1;SOS1;RAF1;JAK1
Insulin Signaling WP481	73/160	0.0644482	0.336849	0	0	1.29083	3.53931	GSK3B;SNAP25;ARF1;INPPL1;SLC2A1;PTEN;CBLB;SLC2A4;ELK1;IGF1R;RPS6KA3;RPS6KA5;GRB14;AKT2;RPS6KA1;GRB10;ENPP1;FLOT2;MAP3K9;MAP3K7;MAP3K4;MAP3K5;CAP1;PRKCI;PRKCB;PDPK1;MINK1;GAB1;PRKCA;FOS;INPP4A;RAPGEF1;PRKCQ;PIK3C3;SGK3;RAF1;SOS1;SGK1;ARF6;STXBP3;SHC1;STXBP4;STXBP1;SRF;PIK3R4;PIK3R3;PPP1R3A;PIK3R1;FOXO3;FOXO1;CYTH3;SOCS3;MAPK8;MAPK7;EIF4EBP1;MAPK1;MAP2K7;MAPK6;EIF4E;MAP2K5;SH2B2;MAP4K3;MAP3K2;EGR1;…
Hepatitis C And Hepatocellular Carcinoma WP3646	25/49	0.0662781	0.344119	0	0	1.60105	4.34507	CDKN1A;LEF1;HIF1A;CASP7;MAPK8;CCND1;CXCR1;FRZB;CASP3;E2F2;JAK1;JUN;SMAD4;SMAD3;NOS2;STAT3;HNF1A;MAPK14;TGFBR1;NFKB1;VAV2;VEGFA;SOS1;BIRC3;BCL2L1
Disturbed Pathways In Duchenne Muscular Dystrophy WP5356	36/74	0.0673603	0.347437	0	0	1.45646	3.92909	CAMK2D;ITPR1;ITPR2;ITPR3;GLI1;TOMM20;PLAU;TNNI1;CAPN3;DMD;CCN2;HSPA9;SMAD4;TRPC6;SMAD3;NOS2;TRPC1;MMP2;FGG;SIGMAR1;PLA2G4A;TGFBR1;NFKB1;TGFBR2;FKBP1A;NFKBIA;CACNB2;STIM1;PPIF;SSPN;ORAI1;NOX4;VDAC1;SLC25A5;SNTB1;MCU
Parkinson 39 S Disease Pathway WP2371	20/38	0.0682826	0.349893	0	0	1.70754	4.58322	PRKN;GPR37;APAF1;SEPTIN5;HTRA2;UBE2L6;UBE2G1;PARK7;UBE2G2;UBE2J2;SNCAIP;MAPK14;ATXN2;CASP7;PINK1;UBB;CCNE1;CASP3;CASP2;UBA1
Myometrial Relaxation And Contraction Pathways WP289	71/156	0.0709267	0.359241	0	0	1.28489	3.39995	ATF1;YWHAE;ATF2;RYR2;CRCP;YWHAB;ATP2A3;ATP2A2;ADM;ARRB2;GABPB1;ETS2;SLC8A1;RGS2;GJA1;RGS3;YWHAQ;PRKACA;PRKACB;RGS6;YWHAG;RGS7;GUCY1A1;PRKCB;IGFBP4;GSTO1;IGFBP3;PRKCA;FOS;YWHAZ;ADCY9;CRH;PRKCQ;ATF3;RGS17;RAMP2;CAMK2D;ATF6B;CAMK2A;LPAR1;ITPR1;ITPR2;ITPR3;ADCY2;ADCY7;GRK5;GNG5;PRKAR2B;GRK4;CALD1;PRKAR2A;GNG8;PLCG1;CAMK2G;JUN;GUCA2B;GNG11;NFKB1;SP1;GNB2;GNAQ;PKIA;GNB1;GNB4;GNAS;RGS10;CALM3;GNB5;PKIG;…
Non Small Cell Lung Cancer WP4255	35/72	0.0713401	0.359241	0	0	1.45421	3.83954	ALK;CDKN1A;CRABP1;ARAF;TGFA;PIK3R3;PIK3R1;FOXO3;FHIT;RASSF1;NRAS;CCND1;AKT2;CASP3;AKT3;E2F1;MAPK1;E2F2;E2F3;PLCG1;STAT5A;PRKCB;BAD;GADD45A;STAT3;PRKCA;BRAF;GADD45G;EML4;CDK6;CDK4;RARB;BAX;SOS1;RAF1
Focal Adhesion PI3K Akt mTOR Signaling Pathway WP3932	132/302	0.0715746	0.359241	0	0	1.19529	3.15199	ATF2;CRTC2;CSF1;EPO;TNC;FGF1;FGF2;IGF1R;FGF7;PPP2R1B;FGF9;PPP2R1A;AKT2;CREB3L1;AKT3;CREB3L2;KDR;IFNAR2;HGF;RPS6;PRLR;CDC37;COL4A4;DDIT4;RAF1;EPHA2;IFNAR1;PFKFB4;PFKFB3;EPAS1;PIK3R4;LPAR1;PIK3R1;EFNA5;FOXO3;HIF1A;FOXO1;GNG10;EIF4EBP1;PPARGC1A;NGFR;FN1;GNG11;IL2;COL1A1;EFNA3;COL1A2;EFNA2;COL5A1;LPAR6;COL5A3;GNB2;COL5A2;ITGA11;FGF18;GNB1;GNB4;MDM2;FGFR4;FGF12;FGFR2;FGFR1;ITGB1;GSK3B;CDKN1A;CDKN1B;FL…
Target Of Rapamycin Signaling WP1471	19/36	0.072398	0.359241	0	0	1.71751	4.50946	PRR5;IDI1;PRKAB2;MAPKAP1;DDIT4L;PRKCA;PRKAG3;CDC42;RPTOR;FKBP1A;RRAGA;RRAGC;DDIT4;RRAGD;AKT1S1;EIF4EBP1;ULK3;ULK2;RICTOR
Factors And Pathways Affecting Insulin Like Growth Factor IGF1 Akt Signaling WP3850	19/36	0.072398	0.359241	0	0	1.71751	4.50946	ITGB1;GSK3B;SMAD3;EIF2B2;TRIM63;MAPKAP1;PTEN;WASL;PLD1;FBXO32;ACVR2B;NFKB1;IGF1R;RPTOR;MAP1LC3A;AKT1S1;RICTOR;EIF4E;PPARGC1A
Focal Adhesion WP306	89/199	0.0730413	0.360154	0	0	1.24486	3.25746	ITGB1;GSK3B;FLT1;ITGB5;ITGB3;TNC;PTEN;TESK2;LAMC2;LAMC1;ARHGAP5;ELK1;ARHGAP35;CRKL;IGF1R;PPP1CB;PPP1CC;CCND3;CCND1;AKT2;AKT3;KDR;CAPN2;ITGB7;ITGB6;VAV3;PPP1R12A;ITGA4;PRKCB;PDPK1;ACTN1;HGF;PRKCA;ACTN4;VAV2;MYL7;COL4A4;COL6A2;RAPGEF1;TLN2;ITGA5;RAF1;SOS1;PPP1R12B;VCL;BIRC2;ITGA9;BIRC3;BLK;ROCK1;SHC1;LAMA1;ROCK2;LAMA4;PXN;LAMA3;PIK3R3;PIK3R1;MYL12A;MYL12B;CDC42;MAPK8;RELN;RAP1A;MAPK1;PAK4;JUN;CAV2;…
Interferon Type I Signaling Pathways WP585	27/54	0.0746786	0.365925	0	0	1.53701	3.98788	EIF4A1;MAPKAP1;PIK3R1;CRKL;RPTOR;SOCS3;RPS6KA5;RAP1A;RACK1;EIF4EBP1;EIF4E;EIF4B;JAK1;IFNAR2;STAT5A;PRMT1;STAT1;RPS6;STAT3;GAB2;MAPK14;ZAP70;LCK;RAPGEF1;PDCD4;REL;IFNAR1
Leukocyte Intrinsic Hippo Pathway Functions WP4542	18/34	0.0767848	0.369321	0	0	1.72874	4.43723	YAP1;FOXO6;LPL;PRDM1;FOXO3;MAPK14;NDRG1;KNSTRN;FOXO1;STK3;SAV1;LATS1;MOB1A;RAP1A;YWHAQ;STK38L;TEAD1;TEAD3
Cohesin Complex Cornelia De Lange Syndrome WP5117	18/34	0.0767848	0.369321	0	0	1.72874	4.43723	ESCO1;PPP2R5A;PDS5B;PPP2R5C;PDS5A;AURKB;SMC1B;PPP2CA;SGO1;PPP2CB;PPP2R1B;PTTG1;APC;STAG3;ESPL1;PPP2R1A;PPP2R5E;RAD21
JAK STAT Signaling In The Regulation Of Beta Cells WP5358	18/34	0.0767848	0.369321	0	0	1.72874	4.43723	STAT5A;CISH;EPO;IFNGR1;STAT1;STAT3;PRL;PRLR;RPTOR;GHR;SOCS3;NRAS;CCND3;CDK4;AKT2;AKT3;AKT1S1;JAK2
IL6 Signaling Pathway WP364	22/43	0.0793002	0.379094	0	0	1.60998	4.08052	NCOA1;GSK3B;CREBBP;SHC1;HDAC1;STAT1;BAD;STAT3;GAB1;PIK3R1;PRDM1;NLK;SOCS3;IRF1;MAPK1;JAK2;SOS1;IL6ST;MAP3K7;JUNB;JAK1;BCL2L1
Glioblastoma Signaling Pathways WP2261	39/82	0.082607	0.383938	0	0	1.39432	3.47696	ERRFI1;CDKN1A;CDKN1B;PTEN;ARAF;PIK3R1;BRCA2;FOXO3;FOXO1;PIK3C2B;IGF1R;NRAS;CCND1;AKT2;AKT3;E2F1;EP300;MAPK1;PLCG1;MAP2K7;MAP2K5;PRKCI;CDKN2B;CDKN2C;PDPK1;PRKCB;GAB1;PRKCA;BRAF;CDK6;CCNE1;CDK4;MDM2;SPRY2;PRKCQ;MDM4;RAF1;FGFR2;FGFR1
Sulindac Metabolic Pathway WP2542	4/5	0.0828196	0.383938	0	0	6.14331	15.3035	MSRA;MSRB2;CYP1B1;MSRB3
Tyrosine Metabolism And Related Disorders WP4506	4/5	0.0828196	0.383938	0	0	6.14331	15.3035	GSTZ1;HGD;TAT;FAH
SARS CoV 2 Altering Angiogenesis Via NRP1 WP5065	4/5	0.0828196	0.383938	0	0	6.14331	15.3035	NRP1;KDR;FURIN;VEGFA
Pancreatic Adenocarcinoma Pathway WP4263	42/89	0.0831458	0.383938	0	0	1.37385	3.41698	CDKN1A;RALA;RALB;ARAF;PEBP1;PIK3R3;TGFA;PIK3R1;BRCA2;PLD1;CDC42;MAPK8;CCND1;AKT2;AKT3;E2F1;MAPK1;E2F2;E2F3;IKBKG;JAK1;PAK4;RALBP1;TGFB2;SMAD4;SMAD3;BAD;STAT1;GADD45A;STAT3;BRAF;DUSP6;TGFBR1;NFKB1;TGFBR2;VEGFA;GADD45G;CDK6;CDK4;BAX;RAF1;BCL2L1
Amplification And Expansion Of Oncogenic Pathways As Metastatic Traits WP3678	10/17	0.0841241	0.383938	0	0	2.19462	5.4327	TCF7L2;POSTN;TCF7L1;JAG1;EPAS1;LEF1;TNC;VHL;WNT2;VEGFA
MAP3K1 Role In Promoting And Blocking Gonadal Determination WP4872	10/17	0.0841241	0.383938	0	0	2.19462	5.4327	GSK3B;FRAT1;ROCK1;FGF9;MAPK1;CTNNB1;MAP3K4;FGFR2;GADD45G;WNT4
AGE RAGE Pathway WP2324	32/66	0.0848939	0.383938	0	0	1.44668	3.56803	ATF2;ROCK1;SHC1;HIF1A;FOXO1;CDC42;MAPK8;CASP3;MAPK1;JAK2;STAT5A;JUN;SMAD3;NOS2;PRKCB;STAT1;MMP2;STAT3;PLA2G4A;PRKCA;IRAK4;MAPK14;TIRAP;DDOST;NFKB1;NFKBIA;DIAPH1;MMP14;SP1;ALPL;RAF1;EZR
Physico Chemical Features And Toxicity Associated Pathways WP3680	32/66	0.0848939	0.383938	0	0	1.44668	3.56803	GRIA1;GSK3B;CDKN1A;CDKN1B;ROCK2;SHC1;TGFA;ELK1;PPP2CA;MAPK8;ERBB4;NEFL;MAPK1;PLCG1;NCK1;STAT5A;JUN;FZD3;GPX1;FZD5;FZD4;FZD7;FN1;FZD9;FZD8;WNT16;DAAM1;APC;CTNNB1;SOS1;RAF1;PFN2
MECP2 And Associated Rett Syndrome WP3584	35/73	0.0864348	0.383938	0	0	1.41582	3.46645	GRIA1;CEBPD;HDAC1;DHX9;CAMK2A;PTEN;YBX1;NREP;FGF2;IGF1R;MECP2;FUT8;CSRP1;SIN3A;E2F1;MBP;GRIA4;MEF2C;RBFOX1;BDNF;FUS;RPS6;TET2;TET1;REST;NCOR1;HNRNPH1;SP1;HNRNPF;SP3;SGK1;TARDBP;FKBP5;EZH2;TAF1
Cell Migration And Invasion Through p75NTR WP4561	16/30	0.0864528	0.383938	0	0	1.75602	4.29901	NGFR;ARF1;JUN;BDNF;KIDINS220;MMP2;STAT3;EFNA5;EFNB2;EFNB1;EFNA3;EFNA2;AKT2;PARD3;AKT3;CDH11
miRNAs Involved In DNA Damage Response WP1545	9/15	0.0875329	0.383938	0	0	2.30425	5.61256	CDKN1A;CCND3;CDKN1B;CDK6;CCND1;CCNE1;E2F1;ABL1;CDC25A
Transcriptional Activation By NRF2 In Response To Phytochemicals WP3	9/15	0.0875329	0.383938	0	0	2.30425	5.61256	AIMP2;CEBPB;MAPK8;MAF;HMOX1;PRKCA;SLC7A11;GCLM;NFE2L2
Regulation Of Sister Chromatid Separation At The Metaphase Anaphase Transition WP4240	9/15	0.0875329	0.383938	0	0	2.30425	5.61256	CDC20;CENPE;STAG1;ESPL1;PTTG1;RAD21;BUB1;MAD1L1;MAD2L1
N Glycan Biosynthesis WP5153	28/57	0.0876593	0.383938	0	0	1.48396	3.61239	RPN2;TUSC3;RPN1;GANAB;FUT8;MAN1A2;MGAT5;MAN1C1;MGAT1;MGAT2;ST6GAL1;ALG8;ALG9;ALG6;SRD5A3;PMM2;ALG14;ALG2;DDOST;DPM1;DPM3;DAD1;DOLPP1;MGAT4A;RFT1;STT3A;STT3B;ALG10B
BMP2 WNT4 FOXO1 Pathway In Primary Endometrial Stromal Cell Differentiation WP3876	8/13	0.0905039	0.389626	0	0	2.45776	5.90443	SMAD1;SFRP1;BMP2;CTNNB1;DKK1;SMAD5;FOXO1;WNT4
Krebs Cycle Disorders WP4236	8/13	0.0905039	0.389626	0	0	2.45776	5.90443	LDHB;LDHA;SUCLA2;MPC1;DLST;SUCLG2;SUCLG1;DHTKD1
Ganglio Series Sphingolipid Metabolism WP5299	8/13	0.0905039	0.389626	0	0	2.45776	5.90443	ST8SIA1;HEXB;HEXA;B3GALT4;ST3GAL4;ST3GAL5;B4GALNT1;ST3GAL2
LDLRAD4 And What We Know About It WP4904	5/7	0.0909459	0.389626	0	0	3.83974	9.20574	ATG16L1;NEDD4;LDLRAD4;TGFBR1;TGFBR2
PAFAH1B1 Copy Number Variation WP5409	7/11	0.092643	0.393543	0	0	2.68806	6.39489	DYNC1H1;NUDC;RELN;DCX;VLDLR;PAFAH1B3;PAFAH1B1
B Cell Receptor Signaling Pathway WP23	43/92	0.0928642	0.393543	0	0	1.3491	3.20629	BLK;GSK3B;ATF2;CD81;SHC1;MAX;CAMK2A;PIK3R1;BCL10;ELK1;ETS1;MALT1;FOXO1;CRKL;CDC42;MAPK8;INPP5D;RPS6KA1;MAPK1;IKBKG;PLCG1;MAP3K7;NCK1;GTF2I;KLF11;JUN;PDPK1;PRKCB;GAB1;NFATC3;BRAF;GAB2;MAPK14;NFKB1;VAV2;NFKBIA;TEC;LCK;RAPGEF1;REL;RAF1;SOS1;CARD11
Aryl Hydrocarbon Receptor Pathway WP2586	23/46	0.0951422	0.395337	0	0	1.53674	3.615	CDKN1A;HSP90AA1;CDKN1B;AIP;LPL;ARNT;AHR;ESR1;NFKB1;VEGFA;NCOR2;NRAS;KLF6;CDC37;NRIP1;E2F1;CYP1B1;EP300;MAPK1;NCOA7;CD36;RAF1;NFE2L2
Translation Inhibitors In Chronically Activated PDGFRA Cells WP4566	23/46	0.0951422	0.395337	0	0	1.53674	3.615	EIF4A1;RPS6;PIK3R3;PRKCA;PIK3R1;MAPK14;RPTOR;MAPK8;RPS6KA5;AKT2;RPS6KA1;AKT3;PIM1;EIF4EBP1;PDCD4;MAPK1;MAP2K7;PRKACA;EIF4E;EIF4G3;MAP2K5;EIF4B;EIF4G1
Endoplasmic Reticulum Stress Response In Coronavirus Infection WP4861	23/46	0.0951422	0.395337	0	0	1.53674	3.615	PPP1R15B;PPP1R14A;XBP1;PPP1R14C;PPP1R12A;HSPA5;EIF2AK1;PPP1R3A;PPP1R9A;PPP1CB;ERN1;PPP1R3G;PPP1CC;MAPK8;MAP1LC3A;PPP1R3C;PPP1R3B;PPP1R7;PPP1R1C;PPP1R8;BCL2;PPP1R12B;MBTPS2
IL 5 Signaling Pathway WP127	19/37	0.0953045	0.395337	0	0	1.62196	3.81271	STAT5A;GSK3B;JUN;SHC1;STAT1;RPS6;STAT3;PIK3R1;FOXO3;ELK1;IL2;SPRED1;RPS6KA1;MAPK1;MAPT;JAK2;SOS1;RAF1;JAK1
Growth Factors And Hormones In Beta Cell Proliferation WP5385	14/26	0.0974585	0.402144	0	0	1.79244	4.1734	CRTC2;FLT1;BRAF;FOXO1;TGFBR1;DLK1;IGF1R;SMAD7;RAB43;RASSF1;CDK4;AKT2;AKT3;MAPK1
ErbB Signaling Pathway WP673	42/90	0.0980507	0.40247	0	0	1.34512	3.12372	GSK3B;CDKN1A;CAMK2D;CDKN1B;SHC1;CAMK2A;ARAF;PIK3R3;TGFA;CBLB;PIK3R1;ELK1;FOXO1;CRKL;MAPK8;NRAS;CCND1;ERBB4;AKT2;AKT3;NCK2;EIF4EBP1;ABL1;ABL2;MAPK1;MAP2K7;CAMK2G;NCK1;PAK4;STAT5A;JUN;PDPK1;PRKCB;BAD;GAB1;NRG1;PRKCA;BRAF;NRG2;MDM2;SOS1;RAF1
Fatty Acids And Lipoproteins Transport In Hepatocytes WP5323	18/35	0.101448	0.414246	0	0	1.62691	3.72271	ABCA1;SCARB1;MYLIP;SLC27A1;LRP1;SORT1;ACSL1;PCSK9;DBI;ACSL3;STAR;SOAT1;NPC2;VDAC1;APOB;LDLRAP1;SLC27A3;LDLR
Genes Related To Primary Cilium Development Based On CRISPR WP4536	47/102	0.102196	0.415137	0	0	1.31375	2.99648	DYNC2I2;DYNC2I1;CEP104;TTC23;ARL6;IFT172;CEP120;FBF1;DYNLT2B;KATNB1;TXNDC15;IFT52;KIF3B;ARL13B;TCTN3;TTC21B;TMEM67;INPP5E;TCTN1;CDK20;CEP192;KIFAP3;CEP97;CEP76;BBS4;OFD1;EVC2;CEP295;ARMC9;IFT122;IFT80;CPLANE1;WDR35;LZTFL1;TMEM231;MIB1;TMEM17;BBS10;IFT81;BBS12;TMEM216;MKS1;SASS6;CEP162;CIBAR1;IFT46;CILK1
Bardet Biedl Syndrome WP5234	41/88	0.10354	0.416336	0	0	1.34097	3.04104	INVS;DYNC2I2;DYNC2I1;CEP104;ARL6;IFT172;CEP164;DYNLT2B;PKD2;GLI3;GLI2;FLCN;IFT52;ARL13B;TMEM67;TTC21B;INPP5E;PDE6D;NEK1;BBS4;EVC2;USP9X;PTCH1;IFT122;IFT80;KIF7;WDR35;LZTFL1;BBS10;SMO;BBS12;RP2;IFT81;TMEM216;EFHC1;MKS1;CEP41;TRIM32;CILK1;SDCCAG8;CNGB1
16P11 2 Proximal Deletion Syndrome WP4949	35/74	0.103553	0.416336	0	0	1.3794	3.12804	KMT2D;PAXIP1;KMT2C;MAZ;PTEN;NR3C1;CCT6B;PPP2CA;PPP2CB;HIRA;PPP4R1;PPP4C;PPP4R2;PPP2R1A;PPP4R4;CCT8;CDIPT;CCT5;BPTF;CCT4;CCT2;PARP4;IGFBP3;PPP4R3A;TRAF2;TLCD3B;ESR1;NFKB1;ASPHD1;TCP1;TAOK2;REL;CCDC6;EZR;ALDOA
Thyroid Stimulating Hormone TSH Signaling Pathway WP2032	28/58	0.10756	0.426869	0	0	1.43437	3.19824	CDKN1B;ADCY2;PIK3R1;PLD1;IGF1R;GNAI2;MYL12B;CCND3;RAP1A;RPS6KA1;GNA12;MAPK1;JAK2;JAK1;PDPK1;STAT1;RPS6;STAT3;BRAF;MAPK14;RBL2;CCNE1;CDK4;GNAQ;GNB1;GNAS;RAF1;PLCB1
Splicing Factor NOVA Regulated Synaptic Proteins WP4148	21/42	0.107737	0.426869	0	0	1.5366	3.42365	GABBR2;CADM1;EPB41;CAV2;APLP2;CLSTN1;CASK;GRIK2;ATP2B1;ANK3;EFNA5;GPHN;SNW1;PLCB4;CDH2;EPB41L1;EPB41L2;KCNMA1;MAP4;CAMK2G;CLASP1
Primary Focal Segmental Glomerulosclerosis FSGS WP2572	34/72	0.109635	0.426869	0	0	1.3752	3.04	SCARB2;ITGB1;SMARCAL1;CDKN1A;CDKN1B;ITGB3;CD80;PTPRO;LRP5;MKI67;YWHAQ;CDH2;CTSL;PLCG1;SYNPO;NCK1;TRPC6;JAG1;MME;PARVA;ACTN4;DKK1;PAX2;CD2AP;INF2;COL4A4;COL4A3;FAT1;MYH9;CTNNB1;VIM;UTRN;VCL;LIMS1
Cholesterol Metabolism WP5304	34/72	0.109635	0.426869	0	0	1.3752	3.04	SCARB1;LRPAP1;IDI1;LRP1;SAR1B;PCSK9;LPL;HSD17B7;ACAT2;LIPC;LIPG;TSPO;SC5D;MGAT1;CD36;LDLRAP1;APOB;LBR;LDLR;PLTP;FDFT1;ABCA1;MYLIP;ABCG8;SORT1;DHCR24;CYP27A1;SOAT1;NPC1;STAR;VAPA;NPC2;VDAC1;DHCR7
miRNA Targets In ECM And Membrane Receptors WP2911	12/22	0.109984	0.426869	0	0	1.84349	4.06936	COL1A2;ITGB5;COL5A1;LAMA4;COL5A3;COL6A2;COL5A2;ITGA11;FN1;COL6A3;LAMC1;ITGB6
Glycerolipids And Glycerophospholipids WP4722	12/22	0.109984	0.426869	0	0	1.84349	4.06936	CDS1;CHKB;PCYT1A;DGAT2;GPAM;ETNK1;PEMT;PLD1;CDIPT;PISD;AGPAT4;PNPLA2
NAD Metabolism In Oncogene Induced Senescence And Mitochondrial Dysfunction Associated Senescence WP5046	12/22	0.109984	0.426869	0	0	1.84349	4.06936	GOT1;MDH1;MDH2;GOT2;NAMPT;HMGA1;SLC2A1;SIRT5;NMNAT2;SLC2A4;SIRT1;SIRT3
Hippo Signaling Regulation Pathways WP4540	45/98	0.113507	0.438371	0	0	1.30519	2.83996	YAP1;FLT1;LEF1;PRKAG3;CDH7;IGF1R;STK3;GNAI2;CDH6;CDC42;CDH5;CDH3;CDH2;PRKAR2B;PRKAR2A;KDR;PRKACA;PRKACB;TEAD1;TEAD3;NGFR;WWTR1;TCF7L2;PRKAB2;PRKCI;TCF7L1;SMAD3;PRKCB;PRKCA;LATS1;PLCB4;PRKD3;GNAQ;CDH11;KIT;GNAS;CTNNB1;PRKCQ;NF2;FGFR4;PLCB1;CDH17;FGFR2;EPHA2;FGFR1
Hereditary Leiomyomatosis And Renal Cell Carcinoma Pathway WP4206	11/20	0.116869	0.449145	0	0	1.87755	4.03053	LDHA;PDHA1;CUL3;SLC11A2;RPS6;SLC2A1;PDHB;ACACB;HIF1A;VEGFA;NFE2L2
Primary Ovarian Insufficiency WP5316	75/170	0.12073	0.461719	0	0	1.21402	2.56667	IL21;PCSK1;NUP107;PRDM9;BMPR2;FMR1;PTEN;HSF2BP;PRDM1;LAMC1;BRCA2;RCBTB1;EXO1;SALL4;KDR;NBN;SIL1;POLG;HFM1;PDPK1;MMP2;MRPS22;BCKDHB;NOG;PRLR;SIRT1;TGFBR2;TGFBR3;NR5A1;PCCA;CLPP;PCCB;DMC1;KIT;NOTCH2;KHDRBS1;AARS2;GALT;GATA4;UBR2;WDR62;FOXO3;FOXO1;PSMC3IP;SELENBP1;WRN;POLR2C;COX10;WNT4;EIF2B4;MGME1;XRCC6;HELQ;EIF2B2;XRCC4;FANCM;FANCL;BDNF;PMM2;FANCA;FANCC;MND1;ESR1;ACVR2B;ESR2;IL2;CPEB1;TG;CXCL12;ST…
IL 1 Signaling Pathway WP195	26/54	0.121363	0.461887	0	0	1.42693	3.00934	ATF2;PELI2;PIK3R1;ECSIT;MAPK8;IRAK2;MAPK1;IKBKG;PLCG1;MAP2K7;MAP3K7;MAP3K2;JUN;IL1R1;IRAK4;MAPK14;NFKB1;NFKBIA;MAPKAPK2;PELI1;UBE2N;REL;UBE2V1;TAB1;MAP3K14;NFKBIB
Modulators Of TCR Signaling And T Cell Activation WP5072	29/61	0.122606	0.464363	0	0	1.3927	2.92296	SMARCB1;CDKN1B;NDUFB10;TNFAIP3;CBLB;RNF7;BCL10;PIK3R1;MALT1;ZFP36L1;TMEM222;GRAP2;PCBP2;ARIH2;RPRD1B;IKBKG;PLCG1;PDPK1;RHOH;NFKB1;NFKBIA;ZAP70;LCK;AGO1;REL;CD28;PRKCQ;MAP3K14;CARD11
Neural Crest Differentiation WP2064	46/101	0.124365	0.46876	0	0	1.28563	2.67994	NOTCH2;ITGB1;HDAC4;GSK3B;HDAC2;CTBP2;HDAC1;NOTCH4;HDAC11;RBPJ;FGF2;ETS1;HDAC6;CDH7;HDAC7;CDH6;DLL4;PRTG;CDH2;HEY2;DVL2;MBP;HES1;MSX1;SOX5;SMAD1;FOXD3;FZD3;TCF7L1;MSX2;AXIN2;ISL1;BMP7;NFKB1;RHOB;DCT;TLX2;ID1;SNAI1;PMP22;SNAI2;CTNNB1;TCF4;LHX5;FGFR2;FGFR1
Wnt Signaling In Kidney Disease WP4150	18/36	0.130498	0.487581	0	0	1.5364	3.12872	INVS;WNT10A;FZD3;WNT2B;FZD5;FZD4;WNT7B;FZD7;WNT5A;LRP5;FZD9;FZD8;WNT16;MAPK8;DVL2;CTNNB1;WNT2;WNT4
22Q11 2 Copy Number Variation Syndrome WP4657	53/118	0.130602	0.487581	0	0	1.25346	2.55155	ZDHHC8;SLC2A4;MED15;SEPTIN11;CRKL;PPP1CB;CYP26B1;SHH;MRPL40;RCC1;H4C1;PITX2;TNPO1;DGCR2;SREBF1;SREBF2;RBX1;NCOR1;THAP7;ALDH1A2;GNB1L;RAF1;ASF1A;KPNB1;PRKN;FOXC1;OAT;CUL3;SRF;RTN4;MALT1;CDC42;HIRA;ARVCF;RELN;POLR2A;SHOC2;HES1;PAK4;RANBP1;CBX5;TXNRD2;SEPTIN5;GP5;ALDH4A1;GLUD1;BCL2;PI4KA;LZTR1;FGFR2;RAN;FGFR1;FOXA2
SREBF And miR33 In Cholesterol And Lipid Homeostasis WP2011	9/16	0.131934	0.487908	0	0	1.97491	4.00008	ABCA1;SREBF1;FASN;PPARA;SIRT1;MED15;PPARGC1A;LDLR;SREBF2
Familial Hyperlipidemia Type 2 WP5109	9/16	0.131934	0.487908	0	0	1.97491	4.00008	GHR;LIPC;PCSK9;LPL;LDLRAP1;APOB;LDLR;PLTP;USF1
Vitamin A And Carotenoid Metabolism WP716	21/43	0.134882	0.496465	0	0	1.46664	2.9382	SCARB1;ABCG8;RARG;RETSAT;RDH8;CRABP1;LPL;RLBP1;DHRS3;RPE65;RBP7;ALDH1A3;CYP26B1;RBP4;ALDH1A2;RBP1;RARA;MAPK1;RARB;CD36;BCO1
IL 4 Signaling Pathway WP395	24/50	0.137201	0.498821	0	0	1.41836	2.81729	STAT5A;ATF2;CEBPA;CEBPB;SHC1;STAT1;BAD;STAT3;GAB2;FOS;PIK3R1;MAPK14;ELK1;NFKB1;NFKBIA;SOCS3;INPP5D;EP300;MAPK1;STAT6;JAK2;SOS1;JAK1;SOCS5
Parkin Ubiquitin Proteasomal System Pathway WP2359	33/71	0.137426	0.498821	0	0	1.33458	2.6487	PRKN;PSMD11;PSMD14;CUL1;UBE2L6;UBE2J2;TUBA1C;TUBA1B;TUBB6;PSMD5;RNF19A;PSMD2;PSMD3;PSMD1;HSPA9;HSPA8;GPR37;HSPA5;FBXW7;HSPA4;SIAH2;SEPTIN5;CASK;UBE2G1;UBE2G2;HSPA2;SNCAIP;TUBB2A;CCNE1;PSMC4;PSMC2;UBA1;TUBA8
G1 To S Cell Cycle Control WP45	30/64	0.13812	0.498821	0	0	1.35592	2.68422	CDKN1A;CDKN1B;MCM7;ATF6B;ORC5;CCND3;CCNB1;CCND1;CREB3L1;E2F1;E2F2;E2F3;CDKN2D;CDKN2B;CDKN2C;GADD45A;RPA1;CDC25A;CDK7;WEE1;TFDP1;CDK6;TFDP2;CCNE1;CDK4;CCNG2;POLE2;MDM2;MCM4;MCM6
Neuroinflammation And Glutamatergic Signaling WP5083	62/140	0.138218	0.498821	0	0	1.22201	2.41827	GRIK3;SLC2A1;GRIK4;GRIK1;SLC2A3;GRIK2;FGF2;GLS;PPP1CB;PPP1CC;GRM8;IL12B;IL12A;PHGDH;PRKACA;GLUL;PSPH;JAK1;SLC38A1;IL1R1;PRKCB;IFNGR1;PRKCA;FOS;TGFBR1;TGFBR2;TGFBR3;PLCB4;TRAF5;NSMF;IL6ST;PLCB1;GRIA1;CAMK2D;GLS2;CAMK2A;SLC1A2;SLC1A4;SLC1A6;SOCS3;GRIN2A;SRR;MAPK1;STAT6;LRRC8B;DISC1;SLC38A2;CAMK2G;GRIA4;TGFB2;SMAD4;SMAD3;PDHA1;GOT1;BDNF;STAT1;STAT3;NFKB1;SMAD7;SLC6A9;PSAT1;BCL2
Hepatocyte Growth Factor Receptor Signaling WP313	17/34	0.139339	0.498821	0	0	1.53633	3.02787	ITGB1;JUN;HGF;PXN;STAT3;PTEN;GAB1;FOS;ELK1;CRKL;MAPK8;RAP1A;RASA1;RAPGEF1;MAPK1;RAF1;SOS1
Alstrom Syndrome WP5202	17/34	0.139339	0.498821	0	0	1.53633	3.02787	VCP;SNAPIN;IFT172;PTCH1;RFX2;DTNBP1;RFX3;RFX1;ACTN4;DNM3;TFDP2;SMO;BLOC1S1;IFT81;RILPL1;MYO5B;CEP192
IL 24 Signaling Pathway WP5413	100/232	0.140377	0.500252	0	0	1.1651	2.2876	ATF2;EIF4A1;CD83;CD80;PRDM1;PARK7;MKI67;SOX2;CCND1;BSG;KDR;IL12A;PRKACA;EIF2A;PDIA3;RPS6;CDC25A;ERN1;CCNE1;MAPKAPK2;S100A6;ABCG2;PIK3R1;NDRG1;CCNB1;EIF4EBP1;PMAIP1;FADD;PLCG1;PROM1;MAP2K7;MCL1;JUN;CREBBP;XBP1;HSPA5;GADD45A;IL2;GADD45G;NFKBIA;BCL2;MAP3K14;CD200;BCL2L1;NFE2L2;EIF4G1;TOP2A;GSK3B;CDKN1A;CDKN1B;PTEN;BRCA2;CASP7;MAP1LC3A;CASP3;CASP2;CD36;IKBKG;JAK1;CTSB;ABCC1;HSP90AA1;GPX1;MME;MMP2;SIG…
Glycosaminoglycan Synthesis In Fibroblasts WP5395	20/41	0.143799	0.510129	0	0	1.46325	2.83773	CSGALNACT1;CHPF;B3GAT3;B3GAT1;XYLT2;XYLT1;HS6ST1;HS6ST2;HS3ST1;EXT1;EXT2;EXTL2;EXTL1;CHST12;DSE;UST;CHST15;CHST1;CHSY3;CHST14
Sterol Regulatory Element Binding Proteins SREBP Signaling WP1982	32/69	0.145465	0.513713	0	0	1.32905	2.56218	SCARB1;IDI1;SAR1B;INSIG1;LPL;DBI;MED15;PRKAG3;YY1;SCAP;PRKACA;LDLR;SEC31B;SEC31A;FDFT1;SREBF1;PRKAB2;SEC13;SEC24A;NFYA;MDH1;AMFR;SIRT1;SREBF2;RBP4;GPAM;SP1;FASN;LPIN1;SEC24C;KPNB1;MBTPS2
T Cell Activation SARS CoV 2 WP5098	40/88	0.147734	0.516318	0	0	1.28074	2.44921	GSK3B;CDKN1A;CD80;PTEN;ITPR1;PIK3R1;BCL10;FOXO3;MALT1;IRF2BPL;RPTOR;PPP3CC;CCND1;GRAP2;IL12B;MAPK1;IL12A;RICTOR;IKBKG;PLCG1;JAK2;ICOS;IFNAR2;JUN;PDPK1;FOS;NFKB1;IL2;NFKBIA;ZAP70;LCK;IL23A;CD28;BAX;PRKCQ;SOS1;RAF1;CARD11;IFNAR1;BCL2L1
Prion Disease Pathway WP3995	16/32	0.148925	0.516318	0	0	1.53626	2.92552	PDIA3;MEF2C;HSPA5;BCL11A;STAT3;CHD2;ELK1;NFKB1;BATF;RAD21;CASP3;BCL2;EP300;MAPK1;NCAM1;FGFR1
White Fat Cell Differentiation WP4149	16/32	0.148925	0.516318	0	0	1.53626	2.92552	STAT5A;CEBPA;SREBF1;TLE3;CEBPB;TCF7L1;CEBPD;RORA;NR2F2;NR3C1;KLF4;KLF15;FOXO1;KLF5;MECOM;RARA
Photodynamic Therapy Induced NFE2L2 NRF2 Survival Signaling WP3612	12/23	0.150154	0.516318	0	0	1.67576	3.17741	JUN;NQO2;MAPK8;ABCC2;SRXN1;ABCC6;HMOX1;FOS;MAPK14;GCLM;ABCG2;NFE2L2
GDNF RET Signaling Axis WP4830	12/23	0.150154	0.516318	0	0	1.67576	3.17741	ROBO2;FOXC1;EYA1;SOX17;CTNNB1;SOX11;GFRA1;SPRY1;FAT4;SLIT2;PAX2;GLI3
DNA Mismatch Repair WP531	12/23	0.150154	0.516318	0	0	1.67576	3.17741	RFC5;POLD3;POLE4;RFC4;MSH2;RFC2;EXO1;POLD1;POLE2;POLD2;POLE3;RPA1
PCSK9 Mediated LDL Receptor Degradation WP2846	2/2	0.155579	0.529116	0	0	24222	45067.6	PCSK9;LDLR
Evolocumab Mechanism To Reduce LDL Cholesterol WP3408	2/2	0.155579	0.529116	0	0	24222	45067.6	PCSK9;LDLR
Apoptosis Related Network Due To Altered Notch3 In Ovarian Cancer WP2864	25/53	0.1559	0.529116	0	0	1.37187	2.54968	CDKN1A;CDKN1B;HDAC1;CUL1;RNF7;ETS1;HSPD1;SOCS3;CASP7;ABL1;MAPK1;VAV3;HELLS;JUND;HSPA5;RIPK2;NRG1;TRAF1;NFKB1;SMAD7;ERN1;NET1;SERBP1;BCL3;VIM
Non Homologous End Joining WP438	6/10	0.15705	0.530719	0	0	2.30375	4.2647	WRN;XRCC6;DCLRE1C;XRCC4;LIG4;NHEJ1
Sphingolipid Pathway WP1422	15/30	0.159346	0.534573	0	0	1.5362	2.82149	CERS4;ASAH1;CERS5;CERS6;SGMS1;GBA2;PPP2CA;SGPL1;SPTLC1;SPTLC2;SERINC1;KDSR;CERT1;PLPP1;CERS2
Calcium Regulation In Cardiac Cells WP536	66/151	0.160444	0.534573	0	0	1.19364	2.18413	YWHAE;CHRM3;RYR2;YWHAB;ATP2A3;ATP2A2;ADRA1D;ARRB2;ADRA1A;SLC8A1;GJA1;RGS2;RGS3;YWHAQ;ANXA6;PRKACA;PRKACB;RGS6;YWHAG;RGS7;PRKCB;PRKCA;ATP1B3;YWHAZ;ADCY9;STIM2;ORAI1;PRKCQ;RGS17;CAMK2D;CAMK2A;ITPR1;ITPR2;CACNA1A;ADRB1;ITPR3;ADCY2;CACNA1E;ADCY7;GNAI2;GRK5;GNG5;PRKAR2B;GRK4;PRKAR2A;GNG8;CAMK2G;KCNB1;ATP2B1;GNG11;FKBP1A;GJB2;GNAQ;GJB6;PKIA;GNB2;GJB5;GNB1;GNB4;GNAS;RGS10;CALM3;GNB5;CALR;PKIG;CALM2
Cell Differentiation Expanded Index WP2023	11/21	0.160917	0.534573	0	0	1.68965	3.08677	SOX2;MEF2C;TLX2;SRF;TLX1;ID2;STAT3;MTIF3;KLF4;RUNX2;EZH2
17P13 3 YWHAE Copy Number Variation WP5376	11/21	0.160917	0.534573	0	0	1.68965	3.08677	YWHAE;DCTN6;PPP2CA;DYNC1H1;DCTN5;YWHAQ;YWHAB;DISC1;YWHAZ;YWHAG;PAFAH1B1
Neovascularisation Processes WP4331	18/37	0.163839	0.538788	0	0	1.45542	2.63266	SMAD1;TGFB2;JAG1;SMAD3;ANGPT1;NOTCH4;HIF1A;SMAD5;TGFBR1;NFKB1;DLL4;MAPK8;CXCL12;KIT;KDR;REL;MAPK1;EPHB4
IL 2 Signaling Pathway WP49	18/37	0.163839	0.538788	0	0	1.45542	2.63266	STAT5A;CISH;SHC1;STAT1;STAT3;RPS6;PIK3R1;GAB2;FOXO3;IL2;CRKL;SOCS3;LCK;MAPK1;MAPT;SOS1;RAF1;JAK1
Serine Metabolism WP4688	5/8	0.16515	0.538788	0	0	2.55961	4.60962	SRR;PSAT1;PHGDH;TYMS;PSPH
Heart Development WP1591	21/44	0.165622	0.538788	0	0	1.40275	2.52221	SMAD1;FOXC1;MEF2C;SMAD4;BMPR2;SRF;VEGFB;NFATC3;VEGFC;GATA4;ISL1;VEGFA;SHH;BMP2;HEY1;HEY2;MAPK1;CTNNB1;PITX2;BMPR1A;FOXA2
Nucleotide Excision Repair WP4753	21/44	0.165622	0.538788	0	0	1.40275	2.52221	RFC5;RFC4;RFC2;RPA1;RAD23A;RAD23B;GTF2H5;RBX1;POLD3;DDB1;POLE4;CDK7;ERCC4;POLD1;ERCC1;POLE2;POLD2;POLE3;ERCC5;ERCC6;CUL4B
DNA Repair Pathways Full Network WP4946	53/120	0.166456	0.539261	0	0	1.21584	2.18004	DCLRE1C;OGG1;BRCA2;POLB;EXO1;REV3L;POLI;NBN;RFC5;RFC4;RFC2;LIG4;LIG3;RAD23A;RAD23B;RBX1;DDB1;RAD51C;MSH2;MSH3;FAAP24;POLD3;BRIP1;WRN;RAP1A;POLD1;TDG;POLD2;USP1;NHEJ1;XRCC6;XRCC4;FANCM;FANCL;MGMT;FANCA;RPA1;XRCC1;FANCC;GTF2H5;FANCF;POLE4;SMUG1;CDK7;RAD50;ERCC4;POLE2;ERCC1;POLE3;ERCC5;ERCC6;CUL4B;CENPS
Metastatic Brain Tumor WP2249	4/6	0.171581	0.539874	0	0	3.0714	5.41395	CDC42;CDK6;E2F3;PIK3R1
Let 7 Inhibition Of ES Cell Reprogramming WP3299	4/6	0.171581	0.539874	0	0	3.0714	5.41395	TRIM71;SOX2;EGR1;KLF4
Somatroph Axis GH And Its Relationship To Dietary Restriction And Aging WP4186	4/6	0.171581	0.539874	0	0	3.0714	5.41395	PTEN;SIRT1;FOXO1;IGF1R
Linoleic Acid Metabolism Affected By SARS CoV 2 WP4853	4/6	0.171581	0.539874	0	0	3.0714	5.41395	FADS2;ELOVL5;ACOT2;FADS1
Fluoroacetic Acid Toxicity WP4966	4/6	0.171581	0.539874	0	0	3.0714	5.41395	ACSS2;ALDH2;ACO2;ALDH9A1
TP53 Network WP1742	10/19	0.172719	0.539874	0	0	1.70665	2.99702	CDKN1A;SUMO1;GADD45A;ABL1;BCL2;MDM2;BAX;PMAIP1;OTX2;BOK
Endochondral Ossification WP474	29/63	0.172765	0.539874	0	0	1.31056	2.3011	HDAC4;CAB39;PTH1R;FGF2;GLI3;IGF1R;GHR;ADAMTS5;ADAMTS1;PLAU;FRZB;ENPP1;TIMP3;SOX6;PRKACA;SLC38A2;SOX5;MEF2C;TGFB2;STAT1;PTCH1;BMP7;RUNX2;BMP6;VEGFA;FGF18;ALPL;BMPR1A;FGFR1
Endochondral Ossification With Skeletal Dysplasias WP4808	29/63	0.172765	0.539874	0	0	1.31056	2.3011	HDAC4;CAB39;PTH1R;FGF2;GLI3;IGF1R;GHR;ADAMTS5;ADAMTS1;PLAU;FRZB;ENPP1;TIMP3;SOX6;PRKACA;SLC38A2;SOX5;MEF2C;TGFB2;STAT1;PTCH1;BMP7;RUNX2;BMP6;VEGFA;FGF18;ALPL;BMPR1A;FGFR1
Copper Metabolism WP5189	3/4	0.172842	0.539874	0	0	4.6069	8.08684	ATP7B;SLC11A2;ATP7A
P38 MAPK Signaling Pathway WP400	17/35	0.175125	0.542906	0	0	1.45086	2.52777	ATF2;TGFB2;SHC1;MAX;STAT1;PLA2G4A;TRAF2;MAPK14;ELK1;TGFBR1;CDC42;RPS6KA5;MAPKAPK2;MAP3K9;MAP3K7;MAP3K5;HMGN1
IL 3 Signaling Pathway WP286	23/49	0.17628	0.542906	0	0	1.35909	2.35894	STAT5A;JUN;YWHAB;SHC1;BAD;STAT3;FOS;GAB2;PIK3R1;CRKL;MAPK8;YWHAQ;INPP5D;IL3RA;RAPGEF1;BCL2;MAPK1;PRKACA;JAK2;SOS1;RAF1;JAK1;BCL2L1
Phosphoinositides Metabolism WP4971	23/49	0.17628	0.542906	0	0	1.35909	2.35894	MTMR1;MTMR10;MTMR2;MTMR3;PTEN;PIK3R4;MTMR9;MTMR4;MTMR6;PIK3C2B;MTM1;PIP4P1;PLCB4;PLCZ1;INPP5D;PIP4K2A;PIK3C3;PLCG1;SBF1;PLCB1;PLCD3;SBF2;PLCD1
Metabolic Reprogramming In Pancreatic Cancer WP5220	20/42	0.176583	0.542906	0	0	1.39662	2.42169	BCKDHA;PDHA1;SLC16A1;MDH1;GOT1;GLS2;GOT2;SLC2A1;PDHB;HK1;GLUD1;SLC7A5;LDHA;PKM;SOAT1;FASN;ME1;GNPNAT1;LDLR;BCAT2
Sphingolipid Metabolism Integrated Pathway WP4726	13/26	0.183136	0.555008	0	0	1.53606	2.6075	CERS4;ASAH1;CERS5;CERS6;SGMS1;SGPL1;SPTLC1;SPTLC2;DEGS1;KDSR;PLPP3;PLPP1;CERS2
Warburg Effect Modulated By Deubiquitinating Enzymes And Their Substrates WP5216	13/26	0.183136	0.555008	0	0	1.53606	2.6075	PGAM1;SLC2A1;OTUD7B;USP28;HIF1A;FOXO1;VEGFA;LDHA;U2AF2;PGK1;KDR;VHL;FBP1
Metabolic Pathway Of LDL HDL And TG Including Diseases WP4522	9/17	0.185721	0.555008	0	0	1.7279	2.90894	ABCA1;SCARB1;LIPC;LIPG;LPL;PCSK9;LDLRAP1;APOB;LDLR
Alzheimer 39 S Disease And miRNA Effects WP2059	110/260	0.187348	0.555008	0	0	1.12757	1.88845	CSF1;ARAF;FRAT1;TUBB6;KIF5C;AKT2;PSMD2;AKT3;PSMD3;CAPN2;PSMD1;MAP3K5;WNT5A;ADAM10;DKK1;ERN1;ADAM17;VDAC3;PPIF;ULK2;VDAC2;VDAC1;RAF1;RTN3;PSMD14;CHRNA7;PIK3R4;PSEN2;ITPR1;PIK3R3;LPL;ITPR2;ITPR3;PIK3R1;PSEN1;KLC1;RTN4;APH1A;NCSTN;PPP3R1;GRIN2A;KLC2;ATG101;DVL2;FADD;NRBF2;MAP2K7;WNT2;WNT4;WNT10A;FZD3;XBP1;FZD5;FZD7;FZD9;FZD8;BRAF;NFKB1;GNAQ;ATG2A;NOX4;CALM3;CALM2;MCU;ATG2B;TUBA8;GSK3B;WNT2B;ATP2A3;A…
Alzheimer 39 S Disease WP5124	110/260	0.187348	0.555008	0	0	1.12757	1.88845	CSF1;ARAF;FRAT1;TUBB6;KIF5C;AKT2;PSMD2;AKT3;PSMD3;CAPN2;PSMD1;MAP3K5;WNT5A;ADAM10;DKK1;ERN1;ADAM17;VDAC3;PPIF;ULK2;VDAC2;VDAC1;RAF1;RTN3;PSMD14;CHRNA7;PIK3R4;PSEN2;ITPR1;PIK3R3;LPL;ITPR2;ITPR3;PIK3R1;PSEN1;KLC1;RTN4;APH1A;NCSTN;PPP3R1;GRIN2A;KLC2;ATG101;DVL2;FADD;NRBF2;MAP2K7;WNT2;WNT4;WNT10A;FZD3;XBP1;FZD5;FZD7;FZD9;FZD8;BRAF;NFKB1;GNAQ;ATG2A;NOX4;CALM3;CALM2;MCU;ATG2B;TUBA8;GSK3B;WNT2B;ATP2A3;A…
Mammary Gland Development Pathway Pregnancy And Lactation Stage 3 Of 4 WP2817	16/33	0.187385	0.555008	0	0	1.44578	2.42108	CEBPA;CEBPB;PRL;NR3C1;ESR1;USF2;PRLR;ESR2;YY1;GJB2;CCND1;ERBB4;ORAI1;JAK2;EIF4E;BCL2L1
Type I Collagen Synthesis In The Context Of Osteogenesis Imperfecta WP4786	16/33	0.187385	0.555008	0	0	1.44578	2.42108	ITPR1;LRP5;P3H2;PLOD2;MIA3;COL1A1;ADAMTS2;COL1A2;P4HA1;LOX;P4HA2;CREB3L1;SP7;TMEM38B;PPIB;MBTPS2
Cardiomyocyte Signaling Pathways Converging On Titin WP5344	16/33	0.187385	0.555008	0	0	1.44578	2.42108	GUCY1B1;TRIM63;SRF;FHL1;CAMK2A;FHL2;ADRB1;PRKCA;GUCD1;PLCZ1;MDM2;MAPK1;PRKACA;RAF1;PRKACB;TRIM55
Interleukin 1 IL 1 Structural Pathway WP2637	22/47	0.187598	0.555008	0	0	1.35194	2.2624	ATF2;IL1R1;IRAK4;FOS;SAFB;MAPK14;ELK1;TANK;NFKB1;NFKBIA;MAPK8;RPS6KA5;IRAK2;MAPKAPK2;MAPK1;MBP;TAB1;MAP2K7;MAP3K7;EIF4E;MAP3K14;NFKBIB
Cholesterol Metabolism With Bloch And Kandutsch Russell Pathways WP4718	22/47	0.187598	0.555008	0	0	1.35194	2.2624	ABCA1;IDI1;SREBF1;MYLIP;ACSL1;ELOVL5;DHCR24;ACSL4;ACSL3;HSD17B7;ACAT2;SREBF2;CYP27A1;FADS2;SOAT1;FASN;ACOT2;SC5D;DHCR7;LBR;FADS1;FDFT1
Glycogen Synthesis And Degradation WP500	19/40	0.188412	0.55532	0	0	1.38991	2.31993	GSK3B;AGL;PPP2R5A;PPP2R2A;PYGL;PPP2R5C;PPP2R3A;HK1;PPP2CA;PPP2CB;HK3;UGP2;PPP2R1B;PPP2R1A;PPP2R5E;PPP2R2B;CALM3;CALM2;PGM1
8P23 1 Copy Number Variation Syndrome WP5346	24/52	0.197217	0.579094	0	0	1.31683	2.13781	BLK;SLBP;TNKS;CGAS;MTMR9;GATA4;SLC2A4;TERF1;MTMR6;HSPD1;MSRA;SGPL1;PPP1R3B;CLDN23;MAPK1;CTNNB1;RAF1;NKX6-1;SOX7;CTSD;XKR6;CTSB;FDFT1;S100A10
ERK Pathway In Huntington 39 S Disease WP3853	8/15	0.200128	0.585449	0	0	1.75525	2.82385	CASP7;RPS6KA5;BDNF;CASP3;MAPK1;RAF1;MAP2K7;ELK1
Nuclear Receptors WP170	18/38	0.201201	0.5864	0	0	1.38253	2.21682	RARG;THRB;NR2F1;RORA;NR1D2;NR0B1;NR2F2;NR2C2;NR3C1;ESR1;ESR2;NR4A2;NR5A1;NR5A2;RARA;RARB;ROR1;PPARA
Orexin Receptor Pathway WP5094	39/88	0.203172	0.589951	0	0	1.22298	1.94906	GRIA1;SLC2A1;SLC1A2;ARRB2;SLC2A4;PIK3R1;PDHB;PLD1;HIF1A;FOXO1;MAPK8;MAPK7;CASP3;RPS6KA1;EIF4EBP1;MAPK1;VHL;EIF4B;SMAD1;PDPK1;PRKCB;RPS6;STAT3;PRKCA;MAPK14;BMP7;SMAD5;RUNX2;POMC;RRAGC;STAR;GNAQ;GNAS;GNRH1;NOX4;SGK1;PLCD1;BMPR1A;NFE2L2
Th17 Cell Differentiation Pathway WP5130	31/69	0.208176	0.600757	0	0	1.25338	1.96701	IL21;RORA;AHR;HIF1A;IL27RA;SOCS3;MAPK8;MAPK1;STAT6;PLCG1;JAK2;JAK1;STAT5A;HSP90AA1;JUN;IFNGR1;STAT1;STAT3;FOS;MAPK14;TGFBR1;NFKB1;IL2;NFKBIA;ZAP70;IL23A;LCK;RARA;CRY1;PRKCQ;CLOCK
Synthesis Of Ceramides And 1 Deoxyceramides WP5194	11/22	0.211851	0.600757	0	0	1.53592	2.38356	CERS4;ASAH1;CERS5;CERS6;SPTLC1;SGMS1;B3GNT5;B4GALNT1;KDSR;A4GALT;CERS2
Sildenafil Treatment WP5294	11/22	0.211851	0.600757	0	0	1.53592	2.38356	PRKN;GUCY1A2;GSK3B;GUCY1A1;GUCY1B1;NOS2;AKT2;AKT3;TFAM;PDE5A;PPARGC1A
10Q22Q23 Copy Number Variation WP5402	28/62	0.213211	0.600757	0	0	1.2652	1.95534	SF3B4;SH3GL3;CEBPA;SH2D4B;RSPH9;GHITM;PDS5B;PDS5A;ERBB4;RAD21;IQUB;ROPN1L;SIRT4;ADAM10;NFKB1;VEGFA;MAD2L2;AFG3L2;MAS1;GLUD1;STAG1;TSPAN14;BMP2;SHLD2;SHLD1;CCSER2;ZMYND11;BMPR1A
Host Pathogen Interaction Of Human Coronaviruses MAPK Signaling WP4877	17/36	0.215054	0.600757	0	0	1.37438	2.11224	IFITM3;ATF2;JUN;FOS;MAPK14;RPS6KA3;MAPK8;RPS6KA1;BCL2;MAPK1;MAP3K10;MAP3K9;MAP2K7;RAF1;EIF4E;JUNB;MAP3K4
Kleefstra Syndrome WP5351	14/29	0.215329	0.600757	0	0	1.4336	2.20142	SMARCC1;MBD5;PAXIP1;SMARCB1;KMT2C;ACTL6A;EHMT1;DPY30;ARID1A;ARID1B;SMARCA2;SMARCA4;WDR5;KDM6A
Ganglio Sphingolipid Metabolism WP1423	7/13	0.216211	0.600757	0	0	1.79174	2.74405	ST8SIA1;B3GALT1;B3GALT4;ST3GAL5;B4GALNT1;ST3GAL2;ST6GALNAC6
Homologous Recombination WP186	7/13	0.216211	0.600757	0	0	1.79174	2.74405	POLD3;RAD50;POLD1;POLD2;RPA1;NBN;BRCA2
ncRNAs Involved In STAT3 Signaling In Hepatocellular Carcinoma WP4337	7/13	0.216211	0.600757	0	0	1.79174	2.74405	ZEB1;STAT3;IL6ST;JAK2;NFKB1;SOX4;JAK1
Neuroinflammation WP4919	7/13	0.216211	0.600757	0	0	1.79174	2.74405	NFKBIA;JUN;MAPK8;NOS2;ASCC1;FOS;MAPK14
Familial Hyperlipidemia Type 3 WP5110	7/13	0.216211	0.600757	0	0	1.79174	2.74405	SCARB1;LIPC;LRP1;LPL;VLDLR;LDLR;PLTP
Female Steroid Hormones In Cardiomyocyte Energy Metabolism WP5318	7/13	0.216211	0.600757	0	0	1.79174	2.74405	HADHB;AKT2;SLC2A4;ACADM;PPARA;APOB;ESR1
Hippo Merlin Signaling Dysregulation WP4541	52/120	0.216855	0.600757	0	0	1.17511	1.79619	ITGB1;FLT1;ITGB5;ITGB3;CDH7;IGF1R;CDH6;PPP1CB;DCAF1;CDH5;PPP1CC;CDH3;CDH2;CCND1;KDR;ITGB7;CCN2;ITGB6;PRKACA;PRKACB;TEAD1;TEAD3;PPP1R12A;ITGA4;RBX1;LATS1;DDB1;PLCB4;CDH11;KIT;ITGA5;AJUBA;CDH17;VGLL4;EPHA2;ITGA9;YAP1;STK3;SAV1;NRAS;PRKAR2B;PRKAR2A;PAK4;WWTR1;NGFR;PPP1R14A;ITGA11;CTNNB1;NF2;FGFR4;FGFR2;FGFR1
G Protein Signaling Pathways WP35	40/91	0.21835	0.60277	0	0	1.2051	1.83374	PDE1A;AKAP8;ITPR1;AKAP7;ADCY2;AKAP6;AKAP5;ADCY7;AKAP1;SLC9A1;GNAI2;AKAP12;GNA14;AKAP10;GNG10;NRAS;PPP3CC;AKAP11;GNG5;PRKAR2B;PRKAR2A;GNA12;GNG8;PRKACA;PRKACB;PDE8A;PRKCI;PRKCB;PRKCA;GNG11;ADCY9;PRKD3;GNAQ;GNB2;AKAP9;GNB1;GNAS;PRKCQ;GNB5;PDE7A
Thermogenesis WP4321	47/108	0.219932	0.605005	0	0	1.18394	1.793	ATF2;KDM3A;SMARCB1;KDM3B;KDM1A;ADCY2;ADCY7;PRKAG3;RPTOR;RPS6KA3;NRAS;CPT2;CNR1;CREB3L1;RPS6KA1;CREB3L2;DPF1;DPF3;SLC25A20;PRKACA;PRKACB;PPARGC1A;MAP3K5;SMARCE1;SMARCC1;PRKAB2;ACSL1;RPS6;ACTL6A;FRS2;ACSL4;ACSL3;CPT1C;ARID1A;MAPK14;SMARCA2;ARID1B;SMARCA4;ADCY10;ADCY9;AKT1S1;GNAS;SOS1;MGLL;FGFR1;CREB5;PNPLA2
Energy Metabolism WP1541	22/48	0.222799	0.61075	0	0	1.29983	1.95168	NCOA1;GSK3B;ATF2;PRKAB2;MEF2C;HDAC1;PRMT1;FOXO3;MAPK14;PPRC1;SIRT1;PRKAG3;FOXO1;SIRT3;PPP3R1;PPP3CC;UCP3;EP300;TFAM;PPARA;PPARGC1A;CAMK2G
Integrin Mediated Cell Adhesion WP185	44/101	0.226605	0.61902	0	0	1.18609	1.7608	ITGB1;ITGB5;ROCK1;SHC1;ROCK2;ITGB3;PXN;ARAF;CDC42;RAP1A;MAPK7;CAPN7;AKT2;AKT3;CAPN2;RHO;CAPN3;MAPK1;ITGB7;ITGB6;MAPK6;MAP2K5;TNS1;PAK4;VAV3;GIT2;ITGA4;CAV2;PDPK1;BRAF;SORBS1;VAV2;CAPN11;CAPN10;ITGA11;RAPGEF1;ZYX;ITGA5;RAF1;SOS1;ARHGEF7;VCL;BCAR1;ITGA9
BMP Signaling In Eyelid Development WP3927	10/20	0.228569	0.620063	0	0	1.53585	2.26679	SMAD1;SMAD4;FOXC1;JUN;SHH;SFRP1;TGFA;PITX2;SMAD5;FGFR2
Serotonin Receptor 2 And ELK SRF GATA4 Signaling WP732	10/20	0.228569	0.620063	0	0	1.53585	2.26679	ELK4;NRAS;SRF;GNAQ;MAPKAPK2;ITPR1;MAPK1;GATA4;RAF1;ELK1
Gastric Cancer Network 1 WP2361	13/27	0.231324	0.621088	0	0	1.42622	2.0879	TOP2A;NUP107;INO80D;UBE2C;ACTL6A;LIN9;TPX2;CENPF;RNF216;APC;MCM4;CEP192;KIF20B
Photodynamic Therapy Induced Unfolded Protein Response WP3613	13/27	0.231324	0.621088	0	0	1.42622	2.0879	XBP1;HSPA5;EDEM1;UBE2E1;ASNS;PDIA6;ERN1;DNAJB11;DNAJB9;CALR;ATF3;EIF2A;NFE2L2
Intraflagellar Transport Proteins Binding To Dynein WP4532	13/27	0.231324	0.621088	0	0	1.42622	2.0879	DYNC2I2;DYNC1I2;DYNC2I1;DYNC1H1;DYNLT2B;IFT122;IFT80;WDR35;DYNC1LI1;DYNC1LI2;IFT81;DYNLRB2;IFT46
PTF1A Related Regulatory Pathway WP4147	6/11	0.234337	0.6249	0	0	1.84285	2.67397	KAT2B;CTNNB1;HES1;PROX1;RBPJ;NKX6-1
Inclusion Body Myositis WP5120	6/11	0.234337	0.6249	0	0	1.84285	2.67397	NCSTN;PSEN2;PSEN1;MAPT;SIRT1;NFKB1
Glucocorticoid Receptor Pathway WP2880	31/70	0.238371	0.633501	0	0	1.22114	1.75102	SLC26A2;ABHD2;CUL1;TNFAIP3;NR3C1;FGD4;RGS2;SEC14L1;SERTAD2;ENC1;DNER;TNS4;SLC19A2;HSP90AA1;JUN;EDN2;PPP1R14C;TSC22D3;PLK2;SERPINB9;DNAJC15;KTN1;TGFBR3;B3GNT5;CDC42EP3;ALOX5AP;SNAI2;SPRY1;ANGPTL4;BIRC2;BIRC3
Synaptic Vesicle Pathway WP2267	23/51	0.245576	0.644074	0	0	1.2618	1.77175	NAPA;SNAP25;UNC13C;SLC22A3;SLC38A1;RAB3A;SYT1;STXBP1;CLTC;CLTA;CACNA1A;AP2A1;ATP1A2;PARK7;CPLX2;CLN8;SLC6A4;DNM3;AP2S1;STX3;DNM1L;SLC25A4;AP2M1
IL 17 Signaling Pathway WP2112	15/32	0.246457	0.644074	0	0	1.35524	1.89811	GSK3B;CEBPB;TRAF3IP2;CEBPD;STAT3;IL17RD;NFKB1;SP1;MAPK1;IKBKG;JAK2;MAP3K7;MAP3K14;JAK1;NFKBIB
Initiation Of Transcription And Translation Elongation At The HIV 1 LTR WP3414	15/32	0.246457	0.644074	0	0	1.35524	1.89811	HDAC4;HDAC2;CREBBP;HDAC1;NFATC3;NFKB1;HDAC7;NFKBIA;PPP3R1;PPP3CC;SP1;EP300;NELFB;NELFA;NELFCD
PI3K AKT mTOR Signaling Pathway And Therapeutic Opportunities In Prostate Cancer WP3844	15/32	0.246457	0.644074	0	0	1.35524	1.89811	GSK3B;CDKN1B;BAD;MAPKAP1;PTEN;PIK3R3;PIK3R1;FOXO3;FOXO1;RPTOR;NRAS;RB1CC1;GRB10;EIF4EBP1;RICTOR
13Q12 12 Copy Number Variation WP5406	15/32	0.246457	0.644074	0	0	1.35524	1.89811	LINGO1;TRAF2;C1QTNF9;TRAF1;RTN4;CDC42;MAPK8;ATXN1;SGCD;SPATA13;TRAF5;SACS;SSPN;DMD;SNTB1
Clock Controlled Autophagy In Bone Metabolism WP5205	35/80	0.248617	0.644099	0	0	1.19489	1.6631	VCP;BMPR2;CSF1;SEMA3A;BHLHE41;LRP5;NPAS2;EFNB2;FYCO1;MAP1LC3A;ATG101;RB1CC1;LAMP2;JAK2;DRAM2;SMAD1;TRAP1;SMAD4;WNT5A;ATG10;NR1D2;WNT16;DKK1;SMAD5;RUNX2;BMP6;BMP3;BMP2;ATG16L1;CRY1;ATG4C;BCL2;PIK3C3;SP7;CLOCK
Glycosylation And Related Congenital Defects WP4521	12/25	0.248931	0.644099	0	0	1.41772	1.97145	DPM1;ALG8;DPM3;ALG9;ALG6;TUSC3;PMM2;SRD5A3;ALG2;ALG14;MAGT1;MGAT2
Sphingolipid Metabolism Overview WP4725	12/25	0.248931	0.644099	0	0	1.41772	1.97145	CERS4;ASAH1;SGPL1;SPTLC1;CERS6;SGMS1;SPTLC2;DEGS1;KDSR;PLPP3;GBA2;CERS2
Prader Willi And Angelman Syndrome WP3998	44/102	0.25236	0.649172	0	0	1.16554	1.60483	PCSK1;NUP205;AHCTF1;NUP107;SEH1L;TUBGCP2;FMR1;RNF8;ATP10A;AAAS;GLE1;PCM1;CCND1;NUP85;TPR;E2F1;MSX1;EIF4E;GABRD;BBS4;NUP214;RANBP2;SEC13;CDKN2B;CDKN2C;NUP133;BDNF;TACR3;NUP153;NIPA2;POMC;CDK6;CDK4;FEZ1;NUP50;UBE2N;MDM2;TUBGCP5;GNRH1;NUP35;MDM4;NUP98;TUBGCP4;NUP37
Thiamine Metabolic Pathways WP4297	5/9	0.255032	0.649172	0	0	1.91955	2.62281	BCKDHA;PDHA1;OGDH;TKT;SLC19A2
Urea Cycle And Related Diseases WP4571	5/9	0.255032	0.649172	0	0	1.91955	2.62281	SLC25A15;GLS2;ASL;ASS1;SLC25A13
15Q11 2 Copy Number Variation Syndrome WP4940	5/9	0.255032	0.649172	0	0	1.91955	2.62281	TUBGCP2;FMR1;TUBGCP5;NIPA2;TUBGCP4
Biotin Metabolism Including IMDs WP5031	5/9	0.255032	0.649172	0	0	1.91955	2.62281	BTD;PCCA;MCCC1;PCCB;ACACB
Effect Of Progerin On Genes Involved In Hutchinson Gilford Progeria Syndrome WP4320	17/37	0.258587	0.656091	0	0	1.30556	1.7658	MBD3;SREBF1;H3C8;HDAC2;CBX5;KDM1A;HDAC1;LEF1;MBD2;CBX1;CHD4;CHD3;RBBP4;E2F1;RBBP7;MTA2;MTA3
Extracellular Vesicle Mediated Signaling In Recipient Cells WP2870	14/30	0.264313	0.66592	0	0	1.34389	1.78821	SMAD4;TGFB2;SMAD3;HGF;WNT5A;TGFA;TGFBR1;TGFBR2;TGFBR3;NRAS;APC;CTNNB1;PROM1;RAF1
GPR143 In Melanocytes And Retinal Pigment Epithelium Cells WP4941	14/30	0.264313	0.66592	0	0	1.34389	1.78821	PRKCB;ITPR1;ADCY2;ARRB2;VEGFA;POMC;ADCY9;PLCB4;DCT;GNAQ;GNAS;PRKACA;PLCB1;PRKACB
NAD Metabolism WP3644	8/16	0.268321	0.66592	0	0	1.53572	2.02034	NMNAT1;NAMPT;SIRT4;SIRT5;NMNAT3;NMNAT2;SIRT1;SIRT3
MAPK Pathway In Congenital Thyroid Cancer WP4928	8/16	0.268321	0.66592	0	0	1.53572	2.02034	ALK;JUN;SHC1;BRAF;FOS;RAF1;SOS1;ELK1
Airway Smooth Muscle Cell Contraction WP4962	8/16	0.268321	0.66592	0	0	1.53572	2.02034	PPP1CB;PPP1R14A;ROCK1;GDI1;ROCK2;GNAQ;ITPR3;PLCB1
Nsp1 From SARS CoV 2 Inhibits Translation Initiation In The Host Cell WP5027	8/16	0.268321	0.66592	0	0	1.53572	2.02034	EIF5;EIF3H;EIF3E;EIF3C;EIF3D;EIF3A;EIF1;EIF3B
Roles Of Ceramides In Development Of Insulin Resistance WP5181	11/23	0.268406	0.66592	0	0	1.40781	1.85163	ERN1;PPP2CA;SMPD3;MAPK8;ACSL1;TRAF1;SLC2A4;PIK3R1;CD36;MAFA;PRKAG3
mRNA Protein And Metabolite Inducation Pathway By Cyclosporin A WP3953	4/7	0.279096	0.683784	0	0	2.04743	2.61293	SLC7A5;SLC3A2;SLC7A11;NFE2L2
Vitamin B6 Dependent And Responsive Disorders WP4228	4/7	0.279096	0.683784	0	0	2.04743	2.61293	PDXK;ALPL;ALDH7A1;PIGV
Cholesterol Biosynthesis With Skeletal Dysplasias WP4804	4/7	0.279096	0.683784	0	0	2.04743	2.61293	SC5D;DHCR24;DHCR7;LBR
Acetylcholine Synthesis WP528	4/7	0.279096	0.683784	0	0	2.04743	2.61293	PCYT1A;PDHA1;CHKA;PEMT
T Cell Receptor And Co Stimulatory Signaling WP2583	13/28	0.283858	0.693285	0	0	1.33103	1.67614	GSK3B;DYRK2;CSNK1A1;PTEN;PRKCA;NFKB1;IL2;NFKBIA;ZAP70;LCK;RASA1;CD28;PLCG1
Urotensin II Mediated Signaling Pathway WP5158	30/69	0.284752	0.69331	0	0	1.18159	1.48424	GSK3B;CAMK2A;PTEN;NPPB;MAPK8;AIFM2;CASP3;EP300;HMOX1;MAPK1;PRKACA;JAK2;ABCA1;CREBBP;SMAD3;MMP2;STAT3;FN1;CYBA;HSPA2;MAPK14;NFKB1;COL1A1;ESPL1;CCNE1;FSCN1;BCL2;BAX;NOX4;CTNNB1
Thymic Stromal Lymphopoietin TSLP Signaling Pathway WP2203	18/40	0.286119	0.69448	0	0	1.25664	1.57249	STAT5A;YES1;TSLP;STAT1;STAT3;RPS6;GAB2;MAPK14;NFKB1;NFKBIA;MAPK8;TEC;LCK;EIF4EBP1;MAPK1;STAT6;JAK2;JAK1
Arrhythmogenic Right Ventricular Cardiomyopathy WP2118	32/74	0.289092	0.699531	0	0	1.17035	1.45242	ITGB1;RYR2;ITGB5;ITGB3;LEF1;ATP2A2;SLC8A1;GJA1;SGCD;CDH2;ITGB7;DMD;ITGB6;CACNG2;EMD;CACNG3;CACNG5;DSP;TCF7L2;TCF7L1;ITGA4;JUP;ACTN1;CACNA2D3;ACTN4;CACNB2;ITGA11;CTNNB1;DSG2;ITGA5;DSC2;ITGA9
Host Pathogen Interaction Of Human Coronaviruses Apoptosis WP4864	10/21	0.29007	0.699739	0	0	1.39612	1.72788	CASP7;APAF1;BAD;CASP3;BCL2;BAX;FADD;MAPK14;MCL1;BCL2L1
Kennedy Pathway From Sphingolipids WP3933	7/14	0.292345	0.70035	0	0	1.53565	1.88858	SGPL1;CHKB;PCYT1A;CHKA;ETNK1;PEMT;PISD
Nuclear Receptors Meta Pathway WP2882	129/314	0.293543	0.70035	0	0	1.07165	1.31355	SLC27A1;AHR;NR3C1;RGS2;SCP2;CCND1;SLC39A9;FTH1;SLCO2B1;PDK4;SLC39A6;IL12B;CYP1B1;EP300;IL12A;SLC39A8;TNS4;JUNB;SLC39A1;SLC39A3;ABCG8;SLC6A16;SLC6A15;HGF;AIP;PGD;SLC5A6;CDC37;EPHA3;EPHA2;FKBP5;SLC26A2;MGST3;ABHD2;CUL1;TGFA;MGST2;GSTT2;SLC5A3;FOXO1;SEC14L1;PRDX1;HMOX1;PCK1;PPARGC1A;PLTP;SLC19A2;EGR1;JUN;TGFB2;JUND;PLK2;DNAJC15;PRDX6;ESR1;IL2;SLC6A5;SLC6A6;SLC6A9;SP1;CDK4;FASN;SNAI2;GCLM;GSTM5;NFE2L…
Nephrotic Syndrome WP4758	20/45	0.294147	0.70035	0	0	1.22872	1.50356	SCARB2;SMARCAL1;TRPC6;PTPRO;PMM2;WDR73;ACTN4;PAX2;COQ6;ARHGAP24;CD2AP;COQ2;INF2;TTC21B;COL4A4;COL4A3;PDSS2;MYH9;E2F3;SYNPO
15Q25 Copy Number Variation WP5408	20/45	0.294147	0.70035	0	0	1.22872	1.50356	RYR2;SH3GL3;RAMAC;SLC2A1;AGAP2;ITPR1;WDR73;TENT4B;DNM3;SPCS3;CPEB1;BTBD1;SYNJ1;ADAMTSL3;WHAMM;TOP1;RAF1;PDE8A;SEC11A;ZSCAN2
Oxidative Stress Response WP408	15/33	0.295683	0.70035	0	0	1.27985	1.55945	NFIX;GPX1;TXNRD2;TXNRD1;GSTT2;FOS;SOD2;MAPK14;NFKB1;SP1;CAT;HMOX1;NOX4;JUNB;NFE2L2
Resistin As A Regulator Of Inflammation WP4481	15/33	0.295683	0.70035	0	0	1.27985	1.55945	ITPR1;MAPK14;NFKB1;NFKBIA;PLCB4;AKT2;AKT3;MAPK1;IL12B;IL12A;PLCG1;IKBKG;PLCB1;PLCD3;PLCD1
RANKL RANK Signaling Pathway WP2018	22/50	0.30088	0.710511	0	0	1.20679	1.4494	JUN;STAT1;FHL2;TRAF2;FOS;GAB2;TRAF1;PIK3R1;MAPK14;PAPSS2;NFKB1;CDC42;NFKBIA;MAPK8;AKT2;TRAF5;MAPK1;IKBKG;PLCG1;TAB1;MAP2K7;MAP3K7
7Q11 23 Copy Number Variation Syndrome WP4932	44/104	0.307374	0.720522	0	0	1.1265	1.32892	SNAP25;UBIAD1;HDAC2;TSG101;ELN;CLTC;DLST;UBE2L6;ACACB;HDAC6;GRIP1;ABHD11;BCL7B;EIF4H;WNT2;HOXC8;SF3B1;CLASP1;GTF2I;EIF2A;CLASP2;BRD4;RFC5;VPS9D1;RFC2;LIMK1;UBE2E1;SMARCA5;FZD9;HMGA1;VPS37C;NRG1;VPS37A;TMEM270;HSPA2;BAZ1B;USF1;CLIP2;TBL2;OGDH;CTNNB1;ERCC6;FBN1;ATPAF1
TCA Cycle Nutrient Use And Invasiveness Of Ovarian Cancer WP2868	3/5	0.307876	0.720522	0	0	2.30326	2.71337	STAT3;MAPK1;JAK1
Sebaleic Acid Formation And Metabolism WP5315	3/5	0.307876	0.720522	0	0	2.30326	2.71337	FADS2;ACSL1;FADS1
Oxidative Phosphorylation WP623	26/60	0.311527	0.726895	0	0	1.17453	1.36982	NDUFB9;NDUFB8;NDUFB7;NDUFA11;NDUFB6;NDUFB10;NDUFB5;NDUFB4;NDUFA10;NDUFB2;NDUFV3;NDUFV2;NDUFV1;NDUFA9;ATP6AP1;NDUFA5;NDUFA4;NDUFA3;ATP6AP2;NDUFA2;NDUFC1;NDUFS8;NDUFS6;NDUFS4;NDUFAB1;NDUFS2
Overview Of Nanoparticle Effects WP3287	9/19	0.314335	0.72911	0	0	1.38209	1.59949	CCND3;CDH3;LAMA3;AKT3;FN1;BCL2;HMOX1;BAX;NFRKB
Host Pathogen Interaction Of Human Coronaviruses Autophagy WP4863	9/19	0.314335	0.72911	0	0	1.38209	1.59949	MAP1LC3A;ATG16L2;ATG16L1;RB1CC1;PIK3R4;ATG10;ULK2;WIPI1;PIK3C3
Ethanol Effects On Histone Modifications WP3996	14/31	0.316668	0.731777	0	0	1.26473	1.45432	HDAC4;ATF2;HDAC2;AHCY;ACSS2;HDAC1;TYMS;HDAC6;HDAC7;KAT2B;ALDH1A3;ALDH2;ALDH1A2;HAT1
Rett Syndrome Causing Genes WP4312	21/48	0.318918	0.731777	0	0	1.19454	1.36515	GABBR2;MEF2C;EIF2B2;HDAC1;TRRAP;STXBP1;CHD4;BRAF;SMARCA2;SMARCA4;MECP2;NCOR2;GRIN2A;NCOR1;TAF1B;TBL1XR1;SCN8A;TCF4;TBL1X;HIVEP2;GABRD
Circadian Rhythm Genes WP3594	83/201	0.319107	0.731777	0	0	1.08068	1.23438	TOP2A;KDM5A;GSK3B;BHLHE41;PTEN;HNRNPU;RORA;AHR;CCAR2;SLC6A4;PPP1CB;HEBP1;PPP1CC;RBM4;NAGLU;SIN3A;NAMPT;EP300;BTRC;SKP1;KLF10;NCOA2;SREBF1;KCND2;METTL3;USP2;ARNT;PROX1;SIRT1;SFPQ;NCOR1;PSPC1;THRAP3;KCNMA1;CRY2;TIMELESS;CRH;CRY1;SIK1;TOP1;PPARA;CLOCK;HDAC2;AHCY;DHX9;HDAC1;ROCK2;CIPC;CUL1;CREM;RBM4B;TYMS;NPAS2;PROKR1;PROKR2;MAPK8;NOCT;UBC;NRIP1;DRD1;PPARGC1A;EGR1;NGFR;ARNT2;JUN;ZFHX3;JUND;NOS2;CAVIN…
MAPK And NFkB Signaling Pathways Inhibited By Yersinia YopJ WP3849	6/12	0.320152	0.731777	0	0	1.53558	1.74897	NFKBIA;MAPK1;IKBKG;RAF1;MAP3K14;NFKB1
IL 10 Anti Inflammatory Signaling Pathway WP4495	6/12	0.320152	0.731777	0	0	1.53558	1.74897	STAT1;STAT3;BLVRB;HMOX1;BLVRA;JAK1
Physiological And Pathological Hypertrophy Of The Heart WP1528	11/24	0.329008	0.747658	0	0	1.29941	1.44452	CAMK2D;JUN;MAPK8;PRKCB;STAT3;MAPK1;LIFR;GATA4;FOS;MAPK14;IL6ST
Triacylglyceride Synthesis WP325	11/24	0.329008	0.747658	0	0	1.29941	1.44452	AGPAT5;GNPAT;DGAT2;LIPC;GPAM;AGPS;LPL;PLPP3;PLPP1;AGPAT4;PNPLA2
3Q29 Copy Number Variation Syndrome WP4906	27/63	0.332544	0.753509	0	0	1.1519	1.26823	DYNC2I2;GRIA1;DYNC2I1;TFRC;MYCBP2;PXN;DYNLT2B;SLC40A1;RNF8;PIK3R3;HIF1A;PIGX;CASP7;SENP5;STAT5A;JUN;PCYT1A;NCBP2;FBXW7;CEP350;ADAM10;SIRT1;DLG1;UBE2N;PIGM;DYNLRB2;NF2
RAC1 PAK1 P38 MMP2 Pathway WP3303	29/68	0.335888	0.758894	0	0	1.14206	1.24597	ITGB1;YAP1;PXN;PIK3R1;FOXO1;CASP7;MAPK8;NRAS;GRB14;EIF4EBP1;MAPK1;IKBKG;NCK1;STAT5A;ANGPT1;NOS2;BAD;MMP2;STAT3;FN1;MAPK14;NFKB1;NFKBIA;MSH2;TNIP2;RASA1;BAX;CTNNB1;SOS1
Envelope Proteins And Their Potential Roles In EDMD Physiopathology WP4535	20/46	0.338121	0.759002	0	0	1.18136	1.28101	TGFB2;SUN1;SMAD4;SMAD3;SRF;ADCY2;ADCY7;SYNE3;SYNE1;ADCY10;NRAS;ADCY9;MAPK1;BANF1;CCN2;MAP3K9;SOS1;EMD;LBR;TMPO
Cannabinoid Receptor Signaling WP3869	13/29	0.339537	0.759002	0	0	1.24774	1.34777	FAAH;AHR;MAPK14;ADCY7;MAPK8;CNR2;PRKAR2B;CNR1;NAPEPLD;MAPK1;PRKACA;DAGLB;PRKACB
Lipid Metabolism Pathway WP3965	13/29	0.339537	0.759002	0	0	1.24774	1.34777	BCKDHA;PRKAB2;ACSS2;PDHA1;PRKAG3;PRKAR2B;AKT2;PRKAR2A;FASN;AKT3;PRKACA;PRKACB;PNPLA2
Cori Cycle WP1946	8/17	0.341744	0.759002	0	0	1.36497	1.46556	LDHA;PGAM1;SLC2A1;PGK1;SLC2A2;SLC2A4;ALDOA;HK1
Iron Metabolism Disorders WP5172	8/17	0.341744	0.759002	0	0	1.36497	1.46556	STEAP3;PANK2;TFRC;FTH1;SLC11A2;SLC40A1;CYBRD1;UQCRFS1
Involvement Of Secretase In Neurodegenerative Diseases WP5372	8/17	0.341744	0.759002	0	0	1.36497	1.46556	PPP2CB;CEBPB;STAT1;BDNF;AKT2;AKT3;MAPT;TARDBP
MicroRNAs In Cardiomyocyte Hypertrophy WP1544	35/83	0.343635	0.761045	0	0	1.11993	1.19628	HDAC4;GSK3B;CAMK2D;ROCK1;ROCK2;LRP5;PIK3R3;GATA4;PIK3R1;FGF2;IGF1R;HDAC7;NPPB;MAPK8;MAPK7;AKT2;MAPK1;IKBKG;MAP2K7;MAP2K5;CISH;PRKCB;PDPK1;WNT5A;STAT3;NRG1;MAPK14;NFKB1;CDK7;CTNNB1;TAB1;RAF1;IL6ST;MAP3K14;FGFR2
Mammary Gland Development Pathway Involution Stage 4 Of 4 WP2815	5/10	0.353014	0.775818	0	0	1.53551	1.59885	SOCS3;STAT3;E2F1;BAX;IL6ST
SARS CoV 2 And COVID 19 Pathway WP4846	5/10	0.353014	0.775818	0	0	1.53551	1.59885	SCARB1;NRP1;CTSL;FURIN;ACAT1
Methionine De Novo And Salvage Pathway WP3580	10/22	0.355254	0.775818	0	0	1.27967	1.32436	MSRA;AHCY;MAT2A;TAT;ODC1;APIP;MSRB2;MSRB3;MAT2B;ENOPH1
Transcription Factor Regulation In Adipogenesis WP3599	10/22	0.355254	0.775818	0	0	1.27967	1.32436	CEBPA;CEBPB;MAPK8;CEBPD;NRIP1;SLC2A4;NR3C1;LPIN1;PPARGC1A;FOXO1
NAD Biosynthetic Pathways WP3645	10/22	0.355254	0.775818	0	0	1.27967	1.32436	BST1;PARP4;NMNAT1;TNKS2;TNKS;NAMPT;SIRT4;SIRT5;SIRT1;SIRT3
Joubert Syndrome WP4656	32/76	0.357665	0.778915	0	0	1.11697	1.14842	INVS;CEP104;CEP120;CEP164;CCP110;ARL2;PCM1;SHH;ARL13B;TCTN3;CSPP1;TMEM67;TCTN1;MYO6;INPP5E;PDE6D;CEP97;BBS4;RAB8A;OFD1;ARMC9;MYO5A;CPLANE1;TMEM231;RAD50;TMEM17;TMEM138;RP2;TMEM237;TMEM216;MKS1;CEP41
FGFR3 Signaling In Chondrocyte Proliferation And Terminal Differentiation WP4767	12/27	0.364529	0.789478	0	0	1.22849	1.23973	PPP2CA;CDKN1A;BMP2;RBL1;FGF9;STAT1;FGF18;SNAI1;MAPK1;PTH1R;MAPK14;RAF1
7 Oxo C And 7 Beta HC Pathways WP5064	12/27	0.364529	0.789478	0	0	1.22849	1.23973	CYP27A1;AMACR;SCP2;NPC1;NPC2;ACOT11;ACOT12;ACOT2;ACOT1;DHCR7;ACOT6;ACOT4
Endothelin Pathways WP2197	14/32	0.371277	0.794726	0	0	1.19437	1.18339	CAD;ATP2A2;ECE1;ADRB1;PRKCA;ADRA1A;ADCY10;EDNRA;EDNRB;GNAS;MAPK1;GNB5;RAF1;PLCB1
GPR40 Pathway WP3958	7/15	0.373034	0.794726	0	0	1.34358	1.32489	PLCZ1;PLCL1;ITPR3;PLCG1;PLCD3;PLCB1;PLCD1
Cysteine And Methionine Catabolism WP4504	7/15	0.373034	0.794726	0	0	1.34358	1.32489	MPST;AHCY;GOT1;CBS;GSS;SUOX;CDO1
Familial Hyperlipidemia Type 5 WP5112	7/15	0.373034	0.794726	0	0	1.34358	1.32489	LIPC;LRP1;SEL1L;LPL;LDLR;PLTP;LMF1
Iron Sulfur Cluster Biogenesis WP5152	7/15	0.373034	0.794726	0	0	1.34358	1.32489	HSPA9;NARF;ABCB7;GLRX5;FDX1;FXN;NUBP1
Pro Survival Signaling Of Neuroprotectin D1 WP5182	7/15	0.373034	0.794726	0	0	1.34358	1.32489	PPP2CB;CASP7;CASP3;BAX;TRAF2;FADD;BIRC3
Serotonin HTR1 Group And FOS Pathway WP722	16/37	0.37638	0.79968	0	0	1.17	1.14327	PDPK1;SRF;STAT3;ITPR1;BRAF;FOS;MAPK14;ELK1;GNAI2;ELK4;RAP1A;RPS6KA5;GNAQ;MAPKAPK2;MAPK1;JAK2
1P36 Copy Number Variation Syndrome WP5345	39/94	0.379332	0.803774	0	0	1.08902	1.05563	CUL3;INTS10;MEPCE;GDE1;LRP4;DLST;GRIK2;NOC2L;UBE2J2;FAAP20;MRPL20;METTL14;PARD6B;SDF4;CCNL2;GABRD;TMEM88B;HSPA8;SMAD4;CFAP74;SMAD3;TNFRSF18;SSU72;TRAF2;PEX2;COMMD1;PEX12;ESR1;RBX1;VEGFA;SKI;MORN1;TNFSF4;TRAF5;PEX5;GNB1;INTS4;AURKAIP1;ARF6
Ras Signaling WP4223	75/184	0.383683	0.808563	0	0	1.05685	1.0124	FLT1;ETS1;ELK1;ETS2;IGF1R;RASSF1;AKT2;AKT3;KDR;IKBKG;PRKACA;PRKACB;RALBP1;PRKCB;GAB1;RRAS2;PLA2G4A;PRKCA;GAB2;ZAP70;RASA3;RASA4;RASA1;PLA2G10;KIT;RAF1;SOS1;EXOC2;EPHA2;ARF6;RAB5B;RALA;RAB5C;RALB;SHC1;PIK3R3;RASAL1;PIK3R1;PLA2G6;PLD1;RASGRP4;CDC42;GRIN2A;GNG10;NRAS;MAPK8;RAP1A;GNG5;ABL1;ABL2;GNG8;MAPK1;SHOC2;PLCG1;PAK4;BRAP;NGFR;BAD;PLA2G2C;GNG11;NFKB1;AFDN;GNB2;GNB1;GNB4;REL;CALM3;GNB5;FGFR4;RGL1…
Hypertrophy Model WP516	9/20	0.384508	0.808563	0	0	1.25635	1.2008	JUND;NR4A3;ZEB1;IL1R1;EIF4EBP1;ADAM10;EIF4E;ATF3;VEGFA
T Cell Antigen Receptor TCR Pathway During Staphylococcus Aureus Infection WP3863	26/62	0.389786	0.808563	0	0	1.1091	1.04494	GSK3B;BCL10;MALT1;GRAP2;CHP1;IKBKG;PLCG1;MAP2K7;ICOS;MAP3K7;NCK1;JUN;FOS;IL2;NFKB1;NFKBIA;ZAP70;DLG1;LCK;CDK4;CD28;PRKCQ;RAF1;SOS1;MAP3K14;CARD11
S1P Receptor Signal Transduction WP26	11/25	0.391925	0.808563	0	0	1.2065	1.13011	SMPD2;ASAH1;MAPK7;AKT2;AKT3;MAPK1;S1PR2;MAPK6;PLCB1;GNAI2;PIK3C2B
Transcription Factors Regulate miRNAs Related To Cardiac Hypertrophy WP1559	4/8	0.393041	0.808563	0	0	1.53545	1.43386	PPP3R1;AKT2;STAT3;NFKB1
Cell Differentiation Index WP2029	4/8	0.393041	0.808563	0	0	1.53545	1.43386	TLX2;TLX1;SRF;STAT3
Dual Hijack Model Of Vif In HIV Infection WP3300	4/8	0.393041	0.808563	0	0	1.53545	1.43386	CBFB;UBB;ELOC;RBX1
Caloric Restriction And Aging WP4191	4/8	0.393041	0.808563	0	0	1.53545	1.43386	PRKAB2;NAMPT;SIRT1;PPARGC1A
Cerebral Organic Acidurias Including Diseases WP4519	4/8	0.393041	0.808563	0	0	1.53545	1.43386	MDH2;IDH2;D2HGDH;ALDH7A1
Canonical NF kB Pathway WP4562	4/8	0.393041	0.808563	0	0	1.53545	1.43386	NFKBIA;REL;IKBKG;NFKB1
Biosynthesis And Turnover Of 1 Deoxy Sphingoid Bases WP5179	4/8	0.393041	0.808563	0	0	1.53545	1.43386	ASAH1;SPTLC1;SPTLC2;KDSR
Hair Follicle Development Cytodifferentiation Part 3 Of 3 WP2840	36/87	0.394738	0.808563	0	0	1.08404	1.00765	NOTCH2;DLX3;LEF1;NR3C1;RBPJ;GLI2;SOX2;CUX1;WIF1;LRIG1;CCN2;MSX1;PROM1;SMAD1;JUN;SMAD4;MSX2;BCL11B;WNT5A;FOS;DKK1;GTPBP4;NFKB1;BMP6;ADAMTS20;ADAM17;SFRP1;GJB6;GAS1;CTNNB1;FOSB;TCF4;TCF3;DSC2;CD200;BMPR1A
Fragile X Syndrome WP4549	50/122	0.396747	0.808563	0	0	1.06652	0.985949	CYFIP2;EIF4A1;SH3GL3;ABCD3;FMR1;CLTC;TECR;ARAF;PTEN;CLTA;AP2A1;GPHN;RPTOR;MECP2;GRIP1;PRKACA;AP2M1;EPHA4;DUSP3;KCND2;GAB1;PRKCA;DICER1;EEF1A1;MAP1B;AKT1S1;TBC1D7;RAF1;PLCB1;SOS1;GRIA1;SHC1;CAMK2A;ITPR1;AGAP2;AKAP5;GRIN2A;CNR1;AP2S1;MAPK1;PLCG1;GABRD;EIF4E;SLC16A1;BDNF;BRAF;TARBP2;ARHGAP32;AGO2;EIF4G1
Angiopoietin Like Protein 8 Regulatory Pathway WP3915	54/132	0.396797	0.808563	0	0	1.06325	0.98279	GSK3B;THRB;SLC2A1;CBLB;SLC2A4;PRKAG3;RPTOR;RPS6KA3;RPS6KA5;SESN3;AKT2;RPS6KA1;FLOT2;MAP3K9;SLC16A2;MAP3K7;MAP3K4;MAP3K5;CAP1;ABCG8;SREBF1;PRKAB2;PDPK1;MINK1;SREBF2;RAPGEF1;PIK3C3;RAF1;SOS1;FBP1;SHC1;MAPKAP1;PIK3R4;PIK3R3;LPL;PIK3R1;FOXO3;FOXO1;MAPK8;MAPK7;EIF4EBP1;MAPK1;RICTOR;PCK1;MAP2K7;MAPK6;EIF4E;MAP2K5;MAP4K3;MAP3K2;MAPK14;FASN;MAP3K10;MAP3K14
Familial Partial Lipodystrophy WP5102	13/30	0.397062	0.808563	0	0	1.17424	1.08461	CEBPA;SREBF1;ICMT;PRRX1;LPL;LMNB1;KLF5;AKT2;KLF9;BANF1;PPARA;MGLL;PNPLA2
Aryl Hydrocarbon Receptor Pathway WP2873	19/45	0.405647	0.812273	0	0	1.12215	1.01249	NCOA1;HSP90AA1;JUN;CDKN1B;JUND;AIP;ARNT;AHR;IL2;SLC7A5;CDC37;EP300;IL12B;CYP1B1;BAX;IL12A;HES1;JUNB;NFE2L2
Pathogenic Escherichia Coli Infection WP2272	23/55	0.408501	0.812273	0	0	1.10371	0.988108	ITGB1;ROCK1;ROCK2;PRKCA;ARPC4;WASL;YWHAZ;CDC42;TUBA1C;TUBB6;TUBA1B;TUBB2A;YWHAQ;ARPC2;NCL;NCK2;ABL1;CTNNB1;ARHGEF2;EZR;TLR5;NCK1;TUBA8
Cardiac Hypertrophic Response WP2795	23/55	0.408501	0.812273	0	0	1.10371	0.988108	HDAC4;GSK3B;CAMK2D;PDPK1;PRKCA;NRG1;MAPK14;FGF2;TGFBR1;NFKB1;HDAC7;MAPK8;CDK7;MAPK7;AKT2;MAPK1;IKBKG;RAF1;MAP2K7;MAP3K7;MAP3K14;MAP2K5;FGFR2
Genes Targeted By miRNAs In Adipocytes WP1992	6/13	0.409245	0.812273	0	0	1.31611	1.17586	HDAC4;GJA1;SRF;ERG;PTBP2;KCNJ2
Mammary Gland Development Pathway Puberty Stage 2 Of 4 WP2814	6/13	0.409245	0.812273	0	0	1.31611	1.17586	STAT5A;CCND1;NRIP1;FN1;VIM;ESR1
MFAP5 Mediated Ovarian Cancer Cell Motility And Invasiveness WP3301	6/13	0.409245	0.812273	0	0	1.31611	1.17586	JUN;ITGB3;MAPK1;ITPR3;PRKCQ;PLCG1
Cell Type Dependent Selectivity Of CCK2R Signaling WP3679	6/13	0.409245	0.812273	0	0	1.31611	1.17586	RYR2;CNR1;TRPC1;GNAQ;ITPR1;PLCB1
Development Of Pulmonary Dendritic Cells And Macrophage Subsets WP3892	6/13	0.409245	0.812273	0	0	1.31611	1.17586	TPO;CSF1;ID2;STAT3;TCF4;RUNX2
Transcriptional Cascade Regulating Adipogenesis WP4211	6/13	0.409245	0.812273	0	0	1.31611	1.17586	CEBPA;SREBF1;CEBPB;KLF5;CEBPD;KLF15
Leukotriene Metabolic Pathway WP5171	6/13	0.409245	0.812273	0	0	1.31611	1.17586	GGT5;ABCC1;ALOX5AP;DPEP2;DECR2;DECR1
Nucleotide Excision Repair In Xeroderma Pigmentosum WP5114	31/75	0.411156	0.814006	0	0	1.08192	0.961594	POLD3;SLX4;POLD1;POLD2;H4C1;H4C4;H4C3;H4C6;HMGN1;RFC5;RFC4;RFC2;SLX4IP;RPA1;XRCC1;LIG3;RAD23A;RAD23B;GTF2H5;RBX1;DDB1;POLE4;CDK7;ERCC4;UVSSA;ERCC1;POLE2;POLE3;H4C11;ERCC6;CUL4B
MYD88 Distinct Input Output Pathway WP3877	8/18	0.417337	0.82209	0	0	1.22837	1.07343	TLR1;JUN;TLR9;UBE2N;TLR6;UBE2V1;TLR5;NFKB1
Familial Hyperlipidemia Type 1 WP5108	8/18	0.417337	0.82209	0	0	1.22837	1.07343	LIPC;LRP1;SEL1L;LPL;ANGPTL4;LDLR;PLTP;LMF1
Purine Metabolism And Related Disorders WP4224	10/23	0.422059	0.828135	0	0	1.18113	1.01886	DGUOK;ADSL;ATIC;RRM2B;MAT2A;PPAT;MOCOS;PAICS;GART;ITPA
MAPK Cascade WP422	14/33	0.426977	0.828135	0	0	1.13142	0.962863	MAP3K2;JUN;ARAF;BRAF;MAPK14;ELK1;NRAS;RASA3;MAPK1;MBP;MAP2K7;SOS1;RAF1;LAMTOR3
CAMKK2 Pathway WP4874	14/33	0.426977	0.828135	0	0	1.13142	0.962863	HDAC4;CHRM3;SIRT1;RPTOR;MAP1LC3A;MAF;STIM1;HMOX1;EP300;MAPK1;DNM1L;ARHGEF7;RAF1;NFE2L2
Disruption Of Postsynaptic Signaling By CNV WP4875	14/33	0.426977	0.828135	0	0	1.13142	0.962863	NLGN3;RYR2;CAMK2D;FMR1;NRXN1;CAMK2A;NRXN3;TJP1;GRIN2A;DLG1;MAPK1;DLGAP1;CAMK2G;YWHAG
Amyotrophic Lateral Sclerosis ALS WP2447	16/38	0.428262	0.828135	0	0	1.11673	0.947008	GRIA1;TOMM40;GPX1;APAF1;BAD;SLC1A2;MAPK14;PPP3CC;CASP3;CAT;BCL2;NEFL;BAX;RAB5A;MAP3K5;BCL2L1
mBDNF And proBDNF Regulation Of GABA Neurotransmission WP4829	16/38	0.428262	0.828135	0	0	1.11673	0.947008	GABRA2;NGFR;GABRB1;SLC12A5;ROCK1;SHC1;BDNF;STAT3;CREM;PTEN;PIK3R3;AP2A1;PIK3R1;PLCG1;JAK2;GABRD
Neural Crest Cell Migration In Cancer WP4565	18/43	0.4291	0.828135	0	0	1.10557	0.935382	NGFR;ARF1;JUN;KIDINS220;BDNF;SORT1;MMP2;STAT3;PIK3R4;PIK3R3;FOS;AKT2;AKT3;CDH11;EPHB1;EPHB4;EPHB3;PAK4
Trans Sulfuration One Carbon Metabolism And Related Pathways WP2525	28/68	0.429889	0.828135	0	0	1.07489	0.907451	AHCYL2;AHCYL1;AHCY;MAT2B;TYMS;PLD1;MTHFD1L;MAT2A;CBS;PHGDH;PSPH;PCYT1A;GPX1;CHKB;GPX4;CHKA;GSS;DNMT3A;SOD2;MTHFD1;PSAT1;ETNK1;MTHFD2L;SARDH;PEMT;GCLM;CDO1;BCAT2
Cardiac Progenitor Differentiation WP2406	22/53	0.429912	0.828135	0	0	1.08973	0.919923	MESP2;GSK3B;MEF2C;NOG;NRG1;GATA4;INHBA;MAPK14;FGF2;ISL1;DKK1;SOX2;SOX17;ANPEP;TNNT2;KIT;KDR;NCAM1;NANOG;ROR2;MIXL1;FOXA2
Pilocytic Astrocytoma WP2253	3/6	0.444171	0.840134	0	0	1.53538	1.24603	BRAF;SOS1;RAF1
miRNA Biogenesis WP2338	3/6	0.444171	0.840134	0	0	1.53538	1.24603	DICER1;RAN;TARBP2
EV Release From Cardiac Cells And Their Functional Effects WP3297	3/6	0.444171	0.840134	0	0	1.53538	1.24603	CXCL12;ERBB4;PRL
lncRNA Mediated Mechanisms Of Therapeutic Resistance WP3672	3/6	0.444171	0.840134	0	0	1.53538	1.24603	CDKN1A;HIF1A;BCL2L1
Robo4 And VEGF Signaling Pathways Crosstalk WP3943	3/6	0.444171	0.840134	0	0	1.53538	1.24603	KDR;SLIT2;VEGFA
CCL18 Signaling Pathway WP5097	3/6	0.444171	0.840134	0	0	1.53538	1.24603	CDH2;MMP2;AK4
Vitamin A1 And A5 X Pathways WP5397	3/6	0.444171	0.840134	0	0	1.53538	1.24603	RARG;RARA;RARB
Serotonin Transporter Activity WP1455	5/11	0.451912	0.840134	0	0	1.27949	1.01626	PPP2CB;IL1R1;ITGB3;SCAMP2;SLC6A4
Glycolysis In Senescence WP5049	5/11	0.451912	0.840134	0	0	1.27949	1.01626	LDHA;PKM;PGK1;ENO1;HK1
Glyoxylate Metabolism WP5166	5/11	0.451912	0.840134	0	0	1.27949	1.01626	ALDH4A1;LDHA;SLC26A1;PXMP2;GOT2
Osteoclast Signaling WP12	7/16	0.454478	0.840134	0	0	1.1942	0.941751	AIMP2;ATP6V1G1;MAPK8;GPR68;ITGB3;SLC9A1;IFNAR1
Major Receptors Targeted By Epinephrine And Norepinephrine WP4589	7/16	0.454478	0.840134	0	0	1.1942	0.941751	ADCY10;ADCY9;ADRB1;ADRA1D;ADCY2;ADCY7;ADRA2A
Galanin Receptor Pathway WP4970	7/16	0.454478	0.840134	0	0	1.1942	0.941751	YAP1;POMC;CDKN1A;CDKN1B;SLC2A4;FOS;VEGFA
8Q11 23 RB1CC1 Copy Number Variation WP5412	7/16	0.454478	0.840134	0	0	1.1942	0.941751	GABARAPL1;ATG101;ATG16L1;RB1CC1;TRAF2;GABARAP;MAP3K5
Enterocyte Cholesterol Metabolism WP5333	15/36	0.454591	0.840134	0	0	1.09674	0.864621	ABCA1;IDI1;ABCG8;SAR1B;DHCR24;HSD17B7;ACAT2;SC5D;MGAT1;CD36;DHCR7;APOB;LBR;LDLR;FDFT1
STING Pathway In Kawasaki Like Disease And COVID 19 WP4961	9/21	0.455336	0.840134	0	0	1.15155	0.90595	NFKBIA;STING1;ITPR1;REL;CGAS;NLRP3;IKBKG;F3;NFKB1
7Q11 23 Distal Copy Number Variation WP5401	9/21	0.455336	0.840134	0	0	1.15155	0.90595	TMEM120B;POR;MDH2;RHBDD2;PTPMT1;G3BP1;SSC4D;RAF1;YWHAG
EPO Receptor Signaling WP581	11/26	0.45543	0.840134	0	0	1.12597	0.885592	STAT5A;CISH;SHC1;EPO;STAT1;RASA1;STAT3;MAPK1;JAK2;RAF1;SOS1
5Q35 Copy Number Variation WP5380	44/109	0.457808	0.842538	0	0	1.03942	0.812102	TMED10;HIP1;MAX;FAF2;PIK3R1;TRIAP1;COX6A1;FGF1;COX5B;COX7C;COX5A;IGF1R;GNAI2;HK3;MAPK8;INPP5D;NSD1;RAB24;ABL1;CAPN3;TMED2;NELFB;PLCG1;ARL10;BARD1;COX8A;KDM6B;RNF44;PRELID1;JUN;TMED9;NOP16;FBXW7;EED;GAB1;ADAM10;FRS2;COX6C;SIMC1;FAM193B;FGFR4;SOS1;PTPN2;PNPLA2
NF1 Copy Number Variation Syndrome WP5366	42/104	0.459025	0.842801	0	0	1.04017	0.809929	DNMT1;ROCK2;RNF135;INPP5A;USP1;MAPK1;H4C1;RBBP7;H4C4;JARID2;H4C3;E2F6;H4C6;MCL1;TEFM;RFC5;SUZ12;MAP3K2;NGFR;H3C8;RFC4;RFC2;EED;LIMK1;POLRMT;RAB11A;COPRS;CCNE1;H4C11;BCL2;CRY1;EXOC4;EXOC6;RAF1;SOS1;CRLF3;EXOC2;EIF3A;RAD9A;ARF6;EXOC1;METAP2
Neurodegeneration With Brain Iron Accumulation NBIA Subtypes Pathway WP4577	18/44	0.477929	0.873419	0	0	1.06296	0.784774	PANK2;PIK3R4;ATG10;WIPI1;WDR45;PLA2G6;GTPBP2;MECP2;RPTOR;SPTLC1;MAP1LC3A;SCP2;ATG101;ATG16L1;RB1CC1;AKT1S1;ATG2A;PIK3C3
Vasopressin Regulated Water Reabsorption WP5085	18/44	0.477929	0.873419	0	0	1.06296	0.784774	DCTN6;DYNC1I2;DCTN5;DYNC1H1;RAB5B;RAB5C;RAB11A;RAB11B;DYNC1LI1;DYNC1LI2;ADCY9;CREB3L1;CREB3L2;GNAS;PRKACA;PRKACB;RAB5A;CREB5
One Carbon Metabolism WP241	12/29	0.485383	0.884534	0	0	1.08378	0.783376	DNMT1;AHCYL2;MTRR;AHCY;ATIC;MTHFD1L;MTHFD1;TCN2;DNMT3A;MAT2B;TYMS;GART
Follicle Stimulating Hormone FSH Signaling Pathway WP2035	10/24	0.488524	0.884534	0	0	1.09668	0.785622	RPS6;EIF4EBP1;MAPK1;PRKCA;MAPK14;RAF1;SGK1;PRKACA;FOXO1;APPL1
MTHFR Deficiency WP4288	10/24	0.488524	0.884534	0	0	1.09668	0.785622	DNMT1;GRIN2A;PCYT1A;CHKA;CASP3;DNMT3A;MARS1;EHMT1;PEMT;ALDH7A1
Unfolded Protein Response WP4925	10/24	0.488524	0.884534	0	0	1.09668	0.785622	ERN1;XBP1;HSPA5;RTCB;BCL2;PMAIP1;TXNIP;CASP2;MBTPS2;NFE2L2
Glutathione Metabolism WP100	8/19	0.492247	0.887176	0	0	1.11661	0.791425	GGT5;GPX1;GPX4;GSS;IDH1;ANPEP;GSTT2;GCLM
Mitochondrial Gene Expression WP391	8/19	0.492247	0.887176	0	0	1.11661	0.791425	MTERF3;SP1;TFAM;PPRC1;POLRMT;GABPB1;PPARGC1A;HCFC1
Somatic Sex Determination WP4814	6/14	0.49692	0.891499	0	0	1.1515	0.805272	NR5A1;DMRT1;FGF9;GATA4;RSPO1;WNT4
Disorders Of Fructose Metabolism WP5178	6/14	0.49692	0.891499	0	0	1.1515	0.805272	GLYCTK;SLC2A2;FBP1;PGM1;KHK;HK1
Mechanoregulation And Pathology Of YAP TAZ Via Hippo And Non Hippo Mechanisms WP4534	19/47	0.500441	0.895766	0	0	1.04183	0.721221	YAP1;ITGB1;WWTR1;ITGB5;SGMS1;ITGB3;STK3;SAV1;LATS1;MAPK8;YWHAQ;CTNNB1;ITGB7;ITGB6;NF2;TEAD1;MAP4K3;PAK4;TEAD3
Ciliopathies WP4803	73/184	0.502666	0.897054	0	0	1.00971	0.694508	DYNC2I2;INVS;GALNT11;DYNC2I1;IFT172;CEP120;CEP164;PKD2;GLI3;GLI2;FLCN;IFT52;TBC1D32;TCTN3;CSPP1;TCTN1;NEK1;NEK2;BBS4;OFD1;CCDC39;DNAAF5;IFT80;KIF7;POMGNT1;WDR35;LZTFL1;BBS10;SMO;TMEM138;IFT81;RP2;BBS12;TMEM216;EFHC1;CCNQ;KIZ;CCNO;CILK1;CNGB1;SDCCAG8;CEP104;KATNIP;INTU;ARL6;ANKS3;DYNLT2B;PIK3R4;RSPH9;AK7;SPATA7;CFAP298;ARL13B;TTC21B;TMEM67;INPP5E;POC1A;PDE6D;PLK4;EVC2;NEK9;USP9X;IFT122;CPLANE1;TME…
Nod Like Receptor NLR Signaling Pathway WP288	4/9	0.503449	0.897054	0	0	1.22826	0.84292	MAPK8;ERBIN;IKBKG;MAP3K7
Regucalcin In Proximal Tubule Epithelial Kidney Cells WP4838	13/32	0.512494	0.9111	0	0	1.05047	0.702202	SMAD4;APAF1;BRAF;TGFBR1;PPP3R1;CASP3;G3BP1;RGN;MAPK1;BAX;RAF1;MCU;MAP3K5
Peroxisomal Beta Oxidation Of Tetracosanoyl CoA WP1941	2/4	0.515195	0.913831	0	0	1.53531	1.01823	SCP2;ACOX1
1Q21 1 Copy Number Variation Syndrome WP4905	11/27	0.517924	0.916596	0	0	1.05551	0.694449	TJP1;PYGO1;AFDN;PYGO2;GJA1;PRKAB2;ACP6;CTNNB1;F11R;PRKAG3;TJP2
Immune Response To Tuberculosis WP4197	9/22	0.524624	0.921099	0	0	1.06289	0.685639	IFNAR2;STAT1;IFNGR1;IRF1;MX1;JAK2;PTPN2;JAK1;IFNAR1
Vitamin D In Inflammatory Diseases WP4482	9/22	0.524624	0.921099	0	0	1.06289	0.685639	NFKBIA;SMAD4;PPP3R1;SMAD3;DUSP1;IKBKG;MAPK14;NR3C1;NFKB1
PKC Gamma Calcium Signaling Pathway In Ataxia WP4760	9/22	0.524624	0.921099	0	0	1.06289	0.685639	GRIA1;GNA14;PLCB4;GNAQ;ITPR1;CACNA1A;HOMER3;PLCB1;GRIA4
ATM Signaling Pathway WP2516	16/40	0.531257	0.921099	0	0	1.0235	0.647372	ATF2;CDKN1A;JUN;GADD45A;CDC25A;NFKBIA;CCNB1;RAD50;CCNE1;ABL1;MDM2;CASP2;MDM4;IKBKG;NBN;RAD9A
Bladder Cancer WP2828	16/40	0.531257	0.921099	0	0	1.0235	0.647372	CDKN1A;DAPK1;MMP2;ARAF;BRAF;PIK3R1;VEGFA;RASSF1;NRAS;RPS6KA5;CCND1;CDK4;E2F1;MDM2;MAPK1;RAF1
Neural Crest Cell Migration During Development WP4564	16/40	0.531257	0.921099	0	0	1.0235	0.647372	NGFR;ARF1;JUN;BDNF;MMP2;STAT3;PIK3R4;PIK3R3;FOS;AKT2;AKT3;CDH11;EPHB1;EPHB4;EPHB3;PAK4
Lung Fibrosis WP3624	25/63	0.5324	0.921099	0	0	1.01002	0.636674	RTEL1;CEBPB;ELN;FAM13A;PARN;TGFA;FGF1;FGF2;MECP2;FGF7;PLAU;DPP9;IL12B;HMOX1;CCN2;SKIL;DSP;STN1;ELMOD2;MMP2;HGF;ATP11A;BMP7;SMAD7;NFE2L2
IL 9 Signaling Pathway WP22	7/17	0.533391	0.921099	0	0	1.07469	0.675442	STAT5A;STAT1;STAT3;MAPK1;PIK3R1;IL9R;JAK1
NOTCH1 Regulation Of Endothelial Cell Calcification WP3413	7/17	0.533391	0.921099	0	0	1.07469	0.675442	DLL4;JAG1;LPAR1;CALU;ALPL;SOX6;VEGFA
Degradation Pathway Of Sphingolipids Including Diseases WP4153	7/17	0.533391	0.921099	0	0	1.07469	0.675442	SCARB2;NPC1;NPC2;HEXB;HEXA;PSAP;NEU1
Glycosaminoglycan Degradation WP4815	7/17	0.533391	0.921099	0	0	1.07469	0.675442	HPSE2;NAGLU;IDUA;HEXB;HEXA;GNS;ARSB
PI3K Akt Signaling Pathway WP4172	133/338	0.535333	0.922419	0	0	0.995923	0.62232	ATF2;CSF1;EPO;TNC;PPP2R2A;FGF1;FGF2;IGF1R;FGF7;CCND3;PPP2R1B;FGF9;CCND1;PPP2R1A;AKT2;CREB3L1;AKT3;CREB3L2;KDR;IFNAR2;HGF;RPS6;PRKCA;PRLR;CCNE1;CDC37;COL4A4;DDIT4;COL4A3;RAF1;EPHA2;IFNAR1;LPAR1;PIK3R3;TGFA;PIK3R1;EFNA5;FOXO3;GNG10;EIF4EBP1;THEM4;PCK1;MCL1;NGFR;BDNF;FN1;GNG11;IL2;NFKB1;COL1A1;EFNA3;G6PC2;COL1A2;EFNA2;CDK6;G6PC3;LPAR6;CDK4;GNB2;ITGA11;FGF18;GNB1;GNB4;MDM2;BCL2;GNB5;FGFR4;FGF12;FGFR2…
Pre Implantation Embryo WP3527	23/58	0.536722	0.922785	0	0	1.00886	0.627786	EGR1;DLX2;TCF7L1;FOXD1;HMGA1;SOX11;ATP1A1;MACROH2A2;KLF4;BARX2;HNRNPAB;ZFP36L2;PBX1;TBX3;SMARCA4;SOX2;MOS;FOSB;NANOG;E2F5;MXD1;MYBL1;MTA3
Hepatitis B Infection WP4666	59/150	0.542251	0.930252	0	0	0.995298	0.609148	ATF2;CDKN1A;DDX3X;YWHAB;ARAF;ELK1;YWHAQ;AKT2;CREB3L1;CASP3;AKT3;CREB3L2;EP300;IKBKG;JAK2;MAP3K7;JAK1;ATP6AP1;APAF1;PRKCB;PRKCA;FOS;IRAK4;HSPG2;YWHAZ;TGFBR1;TIRAP;TGFBR2;DDB1;VDAC3;RAF1;SOS1;IFNAR1;CREB5;ATF6B;PIK3R3;PIK3R1;MAPK8;NRAS;MAPK1;STAT6;FADD;MAP2K7;STAT5A;TGFB2;CREBBP;JUN;SMAD4;SMAD3;BAD;STAT1;STAT3;NFATC3;BRAF;MAPK14;NFKB1;BCL2;BAX;TAB1
SRF And miRs In Smooth Muscle Differentiation And Proliferation WP1991	5/12	0.546025	0.930617	0	0	1.09662	0.663551	CAMK2D;MEF2C;SRF;KLF4;ELK1
RalA Downstream Regulated Genes WP2290	5/12	0.546025	0.930617	0	0	1.09662	0.663551	CDC42;RALBP1;NRAS;RALA;EXOC2
Bile Acids Synthesis And Enterohepatic Circulation WP4389	5/12	0.546025	0.930617	0	0	1.09662	0.663551	FXR1;ABCG8;MAPK1;FGFR4;LDLR
Cholesterol Biosynthesis Pathway In Hepatocytes WP5329	17/43	0.552891	0.934251	0	0	1.00378	0.594832	ABCA1;IDI1;MYLIP;SREBF1;ACSL1;ELOVL5;DHCR24;ACSL3;HSD17B7;ACAT2;CYP27A1;FADS2;ACOT2;SC5D;ACOT1;LBR;FDFT1
Thyroxine Thyroid Hormone Production WP1981	10/25	0.552924	0.934251	0	0	1.02348	0.606448	ANO1;TPO;CLCN5;RAP1A;TG;MAPK1;PRKCA;RAF1;ELK1;NFKB1
Differentiation Of White And Brown Adipocyte WP2895	10/25	0.552924	0.934251	0	0	1.02348	0.606448	CEBPA;SMAD1;CEBPB;BMP2;EBF3;HOXC9;HOXC8;PPARGC1A;SMAD5;BMP7
Mammalian Disorder Of Sexual Development WP4842	10/25	0.552924	0.934251	0	0	1.02348	0.606448	NR5A1;RBFOX2;FGF9;DMRT1;CTNNB1;GATA4;RSPO1;PBX1;FGFR2;WNT4
IL 7 Signaling Pathway WP205	8/20	0.564072	0.939608	0	0	1.02347	0.586013	STAT5A;GSK3B;BAD;STAT1;STAT3;MAPK1;PIK3R1;JAK1
Nanomaterial Induced Apoptosis WP2507	8/20	0.564072	0.939608	0	0	1.02347	0.586013	CASP7;APAF1;CASP3;BCL2;HTRA2;BAX;CFLAR;FADD
Ether Lipid Biosynthesis WP5275	8/20	0.564072	0.939608	0	0	1.02347	0.586013	PEX16;GNPAT;PEX19;PEX3;DHRS7B;AGPS;LPIN1;LPIN2
Autophagy In Pancreatic Ductal Adenocarcinoma WP5331	8/20	0.564072	0.939608	0	0	1.02347	0.586013	PRKN;PINK1;STAT3;TFE3;MDM2;SHOC2;NFKB1;NFE2L2
DDX1 As A Regulatory Component Of The Drosha Microprocessor WP2942	3/7	0.567977	0.939608	0	0	1.15144	0.65134	RAD50;DDX1;NBN
Hfe Effect On Hepcidin Production WP3924	3/7	0.567977	0.939608	0	0	1.15144	0.65134	ID1;BMP6;SMAD7
Molybdenum Cofactor Moco Biosynthesis WP4507	3/7	0.567977	0.939608	0	0	1.15144	0.65134	SUOX;MOCS1;GPHN
Alpha 6 Beta 4 Signaling Pathway WP244	13/33	0.568079	0.939608	0	0	0.997861	0.564284	LAMA1;SHC1;LAMA3;GAB1;LAMC2;LAMB1;PRKCA;LAMC1;PIK3R1;MAPK14;EIF4EBP1;MAPK1;SOS1
BDNF TrkB Signaling WP3676	13/33	0.568079	0.939608	0	0	0.997861	0.564284	TRPC6;SHC1;BDNF;GAB1;BRAF;GAB2;NRAS;EEF2K;RPS6KA1;EIF4EBP1;MAPK1;PLCG1;SOS1
FBXL10 Enhancement Of MAP ERK Signaling In Diffuse Large B Cell Lymphoma WP4553	13/33	0.568079	0.939608	0	0	0.997861	0.564284	SUZ12;H2AZ1;H3C8;EED;MACROH2A2;MACROH2A1;RNF2;DUSP6;H2AJ;MAPK1;PCGF1;BCOR;EZH2
NO cGMP PKG Mediated Neuroprotection WP4008	18/46	0.573016	0.945777	0	0	0.986869	0.54953	GUCY1A2;CAMK2D;GUCY1A1;GUCY1B1;NOS2;BAD;CAMK2A;NFKB1;NPPB;NFKBIA;GRIN2A;AKAP9;PDE3A;BCL2;TSPO;NEFL;CAMK2G;CNGB1
Nanoparticle Mediated Activation Of Receptor Signaling WP2643	11/28	0.578029	0.950494	0	0	0.99334	0.54448	ITGB1;COL1A1;NRAS;MAPK8;PXN;AKT3;FN1;MAPK1;MAPK14;RAF1;SOS1
Biomarkers For Pyrimidine Metabolism Disorders WP4584	6/15	0.57951	0.950494	0	0	1.02347	0.558376	NT5C;RRM1;RRM2B;PUS1;CKB;TYMS
FOXP3 In COVID 19 WP5063	6/15	0.57951	0.950494	0	0	1.02347	0.558376	STAT5A;CD80;STAT3;CD28;IL6ST;IL2
Common Pathways Underlying Drug Addiction WP2636	16/41	0.580752	0.950542	0	0	0.982477	0.533908	GRIA1;PRKCB;CAMK2A;ARAF;PRKCA;PPP1CB;PPP1CC;GRIN2A;RAP1A;GNAS;MAPK1;DRD1;PRKACA;RAF1;PRKACB;GRIA4
Phosphodiesterases In Neuronal Function WP4222	21/54	0.5845	0.954635	0	0	0.976868	0.524577	GRIA1;GUCY1A2;GUCY1A1;GUCY1B1;PDE6H;CHRNA7;PDE1A;CAMK2A;ADCY2;ADCY7;ADCY10;GRIN2A;ADCY9;PDE6D;PDE3A;PDE5A;DRD1;PRKACA;PDE7A;PDE8A;PDE9A
Vitamin D Sensitive Calcium Signaling In Depression WP4698	14/36	0.589778	0.954635	0	0	0.976889	0.515806	KDM6B;KDM3A;KDM1A;KDM1B;ITPR1;ITPR2;ITPR3;ATP2B1;SLC8A1;CYP27A1;GRIN2A;KCNQ3;BCL2;NFE2L2
Sudden Infant Death Syndrome SIDS Susceptibility Pathways WP706	61/157	0.590449	0.954635	0	0	0.975285	0.51385	YWHAE;RYR2;SNAP25;THRB;YWHAB;RORA;ECE1;YBX1;NR3C1;SLC6A4;SOX2;MECP2;GJA1;YWHAQ;CASP3;EP300;ACADM;PKNOX1;PRKACA;PRKACB;YWHAG;KCNH2;MEF2C;YWHAZ;HADHB;NOS1AP;ALDOA;SLC25A4;DLX2;ADCYAP1R1;CEBPB;HDAC1;CHRNA7;MAZ;CREM;HIF1A;HSPD1;DEAF1;PRKAR2B;PRKAR2A;HES1;PPARGC1A;SPTBN1;EGR1;JUN;CREBBP;NFYA;BDNF;MBD1;NFKB1;ESR2;PBX1;VEGFA;REST;SP1;PAH;SP3;CTNNB1;NANOG;TCF3;GPD1L
Ebstein Barr Virus LMP1 Signaling WP262	9/23	0.590559	0.954635	0	0	0.986884	0.519778	NFKBIA;HSP90AA1;MAPK8;MAPK1;TRAF1;IKBKG;MAP3K14;MAP3K7;NFKB1
Cancer Immunotherapy By PD 1 Blockade WP4585	9/23	0.590559	0.954635	0	0	0.986884	0.519778	NFAT5;ZAP70;JUN;LCK;STAT3;NFATC3;PDCD1LG2;NFKB1;BATF
FGF23 Signaling In Hypophosphatemic Rickets And Related Disorders WP4790	9/23	0.590559	0.954635	0	0	0.986884	0.519778	KL;CDKN1A;GALNT3;CCND1;ORAI1;ALPL;ENPP1;NFKB1;FGFR2
Thyroid Hormones Production And Peripheral Downstream Signaling Effects WP4746	36/93	0.596598	0.962414	0	0	0.969445	0.500729	ATF2;GSK3B;THRB;KDM3B;KDM1A;ITGB3;ITPR2;TTF1;FOXO1;RPTOR;MC4R;NPPB;SHH;TPO;AKT3;MAPK1;SLC16A2;PRKACA;PPARGC1A;WNT4;BAD;RPS6;FRS2;MAFA;MAPK14;POMC;TG;AKT1S1;MDM2;CTNNB1;RAF1;SOS1;PLCB1;MGLL;FGFR1;PNPLA2
Base Excision Repair WP4752	12/31	0.600561	0.966818	0	0	0.969538	0.494358	POLB;POLD3;SMUG1;POLE4;OGG1;TDG;POLD1;POLE2;POLD2;POLE3;XRCC1;LIG3
Interleukin 1 Induced Activation Of NF kB WP3656	4/10	0.603738	0.96994	0	0	1.02346	0.516454	UBE2N;UBE2V1;AJUBA;NFKB1
Netrin UNC5B Signaling Pathway WP4747	20/52	0.609368	0.976983	0	0	0.959382	0.475213	YAP1;JUN;ARHGEF12;DAPK1;AGAP2;PRKCA;CIP2A;MAPK14;RGMA;COL1A1;CDH5;PPP2R1B;CASP3;INPP5D;KDR;MAPK1;ALPL;CCN2;RAF1;PLEKHH1
P53 Transcriptional Gene Network WP4963	35/91	0.615144	0.984231	0	0	0.959304	0.466124	CDKN1A;GLS2;SLC2A1;PTEN;SLC7A11;PRKAG3;RPTOR;ZMAT3;SESN1;SESN2;PMAIP1;PRKAB2;TIGAR;GPX1;APAF1;SIVA1;GADD45A;MGMT;FANCC;CPT1C;CDC25A;ALDH4A1;TRAF4;MSH2;RRM2B;CCNE1;AKT1S1;DDIT4;CCNG1;ULK2;BAX;IRF5;ERCC5;NANOG;ULBP1
DNA IR Double Strand Breaks And Cellular Response Via ATM WP3959	21/55	0.625855	0.998198	0	0	0.948058	0.444295	YAP1;ATF2;DCLRE1C;APAF1;ACTL6A;RNF8;BRCA2;STK3;LATS1;RASSF1;RAD50;EXO1;CASP3;HSF1;E2F1;ABL1;MDM2;BAX;NBN;MCPH1;RAD9A
DNA Replication WP466	16/42	0.628015	0.998198	0	0	0.944611	0.439425	RFC5;RFC4;MCM7;RFC2;GMNN;RPA1;CDC7;ORC5;POLD3;POLA1;POLD1;POLE2;POLD2;UBC;MCM4;MCM6
Urea Cycle And Metabolism Of Amino Groups WP497	8/21	0.630987	0.998198	0	0	0.944667	0.434991	GLUD1;OAT;ODC1;SARDH;ASL;CKB;ALDH18A1;ASS1
Osteopontin Signaling WP1434	5/13	0.631513	0.998198	0	0	0.959459	0.441003	PLAU;ITGB3;MAPK1;MAP3K14;NFKB1
Methionine Metabolism Leading To Sulfur Amino Acids And Related Disorders WP4292	5/13	0.631513	0.998198	0	0	0.959459	0.441003	AHCY;CBS;ADK;MAT2B;CDO1
Disorders Of Galactose Metabolism WP5173	5/13	0.631513	0.998198	0	0	0.959459	0.441003	GALT;SLC2A2;PYGL;PGM1;GALK1
Statin Inhibition Of Cholesterol Production WP430	11/29	0.634647	0.999995	0	0	0.938076	0.426531	ABCA1;SCARB1;ABCG8;LIPC;LRP1;SOAT1;LPL;APOB;PLTP;LDLR;FDFT1
Apoptosis WP254	32/84	0.639964	0.999995	0	0	0.944498	0.42157	PIK3R1;IGF1R;CASP7;CASP3;CASP2;PMAIP1;IKBKG;FADD;BOK;MCL1;BNIP3L;DFFB;HELLS;DFFA;JUN;APAF1;SCAF11;BAD;TRAF2;TRAF1;CFLAR;NFKB1;NFKBIA;IRF1;MDM2;BCL2;BAX;IRF5;BIRC2;BIRC3;NFKBIB;BCL2L1
Acute Viral Myocarditis WP4298	32/84	0.639964	0.999995	0	0	0.944498	0.42157	GSK3B;CD80;CAAP1;PIK3R1;CASP7;SGCD;CHRAC1;CCND1;CASP3;ABL1;CASP2;IL12B;MAPK1;BNIP2;ABL2;IL12A;DMD;JAK1;DFFB;DFFA;STAT1;STAT3;IL2;RASA1;BCL2;BAX;PABPC1;SOS1;TLR5;EIF4G2;BCL2L1;EIF4G1
ATM Signaling In Development And Disease WP3878	17/45	0.645001	0.999995	0	0	0.931924	0.408652	HDAC4;RNF20;ATF2;DCLRE1C;RNF8;PPM1D;AURKB;NFKB1;RNF40;RAD50;RBBP8;IKBKG;NBN;LBR;BUB1;HMGN1;MAP3K5
miRNA Regulation Of P53 Pathway In Prostate Cancer WP3982	9/24	0.651779	0.999995	0	0	0.921015	0.39424	APAF1;SESN3;ZMAT3;EI24;CASP3;PTEN;MDM2;BAX;PMAIP1
Kallmann Syndrome WP5074	9/24	0.651779	0.999995	0	0	0.921015	0.39424	PROKR2;PLXND1;TMEM98;CHD7;MAPK1;GNRH1;FRS2;OTX2;FGFR1
Host Pathogen Interaction Of Human Coronaviruses Interferon Induction WP4880	12/32	0.653402	0.999995	0	0	0.920985	0.391937	IFNAR2;NFKBIA;MAPK8;JUN;STAT1;IKBKG;FOS;MAPK14;MAP3K7;NFKB1;JAK1;IFNAR1
Ketone Bodies Synthesis And Degradation WP311	2/5	0.653408	0.999995	0	0	1.02346	0.435535	OXCT1;ACAT1
Disorders In Ketone Body Synthesis WP5175	2/5	0.653408	0.999995	0	0	1.02346	0.435535	OXCT1;ACAT1
Creatine Pathway WP5190	2/5	0.653408	0.999995	0	0	1.02346	0.435535	OAT;CKB
Burn Wound Healing WP5055	28/74	0.65362	0.999995	0	0	0.934221	0.397258	ELN;CHRNA7;TNC;CASP3;BRD4;TGFB2;SMAD3;IL15;MMP2;HGF;INHBA;KLF4;NFKB1;VEGFA;COL1A1;COL1A2;CXCL12;S100A6;BCL2;NOX4;SNAI2;BAX;FGFR4;FGFR2;TPT1;FBN1;FGFR1;CDK16
Quercetin And Nf kB AP 1 Induced Apoptosis WP2435	6/16	0.654529	0.999995	0	0	0.921045	0.390375	NFKBIA;JUN;FOS;NFKB1;VEGFA;NFE2L2
Tryptophan Catabolism Leading To NAD Production WP4210	6/16	0.654529	0.999995	0	0	0.921045	0.390375	NMNAT1;AADAT;HAAO;NAMPT;NMNAT3;NMNAT2
Pluripotent Stem Cell Differentiation Pathway WP2848	18/48	0.660795	0.999995	0	0	0.920925	0.38155	ALK;WNT2B;CSF1;EPO;HGF;WNT7B;NOG;WNT5A;INHBA;FGF1;FGF2;DKK1;VEGFA;SHH;TPO;CXCR1;KIT;WNT2
Fas Ligand Pathway And Stress Induction Of Heat Shock Proteins WP314	16/43	0.672532	0.999995	0	0	0.90955	0.360823	DFFB;DFFA;JUN;APAF1;RIPK2;FAF1;CFLAR;LMNB1;CASP7;MAPK8;NFX1;CASP3;MAPKAPK2;BCL2;FADD;MAP3K7
HIF1A And PPARG Regulation Of Glycolysis WP2456	3/8	0.672938	0.999995	0	0	0.921075	0.36484	LDHA;SLC2A1;HIF1A
FTO Obesity Variant Mechanism WP3407	3/8	0.672938	0.999995	0	0	0.921075	0.36484	IRX3;ARID5B;PPARGC1A
Insulin Signaling In Adipocytes Normal Condition WP3634	3/8	0.672938	0.999995	0	0	0.921075	0.36484	AKT2;RPS6;SLC2A4
Insulin Signaling In Adipocytes Diabetic Condition WP3635	3/8	0.672938	0.999995	0	0	0.921075	0.36484	AKT2;RPS6;SLC2A4
Peroxiredoxin 2 Induced Ovarian Failure WP4873	3/8	0.672938	0.999995	0	0	0.921075	0.36484	STAR;CASP3;BAX
Effect Of Intestinal Microbiome On Anticoagulant Response Of Vitamin K Antagonists WP5273	3/8	0.672938	0.999995	0	0	0.921075	0.36484	SCARB1;CD36;PPARA
Disorders Of Folate Metabolism And Transport WP4259	7/19	0.674326	0.999995	0	0	0.895426	0.352835	QDPR;ATIC;MTHFD1;MTHFD2L;TYMS;GART;FOLR1
Extracellular Vesicles In The Crosstalk Of Cardiac Cells WP4300	7/19	0.674326	0.999995	0	0	0.895426	0.352835	CD81;STAT3;PTEN;KDR;GATA4;PDLIM5;ETS2
Cholestasis WP5238	7/19	0.674326	0.999995	0	0	0.895426	0.352835	ABCG8;SCARB1;ABCC2;SLC22A1;NR1H4;LDLR;TJP2
MAPK Signaling Pathway WP382	94/246	0.67735	0.999995	0	0	0.948775	0.369611	ATF2;ARAF;ARRB2;ECSIT;FGF1;ELK1;FGF2;DUSP16;CRKL;ELK4;RPS6KA3;FGF7;RPS6KA5;PPP3CC;FGF9;AKT2;CASP3;AKT3;IKBKG;PRKACA;PRKACB;MAP3K7;MAP3K4;MAP3K5;MEF2C;DUSP3;IL1R1;DUSP1;CACNA2D3;RRAS2;PLA2G4A;PRKCA;TRAF2;FOS;DUSP8;DUSP6;TGFBR1;CDC25B;TGFBR2;CACNB2;PPM1A;RASA1;MAPKAPK2;MAPT;RAF1;SOS1;MAX;SRF;CACNA1A;NLK;CACNA1E;RASGRP4;CACNA1H;STK3;CDC42;CACNA1I;PPP3R1;NRAS;MAPK8;RAP1A;MAPK7;NTF3;GNA12;MAP3K20;MAPK…
Dopaminergic Neurogenesis WP2855	11/30	0.686974	0.999995	0	0	0.888631	0.333644	SOX2;NR4A2;SHH;LMX1A;STAT3;OTX2;MSX1;GLI1;NKX6-1;GLI2;FOXA2
Inflammatory Response Pathway WP453	11/30	0.686974	0.999995	0	0	0.888631	0.333644	COL1A1;ZAP70;COL1A2;LCK;CD80;FN1;CD28;LAMC2;LAMB1;LAMC1;IL2
Chronic Hyperglycemia Impairment Of Neuron Function WP5283	17/46	0.687199	0.999995	0	0	0.899714	0.337511	SNAP25;PRKCI;NOS2;PRKCB;BDNF;MMP2;SLC2A1;SLC2A3;PRKCA;C3;MMP14;MMP27;MMP16;PRKD3;SCN8A;MMP19;PRKCQ
Autosomal Recessive Osteopetrosis Pathways WP4788	4/11	0.690496	0.999995	0	0	0.877181	0.324859	CLCN7;OSTM1;SNX10;NFKB1
SMC1 SMC3 Role In DNA Damage Cornelia De Lange Syndrome WP5118	4/11	0.690496	0.999995	0	0	0.877181	0.324859	RAD50;PAXIP1;RAD21;NBN
UDP Derived Sugars Synthesis In Fibroblasts WP5394	4/11	0.690496	0.999995	0	0	0.877181	0.324859	HK3;UXS1;PGM1;HK1
PI3K AKT mTOR Vitamin D3 Signaling WP4141	8/22	0.691766	0.999995	0	0	0.877119	0.323225	GSK3B;HK3;PFKFB4;LDHA;PDHA1;CD80;SLC2A3;IL12A
Progeria Associated Lipodystrophy WP5103	8/22	0.691766	0.999995	0	0	0.877119	0.323225	SMAD4;WRN;SMAD3;ICMT;POLD1;BANF1;LMNB1;FBN1
Familial Hyperlipidemia Type 4 WP5111	8/22	0.691766	0.999995	0	0	0.877119	0.323225	DGAT2;LIPC;LRP1;SEL1L;LPL;LDLR;PLTP;LMF1
Signal Transduction Through IL1R WP4496	12/33	0.702158	0.999995	0	0	0.877056	0.310124	NFKBIA;MAPK8;TGFB2;JUN;IRAK2;IL1R1;TAB1;ECSIT;MAPK14;MAP3K7;MAP3K14;NFKB1
Cancer Immunotherapy By CTLA4 Blockade WP4582	5/14	0.706287	0.999995	0	0	0.852782	0.296541	PPP2CA;CD80;CD28;PIK3R3;PIK3R1
Interleukin 11 Signaling Pathway WP2332	16/44	0.713928	0.999995	0	0	0.876994	0.295523	ATF1;YES1;STAT1;PDPK1;STAT3;RPS6;PIK3R1;RUNX2;SOCS3;RPS6KA1;BCL2;MAPK1;JAK2;IL6ST;RAF1;JAK1
Renin Angiotensin Aldosterone System RAAS WP4756	16/44	0.713928	0.999995	0	0	0.876994	0.295523	ATF1;ATF2;CAMK2D;ATF6B;CAMK2A;ITPR1;ITPR2;ITPR3;STAR;CREB3L1;GNAQ;CREB3L2;CALM3;CAMK2G;CALM2;CREB5
2Q13 Copy Number Variation Syndrome WP5222	22/60	0.714445	0.999995	0	0	0.888475	0.298749	TMEM87B;CSF1;ARL14;IL1R1;SLC20A1;STAT1;ZC3H8;ZC3H6;CXCL13;MERTK;IL2;CHCHD5;SOCS3;POLR1A;IL23A;POLR1E;POLR2F;MAPK1;POLR1F;POLR2H;GAS6;ARF6
Zinc Homeostasis WP3529	13/36	0.716083	0.999995	0	0	0.86749	0.289706	SLC30A9;SLC30A8;SLC30A5;SLC30A4;SLC39A10;SLC39A13;SLC39A14;SLC39A9;MTF1;SLC39A6;SLC39A8;SLC39A1;SLC39A3
Serotonin And Anxiety WP3947	6/17	0.720605	0.999995	0	0	0.837245	0.274335	POMC;PRKCB;FMR1;CRH;FOS;ADRA1A
Male Infertility WP4673	54/145	0.734464	0.999995	0	0	0.91037	0.280953	PIWIL1;CCNK;MTRR;PRDM9;CCNT2;YBX2;AHR;BRCA2;CHD2;POLB;CYP26B1;SLC16A7;EP300;H4C1;SOX5;POLG;PRMT6;GPX1;MMP2;LIG4;ETV5;SPATA17;MTHFD1;CAT;TSSK6;CLOCK;KDM3A;PON1;CXXC1;DDX20;UBR2;ABLIM1;APOB;CREBBP;TMEM132E;UBE2B;XRCC4;NOS2;HMGA1;SOD2;ESR1;ESR2;MLH3;PUM2;TCN2;PSAT1;ERCC1;AGO2;BCL2;MDM2;PEMT;TRIP13;NFE2L2;BRDT
Antiviral And Anti Inflammatory Effects Of Nrf2 On SARS CoV 2 Pathway WP5113	11/31	0.734501	0.999995	0	0	0.844129	0.260468	NFKBIA;GUCY1A2;GUCY1A1;GUCY1B1;HMOX1;IL12A;SLC7A11;IKBKG;GCLM;NFKB1;NFE2L2
Eukaryotic Transcription Initiation WP405	15/42	0.740852	0.999995	0	0	0.852595	0.255739	GTF2A2;TAF9;GTF2F2;CDK7;POLR2A;POLR3B;POLR2B;POLR1A;POLR2C;POLR2F;POLR1E;POLR2H;TAF5;POLR2I;POLR3K
2Q37 Copy Number Variation Syndrome WP5224	50/135	0.745068	0.999995	0	0	0.902426	0.265565	ARF1;ITGB3;NDUFA10;HDLBP;PRL;ING5;MAP1LC3A;LRRFIP1;ILKAP;BOK;HES6;GABARAPL1;MEF2C;RPS6;DUSP28;EEF1A1;ARL4C;RRAGA;RRAGC;RRAGD;COL6A3;USP40;HDAC4;TWIST2;AGAP1;GABARAP;CYTH3;GPC1;PPP1R7;SH3BP4;D2HGDH;HES1;MAP4;DISC1;CYTH1;UBE2F;ABCA1;FARP2;JUN;SEPTIN2;MYO5A;RAB27A;CFLAR;NFKBIA;CXCL12;MLPH;STK25;CAPN10;RAB17;COPS8
Kynurenine Pathway And Links To Cell Senescence WP5044	8/23	0.745743	0.999995	0	0	0.818576	0.24015	CDKN1A;KLF5;AADAT;EIF2AK1;HAAO;AHR;IDO2;FOXO1
miRNA Regulation Of DNA Damage Response WP1530	25/69	0.747024	0.999995	0	0	0.871853	0.254282	CDKN1A;CDKN1B;CCNB2;CCND3;CCNB1;CCND1;CASP3;SESN1;ABL1;E2F1;PMAIP1;NBN;APAF1;GADD45A;CDC25A;GADD45G;RAD50;CDK6;RRM2B;CCNE1;CDK4;CCNG1;MDM2;BAX;RAD9A
PPAR Alpha Pathway WP2878	9/26	0.7569	0.999995	0	0	0.812526	0.226308	SLC27A1;SCP2;CCND1;CPT2;CDK4;DBI;ACADM;PPARA;PLTP
Folate Alcohol And Cancer Pathway Hypotheses WP1589	3/9	0.757683	0.999995	0	0	0.767499	0.212974	CEBPB;CBS;ADH5
Tgif Disruption Of Shh Signaling WP3674	3/9	0.757683	0.999995	0	0	0.767499	0.212974	TGIF1;SHH;GLI3
ATR Signaling WP3875	3/9	0.757683	0.999995	0	0	0.767499	0.212974	RPA1;RAD9B;RAD9A
Ethanol Metabolism Production Of ROS By CYP2E1 WP4269	3/9	0.757683	0.999995	0	0	0.767499	0.212974	MAPK8;SP1;NFE2L2
Supression Of HMGB1 Mediated Inflammation By THBD WP4479	3/9	0.757683	0.999995	0	0	0.767499	0.212974	NFKBIA;IKBKG;NFKB1
Altered Glycosylation Of MUC1 In Tumor Microenvironment WP4480	3/9	0.757683	0.999995	0	0	0.767499	0.212974	NFKBIA;IKBKG;NFKB1
Hemesynthesis Defects And Porphyrias WP5169	3/9	0.757683	0.999995	0	0	0.767499	0.212974	ALAD;ALAS1;UROS
Heme Biosynthesis WP561	3/9	0.757683	0.999995	0	0	0.767499	0.212974	ALAD;ALAS1;UROS
exRNA Mechanism Of Action And Biogenesis WP2805	2/6	0.758027	0.999995	0	0	0.767529	0.212634	AGO2;DICER1
Mitochondrial Fatty Acid Synthesis Pathway WP4317	2/6	0.758027	0.999995	0	0	0.767529	0.212634	OXSM;HSD17B12
Metabolism Of Alpha Linolenic Acid WP4586	2/6	0.758027	0.999995	0	0	0.767529	0.212634	FADS2;FADS1
Amino Acid Metabolism Pathway Excerpt Histidine Catabolism Extension WP4661	2/6	0.758027	0.999995	0	0	0.767529	0.212634	GLUD1;GPT2
Lacto Series Sphingolipid Metabolism WP5303	2/6	0.758027	0.999995	0	0	0.767529	0.212634	B3GNT5;B3GALT1
NRF2 Pathway WP2884	52/141	0.76078	0.999995	0	0	0.896273	0.245051	SRXN1;SLC2A1;SLC2A2;SLC2A3;SLC7A11;SLC2A4;SLC2A6;SLC2A8;SLC6A4;SLC39A9;FTH1;SLC39A6;ME1;SLC39A8;SLC39A1;SLC39A3;HSP90AA1;ABCC2;SLC6A16;HGF;SLC6A15;SLC39A10;NRG1;SLC39A13;PGD;SLC39A14;TGFBR2;SLC5A6;BLVRB;EPHA3;EPHA2;MGST3;SLC5A11;TGFA;GSTT2;MGST2;SLC5A3;DNAJB1;PRDX1;HMOX1;EGR1;TGFB2;TXNRD3;TXNRD1;PRDX6;SLC6A5;SLC6A6;SLC6A9;GSTA3;GCLM;NFE2L2;GSTM5
Alanine And Aspartate Metabolism WP106	4/12	0.762732	0.999995	0	0	0.76747	0.207869	GOT1;GOT2;ASL;ASS1
Biomarkers For Urea Cycle Disorders WP4583	4/12	0.762732	0.999995	0	0	0.76747	0.207869	GOT1;GLS2;ASL;ASS1
Oxidative Damage Response WP3941	14/40	0.767814	0.999995	0	0	0.826325	0.218321	CDKN1A;CDKN1B;APAF1;BAD;GADD45A;TNK2;TRAF2;TRAF1;NFKB1;CDC42;TDP2;CASP3;BCL2;MAP3K9
Mammary Gland Development Pathway Embryonic Development Stage 1 Of 4 WP2813	5/15	0.769675	0.999995	0	0	0.76744	0.200906	ITGB1;SFRP1;CCND1;ERBB4;ALPL
Development And Heterogeneity Of The ILC Family WP3893	11/32	0.776981	0.999995	0	0	0.803866	0.202847	EOMES;BCL11B;TSLP;IL15;IL23A;ID2;IL12B;RORA;IL12A;AHR;HNF1A
2Q11 2 Copy Number Variation Syndrome WP5221	11/32	0.776981	0.999995	0	0	0.803866	0.202847	ANKRD39;FAM178B;STARD7;KANSL3;COX11;MAPK1;MMS19;SNRNP200;CNNM3;PARL;CIAO1
Congenital Generalized Lipodystrophy WP5101	6/18	0.777285	0.999995	0	0	0.767411	0.193348	DGAT2;CAVIN1;AKT2;LPIN1;HIF1A;LPIN2
Cholesterol Synthesis Disorders WP5193	6/18	0.777285	0.999995	0	0	0.767411	0.193348	IDI1;SC5D;DHCR24;DHCR7;LBR;FDFT1
Proteasome Degradation WP183	22/62	0.777892	0.999995	0	0	0.843911	0.211963	H2AZ1;PSMD11;RPN2;UBE2B;UBE2D3;RPN1;UCHL3;PSMB10;PSMA6;PSMA3;PSMB2;UBB;PSMD5;PSMC4;PSMD2;PSME3;NEDD4;PSMD3;UBC;PSMC2;PSMD1;UBA1
Lamin A Processing Pathway WP4299	1/3	0.777971	0.999995	0	0	0.767558	0.192707	ICMT
Vitamins A And D Action Mechanisms WP4342	1/3	0.777971	0.999995	0	0	0.767558	0.192707	RARA
Apoptosis Modulation And Signaling WP1772	32/89	0.782484	0.999995	0	0	0.86129	0.211259	BLK;HTRA2;CASP7;MAPK8;AIFM2;BAG3;CASP3;CASP2;PMAIP1;BMF;FADD;BOK;MAP3K5;MCL1;DFFB;DFFA;JUN;APAF1;IL1R1;BAD;FOS;CFLAR;PTPN13;NFKB1;NFKBIA;BCL2;BAX;BIRC7;MAP3K14;BIRC2;BIRC3;BCL2L1
Type II Diabetes Mellitus WP1584	7/21	0.785047	0.999995	0	0	0.767381	0.185716	MAPK8;SLC2A2;CACNA1A;MAPK1;SLC2A4;MAFA;SOCS4
Metabolism Of Sphingolipids In ER And Golgi Apparatus WP4142	7/21	0.785047	0.999995	0	0	0.767381	0.185716	SGPL1;SGMS1;GALNT1;B3GALT1;B4GALNT1;KDSR;ST6GALNAC3
Glycosphingolipid Metabolism WP5292	7/21	0.785047	0.999995	0	0	0.767381	0.185716	B3GNT5;B3GALT1;ST3GAL5;B4GALNT1;A4GALT;GBA2;B4GALT5
Histone Modifications WP2369	23/65	0.786504	0.999995	0	0	0.840226	0.201787	SETD5;H3C8;KMT2D;SETD2;EED;SMYD5;KMT2C;SETD1B;DOT1L;EHMT1;PRDM2;SETBP1;NSD1;H4C11;KMT5B;SMYD4;KMT5A;H4C1;SMYD3;H4C4;H4C3;H4C6;EZH2
GPCRs Class B Secretin Like WP334	8/24	0.792724	0.999995	0	0	0.767352	0.17824	GLP1R;ADCYAP1R1;ADGRE5;SCTR;ADGRL1;PTH1R;ADGRL2;ADGRL3
TLR4 Signaling And Tolerance WP3851	9/27	0.800205	0.999995	0	0	0.767322	0.171027	NFKBIA;TRAM1;INPP5D;IKBKG;IRAK4;TAB1;MAP3K7;TIRAP;NFKB1
Glycerophospholipid Biosynthetic Pathway WP2533	10/30	0.807435	0.999995	0	0	0.767293	0.164118	GNPAT;CHKB;GPAM;PTPMT1;AGPS;PEMT;CDIPT;LPIN1;LPIN2;CDS2
Toll Like Receptor Signaling Related To MyD88 WP3858	10/30	0.807435	0.999995	0	0	0.767293	0.164118	TLR1;TLR9;REL;MAPK1;IKBKG;IRAK4;TLR6;TLR5;TIRAP;NFKB1
Tryptophan Metabolism WP465	11/33	0.814393	0.999995	0	0	0.767263	0.157529	ECHS1;ALDH2;STAT1;AADAT;HAAO;GOT2;CAT;AHR;HADH;IDO2;ACAT1
15Q11Q13 Copy Number Variation WP5407	20/58	0.817803	0.999995	0	0	0.807499	0.162415	MTMR10;SLF1;CREBBP;SLF2;HDAC1;NSMCE3;CHRNA7;STXBP1;NSMCE1;SMC5;SMC6;CDC42BPB;CGN;LYPD6;TJP1;KAT2B;GJA1;SIN3A;CANX;TJP2
DNA Damage Response WP707	24/69	0.82007	0.999995	0	0	0.818207	0.162304	CDKN1A;CDKN1B;APAF1;GADD45A;CDC25A;GADD45G;CCNB2;CCND3;CCNB1;RAD50;CDK6;CCND1;RRM2B;CCNE1;CDK4;CASP3;SESN1;ABL1;E2F1;MDM2;PMAIP1;BAX;NBN;RAD9A
Dopamine Metabolism WP2436	4/13	0.821051	0.999995	0	0	0.682139	0.134498	PPP2CA;PPP2CB;PRKACA;PRKACB
EDA Signaling In Hair Follicle Development WP3930	4/13	0.821051	0.999995	0	0	0.682139	0.134498	SHH;PTCH1;GLI1;DKK1
Mevalonate Arm Of Cholesterol Biosynthesis Pathway WP4190	4/13	0.821051	0.999995	0	0	0.682139	0.134498	IDI1;ACAT2;ACAT1;FDFT1
Vitamin B12 Disorders WP4271	4/13	0.821051	0.999995	0	0	0.682139	0.134498	MTRR;TCN2;MMAB;MMUT
Control Of Immune Tolerance By Vasoactive Intestinal Peptide WP4484	4/13	0.821051	0.999995	0	0	0.682139	0.134498	CD80;CD28;IL12A;IL2
Purine Metabolism WP4792	4/13	0.821051	0.999995	0	0	0.682139	0.134498	DGUOK;ADSL;ATIC;ITPA
Nitric Oxide Metabolism In Cystic Fibrosis WP4947	4/13	0.821051	0.999995	0	0	0.682139	0.134498	PRMT6;PRMT8;NOS2;PRMT1
Vitamin K Metabolism And Activation Of Dependent Proteins WP5186	4/13	0.821051	0.999995	0	0	0.682139	0.134498	UBIAD1;PROC;AIFM2;PROS1
Pathways Of Nucleic Acid Metabolism And Innate Immune Sensing WP4705	5/16	0.822014	0.999995	0	0	0.697615	0.136731	RNASEH2C;RNASEH2B;STING1;CGAS;ADAR
2Q21 1 Copy Number Variation Syndrome WP5223	5/16	0.822014	0.999995	0	0	0.697615	0.136731	FAM168B;APC;STAT3;CDC27;CCDC42
Vitamin D Metabolism WP1531	3/10	0.823659	0.999995	0	0	0.657802	0.127613	CYP27A1;CYP2R1;DHCR7
Liver X Receptor Pathway WP2874	3/10	0.823659	0.999995	0	0	0.657802	0.127613	ABCG8;SREBF1;FASN
Lipid Particles Composition WP3601	3/10	0.823659	0.999995	0	0	0.657802	0.127613	LPL;APOB;LDLR
Steroid Biosynthesis WP496	3/10	0.823659	0.999995	0	0	0.657802	0.127613	HSD17B3;F13B;HSD17B7
Acquired Partial Lipodystrophy Barraquer Simons Syndrome WP5104	3/10	0.823659	0.999995	0	0	0.657802	0.127613	C3;ICMT;LMNB1
Apoptosis Modulation By HSP70 WP384	6/19	0.824804	0.999995	0	0	0.708321	0.136429	CASP7;APAF1;CASP3;CASP2;FADD;NFKB1
Regulation Of Apoptosis By Parathyroid Hormone Related Protein WP3872	7/22	0.828578	0.999995	0	0	0.716163	0.134671	GSK3B;BCL2L13;BCL2;BAX;BCL2L1;BOK;MCL1
Pathophysiological Roles Of DUX4 In FSHD1 WP5342	7/22	0.828578	0.999995	0	0	0.716163	0.134671	CDKN1A;TRIM63;EP300;FBXO32;PPARGC1A;ESR2;VEGFA
One Carbon Metabolism And Related Pathways WP3940	18/53	0.830866	0.999995	0	0	0.789038	0.146198	AHCYL1;PCYT1A;GPX1;CHKB;GPX4;CHKA;GSS;DNMT3A;PLD1;TYMS;SOD2;MAT2A;ETNK1;SARDH;PEMT;CDO1;GCLM;BCAT2
Pentose Phosphate Metabolism WP134	2/7	0.834046	0.999995	0	0	0.613972	0.111415	TKT;PGD
Nanomaterial Induced Inflammasome Activation WP3890	2/7	0.834046	0.999995	0	0	0.613972	0.111415	NFKB1;CTSB
Activation Of NLRP3 Inflammasome By SARS CoV 2 WP4876	2/7	0.834046	0.999995	0	0	0.613972	0.111415	NLRP3;NFKB1
COVID 19 Thrombosis And Anticoagulation WP4927	2/7	0.834046	0.999995	0	0	0.613972	0.111415	FGG;F13B
Arachidonate Epoxygenase Epoxide Hydrolase WP678	2/7	0.834046	0.999995	0	0	0.613972	0.111415	COX8A;COX5A
IL 18 Signaling Pathway WP4754	19/56	0.83705	0.999995	0	0	0.787822	0.140132	GSK3B;CEBPB;PRKCB;PTEN;PRKCA;PIK3R1;CFLAR;ACACB;NFKB1;NFKBIA;LCK;SP1;CASP3;IRF1;MAPK1;BAX;CTNNB1;MAP2K7;MAP3K7
AMP Activated Protein Kinase Signaling WP1403	23/67	0.837267	0.999995	0	0	0.801901	0.142427	SREBF1;CDKN1A;CRTC2;PRKAB2;PFKFB3;CAB39;PIK3R3;SLC2A4;PIK3R1;CPT1C;ADIPOR1;ADRA1A;ACACB;PRKAG3;RPTOR;CCNB1;EEF2K;AKT2;FASN;EIF4EBP1;PIK3C3;PLCB1;PRKACB
PPAR Signaling Pathway WP3942	23/67	0.837267	0.999995	0	0	0.801901	0.142427	SLC27A1;ACSL1;PDPK1;LPL;DBI;ACSL4;ACSL3;SORBS1;CPT1C;CYP27A1;FADS2;CPT2;SCP2;ACADL;ACOX1;ME1;SLC27A6;ACADM;CD36;ANGPTL4;PPARA;PCK1;PLTP
Dravet Syndrome WP5200	9/28	0.837464	0.999995	0	0	0.726877	0.128931	PRR5;MAPKAP1;STXBP1;SCN8A;CAMK2A;RICTOR;PRKCA;CHD2;NFKB1
Regulatory Circuits Of The STAT3 Signaling Pathway WP4538	27/78	0.839007	0.999995	0	0	0.812097	0.142553	CNTFR;MAPKAP1;IL27RA;GHR;RPTOR;SOCS3;MAPK8;MAPK7;MAPK1;RICTOR;JAK2;MAPK6;JAK1;IFNAR2;IL15RA;CREBBP;IFNGR1;PRKCB;STAT3;LIFR;OSMR;MAPK14;IL3RA;AKT1S1;IL6ST;IL9R;IFNAR1
GABA Receptor Signaling WP4159	10/31	0.842166	0.999995	0	0	0.730695	0.125518	GABRA2;GABBR2;GABRB1;GABBR1;AP2S1;AP2A1;GABRD;GPHN;AP2M1;ALDH9A1
Prostaglandin And Leukotriene Metabolism In Senescence WP5321	11/34	0.846892	0.999995	0	0	0.733843	0.121952	GGT5;CDKN1A;PTGIS;GNAQ;TBXAS1;ALOX5AP;GNAS;DPEP2;PLA2G4A;PLCB1;SIRT1
Melatonin Metabolism And Effects WP3298	12/37	0.851583	0.999995	0	0	0.736483	0.118322	GSK3B;CAMK2A;CRY2;CRY1;CYP1B1;ADRB1;ECE1;PRKCA;SIRT1;CLOCK;FOXO1;NFKB1
Ovarian Infertility WP34	12/37	0.851583	0.999995	0	0	0.736483	0.118322	NR5A1;EGR1;CEBPB;CDKN1B;SMAD3;NCOR1;CDK4;FMR1;NRIP1;DMC1;PRLR;ESR2
Pyrimidine Metabolism And Related Diseases WP4225	6/20	0.863852	0.999995	0	0	0.657672	0.0962531	NT5C;RRM1;RRM2B;GLS2;CAD;TYMS
Leptin Insulin Signaling Overlap WP3935	5/17	0.864268	0.999995	0	0	0.639428	0.093275	SOCS3;PDPK1;STAT3;PIK3R3;JAK2
NRXN1 Deletion Syndrome WP5398	5/17	0.864268	0.999995	0	0	0.639428	0.093275	GRIA1;NLGN3;GRIN2A;NRXN1;GRIA4
eIF5A Regulation In Response To Inhibition Of The Nuclear Export System WP3302	1/4	0.865563	0.999995	0	0	0.511663	0.0738712	IGF2BP1
Soluble ACE2 Mediated Cell Entry Of SARS CoV 2 WP5076	1/4	0.865563	0.999995	0	0	0.511663	0.0738712	ADAM17
Arachidonic Acid AA ARA Oxylipin Metabolism WP5155	1/4	0.865563	0.999995	0	0	0.511663	0.0738712	TBXAS1
Carnosine Metabolism Of Glial Cells WP5313	1/4	0.865563	0.999995	0	0	0.511663	0.0738712	SLC6A6
Modulation Of PI3K Akt mTOR Signaling By Bioactive Sphingolipids WP5192	4/14	0.866956	0.999995	0	0	0.613874	0.0876408	PLD1;HIF1A;NFKB1;IGF1R
Abnormal Calcium Handling And Its Effects On Muscle Contraction In DMD WP5343	4/14	0.866956	0.999995	0	0	0.613874	0.0876408	SSPN;CAPN3;DMD;SNTB1
Sulfatase And Aromatase Pathway WP5368	4/14	0.866956	0.999995	0	0	0.613874	0.0876408	SLCO2B1;HSD17B3;ESR1;ESR2
6Q16 Copy Number Variation WP5400	4/14	0.866956	0.999995	0	0	0.613874	0.0876408	MC4R;POMC;BDNF;ARNT
Regulation Of Actin Cytoskeleton WP51	53/150	0.868593	0.999995	0	0	0.837717	0.118018	CYFIP2;CHRM3;BRK1;FGF1;FGF2;ARHGAP35;PIK3C2B;FGF7;FGF9;CFL2;PIP4K2A;PPP1R12A;ACTN1;RRAS2;ENAH;PIK3C3;EZR;RAF1;ARHGEF7;SOS1;VCL;ROCK1;ROCK2;PXN;PIK3R4;PIK3R3;PIK3R1;SLC9A1;CDC42;NRAS;GNA12;MAPK1;WASF1;MAPK6;MYH10;WASF2;PAK4;LIMK1;FN1;BRAF;SSH2;SSH3;SSH1;MOS;DIAPH1;ABI2;APC;FGF18;FGFR4;FGF12;FGFR2;BCAR1;FGFR1
Pregnane X Receptor Pathway WP2876	10/32	0.871795	0.999995	0	0	0.697424	0.0956874	NCOA1;NCOA2;HSP90AA1;SRPX2;ABCC2;DNAJC7;NCOA3;NRIP1;PPARGC1A;FOXO1
Nanoparticle Triggered Regulated Necrosis WP2513	3/11	0.873594	0.999995	0	0	0.575529	0.0777765	MAPK8;PLA2G4A;FADD
Gene Regulatory Network Modelling Somitogenesis WP2854	3/11	0.873594	0.999995	0	0	0.575529	0.0777765	MESP2;EPHA4;HES1
Alternative Pathway Of Fetal Androgen Synthesis WP4524	3/11	0.873594	0.999995	0	0	0.575529	0.0777765	POR;STAR;HSD17B3
Induction Of Autophagy And Toll Like Receptor Signaling Pathways By Graphene Oxide WP5336	3/11	0.873594	0.999995	0	0	0.575529	0.0777765	MAP1LC3A;TLR9;NFKB1
NPHP1 Deletion Syndrome WP5399	3/11	0.873594	0.999995	0	0	0.575529	0.0777765	INVS;MAPK1;BCAR1
IDO Metabolic Pathway WP5414	3/11	0.873594	0.999995	0	0	0.575529	0.0777765	AADAT;GOT2;IDO2
Nucleotide GPCRs WP80	3/11	0.873594	0.999995	0	0	0.575529	0.0777765	P2RY6;LPAR6;P2RY1
G13 Signaling Pathway WP524	12/38	0.87787	0.999995	0	0	0.708099	0.0922347	PPP1CB;CDC42;DIAPH1;ROCK1;ROCK2;CFL2;TNK2;LIMK1;PIP4K2A;WASL;IQGAP2;MAP3K4
Phase I Biotransformations Non P450 WP136	2/8	0.887749	0.999995	0	0	0.511601	0.0609144	ESD;PON1
NAD Biosynthesis II From Tryptophan WP2485	2/8	0.887749	0.999995	0	0	0.511601	0.0609144	NMNAT1;HAAO
Spinal Cord Injury WP2431	41/119	0.887823	0.999995	0	0	0.805943	0.0958933	CDKN1B;ROCK2;XYLT1;PLA2G6;FOXO3;RTN4;EFNB2;CDC42;GJA1;CCND1;PTPRZ1;CASP3;PLXNA2;SLIT1;E2F1;MAPK1;MBP;SLIT3;SLIT2;E2F5;EPHA4;NGFR;EGR1;NOS2;IL1R1;GADD45A;BDNF;PRKCA;MIF;FOS;RHOC;IL2;RGMA;RHOB;FKBP1A;PTPRA;CDK4;CCNG1;NOX4;CD47;VIM
Chemokine Signaling Pathway WP3929	58/165	0.888024	0.999995	0	0	0.830908	0.0986761	GSK3B;ARRB2;WASL;CXCL13;CRKL;PREX1;AKT2;AKT3;IKBKG;JAK2;PRKACB;VAV3;PRKCB;VAV2;TIAM2;ADCY9;PLCB4;PARD3;ELMO1;RAF1;SOS1;PLCB1;ROCK1;SHC1;ROCK2;PXN;PIK3R3;ADCY2;PRKX;PIK3R1;FOXO3;ADCY7;GNAI2;CDC42;GNG10;NRAS;GRK2;RAP1A;GRK5;GNG5;GRK4;MAPK1;GNG8;CCR10;CCL25;STAT1;STAT3;BRAF;GNG11;NFKB1;NFKBIA;CXCL12;GNB2;GNB1;GNB4;GNB5;BCAR1;NFKBIB
FOXA2 Pathway WP5066	6/21	0.895373	0.999995	0	0	0.613776	0.0678311	SREBF1;ABCC2;FASN;APOB;FOXO1;FOXA2
Autophagy WP4923	9/30	0.895451	0.999995	0	0	0.657542	0.0726106	RPTOR;PRKAB2;ATG101;ATG16L1;RB1CC1;AKT1S1;PIK3R4;PIK3C3;PRKAG3
11P11 2 Copy Number Variation Syndrome WP5348	18/56	0.896804	0.999995	0	0	0.726565	0.0791361	ITGB1;PEX16;ITGA4;NRXN1;LEF1;SYT13;GLI3;ALKBH3;VANGL1;EXT1;EXT2;SHH;REST;B4GAT1;PEX3;CRY2;CHST1;CLOCK
4 Hydroxytamoxifen Dexamethasone And Retinoic Acids Regulation Of P27 Expression WP3879	5/18	0.897723	0.999995	0	0	0.590192	0.0636783	EIF4EBP1;MAPK1;RAF1;EIF4E;MAP3K5
Fatty Acid Transporters WP5061	5/18	0.897723	0.999995	0	0	0.590192	0.0636783	ACSL1;ACSL4;DBI;ACSL3;CD36
Kisspeptin Kisspeptin Receptor System In The Ovary WP4871	12/39	0.900268	0.999995	0	0	0.681816	0.0716338	NRAS;PLCB4;STAR;PRKCB;AKT2;MAPK1;PRKCA;PRKCQ;ARRB2;PLCB1;RAF1;NFKB1
Inflammatory Bowel Disease Signaling WP5198	13/42	0.902308	0.999995	0	0	0.687667	0.0706918	IL21;JUN;STAT1;IFNGR1;STAT3;RORA;NFKB1;IL2;MAF;IL23A;STAT6;IL12A;TLR5
Cholesterol Biosynthesis Pathway WP197	4/15	0.902331	0.999995	0	0	0.558022	0.0573499	IDI1;SC5D;DHCR7;FDFT1
Biosynthesis And Regeneration Of Tetrahydrobiopterin And Catabolism Of Phenylalanine WP4156	4/15	0.902331	0.999995	0	0	0.558022	0.0573499	QDPR;SPR;PAH;PTS
GPCRs Class C Metabotropic Glutamate Pheromone WP501	4/15	0.902331	0.999995	0	0	0.558022	0.0573499	GABBR2;GABBR1;GRM8;GPRC5C
TAR Syndrome WP5362	20/62	0.902751	0.999995	0	0	0.730352	0.0747209	ITGB1;FARP2;HDAC2;ZFHX3;UBE2I;PEX19;PEX11B;STAT3;PYM1;FURIN;CLCN3;SIRT1;CCAR2;NFKB1;BCL2L13;AKAP10;SLK;LCK;DDIT4;RBCK1
Irinotecan Pathway WP229	3/12	0.910549	0.999995	0	0	0.511539	0.0479353	ABCC1;ABCC2;ABCG2
Valproic Acid Pathway WP3871	3/12	0.910549	0.999995	0	0	0.511539	0.0479353	HADHB;HDAC1;HSD17B10
PtdIns 4 5 P2 In Cytokinesis Pathway WP5199	3/12	0.910549	0.999995	0	0	0.511539	0.0479353	SEPTIN2;AFAP1;EZR
Hematopoietic Stem Cell Differentiation WP2849	17/54	0.911219	0.999995	0	0	0.704715	0.0655187	KCNH2;STAT5A;HES6;GYPA;THRB;CSF1;EPO;RIOK3;ITGB3;LEF1;RHOH;FOS;KLF1;TPO;PIM1;FOSB;IRF5
Gastric Cancer Network 2 WP2363	9/31	0.91725	0.999995	0	0	0.627602	0.0542092	TOP2A;AHCTF1;RFC4;UBE2C;ATAD2;S100A6;CTNNB1;LBR;MTDH
Constitutive Androstane Receptor Pathway WP2875	9/31	0.91725	0.999995	0	0	0.627602	0.0542092	NCOA1;NCOA2;HSP90AA1;ALAS1;ABCC2;DNAJC7;SP1;PPARGC1A;FOXO1
Prostaglandin And Leukotriene Metabolism In Senescence WP5122	9/31	0.91725	0.999995	0	0	0.627602	0.0542092	CDKN1A;PTGIS;GNAQ;TBXAS1;ALOX5AP;GNAS;PLA2G4A;PLCB1;SIRT1
miRNA Role In Immune Response In Sepsis WP4329	11/37	0.918195	0.999995	0	0	0.649008	0.05539	NFKBIA;MAPK8;IRF1;REL;IRF5;IKBKG;IRAK4;TAB1;MAPK14;MAP3K7;NFKB1
Hormonal Control Of Pubertal Growth Spurt WP4194	1/5	0.918602	0.999995	0	0	0.383716	0.0325784	GNRH1
Conversion Of Angiotensinogen To Angiotensin II WP4818	1/5	0.918602	0.999995	0	0	0.383716	0.0325784	CTSD
COVID 19 And Endothelial Cell Senescence WP5256	1/5	0.918602	0.999995	0	0	0.383716	0.0325784	ANO6
Macrophage Markers WP4146	2/9	0.924911	0.999995	0	0	0.438479	0.0342268	CD83;F3
Somitogenesis In The Context Of Spondylocostal Dysostosis WP4785	2/9	0.924911	0.999995	0	0	0.438479	0.0342268	MESP2;EPHA4
Amino Acid Transport Defects IEMs WP5029	2/9	0.924911	0.999995	0	0	0.438479	0.0342268	SLC7A7;SLC3A2
Methylation Pathways WP704	2/9	0.924911	0.999995	0	0	0.438479	0.0342268	MAT2A;MAT2B
Deregulation Of Rab And Rab Effector Genes In Bladder Cancer WP2291	4/16	0.929103	0.999995	0	0	0.511477	0.0376116	MLPH;RAB27A;GCC2;SYTL2
DNA IR Damage And Cellular Response Via ATR WP4016	26/81	0.93069	0.999995	0	0	0.724812	0.0520626	SMARCAL1;UBE2D3;CEP164;BRCA2;PPM1D;POLB;BRIP1;WRN;EXO1;RBBP8;E2F1;USP1;NBN;IKBKG;BARD1;TOP3A;FANCA;RPA1;RAD50;MSH2;SP1;RFWD3;TDP1;MDM2;MCPH1;RAD9A
Mitochondrial Immune Response To SARS CoV 2 WP5038	9/32	0.935037	0.999995	0	0	0.600265	0.0403194	NDUFB9;STING1;CTSL;ACAD9;CGAS;NDUFAF1;ECSIT;PHB2;NFKB1
Monoamine Transport WP727	9/32	0.935037	0.999995	0	0	0.600265	0.0403194	RBL2;PPP2CB;IL1R1;ITGB3;AMPH;FBXO32;MAPK14;SLC6A4;SCAMP2
SARS CoV 2 Mitochondrial Chronic Oxidative Stress And Endothelial Dysfunction WP5183	7/26	0.937555	0.999995	0	0	0.565205	0.0364441	STING1;RPS6KA1;ACAD9;NLRP3;NDUFAF1;ECSIT;NFKB1
Cell Interactions Of The Pancreatic Cancer Microenvironment WP5284	7/26	0.937555	0.999995	0	0	0.565205	0.0364441	NRP1;CXCL12;CSF1;BAG3;CD80;KDR;VEGFA
Nanoparticle Triggered Autophagic Cell Death WP2509	6/23	0.940047	0.999995	0	0	0.541478	0.0334772	SH3GLB1;MAP1LC3A;ATG16L1;ATG10;BCL2;ULK2
Immune Infiltration In Pancreatic Cancer WP5285	11/39	0.94812	0.999995	0	0	0.602551	0.0321003	TGFB2;CXCL12;IL23A;REG4;VEGFB;IL12B;VEGFC;IL12A;LGALS9;IL2;VEGFA
IL 26 Signaling Pathways WP5347	14/48	0.948336	0.999995	0	0	0.631477	0.0334976	JUN;STAT1;STAT3;MAPK14;NFKBIA;SOCS3;MAPK8;CASP3;MAPK1;BAX;JAK2;ATP6V0D2;EPHA3;JAK1
Cells And Molecules Involved In Local Acute Inflammatory Response WP4493	4/17	0.949053	0.999995	0	0	0.472094	0.0246862	ITGB1;C3;C6;ITGA4
Type III Interferon Signaling WP2113	2/10	0.950224	0.999995	0	0	0.383638	0.0195877	STAT1;JAK1
Matrix Metalloproteinases WP129	8/30	0.950688	0.999995	0	0	0.557797	0.0282074	MMP14;MMP27;MMP16;MMP2;BSG;TIMP2;TIMP3;MMP19
Oligodendrocyte Specification And Differentiation Leading To Myelin Components For CNS WP4304	8/30	0.950688	0.999995	0	0	0.557797	0.0282074	SHH;BMP2;MOG;MBP;SOX6;FGF2;GLI2;SOX5
Novel Intracellular Components Of RIG I Like Receptor Pathway WP3865	18/60	0.950715	0.999995	0	0	0.65715	0.033213	DDX3X;TRAF2;MAPK14;TANK;NFKB1;NFKBIA;CYLD;MAPK8;CXCL12;SNW1;STING1;PIN1;TBKBP1;IKBKG;FADD;AZI2;MAP3K7;NFKBIB
Benzene Metabolism WP3891	1/6	0.950717	0.999995	0	0	0.306947	0.0155128	DHDH
SCFA And Skeletal Muscle Substrate Metabolism WP4030	1/6	0.950717	0.999995	0	0	0.306947	0.0155128	SLC2A4
Gamma Glutamyl Cycle For The Biosynthesis And Degradation Of Glutathione Including Diseases WP4518	1/6	0.950717	0.999995	0	0	0.306947	0.0155128	GSS
MED And Pseudoachondroplasia Genes WP4789	1/6	0.950717	0.999995	0	0	0.306947	0.0155128	MATN3
Cellular Proteostasis WP4918	1/6	0.950717	0.999995	0	0	0.306947	0.0155128	PFDN5
Non Genomic Actions Of 1 25 Dihydroxyvitamin D3 WP4341	23/75	0.955072	0.999995	0	0	0.678081	0.0311703	IFNAR2;CAMK2D;JUN;PRKCB;IFNGR1;STAT1;CAMK2A;PRKCA;MAPK14;ETS1;NFKB1;NRAS;MAPK8;PLCB4;MAPK7;SP1;SP3;MAPK1;PRKCQ;PLCB1;CAMK2G;PLCD1;JAK1
IL1 And Megakaryocytes In Obesity WP2865	6/24	0.955228	0.999995	0	0	0.511354	0.0234228	SELENBP1;TLR1;IL1R1;TIMP2;NLRP3;NFKB1
LDL Influence On CD14 And TLR4 WP5272	6/24	0.955228	0.999995	0	0	0.511354	0.0234228	CREB3L1;CREB3L2;REL;MAPK14;NFKB1;CREB5
Osteoblast Signaling WP322	3/14	0.956609	0.999995	0	0	0.418463	0.0185631	COL1A1;ITGB3;PTH1R
Serotonin And Anxiety Related Events WP3944	3/14	0.956609	0.999995	0	0	0.418463	0.0185631	PRKCB;CRH;FOS
T Cell Modulation In Pancreatic Cancer WP5078	13/46	0.958453	0.999995	0	0	0.604114	0.0256355	TGFB2;ENTPD1;CD80;VEGFB;VEGFC;PDCD1LG2;VEGFA;CXCL12;TNFSF4;CD28;LGALS9;ICOS;B2M
Genes Associated With The Development Of Rheumatoid Arthritis WP5033	4/18	0.963719	0.999995	0	0	0.438337	0.0161992	BLK;IRF5;TRAF1;IL6ST
Measles Virus Infection WP4630	44/136	0.964263	0.999995	0	0	0.732724	0.0266645	CDKN1B;PIK3R3;TNFAIP3;CBLB;ADAR;PIK3R1;CCND3;MAPK8;CCND1;CASP3;RACK1;IL12B;IL12A;FADD;IKBKG;MAP3K7;JAK1;IFNAR2;STAT5A;HSPA8;JUN;APAF1;STAT1;BAD;EIF2AK1;STAT3;MX1;HSPA2;IRAK4;FOS;IL2;NFKB1;NFKBIA;CDK6;CCNE1;CDK4;CD28;BCL2;TLR9;EIF3H;BAX;IFNAR1;BCL2L1;NFKBIB
Interactions Between Immune Cells And microRNAs In Tumor Microenvironment WP4559	7/28	0.964271	0.999995	0	0	0.511292	0.0186022	TGFB2;CD80;STAT3;STAT6;IRAK4;NFKB1;TGFBR2
Synaptic Signaling Pathways Associated With Autism Spectrum Disorder WP4539	14/50	0.966731	0.999995	0	0	0.596296	0.0201755	GSK3B;PRKAB2;BDNF;PTEN;PIK3R3;PIK3R1;PRKAG3;RPTOR;GRIN2A;NRAS;AKT2;AKT3;EIF4EBP1;MAPK1
Relationship Between Inflammation COX 2 And EGFR WP4483	6/25	0.966837	0.999995	0	0	0.4844	0.0163368	NRAS;AKT2;AKT3;MAPK1;BRAF;ESR1
GABA Metabolism Aka GHB WP4157	2/11	0.967252	0.999995	0	0	0.340983	0.0113534	GLS2;GLS
Folate Metabolism WP176	20/68	0.967621	0.999995	0	0	0.638741	0.0210242	ABCA1;SCARB1;MTRR;GPX1;AHCY;CSF1;GPX4;FGG;SOD2;NFKB1;IL2;MTHFD1;FLAD1;CBS;RFK;CAT;APOB;GART;LDLR;FOLR1
Nucleotide Binding Oligomerization Domain NOD Pathway WP1433	11/41	0.967975	0.999995	0	0	0.562287	0.0183018	NFKBIA;CASP7;HSP90AA1;COPS6;RIPK2;ERBIN;NLRP3;NOD1;PRDM1;IKBKG;AAMP
17Q12 Copy Number Variation Syndrome WP5287	31/100	0.9683	0.999995	0	0	0.688492	0.0221785	GGNBP2;DHRS11;FBXO47;PIGW;MRM1;CISD3;CCT6B;RDM1;NEUROD2;LASP1;ARL5C;ZNHIT3;ASIC2;SOCS7;GPR179;TMEM132E;TAF15;RASL10B;RPL23;PCGF2;LIG3;MRPL45;PEX12;SRCIN1;PLXDC1;ARHGAP23;RAD51D;TADA2A;TEC;STAC2;CDK12
Photodynamic Therapy Induced NF kB Survival Signaling WP3617	9/35	0.969946	0.999995	0	0	0.530872	0.0161993	CCND1;MMP2;REL;CFLAR;IL2;NFKB1;BIRC2;VEGFA;BIRC3
Glial Cell Differentiation WP2276	1/7	0.970162	0.999995	0	0	0.255768	0.00774784	MBP
Hypothetical Craniofacial Development Pathway WP3655	1/7	0.970162	0.999995	0	0	0.255768	0.00774784	ARHGAP29
Mevalonate Pathway WP3963	1/7	0.970162	0.999995	0	0	0.255768	0.00774784	ACAT2
SARS CoV 2 And ACE2 Receptor Molecular Mechanisms WP4883	1/7	0.970162	0.999995	0	0	0.255768	0.00774784	MAS1
Kinin Kallikrein Pathway WP5089	1/7	0.970162	0.999995	0	0	0.255768	0.00774784	SERPING1
Ebola Virus Infection In Host WP4217	41/129	0.971048	0.999995	0	0	0.713765	0.0209703	ITGB1;TSG101;ITGB3;CLTC;VPS4A;PIK3R3;CLTA;PIK3R1;IGF1R;CDC42;SOCS3;CTSL;C1QBP;EP300;MAPK1;EPS15;VPS39;CTSB;VPS18;CREBBP;ITGA4;CAV2;STAT1;VPS33A;ACTN1;ACTN4;RHOC;MERTK;NFKB1;RHOB;VAV2;ADAM17;NPC1;NPC2;NEDD4;REL;ITGA5;TOP1;GAS6;RAB5A;FOLR1
Proximal Tubule Transport WP4917	16/57	0.973174	0.999995	0	0	0.598278	0.0162685	ATP6V1A;ATP6V0B;ATP6V1G1;ABCC2;SLC20A2;SLC2A1;SLC2A2;SLC3A2;ATP1A1;SLC4A4;SLC7A7;ATP6V1E1;ATP6V0D2;ATP6V0C;ATP6V1C1;ABCG2
SARS CoV 2 Innate Immunity Evasion And Cell Specific Immune Response WP5039	19/66	0.973315	0.999995	0	0	0.619687	0.0167609	IFNAR2;HDAC2;SMAD3;STAT1;MX1;TRAF2;CXCL13;TANK;NFKB1;LARP1;CXCL12;AP1G1;BSG;TRAF5;EP300;NUP98;FADD;JAK1;IFNAR1
Oxysterols Derived From Cholesterol WP4545	14/51	0.973528	0.999995	0	0	0.580132	0.0155643	INSIG1;ACOT11;ACOT12;CYP7B1;ESR1;ESR2;CYP27A1;AMACR;SCP2;ACOT2;ACOT1;DHCR7;ACOT6;ACOT4
Small Ligand GPCRs WP247	4/19	0.974373	0.999995	0	0	0.409081	0.0106203	CNR2;CNR1;LPAR1;S1PR2
Farnesoid X Receptor Pathway WP2879	4/19	0.974373	0.999995	0	0	0.409081	0.0106203	SLCO2B1;NR1H4;PPARGC1A;FKBP5
Prostaglandin Synthesis And Regulation WP98	12/45	0.974394	0.999995	0	0	0.557573	0.0144634	EDNRA;EDNRB;PTGIS;ANXA3;SCGB1A1;TBXAS1;ANXA6;S100A6;PLA2G4A;PRL;PPARGC1A;S100A10
Fluoropyrimidine Activity WP1601	8/33	0.978458	0.999995	0	0	0.49074	0.0106869	SMUG1;RRM1;TDG;PPAT;FPGS;UPP2;TYMS;ABCG2
Nuclear Receptors In Lipid Metabolism And Toxicity WP299	8/33	0.978458	0.999995	0	0	0.49074	0.0106869	ABCA1;RARG;ABCD3;ABCC2;NR1H4;RARA;RARB;PPARA
Monoamine GPCRs WP58	8/33	0.978458	0.999995	0	0	0.49074	0.0106869	CHRM3;HRH1;ADRB1;ADRA1D;DRD1;ADRA1A;ADRA2A;DRD5
Eicosanoid Synthesis WP167	5/23	0.978514	0.999995	0	0	0.426074	0.00925459	PTGIS;ALOX5AP;TBXAS1;PLA2G4A;PLA2G6
Classical Pathway Of Steroidogenesis With Glucocorticoid And Mineralocorticoid Metabolism WP4523	3/16	0.979657	0.999995	0	0	0.354026	0.00727604	POR;STAR;HSD17B3
Complement System In Neuronal Development And Plasticity WP5090	32/106	0.981409	0.999995	0	0	0.662491	0.012432	CRB2;COLEC12;CRB1;PATJ;PROS1;ITGB3;HTRA2;ATP10A;C3;CASP7;PARD6B;C6;CASP3;SUSD4;MBP;MARK3;DEDD;MARK1;CAP1;PRKCI;TGFB2;APAF1;ATP11A;MERTK;PLSCR1;PLSCR3;PARD3;PLSCR4;SERPING1;BAX;GAS6;LLGL2
Effects Of Nitric Oxide WP1995	1/8	0.981935	0.999995	0	0	0.219212	0.00399629	NOS2
Pentose Phosphate Pathway In Senescent Cells WP5043	1/8	0.981935	0.999995	0	0	0.219212	0.00399629	DERA
NIPBL Role In DNA Damage Cornelia De Lange Syndrome WP5119	1/8	0.981935	0.999995	0	0	0.219212	0.00399629	RNF8
Non Classical Role Of Vitamin D WP5133	1/8	0.981935	0.999995	0	0	0.219212	0.00399629	CYP2R1
15Q13 3 Copy Number Variation Syndrome WP4942	4/20	0.982032	0.999995	0	0	0.383481	0.00695312	KAT2B;MTMR10;CREBBP;CHRNA7
Lipid Metabolism In Senescent Cells WP5149	4/20	0.982032	0.999995	0	0	0.383481	0.00695312	CDKN1A;PLA2G10;PLA2G4A;PLA2G6
Selenium Micronutrient Network WP15	25/86	0.982915	0.999995	0	0	0.627991	0.0108219	SCARB1;SELENOF;SELENOK;SELENOI;SELENOH;FLAD1;CBS;RFK;PRDX1;APOB;SEPHS2;LDLR;ABCA1;GPX1;GPX4;TXNRD3;TXNRD2;TXNRD1;FGG;SOD2;NFKB1;SELENOS;CAT;ALOX5AP;SELENOW
Eicosanoid Metabolism Via Cyclooxygenases COX WP4719	7/31	0.985358	0.999995	0	0	0.447269	0.0065974	PTGIS;PTGDR2;ACOX1;TBXAS1;PLA2G4A;PLA2G6;PTGR2
Type I Interferon Induction And Signaling During SARS CoV 2 Infection WP4868	7/31	0.985358	0.999995	0	0	0.447269	0.0065974	IFNAR2;STAT1;TLR9;IRAK4;TLR6;JAK1;IFNAR1
Toll Like Receptor Signaling Pathway WP75	30/102	0.986633	0.999995	0	0	0.638281	0.00858968	CD80;PIK3R3;PIK3R1;MAPK8;AKT2;AKT3;IL12B;MAPK1;IL12A;FADD;IKBKG;MAP2K7;MAP3K7;IFNAR2;JUN;STAT1;IRAK4;FOS;MAPK14;NFKB1;TIRAP;NFKBIA;TLR1;TLR9;IRF5;TAB1;TLR6;TLR5;IFNAR1;NFKBIB
Eicosanoid Metabolism Via Lipooxygenases LOX WP4721	6/28	0.987095	0.999995	0	0	0.418242	0.00543254	GGT5;LTB4R2;ACOX1;FPR2;PPARA;PTGR2
Nicotine Effect On Dopaminergic Neurons WP1602	4/21	0.987486	0.999995	0	0	0.360894	0.00454455	CHRNA3;GNB1;ADCY2;PRKACA
Vitamin D Receptor Pathway WP2877	59/186	0.9883	0.999995	0	0	0.711031	0.00836782	ORM1;CDKN1A;LPGAT1;CDKN1B;TNFAIP3;PRDM1;SLC2A4;SLC8A1;ADAMTS5;CCND1;ADGRE5;SALL4;DNER;TIMP2;TIMP3;IL12A;LGALS9;JUNB;ABCD1;EPHB4;IGFBP3;TPM1;HNF1A;SFRP1;CCNE1;S100A6;PRKCQ;IRF5;CEBPA;SATB1;CLEC16A;LRP5;ASAP2;EFNA5;HIF1A;FOXO1;CRACR2A;CLMN;CBS;NRIP1;CDKN2D;KL;SLC37A2;TGFB2;CDKN2B;CDKN2C;GADD45A;STAM;ATP2B1;KLF4;BMP6;TNFSF4;CYP2S1;ID1;PNOC;ID4;CLPTM1L;MXD1;CD200
Eicosanoid Metabolism Via Cytochrome P450 Monooxygenases Pathway WP4720	1/9	0.989063	0.999995	0	0	0.191794	0.00210925	PPARA
Benzo A Pyrene Metabolism WP696	1/9	0.989063	0.999995	0	0	0.191794	0.00210925	CYP1B1
Fibrin Complement Receptor 3 Signaling Pathway WP4136	10/42	0.989359	0.999995	0	0	0.479082	0.00512506	NOS2;IRAK2;FGG;REL;IL12B;CBLB;IKBKG;IRAK4;NFKB1;TIRAP
Selective Expression Of Chemokine Receptors During T Cell Polarization WP4494	6/29	0.990699	0.999995	0	0	0.400024	0.00373807	TGFB2;IFNGR1;CD28;IL12B;IL12A;IL2
Disorders Of Bile Acid Synthesis And Biliary Transport WP5176	6/29	0.990699	0.999995	0	0	0.400024	0.00373807	CYP27A1;ABCD3;ABCC2;AMACR;SCP2;CYP7B1
Ulcerative Colitis Signaling WP5174	3/18	0.990715	0.999995	0	0	0.306771	0.00286173	MAF;STAT6;NFKB1
Blood Clotting Cascade WP272	4/22	0.991339	0.999995	0	0	0.340816	0.00296478	PLAU;FGG;F13B;F3
Purinergic Signaling WP4900	7/33	0.992171	0.999995	0	0	0.412795	0.00324438	P2RY6;P2RX4;GNAT3;LPAR6;P2RY1;GNAS;GNAI2
Prostaglandin Signaling WP5088	7/33	0.992171	0.999995	0	0	0.412795	0.00324438	CSF1;CD28;NLRP3;IL12A;AHR;NFKB1;VEGFA
Leptin And Adiponectin WP3934	1/10	0.993378	0.999995	0	0	0.17047	0.00113258	ADIPOR1
Overview Of Interferons Mediated Signaling Pathway WP4558	8/37	0.993464	0.999995	0	0	0.422911	0.0027731	IFNAR2;STAT1;IFNGR1;PRKCA;PIK3R1;JAK2;JAK1;IFNAR1
LTF Danger Signal Response Pathway WP4478	3/19	0.993779	0.999995	0	0	0.287574	0.00179461	MAPK1;IRAK4;NFKB1
Sleep Regulation WP3591	8/38	0.995215	0.999995	0	0	0.408781	0.00196075	CACNA1I;GRIN2A;AHCY;STAR;CRH;DRD1;FOS;NPAS2
Striated Muscle Contraction Pathway WP383	8/38	0.995215	0.999995	0	0	0.408781	0.00196075	MYBPC3;TPM4;TNNT2;TPM1;TNNI1;DMD;ACTN4;VIM
Extrafollicular And Follicular B Cell Activation By SARS CoV 2 WP5218	19/74	0.995529	0.999995	0	0	0.529199	0.00237144	IL21;IFNAR2;STAT5A;HSPA8;XBP1;CD80;PRDM1;CXCL13;ETS1;BACH2;FOXO1;IL2;BCR;C3;MAF;CXCL12;IL12A;ICOS;TMSB10
Estrogen Metabolism WP5276	4/24	0.995918	0.999995	0	0	0.306684	0.00125444	HSD17B3;CYP1B1;HSD17B7;HSD17B10
Sulfation Biotransformation Reaction WP692	2/16	0.996274	0.999995	0	0	0.219113	0.000817869	PAPSS2;PAPSS1
Vitamin B12 Metabolism WP1533	11/50	0.997231	0.999995	0	0	0.432207	0.00119837	ABCA1;SCARB1;MTRR;TCN2;CBS;MMAB;MMUT;APOB;SOD2;LDLR;NFKB1
Resolvin E1 And Resolvin D1 Signaling Pathways Promoting Inflammation Resolution WP5191	1/12	0.997572	0.999995	0	0	0.139452	0.000338979	FPR2
Octadecanoid Formation From Linoleic Acid WP5324	1/12	0.997572	0.999995	0	0	0.139452	0.000338979	GPX4
Enterohepatic Circulation Of Bile Acids WP5396	1/12	0.997572	0.999995	0	0	0.139452	0.000338979	ABCC2
Drug Induction Of Bile Acid Pathway WP2289	2/17	0.997615	0.999995	0	0	0.204488	0.000488202	ABCC2;NR1H4
ACE Inhibitor Pathway WP554	2/17	0.997615	0.999995	0	0	0.204488	0.000488202	MAS1;ATP6AP2
Type II Interferon Signaling WP619	7/37	0.997898	0.999995	0	0	0.357638	0.000752472	SOCS3;NOS2;IFNGR1;STAT1;IRF1;JAK2;JAK1
Cytokines And Inflammatory Response WP530	4/26	0.998112	0.999995	0	0	0.278757	0.000526728	CSF1;IL15;IL12B;IL2
Glucuronidation WP698	4/26	0.998112	0.999995	0	0	0.278757	0.000526728	UGP2;PGM5;PGM1;HK1
Male Steroid Hormones In Cardiomyocyte Energy Metabolism WP5320	1/13	0.99853	0.999995	0	0	0.127821	0.000188095	HSD17B3
TYROBP Causal Network In Microglia WP3945	13/61	0.999204	0.999995	0	0	0.414812	0.000330254	STAT5A;GPX1;CAPG;LHFPL2;TGFBR1;ZFP36L2;C3;SLC7A7;MAF;NPC2;ELF4;RPS6KA1;CREB3L2
RAS And Bradykinin Pathways In COVID 19 WP4969	4/29	0.999423	0.999995	0	0	0.245245	0.000141602	ROCK1;MAPK1;SERPING1;NFKB1
COVID 19 Adverse Outcome Pathway WP4891	1/15	0.99946	0.999995	0	0	0.109543	5.91905e-05	IL2
Biogenic Amine Synthesis WP550	1/15	0.99946	0.999995	0	0	0.109543	5.91905e-05	PAH
Pathogenesis Of SARS CoV 2 Mediated By Nsp9 Nsp10 Complex WP4884	2/21	0.999609	0.999995	0	0	0.161385	6.31482e-05	ZAP70;LCK
SARS Coronavirus And Innate Immunity WP4912	4/30	0.999613	0.999995	0	0	0.235793	9.11934e-05	IFNAR2;STAT1;JAK1;IFNAR1
Codeine And Morphine Metabolism WP1604	1/16	0.999672	0.999995	0	0	0.102231	3.35273e-05	ABCC2
Fatty Acid Omega Oxidation WP206	1/17	0.999801	0.999995	0	0	0.0958339	1.91137e-05	ALDH2
Platelet Mediated Interactions With Vascular And Circulating Cells WP4462	1/17	0.999801	0.999995	0	0	0.0958339	1.91137e-05	TGFB2
Microglia Pathogen Phagocytosis Pathway WP3937	6/40	0.999812	0.999995	0	0	0.270358	5.08136e-05	VAV3;PIK3R3;CYBA;PIK3C3;PIK3R1;VAV2
Complement Activation WP545	2/23	0.999842	0.999995	0	0	0.145991	2.30163e-05	C3;C6
Oxidation By Cytochrome P450 WP43	12/63	0.999849	0.999995	0	0	0.360245	5.42234e-05	CYP27A1;CYB5B;CYB5R1;CYP26B1;POR;CYB5R4;CYP2U1;CYP2S1;CYP2R1;CYP20A1;CYP1B1;CYP7B1
Interactions Of Natural Killer Cells In Pancreatic Cancer WP5092	3/28	0.999856	0.999995	0	0	0.183911	2.65708e-05	ADAM17;ADAM10;FOXO1
Estrogen Metabolism WP697	1/18	0.999878	0.999995	0	0	0.0901891	1.09755e-05	CYP1B1
Complement And Coagulation Cascades WP558	10/58	0.999927	0.999995	0	0	0.318965	2.33368e-05	C3;LMAN1;C6;PROC;PLAU;PROS1;CLTC;SERPING1;F13B;F3
Allograft Rejection WP2328	18/90	0.999972	0.999995	0	0	0.382385	1.05265e-05	IL21;PECR;STAT1;CD80;CXCL13;IL2;VEGFA;C3;TUBA1B;CASP7;C6;CXCL12;COL5A1;CASP3;CD28;IL12B;IL12A;VIM
GPCRs Other WP117	18/91	0.999979	0.999995	0	0	0.377115	8.10687e-06	CHRM3;ADGRV1;ALG6;GPR61;ADRA1D;GPR84;GPR176;EDNRA;PROKR2;LTB4R2;SMO;CXCR1;CNR1;GRM8;HRH4;LGR6;ADGRL2;ADGRL3
Cytosolic DNA Sensing Pathway WP4655	13/74	0.999983	0.999995	0	0	0.326058	5.60907e-06	CGAS;ADAR;NFKB1;NFKBIA;CYLD;POLR3B;STING1;POLR2F;IKBKG;POLR2H;FADD;POLR3K;NFKBIB
Tamoxifen Metabolism WP691	1/23	0.999988	0.999995	0	0	0.0696628	8.61164e-07	CYP1B1
Pancreatic Cancer Subtypes WP5390	6/48	0.999988	0.999995	0	0	0.218717	2.5818e-06	SPINK4;REG4;PLA2G10;SLC2A1;TNS4;CDH17
Complement System WP2806	18/95	0.999991	0.999995	0	0	0.357406	3.3734e-06	CD93;CSNK1A1;PROS1;ITGB3;FGG;ADM;PRKCA;LAMB1;ARRB2;LAMC1;GNAI2;C3;C6;RPS19;C1QBP;SERPING1;CALR;PRKACA
Network Map Of SARS CoV 2 Signaling Pathway WP5115	55/218	0.999991	0.999995	0	0	0.51462	4.55967e-06	IFITM3;IL21;STEAP3;CTSZ;AHR;CXCL13;FGF2;RPTOR;CTSL;C1QBP;CASP3;IL12A;IKBKG;JAK2;JUNB;CTSD;JAK1;CTSB;VPS18;DUSP1;IGFBP3;VPS33A;RPS6;FGG;TRAF2;FOS;TGFBR2;ZAP70;LCK;DDIT4;AKT1S1;PRKCQ;CARD11;CEBPB;HIF1A;CCNB2;TPO;CCNB1;MAPK8;LARP1;CXCR1;EIF4EBP1;NLRP3;EIF4E;EGR1;SMAD1;HSPA8;JUN;STAT1;MX1;FN1;NFATC3;SMAD5;ITCH;CXCL12
Peptide GPCRs WP24	11/72	0.999994	0.999995	0	0	0.275825	1.65534e-06	MC4R;EDNRA;MC2R;EDNRB;CXCR1;TACR3;TAC4;OPRM1;FPR2;SSTR4;CCR10
GPCRs Class A Rhodopsin Like WP455	38/259	0.999994	0.999995	0	0	0.260404	1.56125e-06	CHRM3;GPR25;PTGDR2;GPR68;GPR22;GPR20;ADRB1;ADRA1D;FPR2;ADRA1A;MC4R;EDNRA;MC2R;HRH1;P2RY6;EDNRB;HCAR1;CXCR1;CNR2;CNR1;GPR171;P2RY1;RHO;PRLHR;DRD1;CCR10;DRD5;GPR39;GPR37;GPR37L1;OPRM1;SSTR4;ADRA2A;MAS1;OPN1SW;LPAR6;ACKR4;GPR19
Metapathway Biotransformation Phase I And II WP702	34/184	0.999995	0.999995	0	0	0.345151	1.88054e-06	NAA40;NAA20;GSTCD;MGST3;GSTT2;MGST2;NAT10;HS6ST1;HS6ST2;CYP26B1;CHST12;CYP2R1;CYP1B1;CHST14;NAA50;NAA30;GPX4;GSTO1;GSS;KCNAB2;HS3ST6;CYP7B1;HS3ST1;CYP27A1;GSTZ1;AKR1B10;CYP2U1;GSTA3;CYP2S1;CYP20A1;CHST1;NAT8L;CHST2;GSTM5
Overview Of Proinflammatory And Profibrotic Mediators WP5095	14/129	0.999995	0.999995	0	0	0.185445	9.09956e-07	IL21;CCL25;CSF1;TSLP;EPO;IL15;CXCL13;IL2;NFKB1;VEGFA;CXCL12;IL23A;IL12B;IL12A

## Sheet: TSS proximal Wikipathways 2023
Term	Overlap	P-value	Adjusted P-value	Old P-value	Old Adjusted P-value	Odds Ratio	Combined Score	Genes
Ciliary Landscape WP4352	65/213	7.17998e-06	0.00475495	0	0	2.0012	23.7027	DYNC2I2;DYNC2I1;GDI1;ZMYND19;IFT172;MYL6B;IFT52;MAEA;BBS4;RAB8A;CNOT6L;NUP133;IFT80;ACSL3;ARMC8;LZTFL1;MSH2;RABEP2;IFT81;TIPRL;MCM4;MCM6;IFT46;EXOC2;EXOC1;PAFAH1B1;ARL8B;DYNC1I2;HDAC2;ECHS1;WDR26;RALB;CTBP2;INTU;HDAC1;ANKS3;DYNLT2B;VPS4A;CAMK2A;HTRA2;SPATA7;RAB21;EXOSC4;DNPEP;RMND5A;CBS;DCAF11;CTSA;NDUFA9;CREBBP;TFAP2C;RNGTT;RHBDD2;LRPPRC;AIMP1;MKLN1;COPS3;COPS6;WEE1;COPS5;APC;PSMC4;MKS1;RANBP10;…
Mitochondrial Complex I Assembly Model OXPHOS System WP4324	24/56	1.53968e-05	0.00475495	0	0	3.40269	37.7064	NDUFB9;NDUFB7;TIMMDC1;DMAC1;NDUFB10;NDUFB6;NDUFA12;NDUFA3;NDUFA10;ACAD9;NDUFB3;NDUFA2;NDUFB2;NDUFA1;NDUFC1;TMEM186;NDUFAF6;NDUFS6;NDUFAF4;NDUFS4;NDUFS2;NDUFV3;NDUFAF1;NDUFV1
mRNA Processing WP411	42/125	2.4012e-05	0.00475495	0	0	2.30012	24.4663	SF3B4;TMED10;SF3B3;DHX9;SFSWAP;HNRNPR;U2AF1;NXF1;POLR2A;SNRPD1;CLP1;U2AF2;CSTF1;SPOP;DHX16;TXNL4A;SRSF10;RBM5;RBM17;RBM39;RNGTT;CPSF1;FUS;NCBP2;METTL3;CPSF2;PRPF40A;DICER1;CLK4;HNRNPAB;CDC40;SFPQ;HNRNPK;HNRNPH1;PRPF3;HNRNPD;SRSF3;SRSF4;SNRPF;CLASRP;DNAJC8;SNRPA
Notch Signaling Pathway WP61	23/54	2.60189e-05	0.00475495	0	0	3.36538	35.5272	NOTCH2;SPEN;GSK3B;HES6;HDAC2;MAML1;HDAC1;FHL1;STAT3;CUL1;PSEN1;PIK3R1;RBPJ;SAP30;APH1A;ADAM17;NCSTN;NCOR1;SNW1;HEY2;NUMB;JAK2;SKP1
TCA Cycle Aka Krebs Or Citric Acid Cycle WP78	11/18	6.18336e-05	0.00904007	0	0	7.11468	68.9488	SUCLA2;IDH3G;MDH2;IDH2;OGDH;DLST;SDHC;ACO2;SDHA;SDHB;IDH3A
Androgen Receptor Signaling Pathway WP138	31/87	7.78169e-05	0.00948069	0	0	2.51271	23.7731	GSK3B;KDM1A;HDAC1;ROCK2;PTEN;RNF6;PARK7;PIK3R1;RNF4;PSMC3IP;CDC42;SUMO1;PRDX1;RACK1;KAT7;PATZ1;NCOA1;NCOA2;SMAD4;CREBBP;UBE2I;NCOA3;LIMK2;NCOA4;STAT3;SIRT1;NCOR1;SP1;CTNNB1;CALR;RAD9A
VEGFA VEGFR2 Signaling WP3888	109/430	0.000102261	0.010679	0	0	1.54991	14.2405	RPL5;CTNND1;ETS1;RPL7;RPS6KA5;RPL18A;GRB10;LUC7L;TMSB10;MAP3K5;EIF2A;PRKCB;SEMA6D;RPS6;FRS2;DKK1;PDIA6;DPM1;ERN1;RPL26;ATP6V0D1;EZR;RAF1;PSMD11;SHC1;EPB41;PXN;PIK3R1;FOXO3;STIP1;PGK1;ABL1;PLCG1;MAP2K7;ZC3H15;EGR1;CREBBP;SDF2L1;IDH2;PRRC2C;TBCA;MOV10;AFDN;SYNJ1;CALU;NOX4;CALR;RAB5A;EIF4G2;EIF4G1;BCL2L1;ARF4;GSK3B;FAF1;CLTC;PTPRJ;ARRB2;LDB2;SHB;HERPUD1;CAPZB;RACK1;RPLP2;ELOA;SH3BGRL3;ELOC;SSR4;PDPK…
Leptin Signaling Pathway WP2034	26/71	0.000171945	0.0157115	0	0	2.6207	22.7171	GSK3B;KHDRBS1;SHC1;ROCK2;PTEN;PIK3R1;CDC42;MAPK8;CFL2;MAPK1;KPNA4;IKBKG;PLCG1;JAK2;SOCS7;EIF4E;SH2B1;NCOA1;STAT1;BAD;RPS6;STAT3;MAPK14;SP1;RAF1;SOS1
Retinoblastoma Gene In Cancer WP2446	30/87	0.000197816	0.016067	0	0	2.38818	20.3668	TOP2A;DNMT1;CDKN1B;HDAC1;FAF1;HMGB2;TTK;POLD3;CCNB2;CCNB1;HLTF;E2F1;ABL1;E2F3;H2AZ1;RRM1;RFC4;RPA1;CDC25A;SAP30;POLA1;RABIF;WEE1;TFDP1;CDK6;TFDP2;CDK4;MCM4;MCM6;RAF1
Cytoplasmic Ribosomal Proteins WP477	30/88	0.000248675	0.0181782	0	0	2.34686	19.4774	RPL5;RPL30;RPL3;RPL34;RPL12;RPLP0;RPL11;RPL8;RPL9;RPL7;RPS14;RPS6KA3;RPL18A;RPLP2;RPL15;RPS13;RPS12;RPS8;RPL23;RPS5;RPL22;RPS6;RPL35A;RPS27;RPL37A;RPL24;RPS20;RPL26;RPL28;RPS21
TGF Beta Signaling Pathway WP366	40/132	0.00044914	0.0298474	0	0	1.9741	15.2167	SHC1;HDAC1;CUL1;PIK3R1;ETS1;CDC42;CCNB2;MAPK8;SUMO1;PRKAR2A;MAPK1;SKIL;SPTBN1;SKP1;TRAP1;KLF11;CREBBP;SMAD4;UBE2I;LIMK2;MAPK14;TGFBR1;RBX1;SMAD7;PJA1;PPM1A;EID2;KLF6;ZFYVE16;COPS5;SNW1;TFDP1;ZEB1;RBL1;SP1;STRAP;TAB1;RAF1;DCP1A;SOS1
Metabolic Reprogramming In Colon Cancer WP4290	17/42	0.000593686	0.0361654	0	0	3.08044	22.8851	TIGAR;MDH2;PGAM1;IDH2;DLST;ENO1;PDHB;SDHB;PAICS;GLS;PPAT;FASN;PGK1;ACO2;GART;PSPH;IDH3A
Electron Transport Chain OXPHOS System In Mitochondria WP111	33/105	0.000674404	0.0379222	0	0	2.07953	15.1841	NDUFB9;NDUFB7;NDUFB10;NDUFB6;NDUFA12;COX15;NDUFA10;COX17;NDUFB3;NDUFB2;UQCR10;COX5B;COX5A;UQCRH;SLC25A27;UQCRFS1;NDUFV3;NDUFV1;NDUFA9;NDUFA4;NDUFA3;NDUFA2;NDUFA1;SDHC;NDUFC1;SDHA;SDHB;UQCRQ;NDUFS6;NDUFS4;NDUFS2;UQCRC2;SLC25A4
PDGFR Beta Pathway WP3972	13/29	0.000827917	0.0432291	0	0	3.67863	26.1057	SHC1;PRKCB;STAT1;SRF;STAT3;PIK3R1;MAPK8;RASA1;STAT6;PLCG1;JAK2;SOS1;RAF1
EGF EGFR Signaling Pathway WP437	45/159	0.00104793	0.0510693	0	0	1.79235	12.2972	ATF1;ERRFI1;RALA;RALB;SHC1;CAMK2A;PTEN;PEBP1;PIK3R1;CRKL;CDC42;RPS6KA3;ATXN2;MAPK8;RPS6KA5;GRB10;ABL1;E2F1;AP2S1;MAPK1;RICTOR;PLCG1;JAK2;EPS15;SH3GL2;MAP3K4;AP2M1;MAP3K2;RALBP1;PRKCB;PDPK1;STAT1;NCOA3;LIMK2;STAT3;GAB2;MAPK14;EPN1;SYNJ1;SP1;RASA1;RAF1;SOS1;RAB5A;ARF6
Cohesin Complex Cornelia De Lange Syndrome WP5117	14/34	0.00145974	0.0666919	0	0	3.16938	20.6945	ESCO1;PPP2R5A;PDS5B;PPP2R5C;AURKB;PPP2CA;SGO1;PTTG1;APC;STAG3;ESPL1;PPP2R1A;PPP2R5E;RAD21
Kit Receptor Signaling Pathway WP304	19/53	0.00166056	0.0708073	0	0	2.53152	16.2032	PRKCB;SHC1;STAT1;BAD;RPS6;STAT3;GAB2;PIK3R1;FOXO3;MAPK14;CRKL;RPS6KA3;MAPK8;GRB10;MAPK1;PLCG1;JAK2;SOS1;RAF1
Genes Related To Primary Cilium Development Based On CRISPR WP4536	31/102	0.00176924	0.0708073	0	0	1.98003	12.5479	DYNC2I2;DYNC2I1;CEP104;IFT172;CEP120;FBF1;DYNLT2B;KATNB1;TXNDC15;IFT52;TCTN3;TTC21B;TMEM67;INPP5E;CDK20;CEP192;KIFAP3;BBS4;CEP295;ARMC9;IFT80;WDR35;LZTFL1;TMEM231;BBS10;IFT81;BBS12;MKS1;SASS6;CEP162;IFT46
Gastrin Signaling Pathway WP4659	34/115	0.00184041	0.0708073	0	0	1.90396	11.9907	GSK3B;CDKN1B;SHC1;PXN;PIK3R3;PIK3R1;ARRB2;FOXO3;SLC9A1;CDC42;MAPK8;CASP3;MAPK1;PLCG1;PRKACA;JAK2;EGR1;YES1;BAD;RPS6;STAT3;MAPK14;KLF4;TJP1;SP1;GNAQ;CTNNB1;PRKCQ;TCF4;RAF1;SOS1;LAMTOR3;BIRC2;BCL2L1
Brain Derived Neurotrophic Factor BDNF Signaling Pathway WP2380	39/137	0.0019382	0.0708412	0	0	1.80574	11.2786	GSK3B;SHC1;CAMK2A;PIK3R1;FOXO3;PPP2CA;CDC42;RPS6KA3;MAPK8;RPS6KA5;CASP3;RACK1;IGF2BP1;MAPK1;KCNN2;NCAM1;PLCG1;IKBKG;JAK2;EIF4E;SH2B1;MAP3K2;LINGO1;BDNF;PDPK1;SORT1;KIDINS220;BAD;STAT1;RPS6;STAT3;RHOG;FRS2;MAPK14;ADAM17;DLG1;APC;CTNNB1;RAF1
Cell Cycle WP179	35/120	0.00205494	0.0715316	0	0	1.86779	11.557	ANAPC13;GSK3B;HDAC2;CDKN1B;HDAC1;CUL1;TTK;CDC20;ORC5;CCNB2;CCNB1;PTTG1;YWHAQ;RAD21;ABL1;E2F1;E2F3;YWHAG;SKP1;SMAD4;CDKN2C;CDC25A;RBX1;CDK7;STAG1;WEE1;CDK6;RBL1;TFDP1;ESPL1;TFDP2;CDK4;CDC16;MCM4;MCM6
Bone Morphogenic Protein Signaling And Regulation WP1425	7/12	0.00215519	0.071611	0	0	6.3323	38.8796	SMAD4;BMPR2;NOG;SMAD6;TOB2;TOB1;BMPR1A
IL6 Signaling Pathway WP364	16/43	0.00243266	0.0773164	0	0	2.68341	16.1508	NCOA1;GSK3B;CREBBP;SHC1;HDAC1;STAT1;BAD;STAT3;PIK3R1;PRDM1;IRF1;MAPK1;JAK2;SOS1;IL6ST;BCL2L1
Mesodermal Commitment Pathway WP2857	40/145	0.0031898	0.0961326	0	0	1.72831	9.93397	RARG;SETD2;BMPR2;CTBP2;SRF;MBTD1;PPP2CA;SESN1;C1QBP;UBR5;CEP250;PRKACA;JAK2;JARID2;TEAD1;KDM6A;ACVR1;SMAD4;FZD5;FZD4;NOG;HMGA2;SMAD6;KLF4;DKK1;ACVR2B;EMSY;PBX1;ACVR2A;ADAM19;CCDC88A;ARL4A;KLF5;MTF2;SNAI1;RGS10;RARB;TCF4;MIXL1;BMPR1A
Exercise Induced Circadian Regulation WP410	17/48	0.0033098	0.0961326	0	0	2.48332	14.1819	IDI1;HSPA8;CEBPB;RBPMS;ZFR;NCOA4;TOB1;HERPUD1;ETV6;UGP2;SUMO1;PPP1R3C;VAPA;KLF9;CRY1;CLOCK;EIF4G2
Oncostatin M Signaling Pathway WP2374	19/56	0.00341922	0.0961326	0	0	2.32583	13.2069	EGR1;CEBPB;CDKN1B;PRKCB;SHC1;STAT1;RPS6;PXN;STAT3;PIK3R1;MAPK14;MAPK8;CASP3;MAPK1;RICTOR;JAK2;IL6ST;SOS1;RAF1
Estrogen Receptor Pathway WP2881	7/13	0.00394159	0.0993091	0	0	5.2766	29.2121	SP1;ACOX1;STAT3;PDK4;CYP1B1;PCK1;PPARA
DNA Repair Pathways Full Network WP4946	34/120	0.00394301	0.0993091	0	0	1.79272	9.92415	OGG1;BRCA2;POLB;POLD3;WRN;EXO1;POLD1;TDG;POLD2;USP1;POLI;NHEJ1;XRCC6;RFC4;XRCC4;RFC2;MGMT;FANCA;RPA1;XRCC1;FANCC;RAD23A;GTF2H5;RBX1;FANCF;DDB1;POLE4;CDK7;RAD50;RAD51C;MSH2;MSH3;POLE3;CENPS
N Glycan Biosynthesis WP5153	19/57	0.00427195	0.0993091	0	0	2.26449	12.3543	ST6GAL1;ALG8;RPN2;TUSC3;PMM2;ALG14;DDOST;DPM1;GANAB;FUT8;MAN1A2;DOLPP1;MGAT4A;RFT1;MAN1C1;STT3A;MGAT1;STT3B;ALG10B
Leucine Isoleucine And Valine Metabolism WP4686	10/23	0.00431972	0.0993091	0	0	3.48047	18.9497	BCKDHA;ACAD8;ECHS1;HIBADH;BCKDHB;DBT;MLYCD;MMUT;HSD17B10;HIBCH
DNA Mismatch Repair WP531	10/23	0.00431972	0.0993091	0	0	3.48047	18.9497	POLD3;POLE4;RFC4;MSH2;RFC2;EXO1;POLD1;POLD2;POLE3;RPA1
Sulindac Metabolic Pathway WP2542	4/5	0.00461295	0.0993091	0	0	18.0817	97.2596	MSRA;MSRB2;CYP1B1;MSRB3
Fatty Acid Beta Oxidation WP143	13/34	0.00461903	0.0993091	0	0	2.80191	15.0674	ACADVL;ECHS1;ACSS2;ACSL1;ECI1;ACSL4;ACSL3;HADHB;CPT2;GPD2;SLC25A20;CRAT;PNPLA2
Alstrom Syndrome WP5202	13/34	0.00461903	0.0993091	0	0	2.80191	15.0674	SNAPIN;IFT172;RFX2;RFX3;RFX1;ACTN4;DNM3;TFDP2;BLOC1S1;IFT81;RILPL1;MYO5B;CEP192
Microtubule Cytoskeleton Regulation WP2038	16/46	0.00528235	0.110326	0	0	2.41463	12.6608	GSK3B;STAT3;PTEN;AURKB;CDC42;DIAPH1;SPRED1;APC;PTPRA;CFL2;TAOK1;GNAQ;ABL1;PRKACA;PHLDB2;CLASP1
Bardet Biedl Syndrome WP5234	26/88	0.00601256	0.122088	0	0	1.90014	9.71715	DYNC2I2;DYNC2I1;CEP104;IFT172;DYNLT2B;PKD2;GLI3;FLCN;IFT52;TMEM67;TTC21B;INPP5E;PDE6D;NEK1;BBS4;USP9X;IFT80;WDR35;LZTFL1;BBS10;BBS12;RP2;IFT81;MKS1;CEP41;SDCCAG8
Omega 9 Fatty Acid Synthesis WP4724	7/14	0.00665848	0.125915	0	0	4.52252	22.6663	ACSL1;ELOVL5;FASN;ACOT2;ACSL4;ELOVL6;ACSL3
Copper Homeostasis WP3286	17/51	0.00668226	0.125915	0	0	2.26378	11.3377	GSK3B;SLC31A2;SLC11A2;COX17;PTEN;COMMD1;FOXO3;ATOX1;ADAM17;ATP7B;APC;SP1;CASP3;MTF1;MTF2;ATP7A;STEAP1
Mitochondrial Complex II Assembly WP4920	5/8	0.00671778	0.125915	0	0	7.53521	37.6986	SDHAF3;SDHC;SDHAF4;SDHA;SDHB
Arsenic Metabolism And Reactive Oxygen Species Generation WP5233	6/11	0.00708704	0.129516	0	0	5.42619	26.8568	COA3;GSTO1;UQCRFS1;VDAC1;SDHA;SOD2
Nonalcoholic Fatty Liver Disease WP4396	40/154	0.00958833	0.170953	0	0	1.59098	7.39363	GSK3B;NDUFB9;NDUFB7;NDUFB10;NDUFB6;NDUFA12;NDUFA10;NDUFB3;NDUFB2;PIK3R3;PIK3R1;UQCR10;COX5B;COX5A;UQCRH;CDC42;MAPK8;CASP3;UQCRFS1;NDUFV3;NDUFV1;MAP3K5;NDUFA9;NDUFA4;NDUFA3;NDUFA2;NDUFA1;SDHC;NDUFC1;SDHA;SDHB;SMAD7;ERN1;UQCRQ;NDUFS6;NDUFS4;NDUFS2;BAX;UQCRC2;PPARA
Omega 3 Omega 6 Fatty Acid Synthesis WP4723	7/15	0.0105521	0.177992	0	0	3.95696	18.0098	ACSL1;ELOVL5;ACOX1;ACOT2;ACSL4;ACSL3;PLA2G6
Fatty Acid Biosynthesis WP357	9/22	0.0106996	0.177992	0	0	3.13156	14.2096	ECHS1;ACSS2;ACAA2;ACSL1;FASN;ECHDC1;ACSL4;ECHDC3;ACSL3
Smith Magenis And Potocki Lupski Syndrome Copy Number Variation WP5381	40/155	0.0107136	0.177992	0	0	1.57705	7.15388	WDR26;IFT172;CLTC;GDI2;PTEN;CLTA;MIEF2;PRDM1;PLD6;FLCN;IFT52;MAEA;RMND5A;CFL2;RB1CC1;PCK1;RAB8A;HES6;WWTR1;PPP1R12A;MIGA1;TOP3A;TFE3;STAT3;IFT80;ARMC8;RNF41;COPS3;MKLN1;COPS6;COPS5;IFT81;CRY1;PEMT;BAX;SMCR8;IFT46;CLOCK;MAP3K14;BIRC2
Metastatic Brain Tumor WP2249	4/6	0.0118476	0.189673	0	0	9.04031	40.0995	CDC42;CDK6;E2F3;PIK3R1
EGFR Tyrosine Kinase Inhibitor Resistance WP4806	24/84	0.0125001	0.189673	0	0	1.81166	7.93873	GSK3B;PDPK1;PRKCB;SHC1;BAD;HGF;RPS6;STAT3;PTEN;RRAS2;PIK3R3;NRG2;PIK3R1;FOXO3;NRAS;MAPK1;BAX;PLCG1;JAK2;EIF4E2;SOS1;RAF1;EIF4E;BCL2L1
Sphingolipid Pathway WP1422	11/30	0.0126437	0.189673	0	0	2.61928	11.4478	PPP2CA;ASAH1;SGPL1;CERS5;SPTLC1;CERS6;SERINC1;KDSR;GBA2;CERT1;PLPP1
Mitochondrial Beta Oxidation WP5241	5/9	0.0128696	0.189673	0	0	5.65106	24.5984	ECHS1;ACAA2;ECI1;ACSL3;HSD17B10
Mitochondrial Complex IV Assembly WP4922	12/34	0.0130664	0.189673	0	0	2.46798	10.7054	COA3;COX16;PET100;COX15;NDUFA4;COX18;COX17;COX5B;HIGD1A;COX5A;PET117;COX20
Mitochondrial Fatty Acid Oxidation Disorders WP5123	8/19	0.0130857	0.189673	0	0	3.28921	14.2628	HADHB;ACADVL;CPT2;ACSL1;ECI1;ACSL4;ACSL3;SLC25A20
Parkinson 39 S Disease Pathway WP2371	13/38	0.013233	0.189673	0	0	2.35303	10.1769	GPR37;HTRA2;UBE2L6;UBE2G1;PARK7;UBE2G2;UBE2J2;MAPK14;ATXN2;PINK1;UBB;CASP3;UBA1
MET In Type 1 Papillary Renal Cell Carcinoma WP4205	18/59	0.0144048	0.202498	0	0	1.98741	8.42702	BAD;HGF;TFE3;RPL11;STAT3;PIK3R3;PIK3R1;ETS1;CRKL;CDC42;MAPK8;NRAS;ELOA;MAPK1;STRN;PLCG1;SOS1;RAF1
Circadian Rhythm Genes WP3594	49/201	0.0155951	0.209002	0	0	1.46197	6.08296	TOP2A;KDM5A;GSK3B;BHLHE41;PTEN;AHR;CCAR2;SLC6A4;PPP1CB;PPP1CC;RBM4;NAGLU;NAMPT;SKP1;NCOA2;METTL3;ARNT;SIRT1;SFPQ;NCOR1;PSPC1;THRAP3;TIMELESS;CRY1;TOP1;PPARA;CLOCK;HDAC2;DHX9;HDAC1;ROCK2;CIPC;CUL1;CREM;RBM4B;PROKR2;MAPK8;UBC;NRIP1;DRD1;EGR1;SETX;CDK4;GNAQ;KLF9;HNRNPD;FBXL3;LGR4;EZH2
TCA Cycle And Deficiency Of Pyruvate Dehydrogenase Complex PDHc WP2453	7/16	0.0158664	0.209002	0	0	3.51709	14.5732	MDH1;IDH1;OGDH;DLST;SDHA;PCK1;IDH3A
Interactome Of Polycomb Repressive Complex 2 PRC2 WP2916	7/16	0.0158664	0.209002	0	0	3.51709	14.5732	SUZ12;SETX;EED;THRAP3;MTF2;JARID2;EZH2
Cholesterol Metabolism With Bloch And Kandutsch Russell Pathways WP4718	15/47	0.0160111	0.209002	0	0	2.12138	8.7708	ABCA1;IDI1;ACSL1;ELOVL5;DHCR24;ACSL4;ACSL3;HSD17B7;ACAT2;SREBF2;CYP27A1;FASN;ACOT2;SC5D;LBR
Influence Of Laminopathies On Wnt Signaling WP4844	12/35	0.016676	0.213862	0	0	2.36053	9.66351	GSK3B;CEBPB;ICMT;CDK6;APC;CSNK1A1;AGO2;HMGA2;CTNNB1;SLC2A4;DICER1;TOR1AIP1
Head And Neck Squamous Cell Carcinoma WP4674	21/73	0.0172704	0.217666	0	0	1.82845	7.42126	NOTCH2;SMAD4;MAML1;PDPK1;CUL3;RPS6;PTEN;PIK3R1;FKBP1A;NRAS;CDK6;CDK4;SESN1;DDIT4;NUMB;E2F1;CTNNB1;RICTOR;AJUBA;EIF4E;BIRC2
Hematopoietic Stem Cell Gene Regulation By GABP Alpha Beta Complex WP3657	8/20	0.0184071	0.226998	0	0	3.01493	12.0447	DNMT1;SMAD4;CREBBP;PTEN;FOXO3;ETV6;BCL2L1;MCL1
Ciliopathies WP4803	45/184	0.0187451	0.226998	0	0	1.46773	5.83689	DYNC2I2;DYNC2I1;CEP104;INTU;IFT172;ANKS3;CEP120;DYNLT2B;PIK3R4;PKD2;SPATA7;GLI3;FLCN;IFT52;TBC1D32;TCTN3;CSPP1;TTC21B;TMEM67;INPP5E;PDE6D;NEK1;NEK2;BBS4;NEK9;CCDC39;USP9X;IFT80;POMGNT1;WDR35;LZTFL1;TMEM231;BBS10;ARL2BP;TMEM138;IFT81;TMEM237;RP2;BBS12;MKS1;CEP41;KIZ;CCNO;DNAL1;SDCCAG8
Homologous Recombination WP186	6/13	0.0189424	0.226998	0	0	3.87537	15.3711	POLD3;RAD50;POLD1;POLD2;RPA1;BRCA2
Pathways Affected In Adenoid Cystic Carcinoma WP3651	19/65	0.0192965	0.227513	0	0	1.86975	7.38144	MAGI1;SETD2;CREBBP;MYCBP;MAX;CTBP1;KMT2C;MGA;ATRX;PTEN;ERBIN;IL17RD;FOXO3;DTX4;MORF4L1;NCOR1;RAF1;MYBL1;KDM6A
Notch Signaling WP268	14/44	0.0201279	0.233292	0	0	2.11163	8.24728	NOTCH2;HDAC2;CREBBP;CTBP2;MAML1;HDAC1;CTBP1;PSEN1;DTX4;APH1A;NCSTN;ADAM17;DVL2;NUMB
Copper Metabolism WP5189	3/4	0.0205839	0.233292	0	0	13.5575	52.6473	ATP7B;SLC11A2;ATP7A
Sphingolipid Metabolism In Senescence WP5121	10/28	0.0207681	0.233292	0	0	2.51291	9.73584	SMPD3;ASAH1;SPTLC1;PRKCB;CDK4;E2F1;MAPK1;S1PR2;KDSR;PLCB1
PI3K AKT mTOR Signaling Pathway And Therapeutic Opportunities In Prostate Cancer WP3844	11/32	0.0210633	0.233292	0	0	2.36953	9.14692	GSK3B;NRAS;CDKN1B;BAD;RB1CC1;PTEN;GRB10;PIK3R3;RICTOR;PIK3R1;FOXO3
Regulation Of Wnt B Catenin Signaling By Small Molecule Compounds WP3664	7/17	0.0228294	0.241859	0	0	3.16518	11.9635	GSK3B;LRP1;APC;CSNK1A1;DVL2;CTNNB1;TCF4
Mitochondrial Long Chain Fatty Acid Beta Oxidation WP368	7/17	0.0228294	0.241859	0	0	3.16518	11.9635	ACADVL;CPT2;ACSL1;ECI1;ACSL4;ACSL3;SLC25A20
Canonical And Non Canonical TGF B Signaling WP3874	7/17	0.0228294	0.241859	0	0	3.16518	11.9635	SMAD4;MAPK8;BMPR2;MAPK14;TGFBR1;LOXL1;BMPR1A
DYRK1A Involvement Regarding Cell Proliferation In Brain Development WP5180	18/62	0.0239453	0.250057	0	0	1.85157	6.91002	GSK3B;SMARCB1;HIP1;CDKN1B;CSNK1A1;GMNN;PSEN1;SIRT1;APH1A;NCSTN;RBL1;TFDP1;CDK6;TFDP2;CDK4;CASP3;DNER;AKT1S1
Parkin Ubiquitin Proteasomal System Pathway WP2359	20/71	0.0247804	0.255134	0	0	1.77515	6.56396	HSPA9;HSPA8;GPR37;PSMD11;HSPA5;CUL1;CASK;UBE2L6;UBE2G1;UBE2G2;UBE2J2;TUBA1B;TUBB6;TUBB2A;PSMD5;PSMC4;RNF19A;PSMD2;PSMD1;UBA1
TNF Alpha Signaling Pathway WP231	24/89	0.0251379	0.25522	0	0	1.67179	6.15783	TRAP1;CREBBP;BAD;CUL1;TNFAIP3;CYBA;TANK;PPP2CA;NRAS;MAPK8;CASP3;PSMD2;MAPK1;BAX;IKBKG;TAB1;RAF1;SOS1;MAP2K7;MAP3K14;BIRC2;MAP3K5;SKP1;BCL2L1
IL 5 Signaling Pathway WP127	12/37	0.0260712	0.261069	0	0	2.17142	7.91901	GSK3B;SPRED1;SHC1;STAT1;RPS6;STAT3;MAPK1;PIK3R1;FOXO3;JAK2;SOS1;RAF1
IL 1 Signaling Pathway WP195	16/54	0.0267027	0.263779	0	0	1.90535	6.90307	MAP3K2;IL1R1;IRAK4;PIK3R1;MAPK14;MAPK8;IRAK2;PELI1;UBE2N;MAPK1;IKBKG;UBE2V1;PLCG1;TAB1;MAP2K7;MAP3K14
Translation Factors WP107	15/50	0.0281002	0.273884	0	0	1.93919	6.92676	CLUH;EIF2B2;GSPT2;EEF1B2;EEF2K;EEF1D;EIF4H;ETF1;PABPC1;EIF4E;EIF4G3;EIF3D;EIF3A;EIF3B;EIF4G1
Inhibition Of Exosome Biogenesis And Secretion By Manumycin A In CRPC Cells WP4301	7/18	0.0316416	0.304342	0	0	2.87726	9.93601	RAB5B;NRAS;HNRNPH1;RRAS2;MAPK1;RAF1;RAB5A
Amino Acid Metabolism WP3925	24/91	0.0323221	0.30685	0	0	1.62169	5.56563	OAT;HIBADH;MDH1;GOT1;MDH2;MARS2;GPT2;IDH1;CAD;DLST;ASNS;SDHA;FAH;ADH5;GLS;CBS;PDK4;OGDH;MMUT;ACO2;ALDH18A1;PCK1;ALDH7A1;HIBCH
Type 2 Papillary Renal Cell Carcinoma WP4241	11/34	0.0330024	0.309292	0	0	2.16322	7.37912	DIAPH1;SETD2;CREBBP;SFPQ;EPAS1;CUL2;TFE3;DVL2;ARNT;ELOC;RBX1
4P16 3 Copy Number Variation WP5365	10/30	0.033694	0.311776	0	0	2.26134	7.66693	SLBP;TMEM129;MAPK1;FAM53A;FRS2;PIK3R1;NELFA;PLCG1;UBE2J2;SOS1
ERK Pathway In Huntington 39 S Disease WP3853	6/15	0.0398907	0.354472	0	0	3.01381	9.70933	RPS6KA5;BDNF;CASP3;MAPK1;RAF1;MAP2K7
Regulation Of Sister Chromatid Separation At The Metaphase Anaphase Transition WP4240	6/15	0.0398907	0.354472	0	0	3.01381	9.70933	CDC20;STAG1;ESPL1;PTTG1;RAD21;MAD2L1
Cytosine Methylation WP3585	4/8	0.0406737	0.354472	0	0	4.5196	14.4725	DNMT1;IDH1;TDG;IDH2
Cerebral Organic Acidurias Including Diseases WP4519	4/8	0.0406737	0.354472	0	0	4.5196	14.4725	MDH2;IDH2;D2HGDH;ALDH7A1
Tumor Suppressor Activity Of SMARCB1 WP4204	10/31	0.0419029	0.354472	0	0	2.15352	6.83184	SUZ12;SMARCC1;SMARCB1;CDK6;EED;CDK4;DPF2;DPF3;GLI3;EZH2
Nucleotide Excision Repair In Xeroderma Pigmentosum WP5114	20/75	0.0429035	0.354472	0	0	1.64564	5.1818	RFC4;RFC2;SLX4IP;RPA1;XRCC1;RAD23A;GTF2H5;RBX1;DDB1;POLD3;POLE4;CDK7;POLD1;UVSSA;POLD2;POLE3;H4C11;H4C3;H4C6;HMGN1
Intraflagellar Transport Proteins Binding To Dynein WP4532	9/27	0.0429086	0.354472	0	0	2.26099	7.11914	DYNC2I2;DYNC1I2;DYNC2I1;DYNC1LI2;IFT81;DYNLT2B;IFT80;IFT46;WDR35
FGFR3 Signaling In Chondrocyte Proliferation And Terminal Differentiation WP4767	9/27	0.0429086	0.354472	0	0	2.26099	7.11914	PPP2CA;RBL1;STAT1;FGF18;SNAI1;MAPK1;PTH1R;MAPK14;RAF1
NRF2 ARE Regulation WP4357	8/23	0.0432377	0.354472	0	0	2.4115	7.57462	GSK3B;AIMP2;CEBPB;MAPK8;YES1;CUL3;PGAM5;RBX1
Pancreatic Adenocarcinoma Pathway WP4263	23/89	0.044041	0.354472	0	0	1.57732	4.9254	RALBP1;RALA;SMAD4;RALB;BAD;STAT1;STAT3;PEBP1;PIK3R3;PIK3R1;BRCA2;TGFBR1;CDC42;MAPK8;CDK6;CDK4;E2F1;MAPK1;BAX;E2F3;IKBKG;RAF1;BCL2L1
Integrated Cancer Pathway WP1971	13/44	0.0441271	0.354472	0	0	1.8969	5.91963	ATF1;CDKN1B;BAD;STAT1;PTEN;CDC25A;RAD50;MSH2;CDK4;CASP3;E2F1;BAX;MAP3K5
Nucleotide Excision Repair WP4753	13/44	0.0441271	0.354472	0	0	1.8969	5.91963	RFC4;RFC2;RPA1;RAD23A;GTF2H5;RBX1;POLD3;DDB1;POLE4;CDK7;POLD1;POLD2;POLE3
PDGF Pathway WP2526	12/40	0.0466165	0.370399	0	0	1.93841	5.94279	CDC42;MAPK8;SHC1;STAT1;SRF;RASA1;STAT3;MAPK1;PIK3R1;PLCG1;SOS1;RAF1
Joubert Syndrome WP4656	20/76	0.0486428	0.371356	0	0	1.61616	4.88604	CEP104;CEP120;ARMC9;CCP110;MYO5A;TMEM231;PCM1;RAD50;TCTN3;TMEM138;RP2;TMEM237;CSPP1;TMEM67;INPP5E;PDE6D;MKS1;CEP41;BBS4;RAB8A
IL 3 Signaling Pathway WP286	14/49	0.0489217	0.371356	0	0	1.80941	5.45997	SHC1;BAD;STAT3;GAB2;PIK3R1;CRKL;MAPK8;YWHAQ;MAPK1;PRKACA;JAK2;SOS1;RAF1;BCL2L1
NF1 Copy Number Variation Syndrome WP5366	26/104	0.0490763	0.371356	0	0	1.50889	4.54836	DNMT1;ROCK2;RNF135;USP1;MAPK1;JARID2;H4C3;H4C6;MCL1;TEFM;SUZ12;MAP3K2;H3C8;RFC4;RFC2;EED;COPRS;H4C11;CRY1;RAF1;SOS1;EXOC2;EIF3A;RAD9A;ARF6;EXOC1
Alzheimer 39 S Disease And miRNA Effects WP2059	58/260	0.0492771	0.371356	0	0	1.30141	3.91764	GSK3B;ATP2A2;FRAT1;TUBA1B;TUBB6;PPP3CC;KIF5C;PSMD2;CASP3;RB1CC1;PSMD1;MAP3K5;MME;DKK1;ERN1;PSMA6;PSMA3;ADAM17;TUBB2A;ULK2;VDAC2;VDAC1;PLCB1;RAF1;SLC25A4;LRP1;CHRNA7;PIK3R4;PIK3R3;ITPR3;PIK3R1;PSEN1;KLC1;HSD17B10;RTN4;APH1A;NCSTN;PPP3R1;NRAS;MAPK8;PSMB2;DVL2;MAPK1;NRBF2;MAP2K7;FZD5;CSNK1A1;BAD;ADRM1;APC;PSMC4;GNAQ;ATG2A;NOX4;CTNNB1;CALM3;CALM2;ATG2B
Alzheimer 39 S Disease WP5124	58/260	0.0492771	0.371356	0	0	1.30141	3.91764	GSK3B;ATP2A2;FRAT1;TUBA1B;TUBB6;PPP3CC;KIF5C;PSMD2;CASP3;RB1CC1;PSMD1;MAP3K5;MME;DKK1;ERN1;PSMA6;PSMA3;ADAM17;TUBB2A;ULK2;VDAC2;VDAC1;PLCB1;RAF1;SLC25A4;LRP1;CHRNA7;PIK3R4;PIK3R3;ITPR3;PIK3R1;PSEN1;KLC1;HSD17B10;RTN4;APH1A;NCSTN;PPP3R1;NRAS;MAPK8;PSMB2;DVL2;MAPK1;NRBF2;MAP2K7;FZD5;CSNK1A1;BAD;ADRM1;APC;PSMC4;GNAQ;ATG2A;NOX4;CTNNB1;CALM3;CALM2;ATG2B
RalA Downstream Regulated Genes WP2290	5/12	0.0502365	0.372891	0	0	3.22859	9.65675	CDC42;RALBP1;NRAS;RALA;EXOC2
CKAP4 Signaling Pathway Map WP5322	27/109	0.050501	0.372891	0	0	1.49054	4.45038	GSK3B;CDKN1B;PTEN;CCNB2;CCNB1;CAND1;CASP3;E2F1;MAPK1;DSP;SMAD4;STAT1;MIF;MAPK14;DKK1;TGFBR1;TJP1;GOLPH3;ZEB1;SP1;CDK4;SNAI1;BAX;CTNNB1;PFDN5;DAP3;RAD9A
Non Small Cell Lung Cancer WP4255	19/72	0.0523271	0.378724	0	0	1.6221	4.78559	PRKCB;BAD;STAT3;PIK3R3;PIK3R1;FOXO3;FHIT;NRAS;CDK6;CDK4;CASP3;E2F1;RARB;MAPK1;BAX;E2F3;PLCG1;SOS1;RAF1
Cholesterol Metabolism WP5304	19/72	0.0523271	0.378724	0	0	1.6221	4.78559	ABCA1;SCARB1;ABCG8;IDI1;LRP1;SAR1B;SORT1;DHCR24;HSD17B7;ACAT2;CYP27A1;NPC1;VAPA;NPC2;TSPO;SC5D;VDAC1;MGAT1;LBR
Mitochondrial Complex III Assembly WP4921	6/16	0.0543054	0.38541	0	0	2.71227	7.90119	UQCRQ;LYRM7;UQCRFS1;UQCR10;UQCRC2;UQCRH
Airway Smooth Muscle Cell Contraction WP4962	6/16	0.0543054	0.38541	0	0	2.71227	7.90119	PPP1CB;GDI1;ROCK2;GNAQ;ITPR3;PLCB1
Physiological And Pathological Hypertrophy Of The Heart WP1528	8/24	0.054881	0.38575	0	0	2.26064	6.56171	CAMK2D;MAPK8;PRKCB;STAT3;MAPK1;GATA4;MAPK14;IL6ST
IL 2 Signaling Pathway WP49	11/37	0.0587927	0.409309	0	0	1.91327	5.4217	SHC1;STAT1;STAT3;RPS6;MAPK1;PIK3R1;GAB2;FOXO3;SOS1;RAF1;CRKL
Ferroptosis WP4313	17/64	0.0606229	0.413071	0	0	1.63633	4.58677	SLC38A1;TFRC;GPX4;ACSL1;TXNRD1;NCOA4;SLC11A2;IREB2;ACSL4;ACSL3;SLC39A14;POR;CBS;PCBP1;VDAC2;NOX4;SLC39A8
G1 To S Cell Cycle Control WP45	17/64	0.0606229	0.413071	0	0	1.63633	4.58677	CDKN1B;CDKN2C;RPA1;CDC25A;ORC5;CCNB1;CDK7;WEE1;TFDP1;CDK6;TFDP2;CDK4;CCNG2;E2F1;MCM4;E2F3;MCM6
Translation Inhibitors In Chronically Activated PDGFRA Cells WP4566	13/46	0.0610283	0.413071	0	0	1.78172	4.98244	RPS6;PIK3R3;PIK3R1;MAPK14;MAPK8;RPS6KA5;PDCD4;MAPK1;MAP2K7;PRKACA;EIF4E;EIF4G3;EIF4G1
Ras Signaling WP4223	42/184	0.0618168	0.414569	0	0	1.33957	3.7288	RAB5B;RALA;RALB;SHC1;PIK3R3;PIK3R1;PLA2G6;ETS1;ETS2;CDC42;GNG10;NRAS;MAPK8;ABL1;ABL2;GNG8;MAPK1;SHOC2;PLCG1;IKBKG;PRKACA;PRKACB;BRAP;RALBP1;PRKCB;BAD;PLA2G2C;RRAS2;GAB2;GNG11;AFDN;RASA4;GNB2;RASA1;CALM3;RAF1;SOS1;CALM2;RAB5A;EXOC2;BCL2L1;ARF6
15Q11 2 Copy Number Variation Syndrome WP4940	4/9	0.0629171	0.415842	0	0	3.61546	10.0001	TUBGCP2;FMR1;TUBGCP5;NIPA2
MicroRNAs In Cardiomyocyte Hypertrophy WP1544	21/83	0.0640479	0.415842	0	0	1.5326	4.21178	HDAC4;GSK3B;CAMK2D;PRKCB;PDPK1;ROCK2;STAT3;PIK3R3;GATA4;PIK3R1;MAPK14;MAPK8;CDK7;MAPK1;CTNNB1;IKBKG;TAB1;RAF1;IL6ST;MAP2K7;MAP3K14
Prader Willi And Angelman Syndrome WP3998	25/102	0.0647043	0.415842	0	0	1.46938	4.02305	NUP107;SEH1L;TUBGCP2;FMR1;RNF8;PCM1;NUP85;TPR;E2F1;EIF4E;BBS4;RANBP2;SEC13;CDKN2C;NUP133;BDNF;NIPA2;CDK6;CDK4;NUP50;UBE2N;TUBGCP5;NUP35;NUP98;NUP37
DNA Replication WP466	12/42	0.065265	0.415842	0	0	1.80897	4.93721	ORC5;POLD3;POLA1;RFC4;RFC2;POLD1;GMNN;POLD2;UBC;RPA1;MCM4;MCM6
Oxidative Phosphorylation WP623	16/60	0.065291	0.415842	0	0	1.64493	4.48884	NDUFA9;NDUFB9;NDUFB7;NDUFB6;NDUFB10;NDUFA4;NDUFA3;NDUFA10;NDUFA2;NDUFB2;NDUFC1;NDUFS6;NDUFS4;NDUFS2;NDUFV3;NDUFV1
Cannabinoid Receptor Signaling WP3869	9/29	0.0654198	0.415842	0	0	2.03464	5.54833	FAAH;MAPK8;NAPEPLD;MAPK1;AHR;PRKACA;MAPK14;ADCY7;PRKACB
Urea Cycle And Associated Pathways WP4595	7/21	0.0705751	0.439267	0	0	2.26029	5.99221	LDHB;OAT;MDH1;GOT1;GLS2;MDH2;SLC25A13
7Q11 23 Distal Copy Number Variation WP5401	7/21	0.0705751	0.439267	0	0	2.26029	5.99221	POR;MDH2;RHBDD2;PTPMT1;G3BP1;RAF1;YWHAG
Wnt Signaling Pathway WP363	13/47	0.0709077	0.439267	0	0	1.72921	4.57615	GSK3B;CTBP1;CSNK1A1;PRKCB;ARRB2;FRAT1;MAPK8;CDK6;APC;DVL2;MAPK1;CTNNB1;TCF4
Hepatocyte Growth Factor Receptor Signaling WP313	10/34	0.0743202	0.456538	0	0	1.88399	4.89719	MAPK8;HGF;RASA1;PXN;STAT3;PTEN;MAPK1;RAF1;SOS1;CRKL
Cholesterol Biosynthesis Pathway In Hepatocytes WP5329	12/43	0.0761922	0.464138	0	0	1.7505	4.50667	ABCA1;CYP27A1;IDI1;ACSL1;ELOVL5;ACOT2;SC5D;DHCR24;ACSL3;HSD17B7;LBR;ACAT2
Fluoroacetic Acid Toxicity WP4966	3/6	0.0772333	0.464992	0	0	4.51863	11.5719	ACSS2;ALDH2;ACO2
AGE RAGE Pathway WP2324	17/66	0.0776048	0.464992	0	0	1.56935	4.01145	PRKCB;SHC1;STAT1;STAT3;IRAK4;MAPK14;TIRAP;DDOST;CDC42;DIAPH1;MAPK8;SP1;CASP3;MAPK1;JAK2;RAF1;EZR
Androgen Receptor Network In Prostate Cancer WP2263	26/109	0.0796159	0.473165	0	0	1.41756	3.58719	ATF1;PXN;PTEN;HSD17B7;CRKL;MAPK8;CASP3;E2F1;MAPK1;RICTOR;SMARCC1;STAT1;BAD;HGF;STAT3;MAPK14;CDC25A;RAD50;MSH2;CDK4;SP1;RASA1;BAX;RAF1;SOS1;FKBP5
EPO Receptor Signaling WP581	8/26	0.0836505	0.490531	0	0	2.00921	4.98507	SHC1;STAT1;RASA1;STAT3;MAPK1;JAK2;RAF1;SOS1
Proteasome Degradation WP183	16/62	0.0838801	0.490531	0	0	1.57321	3.899	H2AZ1;PSMD11;RPN2;UBE2B;UBE2D3;PSMA6;PSMA3;PSMB2;UBB;PSMD5;PSMC4;PSMD2;PSME3;UBC;PSMD1;UBA1
DNA Damage Response Only ATM Dependent WP710	26/110	0.0869967	0.496107	0	0	1.4006	3.42009	GSK3B;CDKN1B;SHC1;PIK3R4;PTEN;PIK3R3;PIK3R1;FOXO3;CDC42;FRAT1;NRAS;MAPK8;PPP2R5E;ABL1;DVL2;MAPK1;MAP3K4;SMAD4;BAD;PPP2R5C;SOD2;APC;CCNG2;BAX;CTNNB1;SOS1
Glycerolipids And Glycerophospholipids WP4722	7/22	0.0879484	0.496107	0	0	2.10948	5.12815	CDS1;PCYT1A;DGAT2;ETNK1;PEMT;CDIPT;PNPLA2
NAD Metabolism In Oncogene Induced Senescence And Mitochondrial Dysfunction Associated Senescence WP5046	7/22	0.0879484	0.496107	0	0	2.10948	5.12815	GOT1;MDH1;MDH2;NAMPT;SLC2A4;SIRT1;SIRT3
Mammary Gland Development Pathway Involution Stage 4 Of 4 WP2815	4/10	0.0902369	0.496107	0	0	3.0127	7.2465	STAT3;E2F1;BAX;IL6ST
Non Homologous End Joining WP438	4/10	0.0902369	0.496107	0	0	3.0127	7.2465	WRN;XRCC6;XRCC4;NHEJ1
Transcription Co Factors SKI And SKIL Protein Partners WP4533	6/18	0.0913903	0.496107	0	0	2.25994	5.40718	ING2;HDAC1;MERTK;TEAD1;SKIL;TEAD3
MFAP5 Effect On Permeability And Motility Of Endothelial Cells Via Cytoskeleton Rearrangement WP4560	6/18	0.0913903	0.496107	0	0	2.25994	5.40718	TJP1;PXN;MAPK1;PRKCQ;PLCG1;LPP
Perturbations To Host Cell Autophagy Induced By SARS CoV 2 Proteins WP4936	6/18	0.0913903	0.496107	0	0	2.25994	5.40718	LARP1;VPS33A;RB1CC1;AKT1S1;PPP1R9A;ATG2B
Endoderm Differentiation WP2853	32/140	0.0916073	0.496107	0	0	1.341	3.20532	RARG;CTBP2;CTR9;GATA4;LAMC1;MBTD1;HHEX;CAND1;SESN1;C1QBP;UBR5;CEP250;JARID2;SMAD4;STAT1;NOG;CDYL;DKK1;EMSY;PBX1;LRPPRC;APC;SP4;MTF2;RGS10;CTNNB1;TCF4;PABPC1;NAA15;MIXL1;BMPR1A;EZH2
Kennedy Pathway From Sphingolipids WP3933	5/14	0.0929289	0.496107	0	0	2.51082	5.9655	SGPL1;PCYT1A;CHKA;ETNK1;PEMT
Riboflavin And CoQ Disorders WP5037	5/14	0.0929289	0.496107	0	0	2.51082	5.9655	FLAD1;ETFDH;PDSS2;COQ9;APTX
miRNA Regulation Of Prostate Cancer Signaling Pathways WP3981	9/31	0.0941995	0.496107	0	0	1.84945	4.36903	GSK3B;CREBBP;CDKN1B;BAD;MAPK1;CTNNB1;IKBKG;SOS1;RAF1
Base Excision Repair WP4752	9/31	0.0941995	0.496107	0	0	1.84945	4.36903	POLB;POLD3;POLE4;OGG1;TDG;POLD1;POLD2;POLE3;XRCC1
3Q29 Copy Number Variation Syndrome WP4906	16/63	0.0943349	0.496107	0	0	1.53965	3.63496	DYNC2I2;DYNC2I1;PCYT1A;TFRC;NCBP2;CEP350;MYCBP2;PXN;DYNLT2B;RNF8;PIK3R3;SIRT1;PIGX;DLG1;SENP5;UBE2N
Melanoma WP4685	17/68	0.0974477	0.508196	0	0	1.50762	3.5104	BAD;PTEN;PIK3R3;PIK3R1;ETS1;NRAS;CDK6;CDK4;E2F1;MAPK1;BAX;E2F3;CALM3;SOS1;RAF1;LAMTOR3;CALM2
Myometrial Relaxation And Contraction Pathways WP289	35/156	0.0994928	0.508196	0	0	1.30918	3.02116	ATF1;RGS17;CAMK2D;CRCP;CAMK2A;LPAR1;ATP2A2;ITPR3;ARRB2;ADCY7;ETS2;RGS2;GRK5;YWHAQ;CALD1;PRKAR2A;GNG8;PLCG1;PRKACA;PRKACB;CAMK2G;YWHAG;PRKCB;IGFBP4;GSTO1;GNG11;SP1;GNB2;GNAQ;PKIA;RGS10;PRKCQ;CALM3;PKIG;CALM2
MECP2 And Associated Rett Syndrome WP3584	18/73	0.100144	0.508196	0	0	1.48026	3.40629	HDAC1;DHX9;BDNF;FUS;RPS6;CAMK2A;PTEN;FUT8;NCOR1;HNRNPH1;SP1;HNRNPF;SP3;E2F1;SGK1;FKBP5;EZH2;TAF1
Chromosomal And Microsatellite Instability In Colorectal Cancer WP4216	18/73	0.100144	0.508196	0	0	1.48026	3.40629	GSK3B;RALA;SMAD4;RALB;BAD;CSNK1A1;TGFBR1;MAPK8;MSH2;APC;MSH3;CASP3;MAPK1;BAX;CTNNB1;RAF1;EXOC2;APPL1
Gastric Cancer Network 1 WP2361	8/27	0.100805	0.508196	0	0	1.90335	4.36736	TOP2A;TPX2;NUP107;APC;UBE2C;MCM4;CEP192;KIF20B
Photodynamic Therapy Induced Unfolded Protein Response WP3613	8/27	0.100805	0.508196	0	0	1.90335	4.36736	ERN1;HSPA5;EDEM1;DNAJB11;ASNS;CALR;PDIA6;EIF2A
Enterocyte Cholesterol Metabolism WP5333	10/36	0.102773	0.513351	0	0	1.73885	3.95629	ABCA1;IDI1;ABCG8;SAR1B;SC5D;MGAT1;DHCR24;HSD17B7;LBR;ACAT2
Angiopoietin Like Protein 8 Regulatory Pathway WP3915	30/132	0.105567	0.513351	0	0	1.33089	2.99239	GSK3B;THRB;SHC1;PIK3R4;PIK3R3;PIK3R1;SLC2A4;FOXO3;RPS6KA3;MAPK8;RPS6KA5;SESN3;MAPK1;RICTOR;PCK1;MAP2K7;MAPK6;EIF4E;MAP3K4;MAP3K5;CAP1;MAP3K2;ABCG8;PDPK1;MAPK14;SREBF2;FASN;RAF1;SOS1;MAP3K14
IL 4 Signaling Pathway WP395	13/50	0.1065	0.513351	0	0	1.58871	3.55811	CEBPB;SHC1;STAT1;BAD;STAT3;GAB2;PIK3R1;MAPK14;MAPK1;STAT6;JAK2;SOS1;SOCS5
Purine Metabolism And Related Disorders WP4224	7/23	0.107509	0.513351	0	0	1.97751	4.41021	ADSL;ATIC;MAT2A;PPAT;PAICS;GART;ITPA
Roles Of Ceramides In Development Of Insulin Resistance WP5181	7/23	0.107509	0.513351	0	0	1.97751	4.41021	ERN1;PPP2CA;SMPD3;MAPK8;ACSL1;SLC2A4;PIK3R1
Corticotropin Releasing Hormone Signaling Pathway WP2355	22/93	0.107735	0.513351	0	0	1.40167	3.12304	GSK3B;NCOA2;PRKCB;CAMK2A;ECE1;ARRB2;MAPK14;CACNA1H;FOSL2;ERN1;MAPK8;SP1;CASP3;GNAQ;GNB2;MAPK1;CTNNB1;PRKCQ;TCF4;PLCG1;RAF1;MAP3K5
Urotensin II Mediated Signaling Pathway WP5158	17/69	0.108461	0.513351	0	0	1.47854	3.28437	ABCA1;GSK3B;CREBBP;CAMK2A;STAT3;PTEN;CYBA;MAPK14;MAPK8;ESPL1;CASP3;MAPK1;BAX;NOX4;CTNNB1;PRKACA;JAK2
Overlap Between Signal Transduction Pathways Contributing To LMNA Laminopathies WP4879	14/55	0.110839	0.513351	0	0	1.54405	3.39642	GSK3B;CEBPB;CREBBP;ICMT;HDAC1;CSNK1A1;HMGA2;DICER1;APC;CDK4;AGO2;E2F1;CTNNB1;TMPO
Prolactin Signaling Pathway WP2037	18/74	0.110933	0.513351	0	0	1.45373	3.19651	GSK3B;SHC1;STAT1;RPS6;PXN;STAT3;GAB2;PIK3R1;MAPK14;MAPK8;CASP3;MAPK1;JAK2;SOS1;RAF1;CTSD;PPIA;YWHAG
IL 17 Signaling Pathway WP2112	9/32	0.110957	0.513351	0	0	1.76893	3.88919	GSK3B;CEBPB;SP1;STAT3;MAPK1;IKBKG;JAK2;IL17RD;MAP3K14
Initiation Of Transcription And Translation Elongation At The HIV 1 LTR WP3414	9/32	0.110957	0.513351	0	0	1.76893	3.88919	HDAC4;HDAC2;PPP3R1;CREBBP;PPP3CC;HDAC1;SP1;NFATC3;NELFA
Regucalcin In Proximal Tubule Epithelial Kidney Cells WP4838	9/32	0.110957	0.513351	0	0	1.76893	3.88919	PPP3R1;SMAD4;CASP3;G3BP1;MAPK1;BAX;RAF1;TGFBR1;MAP3K5
2Q11 2 Copy Number Variation Syndrome WP5221	9/32	0.110957	0.513351	0	0	1.76893	3.88919	ANKRD39;FAM178B;KANSL3;MAPK1;MMS19;SNRNP200;CNNM3;PARL;CIAO1
10Q11 21Q11 23 Copy Number Variation Syndrome WP5352	15/60	0.1145	0.521136	0	0	1.50734	3.26668	SMARCB1;PARG;NOG;SMARCA5;DLST;OGDHL;BAZ1B;RGMB;SIRT1;MAPK8;UVSSA;HSF1;ELOA;CLOCK;BMPR1A
Acute Viral Myocarditis WP4298	20/84	0.114847	0.521136	0	0	1.41344	3.05891	GSK3B;DFFA;STAT1;STAT3;CAAP1;PIK3R1;SGCD;CHRAC1;CASP3;RASA1;ABL1;MAPK1;BNIP2;ABL2;BAX;PABPC1;SOS1;EIF4G2;BCL2L1;EIF4G1
Endoplasmic Reticulum Stress Response In Coronavirus Infection WP4861	12/46	0.115575	0.521136	0	0	1.59576	3.44337	PPP1CB;ERN1;PPP1R15B;PPP1CC;MAPK8;PPP1R12A;HSPA5;PPP1R3C;PPP1R3B;PPP1R7;PPP1R9A;PPP1R12B
Vitamin B6 Dependent And Responsive Disorders WP4228	3/7	0.117387	0.521136	0	0	3.38877	7.2597	PDXK;ALDH7A1;PIGV
Cholesterol Biosynthesis With Skeletal Dysplasias WP4804	3/7	0.117387	0.521136	0	0	3.38877	7.2597	SC5D;DHCR24;LBR
Acetylcholine Synthesis WP528	3/7	0.117387	0.521136	0	0	3.38877	7.2597	PCYT1A;CHKA;PEMT
Effect Of Progerin On Genes Involved In Hutchinson Gilford Progeria Syndrome WP4320	10/37	0.119062	0.521136	0	0	1.67435	3.5632	H3C8;HDAC2;CBX5;KDM1A;HDAC1;MBD2;CBX1;E2F1;MTA2;MTA3
Genetic Causes Of Porto Sinusoidal Vascular Disease WP5269	10/37	0.119062	0.521136	0	0	1.67435	3.5632	CDC42;CHCHD2;IBTK;SP1;EFL1;EOGT;SBDS;MAPK1;CYBA;RBPJ
miRNAs Involved In DNA Damage Response WP1545	5/15	0.119448	0.521136	0	0	2.2596	4.80136	CDKN1B;CDK6;E2F1;ABL1;CDC25A
Angiotensin II Receptor Type 1 Pathway WP5036	8/28	0.119769	0.521136	0	0	1.80807	3.83708	SMAD4;SP1;RACK1;MAPK1;NOX4;RAF1;IL6ST;TGFBR1
Wnt Signaling WP428	26/114	0.120976	0.52236	0	0	1.3366	2.82313	GSK3B;CAMK2D;CTBP2;CTBP1;ROCK2;CAMK2A;PRICKLE2;NKD1;FRAT1;PPP3R1;MAPK8;PPP3CC;WIF1;DVL2;GPC4;CAMK2G;FZD5;PRKCB;CSNK1A1;NFATC3;KREMEN1;DKK1;DAAM1;APC;CTNNB1;PLCB1
Iron Metabolism In Placenta WP2007	4/11	0.122194	0.52236	0	0	2.58216	5.42807	TFRC;IREB2;SLC11A2;MCOLN1
NAD Metabolism Sirtuins And Aging WP3630	4/11	0.122194	0.52236	0	0	2.58216	5.42807	NAMPT;FOXO3;SIRT1;SIRT3
Clear Cell Renal Cell Carcinoma Pathways WP4018	20/85	0.125802	0.528622	0	0	1.39161	2.88488	SETD2;PBRM1;CREBBP;MDH1;STAT3;PTEN;BHLHE41;ARNT;PLOD2;ENO1;HK1;LDHB;ZEB1;FASN;AKT1S1;GRB10;ME1;PGK1;SSPN;PSPH
ErbB Signaling Pathway WP673	21/90	0.127087	0.528622	0	0	1.37653	2.83962	GSK3B;CAMK2D;CDKN1B;PDPK1;PRKCB;SHC1;BAD;CAMK2A;PIK3R3;NRG2;PIK3R1;CRKL;MAPK8;NRAS;ABL1;ABL2;MAPK1;SOS1;RAF1;MAP2K7;CAMK2G
Follicle Stimulating Hormone FSH Signaling Pathway WP2035	7/24	0.12918	0.528622	0	0	1.86108	3.80879	RPS6;MAPK1;MAPK14;RAF1;SGK1;PRKACA;APPL1
MTHFR Deficiency WP4288	7/24	0.12918	0.528622	0	0	1.86108	3.80879	DNMT1;PCYT1A;CHKA;CASP3;MARS1;PEMT;ALDH7A1
Hippocampal Synaptogenesis And Neurogenesis WP5231	7/24	0.12918	0.528622	0	0	1.86108	3.80879	RPS6KA5;BDNF;CAMK2A;MAPK1;NCAM1;DRD1;MAPK14
BDNF TrkB Signaling WP3676	9/33	0.129253	0.528622	0	0	1.69512	3.46819	NRAS;EEF2K;TRPC6;SHC1;BDNF;MAPK1;PLCG1;GAB2;SOS1
FBXL10 Enhancement Of MAP ERK Signaling In Diffuse Large B Cell Lymphoma WP4553	9/33	0.129253	0.528622	0	0	1.69512	3.46819	SUZ12;H2AZ1;H3C8;H2AJ;EED;MAPK1;PCGF1;MACROH2A1;EZH2
Insulin Signaling WP481	35/160	0.129932	0.528622	0	0	1.26698	2.58558	GSK3B;ARF1;STXBP3;SHC1;SRF;PIK3R4;PTEN;PIK3R3;PIK3R1;SLC2A4;FOXO3;CYTH3;RPS6KA3;MAPK8;RPS6KA5;GRB10;MAPK1;MAP2K7;MAPK6;EIF4E;MAP3K4;MAP3K5;CAP1;MAP3K2;EGR1;PRKCB;PDPK1;MAPK14;PRKCQ;SGK3;RAF1;SOS1;SGK1;MAP3K14;ARF6
Physico Chemical Features And Toxicity Associated Pathways WP3680	16/66	0.130388	0.528622	0	0	1.447	2.9479	GSK3B;CDKN1B;FZD5;ROCK2;SHC1;FZD4;PPP2CA;MAPK8;DAAM1;APC;MAPK1;CTNNB1;PLCG1;SOS1;RAF1;PFN2
Interleukin 1 IL 1 Structural Pathway WP2637	12/47	0.13089	0.528622	0	0	1.55007	3.1519	MAPK8;RPS6KA5;IRAK2;IL1R1;MAPK1;IRAK4;TAB1;MAP2K7;MAPK14;TANK;EIF4E;MAP3K14
8P23 1 Copy Number Variation Syndrome WP5346	13/52	0.135206	0.543039	0	0	1.50706	3.01556	SLBP;MTMR9;GATA4;SLC2A4;HSPD1;MSRA;SGPL1;PPP1R3B;MAPK1;CTNNB1;RAF1;CTSD;XKR6
TNF Related Weak Inducer Of Apoptosis TWEAK Signaling Pathway WP2036	10/38	0.136688	0.543039	0	0	1.61445	3.21284	GSK3B;MAPK8;HDAC1;CASP3;MAPK1;CTNNB1;MAPK14;RAF1;MAP3K14;BIRC2
mBDNF And proBDNF Regulation Of GABA Neurotransmission WP4829	10/38	0.136688	0.543039	0	0	1.61445	3.21284	GABRA2;SHC1;BDNF;STAT3;CREM;PTEN;PIK3R3;PIK3R1;PLCG1;JAK2
IL 7 Signaling Pathway WP205	6/20	0.139064	0.543614	0	0	1.93686	3.82108	GSK3B;BAD;STAT1;STAT3;MAPK1;PIK3R1
Imatinib And Chronic Myeloid Leukemia WP3640	6/20	0.139064	0.543614	0	0	1.93686	3.82108	BCR;CDKN1B;NOP2;ABL1;GAB2;FOXO3
Serotonin Receptor 2 And ELK SRF GATA4 Signaling WP732	6/20	0.139064	0.543614	0	0	1.93686	3.82108	NRAS;SRF;GNAQ;MAPK1;GATA4;RAF1
Adipogenesis WP236	29/131	0.140535	0.546442	0	0	1.28617	2.52385	CEBPB;EPAS1;GATA4;AHR;SLC2A4;NAMPT;NRIP1;E2F1;STAT6;PCK1;NCOA1;WWTR1;NCOA2;MBNL1;STAT1;STAT3;MIF;KLF7;KLF6;RBL1;NCOR1;KLF5;SP1;CTNNB1;PLIN2;IL6ST;PPARA;LPIN2;MIXL1
Energy Metabolism WP1541	12/48	0.147263	0.561657	0	0	1.50692	2.88656	NCOA1;GSK3B;PPP3R1;PPP3CC;HDAC1;FOXO3;MAPK14;PPRC1;PPARA;CAMK2G;SIRT1;SIRT3
A Network Map Of Macrophage Stimulating Protein MSP Signaling WP5353	19/82	0.148569	0.561657	0	0	1.36379	2.60035	GSK3B;PDPK1;PRKCB;SHC1;RPS6;PTEN;PIK3R1;MAPK14;SMAD6;CRKL;RPS6KA3;MAPK8;RPS6KA5;ABL1;PDCD4;MAPK1;CTNNB1;PLCG1;RAF1
Leukocyte Intrinsic Hippo Pathway Functions WP4542	9/34	0.149028	0.561657	0	0	1.62722	3.0976	MOB1A;YWHAQ;FOXO6;STK38L;PRDM1;FOXO3;MAPK14;TEAD1;TEAD3
Osteoclast Signaling WP12	5/16	0.149058	0.561657	0	0	2.05405	3.90972	AIMP2;MAPK8;GPR68;SLC9A1;IFNAR1
SREBF And miR33 In Cholesterol And Lipid Homeostasis WP2011	5/16	0.149058	0.561657	0	0	2.05405	3.90972	ABCA1;FASN;PPARA;SIRT1;SREBF2
NAD Metabolism WP3644	5/16	0.149058	0.561657	0	0	2.05405	3.90972	NMNAT1;NAMPT;NMNAT3;SIRT1;SIRT3
Apoptosis Related Network Due To Altered Notch3 In Ovarian Cancer WP2864	13/53	0.151008	0.566087	0	0	1.46929	2.77758	HELLS;CDKN1B;HSPA5;HDAC1;CUL1;ETS1;HSPD1;SMAD7;ERN1;NET1;SERBP1;ABL1;MAPK1
Thyroid Stimulating Hormone TSH Signaling Pathway WP2032	14/58	0.153999	0.571438	0	0	1.43851	2.69118	CDKN1B;PDPK1;STAT1;RPS6;STAT3;PIK3R1;MAPK14;MYL12B;CDK4;GNAQ;MAPK1;JAK2;RAF1;PLCB1
TGF Beta Receptor Signaling In Skeletal Dysplasias WP4816	14/58	0.153999	0.571438	0	0	1.43851	2.69118	SMAD4;CREBBP;STAT1;NOG;TFE3;STAT3;SMAD6;TGFBR1;SMAD7;FKBP1A;BAMBI;ADAMTSL2;CTNNB1;SKIL
MAPK And NFkB Signaling Pathways Inhibited By Yersinia YopJ WP3849	4/12	0.158172	0.574307	0	0	2.25925	4.16621	MAPK1;IKBKG;RAF1;MAP3K14
IL 10 Anti Inflammatory Signaling Pathway WP4495	4/12	0.158172	0.574307	0	0	2.25925	4.16621	STAT1;STAT3;BLVRB;BLVRA
TGF Smad Signaling Pathway WP5382	4/12	0.158172	0.574307	0	0	2.25925	4.16621	WWTR1;SMAD4;TGFBR1;YWHAG
Heart Development WP1591	11/44	0.160694	0.574307	0	0	1.50678	2.75477	SMAD4;BMPR2;HEY1;SRF;HEY2;NFATC3;MAPK1;CTNNB1;GATA4;ISL1;BMPR1A
Interleukin 11 Signaling Pathway WP2332	11/44	0.160694	0.574307	0	0	1.50678	2.75477	ATF1;YES1;STAT1;PDPK1;STAT3;RPS6;MAPK1;PIK3R1;JAK2;IL6ST;RAF1
22Q11 2 Copy Number Variation Syndrome WP4657	26/118	0.162109	0.574307	0	0	1.27818	2.32562	OAT;CUL3;SRF;ZDHHC8;SLC2A4;RTN4;SEPTIN11;CRKL;PPP1CB;CDC42;POLR2A;RCC1;SHOC2;TNPO1;RANBP1;CBX5;TXNRD2;SREBF2;RBX1;NCOR1;ALDH1A2;PI4KA;GNB1L;RAF1;ASF1A;KPNB1
Cell Differentiation Index WP2029	3/8	0.163414	0.574307	0	0	2.71085	4.91061	TLX2;SRF;STAT3
Dual Hijack Model Of Vif In HIV Infection WP3300	3/8	0.163414	0.574307	0	0	2.71085	4.91061	UBB;ELOC;RBX1
Ketogenesis And Ketolysis WP4742	3/8	0.163414	0.574307	0	0	2.71085	4.91061	SLC16A1;CPT2;SLC25A20
Hijack Of Ubiquitination By SARS CoV 2 WP4860	3/8	0.163414	0.574307	0	0	2.71085	4.91061	CUL2;ELOC;RBX1
Biosynthesis And Turnover Of 1 Deoxy Sphingoid Bases WP5179	3/8	0.163414	0.574307	0	0	2.71085	4.91061	ASAH1;SPTLC1;KDSR
Host Pathogen Interaction Of Human Coronaviruses Apoptosis WP4864	6/21	0.166459	0.581112	0	0	1.80762	3.24108	BAD;CASP3;BAX;MAPK14;MCL1;BCL2L1
TGF Beta Receptor Signaling WP560	13/54	0.167735	0.581112	0	0	1.43337	2.55909	SMAD4;CREBBP;STAT1;NOG;TFE3;STAT3;SMAD6;TGFBR1;SMAD7;FKBP1A;BAMBI;CTNNB1;SKIL
Interferon Type I Signaling Pathways WP585	13/54	0.167735	0.581112	0	0	1.43337	2.55909	IFNAR2;STAT1;RPS6;STAT3;GAB2;PIK3R1;MAPK14;CRKL;RPS6KA5;RACK1;PDCD4;EIF4E;IFNAR1
P38 MAPK Signaling Pathway WP400	9/35	0.170204	0.586882	0	0	1.56453	2.77041	CDC42;RPS6KA5;SHC1;MAX;STAT1;MAPK14;TGFBR1;MAP3K5;HMGN1
Primary Ovarian Insufficiency WP5316	36/170	0.17399	0.594726	0	0	1.21532	2.1253	NOTCH2;KHDRBS1;NUP107;PRDM9;AARS2;BMPR2;GALT;FMR1;PTEN;GATA4;PRDM1;LAMC1;FOXO3;BRCA2;RCBTB1;PSMC3IP;WRN;EXO1;POLG;MGME1;XRCC6;EIF2B2;XRCC4;BDNF;PDPK1;PMM2;BCKDHB;NOG;FANCA;FANCC;MND1;SIRT1;ACVR2B;STAG3;DMC1;BMPR1A
1P36 Copy Number Variation Syndrome WP5345	21/94	0.175509	0.594726	0	0	1.30078	2.26345	HSPA8;SMAD4;CFAP74;CUL3;INTS10;MEPCE;GDE1;DLST;PEX2;COMMD1;UBE2J2;FAAP20;RBX1;MRPL20;MORN1;METTL14;PEX5;SDF4;INTS4;CCNL2;ARF6
Thymic Stromal Lymphopoietin TSLP Signaling Pathway WP2203	10/40	0.175733	0.594726	0	0	1.50664	2.61973	MAPK8;YES1;STAT1;STAT3;RPS6;MAPK1;STAT6;GAB2;JAK2;MAPK14
Glycogen Synthesis And Degradation WP500	10/40	0.175733	0.594726	0	0	1.50664	2.61973	PPP2CA;GSK3B;UGP2;PPP2R1A;PPP2R5E;PPP2R5A;CALM3;PPP2R5C;CALM2;HK1
Wnt Beta Catenin Signaling Pathway In Leukemia WP3658	7/26	0.17833	0.597977	0	0	1.66497	2.87061	GSK3B;APC;WIF1;CSNK1A1;CTNNB1;DKK1;RUNX1T1
Sphingolipid Metabolism Integrated Pathway WP4726	7/26	0.17833	0.597977	0	0	1.66497	2.87061	ASAH1;SGPL1;CERS5;SPTLC1;CERS6;KDSR;PLPP1
Glycolysis And Gluconeogenesis WP534	11/45	0.179894	0.600469	0	0	1.46237	2.50853	LDHB;GOT1;MDH1;MDH2;MPC2;PGAM1;PGK1;ENO1;SLC2A4;PCK1;HK1
MAP3K1 Role In Promoting And Blocking Gonadal Determination WP4872	5/17	0.181385	0.602693	0	0	1.88277	3.21414	GSK3B;FRAT1;MAPK1;CTNNB1;MAP3K4
Cardiac Hypertrophic Response WP2795	13/55	0.185346	0.613068	0	0	1.39915	2.35832	HDAC4;GSK3B;CAMK2D;PDPK1;MAPK14;TGFBR1;MAPK8;CDK7;MAPK1;IKBKG;RAF1;MAP2K7;MAP3K14
Ethanol Effects On Histone Modifications WP3996	8/31	0.186689	0.614727	0	0	1.57195	2.63822	HDAC4;ALDH1A3;HDAC2;ACSS2;ALDH2;HDAC1;ALDH1A2;HDAC6
Histone Modifications WP2369	15/65	0.188233	0.617034	0	0	1.35619	2.26494	H3C8;KMT2D;SETD2;EED;SMYD5;KMT2C;DOT1L;PRDM2;SETBP1;H4C11;SMYD4;KMT5A;H4C3;H4C6;EZH2
Calcium Regulation In Cardiac Cells WP536	32/151	0.189456	0.618268	0	0	1.21622	2.0233	RGS17;CAMK2D;CAMK2A;ATP2A2;ITPR3;ARRB2;ADCY7;RGS2;GRK5;YWHAQ;PRKAR2A;GNG8;PRKACA;PRKACB;CAMK2G;YWHAG;PRKCB;ATP1B3;ATP2B1;GNG11;FKBP1A;STIM2;GNAQ;PKIA;GNB2;RGS10;ORAI1;PRKCQ;CALM3;CALR;PKIG;CALM2
Target Of Rapamycin Signaling WP1471	9/36	0.192681	0.624834	0	0	1.5065	2.48078	CDC42;FKBP1A;IDI1;RRAGC;DDIT4;AKT1S1;DDIT4L;ULK2;RICTOR
Methionine De Novo And Salvage Pathway WP3580	6/22	0.195901	0.624834	0	0	1.69454	2.76235	MSRA;MAT2A;APIP;MSRB2;MSRB3;ENOPH1
Immune Response To Tuberculosis WP4197	6/22	0.195901	0.624834	0	0	1.69454	2.76235	IFNAR2;STAT1;IFNGR1;IRF1;JAK2;IFNAR1
MFAP5 Mediated Ovarian Cancer Cell Motility And Invasiveness WP3301	4/13	0.197451	0.624834	0	0	2.0081	3.25767	MAPK1;ITPR3;PRKCQ;PLCG1
Krebs Cycle Disorders WP4236	4/13	0.197451	0.624834	0	0	2.0081	3.25767	LDHB;SUCLA2;DLST;DHTKD1
Vitamin B12 Disorders WP4271	4/13	0.197451	0.624834	0	0	2.0081	3.25767	MTRR;TCN2;MMAB;MMUT
ncRNAs Involved In STAT3 Signaling In Hepatocellular Carcinoma WP4337	4/13	0.197451	0.624834	0	0	2.0081	3.25767	ZEB1;STAT3;IL6ST;JAK2
Envelope Proteins And Their Potential Roles In EDMD Physiopathology WP4535	11/46	0.200109	0.630516	0	0	1.4205	2.28544	NRAS;SUN1;SMAD4;SRF;MAPK1;BANF1;SOS1;ADCY7;SYNE3;LBR;TMPO
Synaptic Vesicle Pathway WP2267	12/51	0.2023	0.634685	0	0	1.39075	2.22241	DNM3;NAPA;SLC38A1;CLTC;AP2S1;CLTA;PARK7;DNM1L;CLN8;SLC25A4;AP2M1;SLC6A4
Modulators Of TCR Signaling And T Cell Activation WP5072	14/61	0.204736	0.639122	0	0	1.34645	2.13551	SMARCB1;CDKN1B;NDUFB10;PDPK1;TNFAIP3;PIK3R1;TMEM222;AGO1;ARIH2;PRKCQ;RPRD1B;IKBKG;PLCG1;MAP3K14
7 Oxo C And 7 Beta HC Pathways WP5064	7/27	0.205463	0.639122	0	0	1.58162	2.5029	CYP27A1;AMACR;NPC1;NPC2;ACOT12;ACOT2;ACOT4
Fragile X Syndrome WP4549	26/122	0.210047	0.648081	0	0	1.22462	1.91092	ABCD3;SHC1;FMR1;CLTC;TECR;CAMK2A;PTEN;CLTA;AKAP5;AP2S1;MAPK1;PLCG1;PRKACA;EIF4E;AP2M1;EPHA4;SLC16A1;BDNF;DICER1;AGO2;AKT1S1;TBC1D7;RAF1;PLCB1;SOS1;EIF4G1
Metabolic Pathways Of Fibroblasts WP5312	8/32	0.211933	0.648081	0	0	1.50636	2.33709	UGP2;SLC16A1;P4HA1;LPAR1;PLCG1;ALDH18A1;PSPH;GLS
Folate Alcohol And Cancer Pathway Hypotheses WP1589	3/9	0.213663	0.648081	0	0	2.2589	3.48629	CEBPB;CBS;ADH5
Nod Like Receptor NLR Signaling Pathway WP288	3/9	0.213663	0.648081	0	0	2.2589	3.48629	MAPK8;ERBIN;IKBKG
ATR Signaling WP3875	3/9	0.213663	0.648081	0	0	2.2589	3.48629	RPA1;RAD9B;RAD9A
Thiamine Metabolic Pathways WP4297	3/9	0.213663	0.648081	0	0	2.2589	3.48629	BCKDHA;OGDH;SLC19A2
Proteoglycan Biosynthesis WP4784	5/18	0.215998	0.652458	0	0	1.73783	2.6632	SLC35B3;B3GAT3;XYLT1;BPNT2;CHST14
B Cell Receptor Signaling Pathway WP23	20/92	0.218581	0.654379	0	0	1.25578	1.90953	GSK3B;KLF11;PDPK1;PRKCB;SHC1;MAX;CAMK2A;NFATC3;GAB2;PIK3R1;MAPK14;ETS1;CRKL;CDC42;MAPK8;MAPK1;IKBKG;PLCG1;RAF1;SOS1
Metabolic Epileptic Disorders WP5355	20/92	0.218581	0.654379	0	0	1.25578	1.90953	ECHS1;GOT1;MDH1;GLS2;MDH2;AADAT;PGAM1;ENO1;SLC2A4;SUOX;HK1;DHTKD1;LDHB;BTD;CBS;MPC2;PGK1;PCK1;ALDH7A1;PSPH
Metabolic Reprogramming In Pancreatic Cancer WP5220	10/42	0.21932	0.654379	0	0	1.4123	2.14278	BCKDHA;SLC16A1;MDH1;GOT1;GLS2;FASN;ME1;GNPNAT1;PDHB;HK1
Glioblastoma Signaling Pathways WP2261	18/82	0.220801	0.656121	0	0	1.27139	1.92043	ERRFI1;CDKN1B;CDKN2C;PDPK1;PRKCB;PTEN;PIK3R1;BRCA2;FOXO3;NRAS;CDK6;CDK4;E2F1;MAPK1;PRKCQ;PLCG1;RAF1;MAP2K7
TCA Cycle Nutrient Use And Invasiveness Of Ovarian Cancer WP2868	2/5	0.22492	0.660307	0	0	3.01159	4.49332	STAT3;MAPK1
miR 517 Relationship With ARCN1 And USP1 WP3596	2/5	0.22492	0.660307	0	0	3.01159	4.49332	USP1;ARCN1
Tyrosine Metabolism And Related Disorders WP4506	2/5	0.22492	0.660307	0	0	3.01159	4.49332	GSTZ1;FAH
Nanoparticle Mediated Activation Of Receptor Signaling WP2643	7/28	0.234028	0.68068	0	0	1.50622	2.1875	NRAS;MAPK8;PXN;MAPK1;MAPK14;RAF1;SOS1
T Cell Activation SARS CoV 2 WP5098	19/88	0.235591	0.68068	0	0	1.24474	1.79947	IFNAR2;GSK3B;PDPK1;PTEN;PIK3R1;FOXO3;PPP3CC;IL23A;MAPK1;BAX;PRKCQ;RICTOR;IKBKG;PLCG1;JAK2;SOS1;RAF1;IFNAR1;BCL2L1
Alpha 6 Beta 4 Signaling Pathway WP244	8/33	0.23839	0.68068	0	0	1.44601	2.07336	LAMA1;SHC1;LAMA3;MAPK1;LAMC1;PIK3R1;MAPK14;SOS1
MAPK Cascade WP422	8/33	0.23839	0.68068	0	0	1.44601	2.07336	MAP3K2;NRAS;MAPK1;MAP2K7;MAPK14;SOS1;RAF1;LAMTOR3
Disruption Of Postsynaptic Signaling By CNV WP4875	8/33	0.23839	0.68068	0	0	1.44601	2.07336	TJP1;CAMK2D;DLG1;FMR1;CAMK2A;MAPK1;CAMK2G;YWHAG
Cardiomyocyte Signaling Pathways Converging On Titin WP5344	8/33	0.23839	0.68068	0	0	1.44601	2.07336	GUCD1;SRF;FHL1;CAMK2A;MAPK1;PRKACA;RAF1;PRKACB
H19 Action Rb E2F1 Signaling And CDK Beta Catenin Activity WP3969	4/14	0.23926	0.68068	0	0	1.80718	2.58464	CDK4;E2F1;CTNNB1;MACROH2A1
Amyotrophic Lateral Sclerosis ALS WP2447	9/38	0.241065	0.68068	0	0	1.40243	1.99522	TOMM40;PPP3CC;BAD;CASP3;BAX;MAPK14;RAB5A;MAP3K5;BCL2L1
Endometrial Cancer WP4155	14/63	0.242225	0.68068	0	0	1.29133	1.83096	GSK3B;PDPK1;BAD;PTEN;PIK3R3;PIK3R1;FOXO3;NRAS;APC;MAPK1;CTNNB1;BAX;SOS1;RAF1
Neural Crest Cell Migration In Cancer WP4565	10/43	0.242576	0.68068	0	0	1.36942	1.9397	ARF1;KIDINS220;BDNF;SORT1;STAT3;PIK3R4;PIK3R3;EPHB1;EPHB4;EPHB3
15Q11Q13 Copy Number Variation WP5407	13/58	0.242952	0.68068	0	0	1.30564	1.84734	MTMR10;SLF1;CREBBP;SLF2;HDAC1;NSMCE3;CHRNA7;NSMCE1;SMC5;CDC42BPB;CGN;LYPD6;TJP1
5Q35 Copy Number Variation WP5380	23/109	0.243033	0.68068	0	0	1.20902	1.71022	RNF44;PRELID1;TMED9;TMED10;HIP1;NOP16;MAX;EED;FAF2;FRS2;PIK3R1;TRIAP1;COX5B;COX5A;MAPK8;SIMC1;RAB24;ABL1;TMED2;FAM193B;PLCG1;SOS1;PNPLA2
7Q11 23 Copy Number Variation Syndrome WP4932	22/104	0.245269	0.68432	0	0	1.21283	1.7045	UBIAD1;HDAC2;TSG101;VPS9D1;RFC2;CLTC;SMARCA5;VPS37C;DLST;UBE2L6;VPS37A;BAZ1B;HDAC6;USF1;TBL2;BCL7B;OGDH;EIF4H;CTNNB1;CLASP1;EIF2A;CLASP2
Extracellular Vesicles In The Crosstalk Of Cardiac Cells WP4300	5/19	0.252437	0.696344	0	0	1.6136	2.22128	STAT3;PTEN;GATA4;PDLIM5;ETS2
Host Pathogen Interaction Of Human Coronaviruses Autophagy WP4863	5/19	0.252437	0.696344	0	0	1.6136	2.22128	ATG16L2;RB1CC1;PIK3R4;ATG10;ULK2
Serotonin Receptor 4 6 7 And NR3C Signaling WP734	5/19	0.252437	0.696344	0	0	1.6136	2.22128	ATF1;EGR1;RPS6KA5;SRF;MAPK1
Th17 Cell Differentiation Pathway WP5130	15/69	0.260106	0.713755	0	0	1.25542	1.69064	IFNGR1;STAT1;STAT3;AHR;MAPK14;TGFBR1;MAPK8;IL23A;CRY1;MAPK1;PRKCQ;STAT6;PLCG1;JAK2;CLOCK
Lipid Metabolism Pathway WP3965	7/29	0.263796	0.713755	0	0	1.43766	1.9158	BCKDHA;ACSS2;PRKAR2A;FASN;PRKACA;PRKACB;PNPLA2
Kleefstra Syndrome WP5351	7/29	0.263796	0.713755	0	0	1.43766	1.9158	SMARCC1;PAXIP1;SMARCB1;KMT2C;WDR5;DPY30;KDM6A
JAK STAT Signaling In The Regulation Of Beta Cells WP5358	8/34	0.265886	0.713755	0	0	1.39031	1.84173	GHR;NRAS;IFNGR1;STAT1;CDK4;STAT3;AKT1S1;JAK2
Small Cell Lung Cancer WP4658	20/95	0.265912	0.713755	0	0	1.20532	1.59656	CDKN1B;MAX;LAMA1;LAMA3;PTEN;PIK3R3;LAMC1;PIK3R1;FHIT;CDK6;CDK4;CASP3;E2F1;RARB;BAX;E2F3;IKBKG;BIRC2;SKP1;BCL2L1
Trans Sulfuration Pathway WP2333	3/10	0.26656	0.713755	0	0	1.93608	2.55981	DNMT1;GOT1;CBS
Interleukin 1 Induced Activation Of NF kB WP3656	3/10	0.26656	0.713755	0	0	1.93608	2.55981	UBE2N;UBE2V1;AJUBA
TCA Cycle In Senescence WP5050	3/10	0.26656	0.713755	0	0	1.93608	2.55981	MDH1;GOT1;ME1
IL 24 Signaling Pathway WP5413	46/232	0.273963	0.730902	0	0	1.11829	1.44792	TOP2A;GSK3B;CDKN1B;PTEN;PIK3R1;PRDM1;PARK7;BRCA2;CCNB1;MAPK8;CASP3;MFN2;MAPK1;PLCG1;IKBKG;PRKACA;MAP2K7;EIF4E;EIF2A;MCL1;MAP3K2;CREBBP;MME;SPRYD4;HSPA5;NAA10;STAT1;TXNRD2;BAD;TXNRD1;STAT3;RPS6;MAPK14;SOD2;HSPE1;CDC25A;ERN1;TMBIM4;APC;COL6A2;IRF1;CTNNB1;BAX;MAP3K14;BCL2L1;EIF4G1
Non Genomic Actions Of 1 25 Dihydroxyvitamin D3 WP4341	16/75	0.276806	0.735802	0	0	1.2256	1.5742	IFNAR2;CAMK2D;PRKCB;IFNGR1;STAT1;CAMK2A;MAPK14;ETS1;NRAS;MAPK8;SP1;SP3;MAPK1;PRKCQ;PLCB1;CAMK2G
Wnt Signaling Pathway And Pluripotency WP399	21/101	0.279279	0.739685	0	0	1.18646	1.51338	GSK3B;CREBBP;CTBP2;FZD5;PRKCB;CTBP1;FZD4;CTNND1;ZBTB33;PPP2R5C;FBXW2;NKD1;PPP2CA;FRAT1;APC;PPP2R1A;PPP2R5E;DVL2;CTNNB1;PRKCQ;PAFAH1B1
OSX And miRNAs In Tooth Development WP3971	4/15	0.282828	0.742843	0	0	1.64279	2.07471	NOTCH2;CTNNB1;KLF4;DKK1
Iron Sulfur Cluster Biogenesis WP5152	4/15	0.282828	0.742843	0	0	1.64279	2.07471	HSPA9;NARF;FDX1;NUBP1
2Q13 Copy Number Variation Syndrome WP5222	13/60	0.284694	0.742843	0	0	1.24992	1.57033	TMEM87B;IL1R1;SLC20A1;STAT1;ZC3H8;ZC3H6;MERTK;CHCHD5;IL23A;POLR2F;MAPK1;POLR2H;ARF6
G Protein Signaling Pathways WP35	19/91	0.285765	0.742843	0	0	1.19266	1.4939	PRKCB;AKAP5;ADCY7;GNG11;SLC9A1;AKAP10;GNG10;NRAS;PPP3CC;AKAP11;PRKAR2A;GNAQ;GNB2;GNG8;PRKCQ;PRKACA;PDE7A;PRKACB;PDE8A
RANKL RANK Signaling Pathway WP2018	11/50	0.289419	0.742843	0	0	1.2745	1.58022	CDC42;MAPK8;STAT1;MAPK1;IKBKG;GAB2;PIK3R1;PLCG1;TAB1;MAP2K7;MAPK14
TROP2 Regulatory Signaling WP5300	10/45	0.291449	0.742843	0	0	1.29101	1.59167	CDKN1B;STAT1;CDK4;PTEN;RACK1;BAX;CTNNB1;PIK3R1;JAK2;IGF2R
15Q25 Copy Number Variation WP5408	10/45	0.291449	0.742843	0	0	1.29101	1.59167	DNM3;SPCS3;BTBD1;SYNJ1;WHAMM;TOP1;RAF1;PDE8A;SEC11A;ZSCAN2
DNA IR Damage And Cellular Response Via ATR WP4016	17/81	0.292458	0.742843	0	0	1.20043	1.47585	SMARCAL1;UBE2D3;TOP3A;FANCA;RPA1;BRCA2;PPM1D;POLB;WRN;RAD50;MSH2;EXO1;SP1;E2F1;USP1;IKBKG;RAD9A
Hypothesized Pathways In Pathogenesis Of Cardiovascular Disease WP3668	6/25	0.293495	0.742843	0	0	1.42672	1.74901	MAPK8;SMAD4;SHC1;MAPK1;MAPK14;TGFBR1
Sphingolipid Metabolism Overview WP4725	6/25	0.293495	0.742843	0	0	1.42672	1.74901	ASAH1;SGPL1;SPTLC1;CERS6;KDSR;GBA2
Fatty Acids And Lipoproteins Transport In Hepatocytes WP5323	8/35	0.294237	0.742843	0	0	1.33874	1.63777	ABCA1;SCARB1;LRP1;SORT1;ACSL1;NPC2;VDAC1;ACSL3
Extracellular Vesicle Mediated Signaling In Recipient Cells WP2870	7/30	0.294528	0.742843	0	0	1.37507	1.68087	NRAS;SMAD4;APC;HGF;CTNNB1;RAF1;TGFBR1
Pilocytic Astrocytoma WP2253	2/6	0.298763	0.742843	0	0	2.25855	2.72857	SOS1;RAF1
exRNA Mechanism Of Action And Biogenesis WP2805	2/6	0.298763	0.742843	0	0	2.25855	2.72857	AGO2;DICER1
Let 7 Inhibition Of ES Cell Reprogramming WP3299	2/6	0.298763	0.742843	0	0	2.25855	2.72857	EGR1;KLF4
Somatroph Axis GH And Its Relationship To Dietary Restriction And Aging WP4186	2/6	0.298763	0.742843	0	0	2.25855	2.72857	PTEN;SIRT1
Linoleic Acid Metabolism Affected By SARS CoV 2 WP4853	2/6	0.298763	0.742843	0	0	2.25855	2.72857	ELOVL5;ACOT2
Vitamin A1 And A5 X Pathways WP5397	2/6	0.298763	0.742843	0	0	2.25855	2.72857	RARG;RARB
Thermogenesis WP4321	22/108	0.30828	0.763908	0	0	1.15613	1.36047	SMARCC1;KDM3A;SMARCB1;KDM1A;ACSL1;RPS6;FRS2;ACSL4;ACSL3;MAPK14;ADCY7;RPS6KA3;NRAS;CPT2;AKT1S1;DPF3;SLC25A20;PRKACA;SOS1;PRKACB;MAP3K5;PNPLA2
IL 18 Signaling Pathway WP4754	12/56	0.309873	0.765261	0	0	1.23233	1.44379	GSK3B;CEBPB;PRKCB;SP1;CASP3;IRF1;PTEN;MAPK1;BAX;CTNNB1;PIK3R1;MAP2K7
Aryl Hydrocarbon Receptor Pathway WP2586	10/46	0.316821	0.773085	0	0	1.25507	1.4426	NRAS;KLF6;CDKN1B;NRIP1;E2F1;CYP1B1;MAPK1;ARNT;AHR;RAF1
Common Pathways Underlying Drug Addiction WP2636	9/41	0.320146	0.773085	0	0	1.27072	1.44732	PPP1CB;PPP1CC;PRKCB;CAMK2A;MAPK1;DRD1;PRKACA;RAF1;PRKACB
Serotonin Transporter Activity WP1455	3/11	0.320697	0.773085	0	0	1.69397	1.92648	IL1R1;SCAMP2;SLC6A4
Glycolysis In Senescence WP5049	3/11	0.320697	0.773085	0	0	1.69397	1.92648	PGK1;ENO1;HK1
SMC1 SMC3 Role In DNA Damage Cornelia De Lange Syndrome WP5118	3/11	0.320697	0.773085	0	0	1.69397	1.92648	RAD50;PAXIP1;RAD21
Inclusion Body Myositis WP5120	3/11	0.320697	0.773085	0	0	1.69397	1.92648	NCSTN;PSEN1;SIRT1
Zinc Homeostasis WP3529	8/36	0.323253	0.773085	0	0	1.29085	1.45778	SLC30A9;SLC39A9;SLC30A5;MTF1;SLC39A10;SLC39A8;SLC39A13;SLC39A14
Factors And Pathways Affecting Insulin Like Growth Factor IGF1 Akt Signaling WP3850	8/36	0.323253	0.773085	0	0	1.29085	1.45778	GSK3B;EIF2B2;AKT1S1;PTEN;RICTOR;FBXO32;EIF4E;ACVR2B
Host Pathogen Interaction Of Human Coronaviruses MAPK Signaling WP4877	8/36	0.323253	0.773085	0	0	1.29085	1.45778	RPS6KA3;MAPK8;MAPK1;MAP2K7;MAPK14;RAF1;EIF4E;MAP3K4
16P11 2 Distal Deletion Syndrome WP4950	7/31	0.325981	0.773085	0	0	1.3177	1.47703	RABGEF1;RABEP2;NFATC2IP;JAK2;RAB5A;SH2B1;SDCCAG8
Tryptophan Catabolism Leading To NAD Production WP4210	4/16	0.327418	0.773085	0	0	1.5058	1.68125	NMNAT1;AADAT;NAMPT;NMNAT3
8Q11 23 RB1CC1 Copy Number Variation WP5412	4/16	0.327418	0.773085	0	0	1.5058	1.68125	GABARAPL1;RB1CC1;GABARAP;MAP3K5
TAR Syndrome WP5362	13/62	0.328423	0.773085	0	0	1.19876	1.33476	HDAC2;UBE2I;PEX11B;STAT3;PYM1;CLCN3;SIRT1;CCAR2;BCL2L13;AKAP10;SLK;DDIT4;RBCK1
Cell Differentiation Expanded Index WP2023	5/21	0.328905	0.773085	0	0	1.41173	1.56982	TLX2;SRF;STAT3;KLF4;EZH2
17P13 3 YWHAE Copy Number Variation WP5376	5/21	0.328905	0.773085	0	0	1.41173	1.56982	DCTN6;PPP2CA;YWHAQ;YWHAG;PAFAH1B1
RAC1 PAK1 P38 MMP2 Pathway WP3303	14/68	0.345381	0.809209	0	0	1.1714	1.24533	BAD;PXN;STAT3;PIK3R1;MAPK14;MAPK8;NRAS;MSH2;RASA1;MAPK1;BAX;CTNNB1;IKBKG;SOS1
Ectoderm Differentiation WP2858	27/137	0.348365	0.813594	0	0	1.10922	1.16967	CTBP1;STX16;ARX;HMGB2;LDB2;TSKU;GLI3;HDAC6;PHF8;SIX6;TBL1X;SKIL;TTC14;BCAS3;SMAD4;TFAP2C;FZD5;TSC22D1;FZD4;C1GALT1;NR2F2;PI4KA;MKS1;CTNNB1;KIFC3;PDE7A;BMPR1A
Ovarian Infertility WP34	8/37	0.352745	0.814416	0	0	1.24626	1.29861	EGR1;CEBPB;CDKN1B;NCOR1;CDK4;FMR1;NRIP1;DMC1
Photodynamic Therapy Induced HIF 1 Survival Signaling WP3614	8/37	0.352745	0.814416	0	0	1.24626	1.29861	SLC16A1;PGK1;ARNT;BAX;HIF1AN;HK1;MCL1;BCL2L1
Serotonin HTR1 Group And FOS Pathway WP722	8/37	0.352745	0.814416	0	0	1.24626	1.29861	RPS6KA5;PDPK1;SRF;GNAQ;STAT3;MAPK1;JAK2;MAPK14
13Q12 12 Copy Number Variation WP5406	7/32	0.357914	0.814416	0	0	1.26491	1.29965	CDC42;LINGO1;MAPK8;ATXN1;SGCD;SSPN;RTN4
Breast Cancer Pathway WP4262	30/154	0.36276	0.814416	0	0	1.09328	1.10861	NOTCH2;GSK3B;SHC1;PTEN;PIK3R3;PIK3R1;BRCA2;FRAT1;NRAS;HEY1;HEY2;DVL2;E2F1;MAPK1;E2F3;SKP1;NCOA1;FZD5;CSNK1A1;NCOA3;RAD50;CDK6;APC;CDK4;SP1;FGF18;BAX;CTNNB1;RAF1;SOS1
Canonical And Non Canonical Notch Signaling WP3845	6/27	0.363068	0.814416	0	0	1.29069	1.30768	NOTCH2;HEY1;MAML1;DNER;PSEN1;RBPJ
miRNA Regulation Of DNA Damage Response WP1530	14/69	0.367087	0.814416	0	0	1.15004	1.15252	CDKN1B;CDC25A;CCNB2;CCNB1;RAD50;CDK6;CDK4;CASP3;SESN1;CCNG1;ABL1;E2F1;BAX;RAD9A
NAD Biosynthetic Pathways WP3645	5/22	0.368024	0.814416	0	0	1.32861	1.32809	PARP4;NMNAT1;NAMPT;SIRT1;SIRT3
Regulation Of Apoptosis By Parathyroid Hormone Related Protein WP3872	5/22	0.368024	0.814416	0	0	1.32861	1.32809	GSK3B;BCL2L13;BAX;BCL2L1;MCL1
Progeria Associated Lipodystrophy WP5103	5/22	0.368024	0.814416	0	0	1.32861	1.32809	SMAD4;WRN;ICMT;POLD1;BANF1
Synthesis Of Ceramides And 1 Deoxyceramides WP5194	5/22	0.368024	0.814416	0	0	1.32861	1.32809	ASAH1;CERS5;CERS6;SPTLC1;KDSR
Neural Crest Differentiation WP2064	20/101	0.369857	0.814416	0	0	1.11563	1.10965	NOTCH2;HDAC4;GSK3B;HDAC2;CTBP2;HDAC1;HDAC11;RBPJ;ETS1;ISL1;HDAC6;CDH7;TLX2;HEY2;DVL2;SNAI1;SNAI2;CTNNB1;TCF4;SOX5
MicroRNA For Targeting Cancer Growth And Vascularization In Glioblastoma WP3593	2/7	0.371314	0.814416	0	0	1.80673	1.78994	HEY1;HIF1AN
Amino Acid Metabolism In Triple Negative Breast Cancer Cells WP5213	2/7	0.371314	0.814416	0	0	1.80673	1.78994	PSPH;GLS
Cori Cycle WP1946	4/17	0.372351	0.814416	0	0	1.38988	1.37309	PGAM1;PGK1;SLC2A4;HK1
IL 9 Signaling Pathway WP22	4/17	0.372351	0.814416	0	0	1.38988	1.37309	STAT1;STAT3;MAPK1;PIK3R1
TGF Beta Signaling In Thyroid Cells For Epithelial Mesenchymal Transition WP3859	4/17	0.372351	0.814416	0	0	1.38988	1.37309	SMAD4;SNAI1;MAPK1;SNAI2
Leptin Insulin Signaling Overlap WP3935	4/17	0.372351	0.814416	0	0	1.38988	1.37309	PDPK1;STAT3;PIK3R3;JAK2
Iron Metabolism Disorders WP5172	4/17	0.372351	0.814416	0	0	1.38988	1.37309	PANK2;TFRC;SLC11A2;UQCRFS1
SRF And miRs In Smooth Muscle Differentiation And Proliferation WP1991	3/12	0.374872	0.814416	0	0	1.50566	1.47731	CAMK2D;SRF;KLF4
Valproic Acid Pathway WP3871	3/12	0.374872	0.814416	0	0	1.50566	1.47731	HADHB;HDAC1;HSD17B10
Aerobic Glycolysis WP4629	3/12	0.374872	0.814416	0	0	1.50566	1.47731	PGK1;ENO1;HK1
Hedgehog Signaling Pathway WP4249	9/43	0.375456	0.814416	0	0	1.19582	1.17145	CSNK1G3;CSNK1A1;CUL3;SPOP;FBXL17;ARRB2;PRKACA;PRKACB;GLI3
Vitamin A And Carotenoid Metabolism WP716	9/43	0.375456	0.814416	0	0	1.19582	1.17145	SCARB1;ABCG8;ALDH1A3;RARG;RETSAT;ALDH1A2;MAPK1;RARB;BCO1
T Cell Receptor Signaling Pathway WP69	15/75	0.382034	0.825544	0	0	1.12947	1.08682	PDPK1;SHC1;GAB2;PIK3R1;MAPK14;CRKL;CDC42;MAPK8;MAPK1;PRKCQ;IKBKG;PLCG1;RAF1;SOS1;MAP3K14
Hepatitis B Infection WP4666	29/150	0.382844	0.825544	0	0	1.08294	1.03976	DDX3X;PIK3R3;PIK3R1;MAPK8;NRAS;YWHAQ;CASP3;MAPK1;STAT6;IKBKG;MAP2K7;JAK2;CREBBP;SMAD4;PRKCB;BAD;STAT1;STAT3;NFATC3;IRAK4;MAPK14;TGFBR1;TIRAP;DDB1;BAX;TAB1;RAF1;SOS1;IFNAR1
Osteoblast Differentiation And Related Diseases WP4787	23/118	0.386505	0.830987	0	0	1.09387	1.03985	NOTCH2;HES6;SMAD4;BMPR2;FZD5;PRKCB;FZD4;STAT1;PIK3R4;PIK3R3;PIK3R1;RBPJ;MAPK14;GLI3;MAPK8;HEY1;FGF18;HEY2;MAPK1;CTNNB1;PRKCQ;MAPK6;BMPR1A
Glucocorticoid Receptor Pathway WP2880	14/70	0.388985	0.831366	0	0	1.12943	1.06642	PLK2;CUL1;TNFAIP3;SERPINB9;DNAJC15;KTN1;RGS2;SEC14L1;SERTAD2;DNER;CDC42EP3;SNAI2;BIRC2;SLC19A2
Oxidative Stress Response WP408	7/33	0.390094	0.831366	0	0	1.21619	1.14488	NFIX;TXNRD2;SP1;TXNRD1;NOX4;SOD2;MAPK14
CAMKK2 Pathway WP4874	7/33	0.390094	0.831366	0	0	1.21619	1.14488	HDAC4;STIM1;MAPK1;DNM1L;ARHGEF7;RAF1;SIRT1
Neuroinflammation And Glutamatergic Signaling WP5083	27/140	0.394481	0.837284	0	0	1.07957	1.0042	CAMK2D;GLS2;CAMK2A;GRIK1;GLS;PPP1CB;PPP1CC;SRR;MAPK1;STAT6;PRKACA;CAMK2G;PSPH;SLC38A1;SMAD4;GOT1;IL1R1;PRKCB;BDNF;IFNGR1;STAT1;STAT3;TGFBR1;SMAD7;NSMF;IL6ST;PLCB1
Phosphoinositides Metabolism WP4971	10/49	0.395161	0.837284	0	0	1.15831	1.07545	MTMR1;MTMR10;PIP4P1;PTEN;PIK3R4;MTMR9;PLCG1;SBF1;PLCB1;MTMR4
T Cell Receptor And Co Stimulatory Signaling WP2583	6/28	0.39826	0.841412	0	0	1.23194	1.13419	GSK3B;DYRK2;CSNK1A1;RASA1;PTEN;PLCG1
Spinal Cord Injury WP2431	23/119	0.403405	0.847439	0	0	1.08241	0.982632	EPHA4;EGR1;CDKN1B;IL1R1;BDNF;ROCK2;XYLT1;MIF;PLA2G6;FOXO3;RHOC;RTN4;EFNB2;CDC42;FKBP1A;PTPRA;CDK4;CASP3;CCNG1;E2F1;NOX4;MAPK1;CD47
Neurodegeneration With Brain Iron Accumulation NBIA Subtypes Pathway WP4577	9/44	0.403432	0.847439	0	0	1.16159	1.05443	PANK2;SPTLC1;RB1CC1;AKT1S1;PIK3R4;ATG10;ATG2A;PLA2G6;GTPBP2
Estrogen Signaling Pathway WP712	5/23	0.40717	0.85284	0	0	1.25472	1.1274	SP1;MAPK1;IKBKG;MAPK14;PRKACA
Pathogenic Escherichia Coli Infection WP2272	11/55	0.412559	0.861659	0	0	1.12932	0.999874	CDC42;TUBB6;TUBA1B;TUBB2A;YWHAQ;ROCK2;ABL1;CTNNB1;ARPC4;ARHGEF2;EZR
4 Hydroxytamoxifen Dexamethasone And Retinoic Acids Regulation Of P27 Expression WP3879	4/18	0.417023	0.866033	0	0	1.29053	1.12871	MAPK1;RAF1;EIF4E;MAP3K5
Cholesterol Synthesis Disorders WP5193	4/18	0.417023	0.866033	0	0	1.29053	1.12871	IDI1;SC5D;DHCR24;LBR
Dopamine Metabolism WP2436	3/13	0.428098	0.871664	0	0	1.35501	1.14959	PPP2CA;PRKACA;PRKACB
Purine Metabolism WP4792	3/13	0.428098	0.871664	0	0	1.35501	1.14959	ADSL;ATIC;ITPA
Neuroinflammation WP4919	3/13	0.428098	0.871664	0	0	1.35501	1.14959	MAPK8;ASCC1;MAPK14
Ganglio Series Sphingolipid Metabolism WP5299	3/13	0.428098	0.871664	0	0	1.35501	1.14959	ST8SIA1;ST3GAL4;ST3GAL5
Lactate Shuttle In Glial Cells WP5314	3/13	0.428098	0.871664	0	0	1.35501	1.14959	LDHB;SLC16A1;HK1
Female Steroid Hormones In Cardiomyocyte Energy Metabolism WP5318	3/13	0.428098	0.871664	0	0	1.35501	1.14959	HADHB;SLC2A4;PPARA
Orexin Receptor Pathway WP5094	17/88	0.428649	0.871664	0	0	1.08161	0.916252	PDPK1;PRKCB;RPS6;STAT3;ARRB2;SLC2A4;PIK3R1;PDHB;MAPK14;MAPK8;RRAGC;CASP3;GNAQ;MAPK1;NOX4;SGK1;BMPR1A
ATM Signaling In Development And Disease WP3878	9/45	0.431428	0.871664	0	0	1.12925	0.949311	HDAC4;RAD50;RNF8;IKBKG;PPM1D;LBR;AURKB;HMGN1;MAP3K5
One Carbon Metabolism WP241	6/29	0.433338	0.871664	0	0	1.17831	0.985345	DNMT1;MTRR;ATIC;MTHFD1;TCN2;GART
Transcription Factors Regulate miRNAs Related To Cardiac Hypertrophy WP1559	2/8	0.440614	0.871664	0	0	1.50552	1.2339	PPP3R1;STAT3
Insulin Signaling In Adipocytes Normal Condition WP3634	2/8	0.440614	0.871664	0	0	1.50552	1.2339	RPS6;SLC2A4
Insulin Signaling In Adipocytes Diabetic Condition WP3635	2/8	0.440614	0.871664	0	0	1.50552	1.2339	RPS6;SLC2A4
Caloric Restriction And Aging WP4191	2/8	0.440614	0.871664	0	0	1.50552	1.2339	NAMPT;SIRT1
Serine Metabolism WP4688	2/8	0.440614	0.871664	0	0	1.50552	1.2339	SRR;PSPH
Peroxiredoxin 2 Induced Ovarian Failure WP4873	2/8	0.440614	0.871664	0	0	1.50552	1.2339	CASP3;BAX
Glucose Metabolism In Triple Negative Breast Cancer Cells WP5211	2/8	0.440614	0.871664	0	0	1.50552	1.2339	SLC16A1;HK1
Effect Of Intestinal Microbiome On Anticoagulant Response Of Vitamin K Antagonists WP5273	2/8	0.440614	0.871664	0	0	1.50552	1.2339	SCARB1;PPARA
Neural Crest Cell Migration During Development WP4564	8/40	0.442242	0.871664	0	0	1.12922	0.921325	ARF1;BDNF;STAT3;PIK3R4;PIK3R3;EPHB1;EPHB4;EPHB3
Embryonic Stem Cell Pluripotency Pathways WP3931	22/116	0.444933	0.871664	0	0	1.05722	0.856169	ACVR1;GSK3B;SMAD4;BMPR2;FZD5;FZD4;NOG;STAT3;PTEN;SMAD6;SMAD7;APC;FGF18;DVL2;MAPK1;CTNNB1;RAF1;IL6ST;SOS1;MAPK6;FGF12;BMPR1A
Regulatory Circuits Of The STAT3 Signaling Pathway WP4538	15/78	0.445761	0.871664	0	0	1.07548	0.868961	IFNAR2;CREBBP;IFNGR1;PRKCB;STAT3;MAPK14;GHR;MAPK8;AKT1S1;MAPK1;RICTOR;JAK2;IL6ST;MAPK6;IFNAR1
Angiogenesis WP1539	5/24	0.445968	0.871664	0	0	1.18861	0.959811	CREBBP;ARNT;MAPK1;PLCG1;MAPK14
miRNA Regulation Of P53 Pathway In Prostate Cancer WP3982	5/24	0.445968	0.871664	0	0	1.18861	0.959811	SESN3;EI24;CASP3;PTEN;BAX
Lamin A Processing Pathway WP4299	1/3	0.451268	0.879672	0	0	2.25821	1.79684	ICMT
Mitochondrial Gene Expression WP391	4/19	0.460913	0.893706	0	0	1.20442	0.932878	MTERF3;SP1;PPRC1;HCFC1
Disorders Of Folate Metabolism And Transport WP4259	4/19	0.460913	0.893706	0	0	1.20442	0.932878	ATIC;MTHFD1;MTHFD2L;GART
Regulation Of Actin Cytoskeleton WP51	28/150	0.465296	0.899819	0	0	1.03668	0.793143	ROCK2;PXN;PIK3R4;PIK3R3;PIK3R1;ARHGAP35;SLC9A1;CDC42;NRAS;CFL2;MAPK1;WASF1;MAPK6;MYH10;WASF2;PPP1R12A;RRAS2;SSH2;ENAH;DIAPH1;ABI2;APC;FGF18;EZR;RAF1;ARHGEF7;SOS1;FGF12
GPR143 In Melanocytes And Retinal Pigment Epithelium Cells WP4941	6/30	0.468041	0.900363	0	0	1.12914	0.857246	PRKCB;GNAQ;ARRB2;PRKACA;PLCB1;PRKACB
Familial Partial Lipodystrophy WP5102	6/30	0.468041	0.900363	0	0	1.12914	0.857246	ICMT;KLF5;KLF9;BANF1;PPARA;PNPLA2
Glycosaminoglycan Synthesis In Fibroblasts WP5395	8/41	0.471841	0.90529	0	0	1.09493	0.822417	EXTL2;EXTL1;CHPF;B3GAT3;XYLT1;CHST14;HS6ST2;HS3ST1
Cancer Immunotherapy By CTLA4 Blockade WP4582	3/14	0.479599	0.917767	0	0	1.23175	0.905097	PPP2CA;PIK3R3;PIK3R1
S1P Receptor Signal Transduction WP26	5/25	0.484086	0.921528	0	0	1.12911	0.81916	ASAH1;MAPK1;S1PR2;MAPK6;PLCB1
Glycosylation And Related Congenital Defects WP4521	5/25	0.484086	0.921528	0	0	1.12911	0.81916	DPM1;ALG8;TUSC3;PMM2;ALG14
Sterol Regulatory Element Binding Proteins SREBP Signaling WP1982	13/69	0.487888	0.923954	0	0	1.04847	0.752451	SCARB1;IDI1;SEC13;MDH1;SAR1B;SIRT1;SREBF2;SP1;FASN;SCAP;PRKACA;SEC24C;KPNB1
DNA Damage Response WP707	13/69	0.487888	0.923954	0	0	1.04847	0.752451	CDKN1B;CDC25A;CCNB2;CCNB1;RAD50;CDK6;CDK4;CASP3;SESN1;ABL1;E2F1;BAX;RAD9A
Eukaryotic Transcription Initiation WP405	8/42	0.501063	0.937789	0	0	1.06266	0.734322	GTF2A2;CDK7;POLR2A;POLR3B;TAF9;POLR2F;POLR2H;POLR3K
Splicing Factor NOVA Regulated Synaptic Proteins WP4148	8/42	0.501063	0.937789	0	0	1.06266	0.734322	SNW1;EPB41;APLP2;CASK;MAP4;ATP2B1;CAMK2G;CLASP1
Gastric Cancer Network 2 WP2363	6/31	0.502135	0.937789	0	0	1.08391	0.746691	TOP2A;RFC4;UBE2C;ATAD2;CTNNB1;LBR
Hereditary Leiomyomatosis And Renal Cell Carcinoma Pathway WP4206	4/20	0.503584	0.937789	0	0	1.12907	0.774549	CUL3;SLC11A2;RPS6;PDHB
Pyrimidine Metabolism And Related Diseases WP4225	4/20	0.503584	0.937789	0	0	1.12907	0.774549	NT5C;RRM1;GLS2;CAD
Autophagy In Pancreatic Ductal Adenocarcinoma WP5331	4/20	0.503584	0.937789	0	0	1.12907	0.774549	PINK1;STAT3;TFE3;SHOC2
Ethanol Metabolism Production Of ROS By CYP2E1 WP4269	2/9	0.505457	0.937789	0	0	1.29037	0.880407	MAPK8;SP1
Urea Cycle And Related Diseases WP4571	2/9	0.505457	0.937789	0	0	1.29037	0.880407	GLS2;SLC25A13
Rett Syndrome Causing Genes WP4312	9/48	0.514195	0.951586	0	0	1.04219	0.693219	EIF2B2;NCOR1;TAF1B;HDAC1;TRRAP;TBL1XR1;TCF4;TBL1X;HIVEP2
Melatonin Metabolism And Effects WP3298	7/37	0.517025	0.954406	0	0	1.05377	0.695136	GSK3B;CAMK2A;CRY1;CYP1B1;ECE1;SIRT1;CLOCK
Nuclear Receptors Meta Pathway WP2882	57/314	0.519147	0.95591	0	0	1.00157	0.656595	CDKN1B;SRXN1;TNFAIP3;AHR;SLC2A4;SLC6A4;RGS2;CPT2;SLC39A9;DNER;PDK4;ME1;CYP1B1;SLC39A8;NCOA1;NCOA2;ABCG8;NCOA3;HGF;SLC39A10;ARNT;SERPINB9;SLC39A13;SLC39A14;SLC5A6;ACOX1;CDC42EP3;BLVRB;PPARA;BIRC2;FKBP5;MGST3;CUL1;SLC5A11;SLC5A3;DNAJB1;SEC14L1;SERTAD2;PRDX1;NRIP1;PCK1;SLC19A2;EGR1;TXNRD3;PLK2;TXNRD1;STAT3;DNAJC15;KTN1;SLC6A6;GSTA3;SP1;CDK4;FASN;SNAI2;BAX;GSTM5
Chemokine Signaling Pathway WP3929	30/165	0.525064	0.963958	0	0	1.00352	0.646505	GSK3B;SHC1;ROCK2;PXN;PIK3R3;PIK3R1;ARRB2;FOXO3;ADCY7;CRKL;CDC42;PREX1;GNG10;NRAS;GRK5;MAPK1;GNG8;IKBKG;JAK2;PRKACB;CCL25;PRKCB;STAT1;STAT3;GNG11;TIAM2;GNB2;RAF1;SOS1;PLCB1
Transcriptional Activation By NRF2 In Response To Phytochemicals WP3	3/15	0.528792	0.963958	0	0	1.12904	0.719377	AIMP2;CEBPB;MAPK8
GPR40 Pathway WP3958	3/15	0.528792	0.963958	0	0	1.12904	0.719377	ITPR3;PLCG1;PLCB1
Cysteine And Methionine Catabolism WP4504	3/15	0.528792	0.963958	0	0	1.12904	0.719377	GOT1;CBS;SUOX
Endothelin Pathways WP2197	6/32	0.535417	0.968787	0	0	1.04216	0.651047	CAD;ATP2A2;MAPK1;ECE1;RAF1;PLCB1
Prion Disease Pathway WP3995	6/32	0.535417	0.968787	0	0	1.04216	0.651047	HSPA5;RAD21;CASP3;STAT3;MAPK1;NCAM1
Host Pathogen Interaction Of Human Coronaviruses Interferon Induction WP4880	6/32	0.535417	0.968787	0	0	1.04216	0.651047	IFNAR2;MAPK8;STAT1;IKBKG;MAPK14;IFNAR1
Type II Diabetes Mellitus WP1584	4/21	0.544685	0.980022	0	0	1.06259	0.645575	MAPK8;MAPK1;SLC2A4;SOCS4
Metabolism Of Sphingolipids In ER And Golgi Apparatus WP4142	4/21	0.544685	0.980022	0	0	1.06259	0.645575	SGPL1;GALNT1;KDSR;ST6GALNAC3
Peroxisomal Beta Oxidation Of Tetracosanoyl CoA WP1941	1/4	0.550768	0.980022	0	0	1.50538	0.897871	ACOX1
eIF5A Regulation In Response To Inhibition Of The Nuclear Export System WP3302	1/4	0.550768	0.980022	0	0	1.50538	0.897871	IGF2BP1
Soluble ACE2 Mediated Cell Entry Of SARS CoV 2 WP5076	1/4	0.550768	0.980022	0	0	1.50538	0.897871	ADAM17
Carnosine Metabolism Of Glial Cells WP5313	1/4	0.550768	0.980022	0	0	1.50538	0.897871	SLC6A6
DNA IR Double Strand Breaks And Cellular Response Via ATM WP3959	10/55	0.551011	0.980022	0	0	1.0035	0.598089	RAD50;EXO1;CASP3;HSF1;RNF8;E2F1;ABL1;BAX;BRCA2;RAD9A
1Q21 1 Copy Number Variation Syndrome WP4905	5/27	0.557186	0.98738	0	0	1.02634	0.600259	TJP1;AFDN;PYGO2;ACP6;CTNNB1
Renin Angiotensin Aldosterone System RAAS WP4756	8/44	0.55785	0.98738	0	0	1.0035	0.585709	ATF1;CAMK2D;GNAQ;CAMK2A;ITPR3;CALM3;CAMK2G;CALM2
Vitamin D Metabolism WP1531	2/10	0.565181	0.993143	0	0	1.129	0.644218	CYP27A1;CYP2R1
Liver X Receptor Pathway WP2874	2/10	0.565181	0.993143	0	0	1.129	0.644218	ABCG8;FASN
SARS CoV 2 And COVID 19 Pathway WP4846	2/10	0.565181	0.993143	0	0	1.129	0.644218	SCARB1;NRP1
Signal Transduction Through IL1R WP4496	6/33	0.567711	0.995196	0	0	1.0035	0.568124	MAPK8;IRAK2;IL1R1;TAB1;MAPK14;MAP3K14
Sudden Infant Death Syndrome SIDS Susceptibility Pathways WP706	28/157	0.571158	0.998843	0	0	0.980002	0.548889	CEBPB;THRB;HDAC1;CHRNA7;MAZ;CREM;ECE1;SLC6A4;HSPD1;YWHAQ;PRKAR2A;CASP3;PRKACA;PRKACB;SPTBN1;YWHAG;KCNH2;EGR1;CREBBP;BDNF;MBD1;PBX1;HADHB;SP1;SP3;CTNNB1;GPD1L;SLC25A4
MAPK Pathway In Congenital Thyroid Cancer WP4928	3/16	0.575263	0.999996	0	0	1.04212	0.576219	SHC1;RAF1;SOS1
Nsp1 From SARS CoV 2 Inhibits Translation Initiation In The Host Cell WP5027	3/16	0.575263	0.999996	0	0	1.04212	0.576219	EIF3D;EIF3A;EIF3B
Kisspeptin Kisspeptin Receptor System In The Ovary WP4871	7/39	0.576922	0.999996	0	0	0.98779	0.543333	NRAS;PRKCB;MAPK1;PRKCQ;ARRB2;PLCB1;RAF1
T Cell Antigen Receptor TCR Pathway During Staphylococcus Aureus Infection WP3863	11/62	0.583434	0.999996	0	0	0.9739	0.52476	GSK3B;DLG1;CDK4;CHP1;PRKCQ;IKBKG;PLCG1;RAF1;SOS1;MAP2K7;MAP3K14
Transcription Factor Regulation In Adipogenesis WP3599	4/22	0.583943	0.999996	0	0	1.0035	0.539834	CEBPB;MAPK8;NRIP1;SLC2A4
Vitamin D In Inflammatory Diseases WP4482	4/22	0.583943	0.999996	0	0	1.0035	0.539834	SMAD4;PPP3R1;IKBKG;MAPK14
Hippo YAP Signaling WP4537	4/22	0.583943	0.999996	0	0	1.0035	0.539834	WWTR1;STK38L;TEAD1;TEAD3
ncRNAs Involved In Wnt Signaling In Hepatocellular Carcinoma WP4336	15/85	0.59033	0.999996	0	0	0.96752	0.509955	GSK3B;CTBP2;FZD5;CTBP1;CSNK1A1;KREMEN1;KLF4;DKK1;NKD1;FRAT1;APC;WIF1;DVL2;CTNNB1;EZH2
Trans Sulfuration One Carbon Metabolism And Related Pathways WP2525	12/68	0.590653	0.999996	0	0	0.967547	0.509438	AHCYL1;PCYT1A;GPX4;MTHFD1;MAT2A;CHKA;CBS;ETNK1;MTHFD2L;PEMT;SOD2;PSPH
16P11 2 Proximal Deletion Syndrome WP4949	13/74	0.597403	0.999996	0	0	0.962231	0.495706	KMT2D;PARP4;PAXIP1;KMT2C;MAZ;PTEN;PPP4R3A;PPP2CA;PPP2R1A;ASPHD1;CCT8;EZR;CDIPT
Disturbed Pathways In Duchenne Muscular Dystrophy WP5356	13/74	0.597403	0.999996	0	0	0.962231	0.495706	HSPA9;CAMK2D;SMAD4;TRPC6;ITPR3;TOMM20;TGFBR1;FKBP1A;STIM1;SSPN;ORAI1;NOX4;VDAC1
Bladder Cancer WP2828	7/40	0.60549	0.999996	0	0	0.957798	0.480544	NRAS;RPS6KA5;CDK4;E2F1;MAPK1;PIK3R1;RAF1
Epithelial To Mesenchymal Transition In Colorectal Cancer WP4239	28/160	0.614417	0.999996	0	0	0.957552	0.466406	NOTCH2;GSK3B;TUSC3;SHC1;EIF5A2;TWIST2;PIK3R3;PIK3R1;RBPJ;MAPK8;MAPK1;DSP;SUZ12;SMAD4;FZD5;FZD4;EED;MAPK14;TGFBR1;TJP1;ZEB1;SNAI1;SNAI2;STRAP;CTNNB1;RAF1;SOS1;EZH2
miR 509 3P Alteration Of YAP1 ECM Axis WP3967	3/17	0.618744	0.999996	0	0	0.967627	0.464522	SNAI2;TEAD1;TEAD3
Degradation Pathway Of Sphingolipids Including Diseases WP4153	3/17	0.618744	0.999996	0	0	0.967627	0.464522	NPC1;NPC2;NEU1
Involvement Of Secretase In Neurodegenerative Diseases WP5372	3/17	0.618744	0.999996	0	0	0.967627	0.464522	CEBPB;STAT1;BDNF
PTF1A Related Regulatory Pathway WP4147	2/11	0.619511	0.999996	0	0	1.0035	0.480499	CTNNB1;RBPJ
GABA Metabolism Aka GHB WP4157	2/11	0.619511	0.999996	0	0	1.0035	0.480499	GLS2;GLS
Ebstein Barr Virus LMP1 Signaling WP262	4/23	0.621158	0.999996	0	0	0.950623	0.452658	MAPK8;MAPK1;IKBKG;MAP3K14
Photodynamic Therapy Induced NFE2L2 NRF2 Survival Signaling WP3612	4/23	0.621158	0.999996	0	0	0.950623	0.452658	NQO2;MAPK8;SRXN1;MAPK14
Conversion Of Angiotensinogen To Angiotensin II WP4818	1/5	0.63223	0.999996	0	0	1.12897	0.517634	CTSD
SARS CoV 2 Altering Angiogenesis Via NRP1 WP5065	1/5	0.63223	0.999996	0	0	1.12897	0.517634	NRP1
Creatine Pathway WP5190	1/5	0.63223	0.999996	0	0	1.12897	0.517634	OAT
Sebaleic Acid Formation And Metabolism WP5315	1/5	0.63223	0.999996	0	0	1.12897	0.517634	ACSL1
lncRNA In Canonical Wnt Signaling And Colorectal Cancer WP4258	16/93	0.633754	0.999996	0	0	0.938058	0.427844	GSK3B;CTBP2;FZD5;CTBP1;CSNK1A1;KREMEN1;DKK1;NKD1;FRAT1;HNRNPK;CDK6;APC;WIF1;DVL2;CTNNB1;EZH2
Thyroid Hormones Production And Peripheral Downstream Signaling Effects WP4746	16/93	0.633754	0.999996	0	0	0.938058	0.427844	GSK3B;THRB;KDM1A;BAD;RPS6;FRS2;TTF1;MAPK14;AKT1S1;MAPK1;CTNNB1;PRKACA;RAF1;SOS1;PLCB1;PNPLA2
NRP1 Triggered Signaling Pathways In Pancreatic Cancer WP5144	9/53	0.641519	0.999996	0	0	0.92348	0.409949	NRP1;SMAD4;CDKN1B;HGF;SNAI1;MAPK1;SNAI2;CHD1;TGFBR1
Male Infertility WP4673	25/145	0.643266	0.999996	0	0	0.940364	0.414886	CCNK;KDM3A;MTRR;PRDM9;CCNT2;CXXC1;YBX2;AHR;BRCA2;POLB;SOX5;POLG;CREBBP;UBE2B;XRCC4;SOD2;MLH3;PUM2;SPATA17;MTHFD1;TCN2;AGO2;TSSK6;PEMT;CLOCK
Toll Like Receptor Signaling Related To MyD88 WP3858	5/30	0.656073	0.999996	0	0	0.90301	0.380603	MAPK1;IKBKG;IRAK4;TLR6;TIRAP
Cell Migration And Invasion Through p75NTR WP4561	5/30	0.656073	0.999996	0	0	0.90301	0.380603	EFNB2;ARF1;BDNF;KIDINS220;STAT3
Triacylglyceride Synthesis WP325	4/24	0.656196	0.999996	0	0	0.903037	0.380446	AGPAT5;DGAT2;PLPP1;PNPLA2
Kallmann Syndrome WP5074	4/24	0.656196	0.999996	0	0	0.903037	0.380446	PROKR2;TMEM98;MAPK1;FRS2
Vitamin D Sensitive Calcium Signaling In Depression WP4698	6/36	0.657348	0.999996	0	0	0.902983	0.37884	CYP27A1;KDM3A;KDM1A;KDM1B;ITPR3;ATP2B1
MYD88 Distinct Input Output Pathway WP3877	3/18	0.659089	0.999996	0	0	0.903064	0.376485	UBE2N;TLR6;UBE2V1
Fatty Acid Transporters WP5061	3/18	0.659089	0.999996	0	0	0.903064	0.376485	ACSL1;ACSL4;ACSL3
IL 26 Signaling Pathways WP5347	8/48	0.661891	0.999996	0	0	0.90293	0.372598	MAPK8;STAT1;CASP3;STAT3;MAPK1;BAX;JAK2;MAPK14
2Q37 Copy Number Variation Syndrome WP5224	23/135	0.664004	0.999996	0	0	0.926871	0.379524	UBE2F;ABCA1;HDAC4;HES6;GABARAPL1;ARF1;SEPTIN2;NDUFA10;RPS6;HDLBP;TWIST2;MYO5A;DUSP28;GABARAP;ARL4C;CYTH3;ING5;RRAGC;CAPN10;PPP1R7;USP40;D2HGDH;MAP4
Phosphodiesterases In Neuronal Function WP4222	9/54	0.664655	0.999996	0	0	0.902903	0.368825	GUCY1A2;CHRNA7;CAMK2A;PDE6D;DRD1;PRKACA;PDE7A;PDE8A;ADCY7
Bile Acids Synthesis And Enterohepatic Circulation WP4389	2/12	0.668439	0.999996	0	0	0.903091	0.363775	ABCG8;MAPK1
Biomarkers For Urea Cycle Disorders WP4583	2/12	0.668439	0.999996	0	0	0.903091	0.363775	GOT1;GLS2
PtdIns 4 5 P2 In Cytokinesis Pathway WP5199	2/12	0.668439	0.999996	0	0	0.903091	0.363775	SEPTIN2;EZR
Focal Adhesion WP306	34/199	0.677833	0.999996	0	0	0.929854	0.361577	GSK3B;SHC1;LAMA1;ROCK2;PXN;LAMA3;PTEN;PIK3R3;PIK3R1;LAMC1;MYL12A;ARHGAP35;CRKL;MYL12B;PPP1CB;CDC42;PPP1CC;MAPK8;MAPK1;PPP1R12A;PRKCB;PDPK1;BAD;HGF;PARVA;ACTN4;DIAPH1;COL6A2;ZYX;CTNNB1;RAF1;SOS1;PPP1R12B;BIRC2
miRNA Role In Immune Response In Sepsis WP4329	6/37	0.684507	0.999996	0	0	0.873801	0.33122	MAPK8;IRF1;IKBKG;IRAK4;TAB1;MAPK14
Overview Of Interferons Mediated Signaling Pathway WP4558	6/37	0.684507	0.999996	0	0	0.873801	0.33122	IFNAR2;STAT1;IFNGR1;PIK3R1;JAK2;IFNAR1
Hepatitis C And Hepatocellular Carcinoma WP3646	8/49	0.685484	0.999996	0	0	0.880853	0.332637	MAPK8;SMAD4;CASP3;STAT3;SOS1;MAPK14;TGFBR1;BCL2L1
Type I Interferon Induction And Signaling During SARS CoV 2 Infection WP4868	5/31	0.685677	0.999996	0	0	0.868226	0.327624	IFNAR2;STAT1;IRAK4;TLR6;IFNAR1
Glutathione Metabolism WP100	3/19	0.696247	0.999996	0	0	0.846571	0.306502	GGT5;GPX4;IDH1
TP53 Network WP1742	3/19	0.696247	0.999996	0	0	0.846571	0.306502	SUMO1;ABL1;BAX
Overview Of Nanoparticle Effects WP3287	3/19	0.696247	0.999996	0	0	0.846571	0.306502	LAMA3;BAX;NFRKB
miRNA Biogenesis WP2338	1/6	0.698923	0.999996	0	0	0.903117	0.32351	DICER1
lncRNA Mediated Mechanisms Of Therapeutic Resistance WP3672	1/6	0.698923	0.999996	0	0	0.903117	0.32351	BCL2L1
Benzene Metabolism WP3891	1/6	0.698923	0.999996	0	0	0.903117	0.32351	DHDH
SCFA And Skeletal Muscle Substrate Metabolism WP4030	1/6	0.698923	0.999996	0	0	0.903117	0.32351	SLC2A4
Mitochondrial Fatty Acid Synthesis Pathway WP4317	1/6	0.698923	0.999996	0	0	0.903117	0.32351	OXSM
Amino Acid Metabolism Pathway Excerpt Histidine Catabolism Extension WP4661	1/6	0.698923	0.999996	0	0	0.903117	0.32351	GPT2
MED And Pseudoachondroplasia Genes WP4789	1/6	0.698923	0.999996	0	0	0.903117	0.32351	MATN3
Cellular Proteostasis WP4918	1/6	0.698923	0.999996	0	0	0.903117	0.32351	PFDN5
CCL18 Signaling Pathway WP5097	1/6	0.698923	0.999996	0	0	0.903117	0.32351	AK4
Vitamin B12 Metabolism WP1533	8/50	0.708017	0.999996	0	0	0.859828	0.296887	ABCA1;SCARB1;MTRR;TCN2;CBS;MMAB;MMUT;SOD2
Role Of Hypoxia Angiogenesis And FGF Pathway In OA Chondrocyte Hypertrophy WP5373	8/50	0.708017	0.999996	0	0	0.859828	0.296887	CEBPB;EPAS1;STAT3;ARNT;MAPK1;JAK2;GANC;FOSL2
Vasopressin Regulated Water Reabsorption WP5085	7/44	0.708578	0.999996	0	0	0.854044	0.294214	DCTN6;DYNC1I2;RAB5B;DYNC1LI2;PRKACA;PRKACB;RAB5A
Nuclear Receptors WP170	6/38	0.710216	0.999996	0	0	0.846443	0.289642	RARG;THRB;RARB;NR0B1;NR2F2;PPARA
G13 Signaling Pathway WP524	6/38	0.710216	0.999996	0	0	0.846443	0.289642	PPP1CB;CDC42;DIAPH1;ROCK2;CFL2;MAP3K4
Ganglio Sphingolipid Metabolism WP1423	2/13	0.712137	0.999996	0	0	0.820941	0.278697	ST8SIA1;ST3GAL5
Osteopontin Signaling WP1434	2/13	0.712137	0.999996	0	0	0.820941	0.278697	MAPK1;MAP3K14
Genes Targeted By miRNAs In Adipocytes WP1992	2/13	0.712137	0.999996	0	0	0.820941	0.278697	HDAC4;SRF
Cell Type Dependent Selectivity Of CCK2R Signaling WP3679	2/13	0.712137	0.999996	0	0	0.820941	0.278697	GNAQ;PLCB1
BMP2 WNT4 FOXO1 Pathway In Primary Endometrial Stromal Cell Differentiation WP3876	2/13	0.712137	0.999996	0	0	0.820941	0.278697	CTNNB1;DKK1
Development Of Pulmonary Dendritic Cells And Macrophage Subsets WP3892	2/13	0.712137	0.999996	0	0	0.820941	0.278697	STAT3;TCF4
Mevalonate Arm Of Cholesterol Biosynthesis Pathway WP4190	2/13	0.712137	0.999996	0	0	0.820941	0.278697	IDI1;ACAT2
Transcriptional Cascade Regulating Adipogenesis WP4211	2/13	0.712137	0.999996	0	0	0.820941	0.278697	CEBPB;KLF5
Methionine Metabolism Leading To Sulfur Amino Acids And Related Disorders WP4292	2/13	0.712137	0.999996	0	0	0.820941	0.278697	CBS;ADK
Familial Hyperlipidemia Type 3 WP5110	2/13	0.712137	0.999996	0	0	0.820941	0.278697	SCARB1;LRP1
Leukotriene Metabolic Pathway WP5171	2/13	0.712137	0.999996	0	0	0.820941	0.278697	GGT5;DECR2
Vitamin K Metabolism And Activation Of Dependent Proteins WP5186	2/13	0.712137	0.999996	0	0	0.820941	0.278697	UBIAD1;PROS1
Clock Controlled Autophagy In Bone Metabolism WP5205	13/80	0.712812	0.999996	0	0	0.875739	0.29647	TRAP1;SMAD4;BMPR2;BHLHE41;ATG10;DKK1;EFNB2;RB1CC1;CRY1;ATG4C;JAK2;DRAM2;CLOCK
Monoamine Transport WP727	5/32	0.713502	0.999996	0	0	0.836018	0.282214	IL1R1;FBXO32;MAPK14;SLC6A4;SCAMP2
Warburg Effect Modulated By Deubiquitinating Enzymes And Their Substrates WP5216	4/26	0.719477	0.999996	0	0	0.820842	0.270246	U2AF2;PGAM1;PGK1;USP28
Growth Factors And Hormones In Beta Cell Proliferation WP5385	4/26	0.719477	0.999996	0	0	0.820842	0.270246	CDK4;MAPK1;TGFBR1;SMAD7
Lung Fibrosis WP3624	10/63	0.728256	0.999996	0	0	0.851613	0.270049	DSP;RTEL1;CEBPB;STN1;DPP9;HGF;FAM13A;PARN;SKIL;SMAD7
Nanomaterial Induced Apoptosis WP2507	3/20	0.730246	0.999996	0	0	0.796724	0.250469	CASP3;HTRA2;BAX
15Q13 3 Copy Number Variation Syndrome WP4942	3/20	0.730246	0.999996	0	0	0.796724	0.250469	MTMR10;CREBBP;CHRNA7
Hypertrophy Model WP516	3/20	0.730246	0.999996	0	0	0.796724	0.250469	ZEB1;IL1R1;EIF4E
Nephrotic Syndrome WP4758	7/45	0.731309	0.999996	0	0	0.831518	0.260198	SMARCAL1;TRPC6;TTC21B;PMM2;PDSS2;E2F3;ACTN4
Mammary Gland Development Pathway Pregnancy And Lactation Stage 3 Of 4 WP2817	5/33	0.739537	0.999996	0	0	0.806111	0.243229	CEBPB;ORAI1;JAK2;EIF4E;BCL2L1
Nuclear Receptors In Lipid Metabolism And Toxicity WP299	5/33	0.739537	0.999996	0	0	0.806111	0.243229	ABCA1;RARG;ABCD3;RARB;PPARA
Resistin As A Regulator Of Inflammation WP4481	5/33	0.739537	0.999996	0	0	0.806111	0.243229	MAPK1;PLCG1;IKBKG;MAPK14;PLCB1
Tryptophan Metabolism WP465	5/33	0.739537	0.999996	0	0	0.806111	0.243229	ECHS1;ALDH2;STAT1;AADAT;AHR
Ebola Virus Infection In Host WP4217	21/129	0.741565	0.999996	0	0	0.877346	0.26232	CREBBP;TSG101;STAT1;VPS33A;CLTC;VPS4A;PIK3R3;CLTA;ACTN4;PIK3R1;RHOC;MERTK;CDC42;ADAM17;NPC1;NPC2;C1QBP;MAPK1;TOP1;RAB5A;EPS15
NRF2 Pathway WP2884	23/141	0.745067	0.999996	0	0	0.879418	0.258796	EGR1;SRXN1;TXNRD3;HGF;MGST3;TXNRD1;SLC5A11;SLC39A10;SLC39A13;SLC2A4;SLC5A3;SLC39A14;SLC6A4;SLC5A6;SLC6A6;DNAJB1;SLC39A9;GSTA3;PRDX1;ME1;BLVRB;SLC39A8;GSTM5
TLR4 Signaling And Tolerance WP3851	4/27	0.747702	0.999996	0	0	0.785106	0.22827	IKBKG;IRAK4;TAB1;TIRAP
MAPK Signaling Pathway WP382	41/246	0.749625	0.999996	0	0	0.902036	0.25995	MAX;SRF;ARRB2;CACNA1H;CRKL;CDC42;RPS6KA3;PPP3R1;NRAS;MAPK8;RPS6KA5;PPP3CC;CASP3;MAPK1;IKBKG;PRKACA;MAP2K7;CACNG2;PRKACB;CACNG3;MAP3K4;MAP3K5;MAP3K2;HSPA8;IL1R1;BDNF;NFATC3;RRAS2;MAPK14;TGFBR1;PPM1A;TAOK3;TAOK1;RASA1;FGF18;TAB1;RAF1;SOS1;LAMTOR3;MAP3K14;FGF12
Disorders Of Fructose Metabolism WP5178	2/14	0.750893	0.999996	0	0	0.752483	0.21558	KHK;HK1
6Q16 Copy Number Variation WP5400	2/14	0.750893	0.999996	0	0	0.752483	0.21558	BDNF;ARNT
DDX1 As A Regulatory Component Of The Drosha Microprocessor WP2942	1/7	0.753524	0.999996	0	0	0.752552	0.212968	RAD50
Hfe Effect On Hepcidin Production WP3924	1/7	0.753524	0.999996	0	0	0.752552	0.212968	SMAD7
Mevalonate Pathway WP3963	1/7	0.753524	0.999996	0	0	0.752552	0.212968	ACAT2
Molybdenum Cofactor Moco Biosynthesis WP4507	1/7	0.753524	0.999996	0	0	0.752552	0.212968	SUOX
LDLRAD4 And What We Know About It WP4904	1/7	0.753524	0.999996	0	0	0.752552	0.212968	TGFBR1
Arachidonate Epoxygenase Epoxide Hydrolase WP678	1/7	0.753524	0.999996	0	0	0.752552	0.212968	COX5A
ATM Signaling Pathway WP2516	6/40	0.757209	0.999996	0	0	0.796555	0.221535	CCNB1;RAD50;ABL1;IKBKG;CDC25A;RAD9A
Cardiac Progenitor Differentiation WP2406	8/53	0.769074	0.999996	0	0	0.802359	0.210673	GSK3B;NOG;GATA4;NCAM1;MAPK14;ISL1;DKK1;MIXL1
One Carbon Metabolism And Related Pathways WP3940	8/53	0.769074	0.999996	0	0	0.802359	0.210673	AHCYL1;PCYT1A;GPX4;MAT2A;CHKA;ETNK1;PEMT;SOD2
Eicosanoid Metabolism Via Lipooxygenases LOX WP4721	4/28	0.773696	0.999996	0	0	0.752347	0.193034	GGT5;ACOX1;PPARA;PTGR2
Primary Focal Segmental Glomerulosclerosis FSGS WP2572	11/72	0.779261	0.999996	0	0	0.813745	0.202956	SMARCAL1;CDKN1B;TRPC6;YWHAQ;MME;CTNNB1;PARVA;ACTN4;PLCG1;DKK1;LIMS1
Development Of Ureteric Collection System WP5053	9/60	0.783727	0.999996	0	0	0.796386	0.194075	CTDNEP1;RARG;BMPR2;GPC3;RARB;CTNNB1;GLI3;PBX1;BMPR1A
Cholesterol Biosynthesis Pathway WP197	2/15	0.785062	0.999996	0	0	0.694558	0.168077	IDI1;SC5D
Biomarkers For Pyrimidine Metabolism Disorders WP4584	2/15	0.785062	0.999996	0	0	0.694558	0.168077	NT5C;RRM1
GPCRs Class C Metabotropic Glutamate Pheromone WP501	2/15	0.785062	0.999996	0	0	0.694558	0.168077	GABBR1;GPRC5C
FOXP3 In COVID 19 WP5063	2/15	0.785062	0.999996	0	0	0.694558	0.168077	STAT3;IL6ST
Familial Hyperlipidemia Type 5 WP5112	2/15	0.785062	0.999996	0	0	0.694558	0.168077	LRP1;LMF1
Pro Survival Signaling Of Neuroprotectin D1 WP5182	2/15	0.785062	0.999996	0	0	0.694558	0.168077	CASP3;BAX
PKC Gamma Calcium Signaling Pathway In Ataxia WP4760	3/22	0.789156	0.999996	0	0	0.712771	0.168778	GNAQ;HOMER3;PLCB1
Familial Hyperlipidemia Type 4 WP5111	3/22	0.789156	0.999996	0	0	0.712771	0.168778	DGAT2;LRP1;LMF1
PPAR Signaling Pathway WP3942	10/67	0.797015	0.999996	0	0	0.791657	0.179612	CYP27A1;CPT2;ACSL1;PDPK1;ACOX1;ME1;ACSL4;ACSL3;PPARA;PCK1
Statin Inhibition Of Cholesterol Production WP430	4/29	0.79753	0.999996	0	0	0.722209	0.163389	ABCA1;SCARB1;ABCG8;LRP1
NAD Biosynthesis II From Tryptophan WP2485	1/8	0.798226	0.999996	0	0	0.645005	0.145361	NMNAT1
Canonical NF kB Pathway WP4562	1/8	0.798226	0.999996	0	0	0.645005	0.145361	IKBKG
Pentose Phosphate Pathway In Senescent Cells WP5043	1/8	0.798226	0.999996	0	0	0.645005	0.145361	DERA
NIPBL Role In DNA Damage Cornelia De Lange Syndrome WP5119	1/8	0.798226	0.999996	0	0	0.645005	0.145361	RNF8
Non Classical Role Of Vitamin D WP5133	1/8	0.798226	0.999996	0	0	0.645005	0.145361	CYP2R1
Selenium Micronutrient Network WP15	13/86	0.805138	0.999996	0	0	0.803465	0.174144	ABCA1;SCARB1;GPX4;TXNRD3;TXNRD2;TXNRD1;SOD2;SELENOI;SELENOS;FLAD1;CBS;PRDX1;SELENOW
Wnt Signaling In Kidney Disease WP4150	5/36	0.807088	0.999996	0	0	0.727967	0.15602	MAPK8;FZD5;FZD4;DVL2;CTNNB1
Nanoparticle Triggered Autophagic Cell Death WP2509	3/23	0.814356	0.999996	0	0	0.677091	0.139046	SH3GLB1;ATG10;ULK2
Cancer Immunotherapy By PD 1 Blockade WP4585	3/23	0.814356	0.999996	0	0	0.677091	0.139046	NFAT5;STAT3;NFATC3
Kynurenine Pathway And Links To Cell Senescence WP5044	3/23	0.814356	0.999996	0	0	0.677091	0.139046	KLF5;AADAT;AHR
Hedgehog Signaling Pathway WP47	2/16	0.815034	0.999996	0	0	0.644907	0.1319	SAP18;GLI3
Pathways Of Nucleic Acid Metabolism And Innate Immune Sensing WP4705	2/16	0.815034	0.999996	0	0	0.644907	0.1319	RNASEH2B;ADAR
Galanin Receptor Pathway WP4970	2/16	0.815034	0.999996	0	0	0.644907	0.1319	CDKN1B;SLC2A4
Familial Hyperlipidemia Type 2 WP5109	2/16	0.815034	0.999996	0	0	0.644907	0.1319	GHR;USF1
2Q21 1 Copy Number Variation Syndrome WP5223	2/16	0.815034	0.999996	0	0	0.644907	0.1319	APC;STAT3
Glycerophospholipid Biosynthetic Pathway WP2533	4/30	0.819293	0.999996	0	0	0.694389	0.138401	PTPMT1;PEMT;CDIPT;LPIN2
Photodynamic Therapy Induced AP 1 Survival Signaling WP3611	7/50	0.826262	0.999996	0	0	0.734605	0.140194	MAPK8;BAX;MAP2K7;MAPK14;MAP3K5;MCL1;BCL2L1
Synaptic Signaling Pathways Associated With Autism Spectrum Disorder WP4539	7/50	0.826262	0.999996	0	0	0.734605	0.140194	GSK3B;NRAS;BDNF;PTEN;PIK3R3;MAPK1;PIK3R1
Endochondral Ossification WP474	9/63	0.830259	0.999996	0	0	0.752004	0.139886	GHR;HDAC4;STAT1;FGF18;PTH1R;PRKACA;GLI3;SOX5;BMPR1A
Endochondral Ossification With Skeletal Dysplasias WP4808	9/63	0.830259	0.999996	0	0	0.752004	0.139886	GHR;HDAC4;STAT1;FGF18;PTH1R;PRKACA;GLI3;SOX5;BMPR1A
Tgif Disruption Of Shh Signaling WP3674	1/9	0.834822	0.999996	0	0	0.564345	0.101885	GLI3
Macrophage Markers WP4146	1/9	0.834822	0.999996	0	0	0.564345	0.101885	F3
Supression Of HMGB1 Mediated Inflammation By THBD WP4479	1/9	0.834822	0.999996	0	0	0.564345	0.101885	IKBKG
Altered Glycosylation Of MUC1 In Tumor Microenvironment WP4480	1/9	0.834822	0.999996	0	0	0.564345	0.101885	IKBKG
Eicosanoid Metabolism Via Cytochrome P450 Monooxygenases Pathway WP4720	1/9	0.834822	0.999996	0	0	0.564345	0.101885	PPARA
Somitogenesis In The Context Of Spondylocostal Dysostosis WP4785	1/9	0.834822	0.999996	0	0	0.564345	0.101885	EPHA4
Biotin Metabolism Including IMDs WP5031	1/9	0.834822	0.999996	0	0	0.564345	0.101885	BTD
Hemesynthesis Defects And Porphyrias WP5169	1/9	0.834822	0.999996	0	0	0.564345	0.101885	ALAD
Heme Biosynthesis WP561	1/9	0.834822	0.999996	0	0	0.564345	0.101885	ALAD
Benzo A Pyrene Metabolism WP696	1/9	0.834822	0.999996	0	0	0.564345	0.101885	CYP1B1
Methylation Pathways WP704	1/9	0.834822	0.999996	0	0	0.564345	0.101885	MAT2A
Estrogen Metabolism WP5276	3/24	0.83695	0.999996	0	0	0.644809	0.11477	CYP1B1;HSD17B7;HSD17B10
GABA Receptor Signaling WP4159	4/31	0.839088	0.999996	0	0	0.66863	0.117305	GABRA2;GABBR1;AP2S1;AP2M1
NOTCH1 Regulation Of Endothelial Cell Calcification WP3413	2/17	0.841206	0.999996	0	0	0.601876	0.104076	LPAR1;CALU
Serotonin And Anxiety WP3947	2/17	0.841206	0.999996	0	0	0.601876	0.104076	PRKCB;FMR1
Metabolic Pathway Of LDL HDL And TG Including Diseases WP4522	2/17	0.841206	0.999996	0	0	0.601876	0.104076	ABCA1;SCARB1
Glycosaminoglycan Degradation WP4815	2/17	0.841206	0.999996	0	0	0.601876	0.104076	NAGLU;GNS
Pre Implantation Embryo WP3527	8/58	0.849309	0.999996	0	0	0.721902	0.11791	EGR1;KLF4;MXD1;MYBL1;MTA3;HNRNPAB;ZFP36L2;PBX1
Aryl Hydrocarbon Receptor Pathway WP2873	6/45	0.849666	0.999996	0	0	0.69422	0.113097	NCOA1;CDKN1B;CYP1B1;ARNT;BAX;AHR
Apoptosis WP254	12/84	0.856277	0.999996	0	0	0.751799	0.11665	HELLS;DFFA;SCAF11;BAD;CASP3;IRF1;BAX;IKBKG;PIK3R1;BIRC2;MCL1;BCL2L1
Hair Follicle Development Organogenesis Part 2 Of 3 WP2839	4/32	0.857028	0.999996	0	0	0.644711	0.0994688	SNAI1;CTNNB1;NCAM1;GTPBP4
Pregnane X Receptor Pathway WP2876	4/32	0.857028	0.999996	0	0	0.644711	0.0994688	NCOA1;NCOA2;NCOA3;NRIP1
White Fat Cell Differentiation WP4149	4/32	0.857028	0.999996	0	0	0.644711	0.0994688	CEBPB;KLF5;NR2F2;KLF4
Mitochondrial Immune Response To SARS CoV 2 WP5038	4/32	0.857028	0.999996	0	0	0.644711	0.0994688	NDUFB9;ACAD9;NDUFAF1;PHB2
Thyroxine Thyroid Hormone Production WP1981	3/25	0.857128	0.999996	0	0	0.615462	0.0948846	ANO1;MAPK1;RAF1
Mammalian Disorder Of Sexual Development WP4842	3/25	0.857128	0.999996	0	0	0.615462	0.0948846	CTNNB1;GATA4;PBX1
P53 Transcriptional Gene Network WP4963	13/91	0.863857	0.999996	0	0	0.75173	0.110015	TIGAR;GLS2;MGMT;PTEN;FANCC;CDC25A;MSH2;SESN1;AKT1S1;DDIT4;CCNG1;ULK2;BAX
Nephrogenesis WP5052	2/18	0.86397	0.999996	0	0	0.564225	0.0824993	NOTCH2;ALDH1A2
Congenital Generalized Lipodystrophy WP5101	2/18	0.86397	0.999996	0	0	0.564225	0.0824993	DGAT2;LPIN2
Familial Hyperlipidemia Type 1 WP5108	2/18	0.86397	0.999996	0	0	0.564225	0.0824993	LRP1;LMF1
NO cGMP PKG Mediated Neuroprotection WP4008	6/46	0.864199	0.999996	0	0	0.676823	0.0987842	GUCY1A2;CAMK2D;BAD;CAMK2A;TSPO;CAMK2G
Type III Interferon Signaling WP2113	1/10	0.864782	0.999996	0	0	0.501609	0.0728728	STAT1
Steroid Biosynthesis WP496	1/10	0.864782	0.999996	0	0	0.501609	0.0728728	HSD17B7
Acquired Partial Lipodystrophy Barraquer Simons Syndrome WP5104	1/10	0.864782	0.999996	0	0	0.501609	0.0728728	ICMT
Hippo Signaling Regulation Pathways WP4540	14/98	0.870961	0.999996	0	0	0.751661	0.103848	WWTR1;PRKCB;CDH7;CDC42;PRKAR2A;GNAQ;CTNNB1;PRKCQ;PRKACA;PLCB1;PRKACB;TEAD1;CDH17;TEAD3
Fluoropyrimidine Activity WP1601	4/33	0.873234	0.999996	0	0	0.622441	0.084373	RRM1;TDG;PPAT;FPGS
Novel Intracellular Components Of RIG I Like Receptor Pathway WP3865	8/60	0.874422	0.999996	0	0	0.694051	0.093136	MAPK8;DDX3X;SNW1;PIN1;TBKBP1;IKBKG;MAPK14;TANK
PPAR Alpha Pathway WP2878	3/26	0.875082	0.999996	0	0	0.588667	0.0785501	CPT2;CDK4;PPARA
Measles Virus Infection WP4630	20/136	0.877196	0.999996	0	0	0.777344	0.101851	IFNAR2;HSPA8;CDKN1B;STAT1;BAD;STAT3;PIK3R3;TNFAIP3;ADAR;PIK3R1;IRAK4;MAPK8;CDK6;CDK4;CASP3;RACK1;BAX;IKBKG;IFNAR1;BCL2L1
Mechanoregulation And Pathology Of YAP TAZ Via Hippo And Non Hippo Mechanisms WP4534	6/47	0.877546	0.999996	0	0	0.660275	0.0862492	WWTR1;MAPK8;YWHAQ;CTNNB1;TEAD1;TEAD3
AMP Activated Protein Kinase Signaling WP1403	9/67	0.879749	0.999996	0	0	0.69997	0.0896789	CCNB1;EEF2K;PFKFB3;FASN;PIK3R3;SLC2A4;PIK3R1;PLCB1;PRKACB
Small Ligand GPCRs WP247	2/19	0.883702	0.999996	0	0	0.531002	0.0656505	LPAR1;S1PR2
LTF Danger Signal Response Pathway WP4478	2/19	0.883702	0.999996	0	0	0.531002	0.0656505	MAPK1;IRAK4
Cholestasis WP5238	2/19	0.883702	0.999996	0	0	0.531002	0.0656505	ABCG8;SCARB1
Prostaglandin And Leukotriene Metabolism In Senescence WP5321	4/34	0.887827	0.999996	0	0	0.601657	0.0715844	GGT5;GNAQ;PLCB1;SIRT1
Nucleotide Binding Oligomerization Domain NOD Pathway WP1433	5/41	0.887919	0.999996	0	0	0.626669	0.0744951	COPS6;ERBIN;NOD1;PRDM1;IKBKG
Nanoparticle Triggered Regulated Necrosis WP2513	1/11	0.889309	0.999996	0	0	0.451421	0.0529565	MAPK8
Gene Regulatory Network Modelling Somitogenesis WP2854	1/11	0.889309	0.999996	0	0	0.451421	0.0529565	EPHA4
Alternative Pathway Of Fetal Androgen Synthesis WP4524	1/11	0.889309	0.999996	0	0	0.451421	0.0529565	POR
Autosomal Recessive Osteopetrosis Pathways WP4788	1/11	0.889309	0.999996	0	0	0.451421	0.0529565	CLCN7
UDP Derived Sugars Synthesis In Fibroblasts WP5394	1/11	0.889309	0.999996	0	0	0.451421	0.0529565	HK1
NPHP1 Deletion Syndrome WP5399	1/11	0.889309	0.999996	0	0	0.451421	0.0529565	MAPK1
PAFAH1B1 Copy Number Variation WP5409	1/11	0.889309	0.999996	0	0	0.451421	0.0529565	PAFAH1B1
IDO Metabolic Pathway WP5414	1/11	0.889309	0.999996	0	0	0.451421	0.0529565	AADAT
Nucleotide GPCRs WP80	1/11	0.889309	0.999996	0	0	0.451421	0.0529565	P2RY1
Folate Metabolism WP176	9/68	0.89008	0.999996	0	0	0.688064	0.080121	ABCA1;SCARB1;MTRR;GPX4;MTHFD1;FLAD1;CBS;SOD2;GART
Intracellular Trafficking Proteins Involved In CMT Neuropathy WP4856	3/27	0.891005	0.999996	0	0	0.564104	0.0651007	RAB4B;MFN2;KIF1B
Hippo Merlin Signaling Dysregulation WP4541	17/120	0.897264	0.999996	0	0	0.744113	0.0806661	WWTR1;PPP1R12A;CDH7;RBX1;PPP1CB;DCAF1;DDB1;PPP1CC;NRAS;PRKAR2A;CTNNB1;PRKACA;PRKACB;AJUBA;TEAD1;CDH17;TEAD3
Inflammatory Bowel Disease Signaling WP5198	5/42	0.900023	0.999996	0	0	0.609694	0.0642224	STAT1;IFNGR1;IL23A;STAT3;STAT6
Apoptosis Modulation And Signaling WP1772	12/89	0.903419	0.999996	0	0	0.702765	0.0713787	DFFA;MAPK8;IL1R1;BAD;CASP3;HTRA2;BAX;MAP3K14;BIRC2;MAP3K5;MCL1;BCL2L1
Toll Like Receptor Signaling Pathway WP75	14/102	0.904601	0.999996	0	0	0.717319	0.0719193	IFNAR2;STAT1;PIK3R3;PIK3R1;IRAK4;MAPK14;TIRAP;MAPK8;MAPK1;TAB1;IKBKG;TLR6;MAP2K7;IFNAR1
Interactions Between Immune Cells And microRNAs In Tumor Microenvironment WP4559	3/28	0.905082	0.999996	0	0	0.541507	0.0540045	STAT3;STAT6;IRAK4
Alanine And Aspartate Metabolism WP106	1/12	0.909388	0.999996	0	0	0.410357	0.0389772	GOT1
Octadecanoid Formation From Linoleic Acid WP5324	1/12	0.909388	0.999996	0	0	0.410357	0.0389772	GPX4
Nicotine Effect On Dopaminergic Neurons WP1602	2/21	0.915446	0.999996	0	0	0.475049	0.041968	CHRNA3;PRKACA
STING Pathway In Kawasaki Like Disease And COVID 19 WP4961	2/21	0.915446	0.999996	0	0	0.475049	0.041968	IKBKG;F3
Urea Cycle And Metabolism Of Amino Groups WP497	2/21	0.915446	0.999996	0	0	0.475049	0.041968	OAT;ALDH18A1
Glycosphingolipid Metabolism WP5292	2/21	0.915446	0.999996	0	0	0.475049	0.041968	ST3GAL5;GBA2
Disorders Of Bile Acid Synthesis And Biliary Transport WP5176	3/29	0.917492	0.999996	0	0	0.520648	0.044834	CYP27A1;ABCD3;AMACR
Focal Adhesion PI3K Akt mTOR Signaling Pathway WP3932	46/302	0.92056	0.999996	0	0	0.808995	0.0669629	PHLPP2;GSK3B;PFKFB4;CDKN1B;PFKFB3;EPAS1;LAMA1;COL11A1;LAMA3;PIK3R4;LPAR1;PTEN;PIK3R1;LAMC1;SLC2A4;FOXO3;PPP2CA;GHR;GNG10;NRAS;PPP2R1A;PPP2R5E;GNG8;MAPK1;IKBKG;JAK2;EIF4E;RAB8A;IFNAR2;PDPK1;BAD;HGF;RPS6;PPP2R5A;PPP2R5C;GNG11;GNB2;COL6A2;DDIT4;FGF18;AKT1S1;RAF1;SOS1;EIF4E2;FGF12;IFNAR1
Neovascularisation Processes WP4331	4/37	0.923133	0.999996	0	0	0.54686	0.0437391	MAPK8;MAPK1;EPHB4;TGFBR1
Type II Interferon Signaling WP619	4/37	0.923133	0.999996	0	0	0.54686	0.0437391	IFNGR1;STAT1;IRF1;JAK2
Mammary Gland Development Pathway Puberty Stage 2 Of 4 WP2814	1/13	0.925825	0.999996	0	0	0.376138	0.0289888	NRIP1
EDA Signaling In Hair Follicle Development WP3930	1/13	0.925825	0.999996	0	0	0.376138	0.0289888	DKK1
Disorders Of Galactose Metabolism WP5173	1/13	0.925825	0.999996	0	0	0.376138	0.0289888	GALT
miRNA Targets In ECM And Membrane Receptors WP2911	2/22	0.928074	0.999996	0	0	0.451269	0.0336843	COL6A2;LAMC1
PI3K AKT mTOR Vitamin D3 Signaling WP4141	2/22	0.928074	0.999996	0	0	0.451269	0.0336843	GSK3B;PFKFB4
Sildenafil Treatment WP5294	2/22	0.928074	0.999996	0	0	0.451269	0.0336843	GUCY1A2;GSK3B
SARS Coronavirus And Innate Immunity WP4912	3/30	0.928403	0.999996	0	0	0.501334	0.037244	IFNAR2;STAT1;IFNAR1
Autophagy WP4923	3/30	0.928403	0.999996	0	0	0.501334	0.037244	RB1CC1;AKT1S1;PIK3R4
Netrin UNC5B Signaling Pathway WP4747	6/52	0.928795	0.999996	0	0	0.588326	0.0434579	ARHGEF12;CASP3;MAPK1;CIP2A;RAF1;MAPK14
SARS CoV 2 Innate Immunity Evasion And Cell Specific Immune Response WP5039	8/66	0.929868	0.999996	0	0	0.622024	0.045229	IFNAR2;HDAC2;LARP1;AP1G1;STAT1;NUP98;TANK;IFNAR1
Pleural Mesothelioma WP5087	68/437	0.931723	0.999996	0	0	0.828958	0.0586235	GSK3B;SETD2;PTEN;LAMC1;CDH7;RPS6KA3;FRAT1;RPS6KA5;RASSF3;RB1CC1;WDR5;TEAD1;MAP3K4;TEAD3;MAP3K5;HMGN1;KDM6A;EED;HGF;RPS6;KREMEN1;DKK1;HCFC1;AKT1S1;ULK2;CD47;SOS1;RAF1;AJUBA;CDH17;CTBP2;CTBP1;SHC1;MAX;LAMA1;KMT2C;LAMA3;CUL1;ITPR3;MAPK8;WIF1;DVL2;E2F1;STK38L;MAPK1;MAP2K7;MCL1;SUZ12;MAP3K2;WWTR1;FZD5;STAT1;CSNK1A1;BDNF;MAPK14;MOB1B;MOB1A;CDK7;APC;CDK4;SP1;FGF18;CTNNB1;BAX;FGF12;EZH2;EIF4G1;MAD2L1
Hair Follicle Development Cytodifferentiation Part 3 Of 3 WP2840	11/87	0.934908	0.999996	0	0	0.652537	0.0439204	NOTCH2;ADAM17;SMAD4;CUX1;WIF1;CTNNB1;TCF4;RBPJ;DKK1;GTPBP4;BMPR1A
Burn Wound Healing WP5055	9/74	0.937666	0.999996	0	0	0.624321	0.0401822	IL15;CASP3;HGF;CHRNA7;NOX4;SNAI2;BAX;KLF4;TPT1
Constitutive Androstane Receptor Pathway WP2875	3/31	0.937972	0.999996	0	0	0.4834	0.0309546	NCOA1;NCOA2;SP1
Eicosanoid Metabolism Via Cyclooxygenases COX WP4719	3/31	0.937972	0.999996	0	0	0.4834	0.0309546	ACOX1;PLA2G6;PTGR2
Prostaglandin And Leukotriene Metabolism In Senescence WP5122	3/31	0.937972	0.999996	0	0	0.4834	0.0309546	GNAQ;PLCB1;SIRT1
GDNF RET Signaling Axis WP4830	2/23	0.938905	0.999996	0	0	0.429754	0.0270922	CTNNB1;GLI3
Integrin Mediated Cell Adhesion WP185	13/101	0.939088	0.999996	0	0	0.665897	0.0418492	GIT2;SHC1;PDPK1;ROCK2;PXN;CDC42;CAPN10;ZYX;MAPK1;RAF1;SOS1;ARHGEF7;MAPK6
Osteoblast Signaling WP322	1/14	0.939282	0.999996	0	0	0.347183	0.0217475	PTH1R
Serotonin And Anxiety Related Events WP3944	1/14	0.939282	0.999996	0	0	0.347183	0.0217475	PRKCB
Somatic Sex Determination WP4814	1/14	0.939282	0.999996	0	0	0.347183	0.0217475	GATA4
Abnormal Calcium Handling And Its Effects On Muscle Contraction In DMD WP5343	1/14	0.939282	0.999996	0	0	0.347183	0.0217475	SSPN
Development And Heterogeneity Of The ILC Family WP3893	3/32	0.946345	0.999996	0	0	0.466702	0.0257375	IL15;IL23A;AHR
Oxidative Damage Response WP3941	4/40	0.948109	0.999996	0	0	0.501196	0.0267065	CDC42;CDKN1B;BAD;CASP3
Unfolded Protein Response WP4925	2/24	0.948173	0.999996	0	0	0.410195	0.0218297	ERN1;HSPA5
10Q22Q23 Copy Number Variation WP5402	7/62	0.948663	0.999996	0	0	0.573905	0.0302458	SF3B4;STAG1;RAD21;CCSER2;ROPN1L;PDS5B;BMPR1A
Biosynthesis And Regeneration Of Tetrahydrobiopterin And Catabolism Of Phenylalanine WP4156	1/15	0.950297	0.999996	0	0	0.322365	0.0164343	PTS
Type I Collagen Synthesis In The Context Of Osteogenesis Imperfecta WP4786	3/33	0.953657	0.999996	0	0	0.451118	0.0214063	P4HA1;P3H2;PLOD2
Oxidation By Cytochrome P450 WP43	7/63	0.954052	0.999996	0	0	0.563623	0.0265112	CYP27A1;CYB5R1;POR;CYB5R4;CYP2U1;CYP2R1;CYP1B1
Relationship Between Inflammation COX 2 And EGFR WP4483	2/25	0.95609	0.999996	0	0	0.392336	0.0176171	NRAS;MAPK1
Deregulation Of Rab And Rab Effector Genes In Bladder Cancer WP2291	1/16	0.959315	0.999996	0	0	0.300855	0.0124963	GCC2
Classical Pathway Of Steroidogenesis With Glucocorticoid And Mineralocorticoid Metabolism WP4523	1/16	0.959315	0.999996	0	0	0.300855	0.0124963	POR
Major Receptors Targeted By Epinephrine And Norepinephrine WP4589	1/16	0.959315	0.999996	0	0	0.300855	0.0124963	ADCY7
ID Signaling Pathway WP53	1/16	0.959315	0.999996	0	0	0.300855	0.0124963	RBL1
Fibrin Complement Receptor 3 Signaling Pathway WP4136	4/42	0.960363	0.999996	0	0	0.47476	0.0192011	IRAK2;IKBKG;IRAK4;TIRAP
SARS CoV 2 Mitochondrial Chronic Oxidative Stress And Endothelial Dysfunction WP5183	2/26	0.962841	0.999996	0	0	0.375966	0.0142368	ACAD9;NDUFAF1
Glucuronidation WP698	2/26	0.962841	0.999996	0	0	0.375966	0.0142368	UGP2;HK1
Fas Ligand Pathway And Stress Induction Of Heat Shock Proteins WP314	4/43	0.965429	0.999996	0	0	0.462558	0.0162742	MAPK8;DFFA;FAF1;CASP3
Fatty Acid Omega Oxidation WP206	1/17	0.966697	0.999996	0	0	0.282034	0.00955268	ALDH2
Amplification And Expansion Of Oncogenic Pathways As Metastatic Traits WP3678	1/17	0.966697	0.999996	0	0	0.282034	0.00955268	EPAS1
Oxysterols Derived From Cholesterol WP4545	5/51	0.966698	0.999996	0	0	0.490136	0.0166007	CYP27A1;AMACR;ACOT12;ACOT2;ACOT4
Arrhythmogenic Right Ventricular Cardiomyopathy WP2118	8/74	0.970023	0.999996	0	0	0.546359	0.0166286	DSP;SGCD;ATP2A2;CTNNB1;DSG2;ACTN4;CACNG2;CACNG3
Interactions Between LOXL4 And Oxidative Stress Pathway WP3670	1/18	0.972739	0.999996	0	0	0.265428	0.00733622	SIRT1
Genes Associated With The Development Of Rheumatoid Arthritis WP5033	1/18	0.972739	0.999996	0	0	0.265428	0.00733622	IL6ST
Ulcerative Colitis Signaling WP5174	1/18	0.972739	0.999996	0	0	0.265428	0.00733622	STAT6
Estrogen Metabolism WP697	1/18	0.972739	0.999996	0	0	0.265428	0.00733622	CYP1B1
Dravet Syndrome WP5200	2/28	0.973473	0.999996	0	0	0.347003	0.00932936	CAMK2A;RICTOR
Chronic Hyperglycemia Impairment Of Neuron Function WP5283	4/46	0.977234	0.999996	0	0	0.429439	0.00988945	MMP16;PRKCB;BDNF;PRKCQ
Farnesoid X Receptor Pathway WP2879	1/19	0.977686	0.999996	0	0	0.250667	0.00565681	FKBP5
Apoptosis Modulation By HSP70 WP384	1/19	0.977686	0.999996	0	0	0.250667	0.00565681	CASP3
PI3K Akt Signaling Pathway WP4172	48/338	0.977749	0.999996	0	0	0.744041	0.0167427	PHLPP2;GSK3B;CDKN1B;LAMA1;LAMA3;LPAR1;PTEN;PIK3R3;PIK3R1;LAMC1;FOXO3;PPP2CA;GHR;GNG10;NRAS;PPP2R1A;PPP2R5E;GNG8;MAPK1;IKBKG;PCK1;JAK2;EIF4E;MCL1;IFNAR2;BDNF;PDPK1;BAD;HGF;RPS6;PPP2R5A;PPP2R5C;GNG11;CDK6;G6PC3;CDK4;GNB2;COL6A2;DDIT4;FGF18;SGK3;SGK1;RAF1;SOS1;EIF4E2;FGF12;IFNAR1;BCL2L1
Striated Muscle Contraction Pathway WP383	3/38	0.978153	0.999996	0	0	0.386554	0.00853857	TPM4;TPM1;ACTN4
17Q12 Copy Number Variation Syndrome WP5287	11/100	0.981669	0.999996	0	0	0.556778	0.0103008	TAF15;ZNHIT3;RPL23;PCGF2;CDK12;MRPL45;SRCIN1;SOCS7;MRM1;CISD3;ARHGAP23
BMP Signaling In Eyelid Development WP3927	1/20	0.981735	0.999996	0	0	0.237459	0.00437736	SMAD4
Lipid Metabolism In Senescent Cells WP5149	1/20	0.981735	0.999996	0	0	0.237459	0.00437736	PLA2G6
Ether Lipid Biosynthesis WP5275	1/20	0.981735	0.999996	0	0	0.237459	0.00437736	LPIN2
11P11 2 Copy Number Variation Syndrome WP5348	5/56	0.982737	0.999996	0	0	0.441948	0.00769584	ALKBH3;B4GAT1;SYT13;CLOCK;GLI3
Microglia Pathogen Phagocytosis Pathway WP3937	3/40	0.983958	0.999996	0	0	0.365615	0.00591264	PIK3R3;CYBA;PIK3R1
Antiviral And Anti Inflammatory Effects Of Nrf2 On SARS CoV 2 Pathway WP5113	2/31	0.984112	0.999996	0	0	0.311049	0.00498177	GUCY1A2;IKBKG
Proximal Tubule Transport WP4917	5/57	0.984914	0.999996	0	0	0.433423	0.00658852	ATP6V1A;ATP6V0B;SLC20A2;ATP6V0C;ATP6V1C1
FOXA2 Pathway WP5066	1/21	0.985049	0.999996	0	0	0.225572	0.00339797	FASN
Blood Clotting Cascade WP272	1/22	0.987762	0.999996	0	0	0.214818	0.00264512	F3
Pathophysiological Roles Of DUX4 In FSHD1 WP5342	1/22	0.987762	0.999996	0	0	0.214818	0.00264512	FBXO32
Eicosanoid Synthesis WP167	1/23	0.989983	0.999996	0	0	0.205041	0.00206427	PLA2G6
FGF23 Signaling In Hypophosphatemic Rickets And Related Disorders WP4790	1/23	0.989983	0.999996	0	0	0.205041	0.00206427	ORAI1
Tamoxifen Metabolism WP691	1/23	0.989983	0.999996	0	0	0.205041	0.00206427	CYP1B1
Genes Controlling Nephrogenesis WP4823	3/44	0.991451	0.999996	0	0	0.329864	0.00283208	NOTCH2;CTNNB1;GLI3
IL1 And Megakaryocytes In Obesity WP2865	1/24	0.991801	0.999996	0	0	0.196114	0.00161463	IL1R1
GPCRs Class B Secretin Like WP334	1/24	0.991801	0.999996	0	0	0.196114	0.00161463	PTH1R
LDL Influence On CD14 And TLR4 WP5272	1/24	0.991801	0.999996	0	0	0.196114	0.00161463	MAPK14
Hematopoietic Stem Cell Differentiation WP2849	4/54	0.992877	0.999996	0	0	0.360552	0.00257736	KCNH2;HES6;THRB;RIOK3
Differentiation Of White And Brown Adipocyte WP2895	1/25	0.993289	0.999996	0	0	0.187931	0.00126554	CEBPB
Cell Interactions Of The Pancreatic Cancer Microenvironment WP5284	1/26	0.994506	0.999996	0	0	0.180403	0.00099379	NRP1
Cytokines And Inflammatory Response WP530	1/26	0.994506	0.999996	0	0	0.180403	0.00099379	IL15
Pluripotent Stem Cell Differentiation Pathway WP2848	3/48	0.995505	0.999996	0	0	0.300469	0.00135356	HGF;NOG;DKK1
Cytosolic DNA Sensing Pathway WP4655	6/74	0.995506	0.999996	0	0	0.397449	0.00179002	POLR3B;POLR2F;ADAR;IKBKG;POLR2H;POLR3K
Extrafollicular And Follicular B Cell Activation By SARS CoV 2 WP5218	6/74	0.995506	0.999996	0	0	0.397449	0.00179002	IFNAR2;BCR;HSPA8;PRDM1;ETS1;TMSB10
Complement System In Neuronal Development And Plasticity WP5090	10/106	0.995834	0.999996	0	0	0.468923	0.00195769	CAP1;COLEC12;PLSCR3;PROS1;CASP3;PLSCR4;HTRA2;BAX;MERTK;DEDD
Complement And Coagulation Cascades WP558	4/58	0.996102	0.999996	0	0	0.333763	0.00130363	LMAN1;PROS1;CLTC;F3
Interactions Of Natural Killer Cells In Pancreatic Cancer WP5092	1/28	0.996319	0.999996	0	0	0.167019	0.000615906	ADAM17
Markers Of Kidney Cell Lineage WP5236	4/59	0.996654	0.999996	0	0	0.327674	0.00109837	ALDH1A2;RARB;CTNNB1;PBX1
Selective Expression Of Chemokine Receptors During T Cell Polarization WP4494	1/29	0.996987	0.999996	0	0	0.161044	0.000485965	IFNGR1
RAS And Bradykinin Pathways In COVID 19 WP4969	1/29	0.996987	0.999996	0	0	0.161044	0.000485965	MAPK1
Matrix Metalloproteinases WP129	1/30	0.997534	0.999996	0	0	0.155482	0.000383961	MMP16
Dopaminergic Neurogenesis WP2855	1/30	0.997534	0.999996	0	0	0.155482	0.000383961	STAT3
Oligodendrocyte Specification And Differentiation Leading To Myelin Components For CNS WP4304	1/30	0.997534	0.999996	0	0	0.155482	0.000383961	SOX5
Inflammatory Response Pathway WP453	1/30	0.997534	0.999996	0	0	0.155482	0.000383961	LAMC1
Metapathway Biotransformation Phase I And II WP702	20/184	0.997593	0.999996	0	0	0.548206	0.00132131	NAA30;GPX4;GSTO1;NAA20;GSTCD;MGST3;NAT10;KCNAB2;HS3ST6;HS6ST2;HS3ST1;CYP27A1;GSTZ1;AKR1B10;CYP2U1;GSTA3;CYP2R1;CYP1B1;CHST14;GSTM5
Purinergic Signaling WP4900	1/33	0.998647	0.999996	0	0	0.140879	0.000190777	P2RY1
Prostaglandin Signaling WP5088	1/33	0.998647	0.999996	0	0	0.140879	0.000190777	AHR
Monoamine GPCRs WP58	1/33	0.998647	0.999996	0	0	0.140879	0.000190777	DRD1
Photodynamic Therapy Induced NF kB Survival Signaling WP3617	1/35	0.999093	0.999996	0	0	0.132576	0.000120339	BIRC2
Complement System WP2806	7/95	0.999216	0.999996	0	0	0.357966	0.000280648	CSNK1A1;PROS1;C1QBP;ARRB2;LAMC1;CALR;PRKACA
TYROBP Causal Network In Microglia WP3945	3/61	0.999481	0.999996	0	0	0.232937	0.000120993	NPC2;TGFBR1;ZFP36L2
Sleep Regulation WP3591	1/38	0.999501	0.999996	0	0	0.121804	6.07397e-05	DRD1
Immune Infiltration In Pancreatic Cancer WP5285	1/39	0.999591	0.999996	0	0	0.118592	4.84549e-05	IL23A
Network Map Of SARS CoV 2 Signaling Pathway WP5115	22/218	0.999664	0.999996	0	0	0.503856	0.000169315	EGR1;HSPA8;CEBPB;STAT1;VPS33A;CTSZ;RPS6;NFATC3;AHR;CCNB2;CCNB1;MAPK8;LARP1;C1QBP;CASP3;DDIT4;AKT1S1;PRKCQ;IKBKG;JAK2;CTSD;EIF4E
Vitamin D Receptor Pathway WP2877	17/186	0.999809	0.999996	0	0	0.451673	8.62801e-05	LPGAT1;CDKN1B;CDKN2C;TPM1;TNFAIP3;PRDM1;SLC2A4;ASAP2;ATP2B1;KLF4;CBS;DNER;NRIP1;PRKCQ;CLPTM1L;MXD1;EPHB4
Prostaglandin Synthesis And Regulation WP98	1/45	0.999875	0.999996	0	0	0.102382	1.27721e-05	ANXA3
T Cell Modulation In Pancreatic Cancer WP5078	1/46	0.999897	0.999996	0	0	0.100101	1.02734e-05	ENTPD1
Pancreatic Cancer Subtypes WP5390	1/48	0.99993	0.999996	0	0	0.0958298	6.68219e-06	CDH17
Allograft Rejection WP2328	3/90	0.999993	0.999996	0	0	0.155015	1.07328e-06	TUBA1B;STAT1;CASP3
GPCRs Other WP117	3/91	0.999994	0.999996	0	0	0.153244	9.82833e-07	GPR176;PROKR2;LGR6
GPCRs Class A Rhodopsin Like WP455	6/259	0.999995	0.999996	0	0	0.105612	5.52503e-07	GPR39;GPR37;GPR68;P2RY1;DRD1;GPR19
Overview Of Proinflammatory And Profibrotic Mediators WP5095	3/129	0.999996	0.999996	0	0	0.106778	4.50706e-07	CCL25;IL23A;IL15

## Sheet:  Nr2f2 ChIP-seq vs C0 and C3
All Nr2f2 ChIP-seq targets		C3 DEG (SnRNA-seq)		C0 DEG (SnRNA-seq)		All Nr2f2 ChIP-seq targets and C3 DEG (SnRNA-seq)			All Nr2f2 ChIP-seq targets and C0 DEG (SnRNA-seq)
Abcb6		Iqgap2		Nhs		Dmxl1			Oxct1
Zfp606		Cyp11a1		Adgrl3		Rab10			Cenpf
C2cd2		Acsbg1		Cdh11		Hps3			Eefsec
Stk38		Prkar2b		Efna5		Steap3			Syne1
Mtcl1		Nckap5		Rbms3		Eno1			Vangl2
Dmxl1		Fam129a		Fat3		Cops7a			Rabgap1l
Rab10		Kcnh1		Dnm3os		Spg11			Sertad2
Nit2		Smoc1		Ednra		Zfp64			Slc2a3
Tsen15		Hsd3b1		Hmcn1		Atp6v1e1			Cttnbp2nl
Hps3		8030451A03Rik		Pknox2		Snx14			Triqk
Rnf20		Rmdn2		Slc8a1		Cacnb2			Stard8
Mat2a		Lhcgr		Pdgfra		Tuba1c			Slc7a2
Gk5		Eps8		Nr2f2		Adam10			Rtkn2
Steap3		Rbm47		Gpc6		Mtmr6			Pxdn
2810405F15Rik		Dpf3		B130024G19Rik		Camk2n1			Amotl1
2410004B18Rik		Fdx1		Sncaip		Mbtps2			Sgo2a
Zfp82		Nr5a1		Etl4		Oma1			Nek6
Nagpa		Alas1		Tshz3		Pgd			Atp1a2
Eno1		Ern1		Egflam		Cyb5b			Fgfr1
Bcl7a		Fam214a		Fbn2		Pccb			Ripor2
Cops7a		Pak3		Sema5a		Med7			Zfp811
Zfp110		Chrm3		Itgb8		Zup1			Ptpro
Api5		Aldh1a1		Adcy2		Tesk2			Amer1
Spg11		Arhgap26		Unc5c		Fam120b			Ror1
Zfp64		Kcnip4		Gli2		Dhrs7			Cpne8
Otud7b		45354		B3galt1		Vwa8			6720489N17Rik
Zfp46		Fdxr		Sorcs2		Usp11			Gypc
Atp6v1e1		Elmo1		Arhgap20		Srp72			Cdk14
Cdc37		Ldlr		Itga4		Cabcoco1			Ngfr
Snx14		Greb1		Frem1		Cdc42se2			Runx1t1
Igf2bp1		6330411D24Rik		Tenm4		Akap8			Btbd11
Csdc2		Pcsk6		Tafa2		Ptpn2			Prdm5
Zbtb43		Pcnt		Ncam1		Mllt10			Itm2b
Drd5		Cpeb2		St6galnac3		Gss			Dna2
Pole2		Pde8a		Hs3st3a1		Atp6ap2			Tmx4
Cacnb2		Scap		Cxcl12		Gtf2f2			Slc4a4
Dync1li1		Mtss1		Kcnd3		Dmd			Glis1
Tcof1		Pde8b		Sgcd		Hacd3			Stk3
Xkr8		Bcar3		Mir100hg		Sil1			Mybl1
Ulbp1		Thrb		Col25a1		Elk1			Fhl2
Tuba1c		Dock8		Gucy1a2		Pcbp3			Fbn1
Malt1		Acly		Lrfn5		Pcx			Rps19
Tmem132a		Fdft1		Fn1		Mdm4			Mthfd1l
Gabpb1		Por		Tln2		Ppp6r1			Bub1
Fxr1		Crhr1		Nlgn1		Zfand2b			Zbtb41
Usp47		Vsnl1		Setbp1		Cat			Srsf1
Coq7		Ston2		2610307P16Rik		Nfx1			Alpl
Adam10		Adcy9		Tcf7l1		Ccz1			Adam22
Psmg4		Cobll1		Gucy1a1		Tbc1d14			Col1a2
Mtmr6		Idh1		Cdk14		Pfkfb3			Zfp354c
Fgd4		Dnajc15		Palld		Sel1l			Dtnbp1
Ddx11		Galnt10		Runx1t1		Zyg11b			Fbn2
Camk2n1		Tspan18		Ncald		Ak2			Gmds
Tctn1		Acsl4		Bicc1		Rptor			Bard1
Elmod2		Pgm3		Dlk1		Ak3			Asap3
Atp5l		Gm37240		Adamts2		Zkscan6			Sipa1l1
Dimt1		Fdps		Ccdc141		Larp4			Eya1
Zbtb14		Rasgef1b		Ror1		Mccc1			Lin9
Mbtps2		4732471J01Rik		Itih5		Nfkbia			L3mbtl3
Cry2		Pcyt2		Adam23		Btrc			Zfp101
Oma1		Ppp1r16b		Lhfpl2		Soat1			Frmd4b
Pgd		St6gal1		Vstm4		Tkt			Anxa11
Zfp930		Znrf2		Nhsl2		Zfp521			Mark1
Gins2		Oca2		Mcc		Tmem150c			Rcsd1
Immp2l		Gpc4		Dcn		Hnrnpm			Tcf7l1
Hsp90aa1		Ephx1		Pde5a		Wipi1			Cyp7b1
Stard7		Grb14		Col23a1		Mrps36			Arhgap20
Ostc		Pcx		Sulf2		Agfg2			Fam135a
Coa7		Star		Bach2		Vamp5			Ubash3b
Cux1		Fads1		Arx		Vps4b			Tyms
Rpp40		Gja1		Maf		Csrp2			Rps9
Poc5		Nsdhl		Lhx9		Zfp788			Nfia
Oxct1		Zbtb7c		Col5a1		Birc3			Dlc1
Cyp20a1		Cpeb3		Ets1		Tcp11l2			Akap12
Cyb5b		Epb41l3		Mical2		Dguok			Itprid2
Pccb		Gm4107		Bcl2		Rfwd3			Cntn1
Kcnmb4		Mdfic		Prkd1		Nfyc			Pik3c2b
Med7		Ccnjl		Kcnd2		Uqcc1			Tnk2
Glul		Chst11		Ptn		Azin2			Capn2
4930455H04Rik		Gata6		Adamts5		Mdm2			Plekhh2
Ramac		Hspe1		Igf2r		Hebp1			Apba1
Eif4ebp1		Caskin1		P3h2		Gnpda1			Tanc2
Zup1		Fam222a		Tle4		Mapkap1			Prtg
Cfap298		Brms1l		Adamts12		Prcc			Ubtd2
Tesk2		Sqle		2600014E21Rik		Alas1			Syt1
Fam120b		Fggy		Ebf1		Agl			Mmp2
Ndufab1		Slc12a7		Grip1		Arhgef18			Myo1b
Erlin2		Lss		Peli2		Cd59a			Smo
Ppib		Filip1		Hoxd3		Elf2			Impa2
Dhrs7		Zc3hav1		Slc16a2		Ypel2			Ncald
Vwa8		Dhcr7		Notch3		Usp3			Cdca7
Usp11		Vps8		Hpse2		Sptlc2			Ttc28
Colgalt2		Rph3al		Pla2g4a		Spata13			Adamts17
Srp72		Susd3		Srgap3		Tnip2			Arhgap31
Hddc2		Ctnna3		Syt1		Akap9			Pi4k2b
Cabcoco1		Slc7a8		Adamts19		Hif1a			Inpp4a
Ilvbl		Astn2		Alcam		Scfd1			Trim59
Cdc42se2		Fbrsl1		Pde3a		Tpd52l2			Arsb
Cog1		Slc7a1		Gnai1		P2rx4			Arhgap44
Cenpf		Clcn3		Rhou		Rnf14			Tcf7l2
Sec31a		Ppp2r5a		Cachd1		Zfp275			Mki67
Denn2b		Nab1		Ptpro		Myo10			Tspan9
Tango6		Arhgef18		Lhfp		Anxa7			Arhgap10
4930526I15Rik		Scpep1		Pdgfrb		Clcn5			Spry1
Hspa13		Lpcat3		Piezo1		Gnb5			Ktn1
Akap8		Idi1		Map2		Cpq			Lgi2
Plekhm3		Epha4		Nrp1		Apbb2			Fmnl2
Stau1		Pgbd5		Myh10		Sptb			Sestd1
Mob3c		0610010F05Rik		Gjc1		Ostm1			Mgat5
Tmem184c		Slc25a13		Mark1		Atf2			Klhdc10
Rab4a		Hsd17b7		Rad51b		Capn7			Grip1
Acat1		Tspan15		Pdzrn3		Slain2			Vash2
Xbp1		Aco1		Reps2		Cmpk2			Smchd1
Ptpn2		Rin2		Dab2ip		Vps39			Ank
Mllt10		Fbxo34		Col13a1		Suclg1			Ptar1
Fahd2a		Lrrc75a		Hdgfl3		Dcaf8			Pard3
4932438A13Rik		Ablim1		Flna		Tbc1d22a			Cdc14b
Krtcap3		Pappa		Magi3		Lmbr1l			Antxr2
Strip2		Il1r1		Col4a5		Txlng			Asap2
Mphosph6		Usp53		Stxbp5l		Ralgapa2			Mcph1
Zfp85		Akt2		Pmepa1		Rrm2b			Ednra
Zfp870		Plekha8		Tns1		Akap17b			Knstrn
Fth1		Rad51ap2		Shroom4		Washc3			Scarb2
Commd7		Nectin1		Gse1		Ascc3			Laptm4a
Gss		Sh2d4a		Adgrb3		Rab14			Btbd3
Mios		2610035D17Rik		Sema5b		Fyco1			Zfp609
Eefsec		Cpeb4		Gria4		Cdc14a			Prkca
Tbrg1		Gm16168		Plekhg1		Kat6b			Trps1
Xylb		Sqstm1		Eda		Stx17			Mrtfb
Hymai		Shank2		Tacr3		Rel			Vopp1
Pnma1		1010001N08Rik		Ptk7		Nsd1			Ccm2
Cast		Prdx1		Cacnb4		Lnpep			Patj
Atp6ap2		Skil		Zc3h12b		Lrpap1			Arnt2
A830018L16Rik		Mapt		Svep1		Slc35e2			Vangl1
Xpot		Sc5d		Hgf		Supt3			Pfn2
Mat2b		Klhl14		Plxna2		Focad			Tgfb2
Gtf2f2		Dock5		Uaca		Krba1			Plk4
Rab11fip3		Iqsec2		Ptpn13		Rad23b			Sncaip
Dmd		Ell2		Atad2		Acadm			Tgfbr2
Klf11		Tpd52l1		Mmp14		Wdr7			Col25a1
BC037032		Cdkl5		Tril		Hsdl2			Rnf24
Hacd3		Nt5dc3		Ldlrad4		Glis3			Vav3
Syne1		Slc45a3		Smad3		Tha1			Ptprk
2810021J22Rik		Dnah2		Nkain3		Zdhhc5			Fam117a
Zhx1		Amotl2		Tmtc1		E130311K13Rik			Poglut3
Lztr1		Acad8		Npas3		Ldlr			Fbxo5
Ywhab		Polk		Pcdh7		Sf3b1			Traf3ip2
Bcl10		Gm13483		Hdac9		Etfa			Tbc1d1
Eif2ak1		Dock9		Mki67		Vcl			Slc16a9
Rnf7		Atp8a2		Sema6a		Inppl1			Cd200
Eml6		Wbp1l		Col6a2		Ddx6			Rbms1
Msx2		Tank		Rab8b		Zcchc7			Rap2a
Zfp229		Kit		Sestd1		Fryl			Plekhg1
Sil1		Acss2		Mylk		Smim20			Sox11
Elk1		Pde10a		Nrep		Pkm			Cntln
Ipo9		Grem2		Gucy1b1		Usp32			Ankrd28
Vangl2		Afg1l		Pld1		Aco1			Dact1
Tmppe		Tle2		Rassf5		Wwox			Pard3b
Pcbp3		Pip5k1b		Hoxd4		Eif4b			Adamts1
Iah1		Ppm1k		Gm29683		Dstyk			Lrig3
Pcx		Clec16a		Tgfb2		Slc37a2			Gria4
Mdm4		Hacd3		Sorbs1		Fig4			Rps7
Ppp6r1		Ubxn2b		Ror2		Snx3			Reck
Ecsit		Zfp961		Smc2		Usp36			Itgb1
Pls1		Frmd5		St8sia2		Golga4			Sh3kbp1
Abcd4		Sgip1		Fat4		Ppm1e			Raver2
Oxa1l		Map2k1		Thra		Hnrnpu			Dsel
Zfand2b		Vdac3		Asxl3		Cep164			Dse
Lap3		Slc33a1		Zfp608		Wwp1			Bptf
1500011B03Rik		Insig1		Clmp		Gpbp1			Nfib
Gnptab		Tbc1d22a		Nuak1		Pcbp2			Col26a1
Cat		Hao2		Fbln1		Mfap3l			Lmnb1
Nfx1		Uba1		Igf1		Ust			Ptpn13
Slc35f6		Slc22a21		Matn2		Pex5			Vim
1700016H13Rik		Tmem41b		Efnb1		Pskh1			Tcf21
Ccz1		Pfkfb4		Ar		Rab11fip5			St8sia2
Smg9		Insl3		Ptprf		Hsd17b12			Atrnl1
Wdr73		Cdk16		Kcnn2		Ercc4			Tead1
Xrn1		Arntl		Oxct1		Dock8			Slit2
Med15		Ide		Pdzd2		8430437L04Rik			Pde3a
Id1		Igsf11		Ccdc34		Chmp3			Kank4
Tbc1d14		Bmp6		Kirrel		1810030O07Rik			Asap1
Trip11		Stx1a		Diaph3		Sfxn1			Prkd3
Mcfd2		Klf3		Slc2a13		Zfp395			Jak1
Rabgap1l		Acat2		Rnd3		Rab9			Tspan3
Pfkfb3		Tecpr2		Map2k6		AW146154			Smad3
Slc2a1		Nol4l		Dennd2a		Rgs7			Cep112
Peg12		Clpb		Mrc2		Prkci			Pde7a
Ccdc110		Pcca		Pdlim3		Akt2			Plxna2
Sertad2		Cluh		Fgfr1		Slc27a3			Pld1
Sel1l		Epm2aip1		Nid2		Stambpl1			Farp1
Brd4		Gramd1b		Sh3d19		Usf3			Sdc3
Ndufv2		Asah2		Stc1		Rreb1			Tafa2
Taf6l		N4bp1		Hs3st3b1		Aldh9a1			Aff3
Zyg11b		Cyp26b1		Syne1		Nf2			Serping1
Ak2		Jcad		Hells		Noct			Rad21
Rptor		Fam210a		Ahnak		Slco3a1			Rbpms2
Cgrrf1		Pdlim5		Itm2a		Pgm1			Large1
Fam43a		Tbcel		Fnbp1		Sfxn5			Sbf2
Trim33		Jade3		Cttnbp2		Plpp5			Gnas
Mtpn		Abtb2		Cdk5rap2		Slc25a3			Nhs
Slc2a3		Ankrd13a		Cntn4		Rnf11			Tasor
Rfesd		Lrp5		Colec12		4930412C18Rik			Fat4
Cox7c		Echdc1		Cenpe		Akap1			Actn1
Rsph3a		Rab2b		Mms22l		Ptprz1			Lox
Ak3		Pex1		Nrk		Trim62			Pde5a
Nap1l3		Sntb1		Hmga2		Afg1l			Gulp1
Cttnbp2nl		Pclo		Plekhh2		Megf8			Gucy1a2
Triqk		Abat		4833422C13Rik		Avl9			Cry1
Kdelr2		Gm2694		Adcy7		Tmem192			Wls
Ttll13		Dnajc11		Lbh		Paip2b			Gls
Cabin1		Steap3		Myo5a		Plekha7			Stag1
Tmem17		Arrdc3		Dock10		Fut8			Gli1
Fsip1		Ptpn1		Rgs22		Vps8			Rcbtb2
Chst12		Kif24		Sox11		Fbxl4			Kcnc2
1700028E10Rik		Tnc		Slit3		Pnrc1			Arhgef10
Galnt7		Cdc14a		Plxnc1		Rfk			Arhgef40
Ints2		Aifm1		Sned1		Zbtb44			Rnf145
Aaas		Samd8		Adamts17		Fam160b2			Chsy3
Stard8		Mageb18		Top2a		Mtm1			Gucy1a1
Timm17a		Kctd9		Plcxd3		Slc25a33			Spats2l
Slc7a2		Ikzf2		Tead2		Agps			Ptbp2
Zkscan6		Ints3		Ltbp4		Cemip2			Dennd5b
Larp4		Dhcr24		Zim1		Whrn			Hmga2
Prdm15		Arhgef3		Actn1		Sf1			Slc12a2
Cd2ap		Ttyh2		Topbp1		Rabgef1			Gabrb1
Mccc1		Pdhx		Creb3l1		Ap1b1			Daam1
Tmem120b		Pgap2		Sema6d		Cd81			Elk3
Cd2bp2		Ppp1r21		Zdhhc15		Suclg2			Gucy1b1
Polr2c		Akr1a1		Wipf1		Tgfbr3			Igf1r
Tmed3		Gm2044		Serpini1		Pdcd6ip			Frk
Ncln		Stambpl1		Bgn		Stk25			Maf
Nfkbia		Ppm1l		Il1rapl1		Dap3			Ltbp4
Btrc		Mfap3l		Abr		Trp53inp2			Sox4
Soat1		Desi1		Iqsec1		Tcaf1			Myh10
Pycr2		Copz2		Atad5		Ubr2			Rnf150
Zfp239		Pex2		Cdh2		Bag3			Plpp3
Csgalnact1		Fndc4		Pld5		Nlk			Enox1
Tkt		Wdr41		Ripor2		Oip5os1			B3gnt5
Zfp521		Col18a1		Emp1		Zdhhc9			Plxna4
Cox8a		Cd47		Arhgef40		Arf3			Nid1
Rps4x		Wars2		Vim		Ola1			Pdzrn3
Rbbp7		Cited2		Ckap4		Ube2e2			Zfpm2
Tmem150c		Lmo4		Neto2		Cog3			Tut4
Rtkn2		Kctd1		Vegfd		Robo1			Tbc1d2b
Bsg		Rnf115		Anxa2		Afg3l2			Zfp36l2
Pxdn		6030498E09Rik		Col15a1		Cpeb2			Ppargc1a
Hnrnpm		Etnk2		Cenpp		Foxp1			Tnrc6c
Dcp2		Ttc39c		Dse		Nnt			Slc16a2
Suco		Firre		Igfbp4		Dennd1a			Stox2
Rfc5		Adh1		Sox4		Zbtb11			Rrbp1
Amotl1		Bcl7c		Hs6st2		Ppm1k			Rnd3
Wipi1		Nampt		Sash1		Atp11a			Dach1
Prpf4b		Ppp1r10		Erc2		Trim44			Fmn2
Tjp2		Tent5c		Rhoj		Gtf2i			Bcl2
Sgo2a		Map1b		Dach1		Fam241b			Ptprg
Pigq		Zfp933		Col11a1		Fam122a			Efnb2
Klhl20		Stim1		Ccnd3		Ppp1r9a			Fam102b
Zfp69		Ccdc58		Arhgef25		Zdhhc21			Adamts5
Timm13		Slc6a15		Dtx4		Dcaf12			C1qtnf7
Mrps36		A530020G20Rik		Dlgap4		Psmd3			Grb10
Zfp799		Mkx		Kcnq3		Plcl2			Arhgap33
Atg16l1		Gm46218		Nin		Dars			Parva
Rraga		Hibch		Dgkh		Acadl			Csmd3
Agfg2		Fam20b		Nipal2		Dnajc24			Arid5b
Thnsl2		Gcn1		Parm1		Ttyh3			Tril
1700008J07Rik		Prr16		Thbd		Gpam			Pcdh18
Gapvd1		Mrps27		Hspg2		Nfatc3			Maml3
Mir1895		Cerk		Chsy3		Bin1			Bbx
9330151L19Rik		Ccdc171		Tmod3		Yes1			Pknox2
Gm10190		Mindy1		Kif26b		Yy1			Zdhhc2
Idua		Tmem170b		Heph		Grb14			Flrt2
Vamp5		Slc45a4		Slc12a2		Dync1h1			Nedd4
Nhp2		Stard4		Ptch2		Ssu72			Sox13
Prxl2c		Zfp438		Fblim1		Mtss1			Smtn
Vps4b		Zfp800		Rgma		Clk1			Gna14
Coa6		Dnajc24		Slc7a2		Herc1			Piezo1
Csrp2		Snx1		Flrt2		Prpf38b			Nrxn1
Shroom1		Nadk		H2afv		Sidt2			Vstm4
Jpx		Sinhcaf		Fam92a		Mob4			Ccbe1
Nek6		Cmtr1		Rcn1		Osbpl1a			Lnx1
Itch		Mgat4b		Wnt5b		Zc3hav1			Rab8b
Zfp788		Dhrs3		Wdyhv1		Prdx6			Gm1968
Rpl29		Srpk1		Bbs9		Ccnj			Gm29683
Necap2		Paqr8		Kif3a		Ahcyl2			Fnbp1
Fmc1		Tacc2		Gli1		Pomgnt2			Heyl
Casp2		Inha		Nfix		Azi2			Tcf23
Birc3		Rabgef1		Epha7		Nmt2			Phc2
Tcp11l2		Trit1		Lrp12		Pank3			Epha3
Hnrnph1		Prkra		Tmeff2		Caprin1			Nrxn3
Sptssa		Synrg		Eln		Ski			Il15ra
Flywch1		Rnf4		Enpep		Stk24			Enpep
Atp1a2		Ppme1		Dock6		Plekhm2			Sema3f
Dguok		C530008M17Rik		Cntn6		Zbed4			Spon1
Zfp637		Gripap1		Man1a		2610301B20Rik			Dock10
Fgfr1		Psmb1		Tpcn1		Vdac3			Tln2
Rfwd3		Aars		Chn1		Fam20b			Dchs1
Ppp2r1b		Hadhb		Rad18		Trpc4ap			Fbxw17
Sesn1		Tango2		Plscr4		Pacs1			Pdpn
Ripor2		Ahi1		Cntn3		Nck1			Igf2r
Zfp811		Mospd2		Usp29		Mtmr3			Clip2
Eef1g		Sirt1		Mfap4		Insig1			Cntfr
Sccpdh		Zfp182		Timp2		Exoc6			Tmc3
Nfyc		Rnf41		Arhgap29		Gatad2a			Arx
Ptpro		Gramd3		Skp2		Nt5c2			Tpm1
Disc1		Ints4		Gm15270		Zmym4			Oaz2
Rab5c		Gan		Tmem47		Tnks2			Wnt5a
Amer1		Ero1l		Col26a1		Mapk8			Abr
Klhl25		Slc22a5		Dnmbp		Tmco4			Cuedc1
Vcpkmt		Sec23ip		Alg6		Chrm3			Tns3
Laptm4b		Fam234a		Mrvi1		Cdk16			Plxnc1
Acvr1c		Rab11a		Rgl1		Slc23a2			Pald1
Uqcc1		Rims4		Mtus1		Sesn2			Sparc
Azin2		Cst8		Slit2		Copg2			Dpysl3
Gas2		Arhgap18		Taf4b		Mlxip			Phactr2
Hook2		Clk2		Thsd7b		Hectd1			Sorbs1
Mdm2		Acadm		Rnf145		Mbnl1			Hexb
L3mbtl2		Clybl		Smad7		Ppp4r3a			Dock7
Rab31		Tubgcp3		Rtn4rl1		Ttc39c			Fignl1
Ror1		Metap1		Nrn1		Fbxl7			Espl1
Hebp1		As3mt		Ddr2		Ubr3			Dennd2a
Mrps35		Azin2		Ska2		Rasa3			Arhgap29
Galk1		Arhgef28		Cacna1c		Pgam1			Dtx4
Sirt5		Tiparp		Selenoi		Lats1			Gprc5c
Ttc33		Hadh		Blm		Adnp2			Fam124a
Cpne8		Mafg		Tll1		2610206C17Rik			Isoc1
Ergic1		Nfe2l2		Arhgap24		Rmdn2			Eml1
Gnpda1		Lrrc8d		Lpar1		Bnip3l			Loxl1
Mapkap1		Brd9		Idh2		Desi2			Rgma
Fam171b		Golga5		Hoxc4		Tob1			Tbc1d16
Prcc		Gm17276		Cep128		Fam189a2			Eln
5430416N02Rik		Adck5		Pcdh11x		Sbno1			Ccnd3
Rasal1		Sidt2		Amotl1		Cdc42bpb			Nid2
Zfp1		Psmd7		Pi15		Map4			Hspg2
Alas1		Gca		Vcan		Tnrc6b			Cdh2
6720489N17Rik		Hs3st1		Dtl		Ino80			Smad1
Cebpd		Zdhhc21		4933413J09Rik		Atp5g3			Rin3
Ccdc167		Mtch2		5033421B08Rik		Ankrd44			Epb41l2
Agl		Scarb1		Fmn2		Sec61g			Ggt5
Scp2		Wdr82		Dock4		Usp38			Gli2
Arhgef18		Scara5		Trabd2b		Tmem245			Adamts2
Gypc		Bfar		Csmd3		Ptpn12			Mrc2
Iba57		Rnf181		Reck		Rnf19a			Fndc3b
Rgs7bp		Tob1		Ift80		Rap1a			Selenoi
Eif3e		Rnf185		4933431K23Rik		Actr5			Adgra2
Csf1		Maoa		Efnb2		Rprd2			Adcy7
Nipsnap3b		Per2		Tmem45a		Hectd4			Eif4e3
Cdk14		Stat2		Rcsd1		Rnf2			Chd9
Tmem170		Cux2		Wnt4		Vps13a			Ntf3
Ngfr		Eno1		Zfp354c		Prkar2b			Heg1
Tasor2		Anks3		Fbxw17		Kansl1			Nxn
Cd59a		Lmtk2		Tfdp1		Gas6			Fgd5
Runx1t1		Pptc7		Sertad2		Xpr1			Zdbf2
Hexa		Slc35e2		Hoxc6		Eps15			Brip1
Uqcrc1		Sdhaf3		Flnb		Gclm			Aox2
Btbd11		Zfyve1		Ankrd26		Vcp			Pdzd2
Terf1		Crem		2410018L13Rik		Srsf10			Bcl2l1
Elf2		Zfp52		Brca2		Pcsk6			Frmd6
Prdm5		Rabep2		Ccdc82		Kat2b			P3h2
Atf7ip		Ttyh3		Apba1		Luc7l2			Cers6
Itm2b		Rasa3		Hunk		Scaf11			Mir100hg
Thoc1		Jam2		Naaladl2		Ivns1abp			Creb5
Efhc1		Tab3		Enc1		Atxn2l			Rbfox2
Cnot10		Lrmda		Ank		Lrp5			Anxa6
Ypel2		Zfp655		Rhobtb1		Fem1c			Afap1
Usp3		Elk4		Cnrip1		Slc39a10			Nuak1
Sptlc2		Agl		Epha6		Ago1			Rnf165
Ube4a		Timmdc1		Arhgef26		Gpr39			Col6a6
Zfp692		Smap2		Lrrk2		Taok1			Fgf2
Tmem97		Sympk		Frmd6		Cldn7			Sh2b2
Spata13		Socs2		Dlc1		Sinhcaf			Itih5
Pyurf		Heatr5b		Raver2		Ints3			Adamts9
Mipol1		Osbp		Hdac7		Mbd2			Col4a4
Mdfi		Mllt3		Bmp5		Spred2			Adra1a
Tnip2		Mvd		Kif20b		Dip2a			Pakap
Phc1		Gm13832		Haus6		Pcsk5			Sytl2
Zfp954		Cog2		Tipin		Ptprm			A830082K12Rik
Dna2		Maea		Grik2		Scaf8			Rhbdl3
Syde1		Usp10		Ncapg2		Cep97			Arhgap24
Zcchc9		Eif2ak3		Rell1		Pptc7			Ptn
Tonsl		Hecw2		Pknox1		Skil			Coro1c
Dusp1		Dhdh		Tox		Elk4			Sh3pxd2b
Akap9		Als2		Smad1		Cab39			Fmnl3
Ntan1		2510009E07Rik		Aspm		Cltc			Zfp385b
Tmx4		Chmp4b		Zgrf1		Ell2			Dock4
Hif1a		Arf5		Gm10125		Reep3			Fscn1
Dap		Kifc3		Lrrfip1		Osbpl11			Kcns2
Klc2		Unc79		Tbc1d1		Nfat5			Rbpms
Mtmr2		Anapc16		Cenpf		Pkn2			Rhobtb1
Scfd1		Gm39469		Rbl1		Atxn1			Meis2
Actr10		Micos10		Triqk		Zfp462			Cpne5
Tpd52l2		Ywhag		Eml1		Abtb2			Abcg2
Slc4a4		2700097O09Rik		Fmnl3		Azin1			Clmp
P2rx4		Tom1l1		Manea		Ppp1r3b			Sgce
Dbnl		Slc5a3		Rras2		Stk39			Egflam
Rnf14		Ssu72		Amer1		Hipk3			Lrrfip1
Cstf2t		Mtmr1		Knl1		Rsbn1			Celf2
Zfp275		Parl		Rap2a		Top1			E130307A14Rik
Myo10		Rrs1		A830082K12Rik		Taok2			Palld
Glis1		Nceh1		Mfap2		Cbfb			Trabd2b
Specc1		Ypel2		Adamts1		Vapa			Ror2
Stk3		Pinx1		Cyp7b1		Gnaq			Ank3
Pea15a		Ndrg3		Gnb4		Crebrf			Rell1
Nupr1l		Fads2		Kank4		Slc6a15			Frmd4a
Smim10l1		Riok2		Brip1		Adcy9			Rgs22
Tlcd5		Crebrf		Kif15		Foxn2			Pygo1
Anxa7		Nr6a1os		Gng2		Nfe2l2			Alg6
Clcn5		Foxp4		Akap12		Lrp4			Tns1
Mybl1		Pacsin2		Col6a3		Jun			Etl4
Plcl1		Pon3		Traf3ip2		Baz1a			Naaladl2
Mtif3		Cog4		2700081O15Rik		Kctd1			Kcnip1
Gnb5		Nedd9		Rnf150		Mamld1			Fip1l1
Ctsb		Ryr2		Spats2l		Hbp1			Ddx60
Cpq		B3gntl1		Cenpk		Mecom			Ltbp1
Mrps9		Ap3d1		Ptprj		N4bp2			Stxbp4
Fhl2		Chfr		Tmx4		Prlr			Pgm5
Fbn1		Atg2b		Sufu		Dcun1d4			Rgl1
Crtc2		Stx17		Cacng7		Cdk13			Slc8a1
Apbb2		Nmd3		D630045J12Rik		Mex3c			Kcnn3
Sptb		Atg5		Carmn		Btg1			Rtn4rl1
Rps19		1110019D14Rik		Lef1		Srsf6			Sema6d
Ostm1		Echs1		Mex3a		Fdft1			Fam171a1
Arpc2		Nom1		Igfbp3		Vav2			Asxl3
Atf2		Fbxo8		Tex15		Tmem86a			Otof
Capn7		Ubqln1		Kif18a		Foxo1			Efcab11
Wnt2		Krcc1		Vstm2b		Chst2			Npas3
Deup1		Golga3		Scarb2		Limk1			Tspan5
Mthfd1l		Selenot		Acss3		Nr1h4			Smc5
Yeats4		Tmem117		Dzip1l		Arrdc3			Pdcd4
Gm11696		Spata13		Tnfaip8		Dnah2			Sema5b
Slain2		Ube2f		Mill2		Folr1			Lhfpl2
Serhl		Tbc1d14		Fzd2		Zfp827			Kcnd3
Bub1		Mettl25		Ephb2		A930015D03Rik			Agap1
Cmpk2		Leng8		Ttc8		Kng2			Atp10a
Acot6		1700110K17Rik		Olfml3		Cfap44			Ldlrad4
Ebpl		Tm7sf2		Ptprk		Synpo			Gm13986
Zbtb41		Irf2bp2		Nav3		Fam178b			Esr2
Ythdf2		Akap17b		Hmgb2		C1qtnf4			Nhsl2
Slc7a6		Tatdn1		Mmp2		Numb			Dut
Siva1		Vav2		Anln		Lhpp			Slc49a4
Mtdh		D930016D06Rik		Dnmt1		Fam214a			Chn2
Vps39		Ppt1		Fhl2		Tle2			Ldb2
Srsf1		Slc7a11		Prdx4		Plxdc1			Efna5
Nup214		Csrp2		Negr1		Aldh3b1			Tusc3
Suclg1		Med12l		Fgf10		Evi5			Wdfy3
Ero1b		Cep85		Plekhg2		Spop			Rbms3
Vars2		Agpat3		Cyp1b1		Ptpn23			Ext1
Prelid3a		Hltf		Igsf10		Sh3bp5			Colec12
Pid1		Mir22hg		Tbc1d2b		Zbtb7c			Sash1
Farp2		Rtl4		Zwilch		Ppp1r3a			Gli3
Dcaf8		Ldhb		Dtnbp1		Fcho1			Cachd1
Alpl		Trmt2b		BC055324		Myo6			Sulf1
Gmpr		Snx7		Acss1		Dst			Adcy2
Tbc1d22a		Gosr1		Itga6		Elf4			Meis1
Lmbr1l		Tln1		Msn		Lasp1			Bicc1
Atp5o		Fbxl4		Fsd1l		Tbx3			Itpr2
Slc1a2		Mblac2		Tbc1d16		Il4ra			Cdc7
H13		Abhd10		Ccdc18		Klhl26			Kcnq3
Nelfcd		Abhd17c		Sh3pxd2b		Adam19			Adamtsl3
Adam22		Cep97		Vgll3		Sgip1			Ccdc3
Mir6538		Lncbate1		Oaz2		Mboat2			Kif26b
Snx6		Mob4		Rad54b		Txnrd1			Cdk5rap2
Txlng		Nr3c2		Usp46		Fat1			Auts2
Sec62		Hdhd2		Ift81		Scap			Hpse2
Pak4		Vegfa		Nrg1		Itgb5			Tcf4
Mtg1		Esrrg		Usp1		Pex19			Rad51b
Dnajc27		Aacs		Col4a6		Star			Fat3
Adipor1		Papss2		Cuedc1		Msi2			Sema5a
Ralgapa2		Gm36037		Lama2		Cluh			Lrrn3
Ap2a1		Cd36		Kif11		Ccnjl			Adgrl3
Rnaseh2c		Pi4k2a		Amot		Zwint			Gpc6
Hat1		Dmc1		Nell1		Slc9a9			Erc2
Trnau1ap		Ap3m1		Cep152		Cul4b			Lrrtm4
Col1a2		Grik5		Lin9		Tmem241			Rem1
Scrn1		Gm26691		Osr2		Slc6a9			S1pr2
Zfp354c		Secisbp2		Pi4k2b		Zbtb38			Col16a1
Cyth1		Dnajc21		Slc4a4		Mocos			Mmp14
Auh		Aldh7a1		Vav3		Tnik			Tshz2
Mrpl4		Fkbp15		Wdhd1		Elovl5			Spdl1
Dtnbp1		Slc9a8		Ncapd2		P2ry6			Nynrin
Rrm2b		Tnip1		Zfp385b		Kif3b			Trerf1
Dennd3		Slc25a28		Bcl2l1		Elmod3			Gpc3
Mpc1		Gm50321		Nynrin		Amn1			Rassf2
Them4		Yipf1		Wt1		Mef2c			Ampd3
Akap17b		Ankrd44		Nrxn1		Nt5dc3			Sparcl1
Tada1		Tnpo2		Npr3		Ctnnd1			Igfbp4
Washc3		Thumpd2		Kntc1		Pbx1			Zcchc24
Fbn2		Abhd6		Efcab11		Slc18b1			Itgb3
Cc2d1b		Zc3h12c		Ssbp2		Ttc23			Dlk1
Tgoln1		Tkt		Edil3		Nploc4			Ncam1
Adamts18		Timm23		Lrch2		Kitl			Lamb1
Map2k5		Megf10		Slc22a15		Mapt			Lamp2
Ascc3		B3galnt2		Gm49692		Foxn3			Map3k14
Slc38a10		Ccz1		Ntng1		Timmdc1			Hectd2
Tex30		Dact2		Wee1		Tacc2			Vgll4
Rab14		Myl12b		Htra3		Hivep2			Nrn1
Prkx		Tmem214		Zfp710		Aopep			Stxbp5l
Cpt1c		Mrs2		Pitpnc1		Carnmt1			Ddr1
Fyco1		Psmd4		Pmp22		Agmat			Olfml3
Gmds		Taok2		Zfp101		Nckap5l			Tcf12
4632415L05Rik		Cfap20		Rrm1		Nudt6			Nsd2
Thumpd1		Tiam1		Elmsan1		Erich1			Kctd15
Cdc14a		Atf4		Arl3		Fhdc1			Cyp1b1
Rtl6		Abhd12		Cspg4		4933428C19Rik			Tmsb10
Uhrf1bp1		Mlxip		Arsb		Card11			Ets1
Inip		Mcts1		Btbd11		Sobp			Hes1
Zfp738		Uspl1		Ect2		Pigk			Sulf2
Kat6b		9530026P05Rik		Asap2		Zmynd8			Rarb
Stx17		Synj1		Adgra2		Clec16a			Rps14
Tex261		Plin1		Snx24		Mical3			Tnrc6a
Sik2		Bcl2l11		Aff3		Fam222b			Idh2
Gjb2		Ufsp2		Zfp9		Acot11			Vash1
Zfp563		Rab21		Mis18bp1		Kit			Sorbs2os
Bard1		Gsta4		Dpysl3		Igdcc3			Srpx2
Alyref2		Pgd		Pdpn		Cystm1			Eml4
Rel		Nat10		Col4a2		B3gntl1			Phldb2
Wrnip1		Gstz1		Prickle2		Nipal3			A4galt
Nsd1		Abhd18		Polq		Greb1			Wnt4
Lnpep		Atg4c		Rnf24		Prrc2b			Sema3c
Zfp160		Tbc1d4		Clip2		Fam219a			Zfp36l1
Golga1		Ctps		Syn3		Morc3			Col15a1
Rtcb		Fgd1		Lrig3		Mier1			Csrp1
6330403K07Rik		Dld		Tpx2		Cflar			Cald1
Coq3		Txndc5		Tubb5		Spock2			Trip13
Cdkn2b		Mknk1		Jazf1		Gm31763			Khdrbs1
Lrpap1		Alpk1		Il17rd		Tle3			Lrrc32
Gab1		Irf3		Ptch1		Rerg			Rpl34
Tfam		Erg28		Ank3		Foxp4			Htra3
Heatr6		Megf8		Stmn1		Ubqln1			Smad5
Asap3		Sun1		Hif3a		Papss2			Gnb4
Smpdl3a		Nol10		Lrrtm3		Thumpd2			Adgrl2
Sipa1l1		Ino80dos		Cdc7		Osbpl9			Pum2
Ngdn		Trp53inp1		Adgrl2		Srgap1			Lef1
Ppp2r2a		Slc6a9		Ptgfrn		Ppp1r14c			Creb3l1
Ndufb4		Pank1		Klhl5		Znrf3			Enah
Eya1		Mindy2		Pygo1		Rgs10			Efnb1
Sowahb		Sod1		Kcnt2		Tmem87b			Inf2
Uchl3		Zc3h6		Slc44a2		Gnrh1			Cplx2
Traf5		Glis2		Rimklb		Kank1			Col5a2
Arl6ip1		Fyco1		Sostdc1		Zfp750			Eef1a1
Rdm1		Cs		Dlg4		Pcgf5			Ptma
Lin9		Rchy1		Arhgap31		Slc6a5			Trmt9b
Tspyl3		Zfp672		Neil3		Kcmf1			Adamts20
Slc35e2		Adh5		Nova1		Erg28			Mex3b
L3mbtl3		Gm16759		Arhgef10		Atp8a2			4933413J09Rik
Fam118a		Basp1		Cdca2		Map1b			Col6a2
Zfp101		Armcx6		Emilin1		Dpy19l1			Nuf2
Supt3		D10Wsu102e		Pde3b		Vac14			Peli2
2010009K17Rik		Samd4b		Tgfbr2		Fgfr2			Sptbn1
Nbn		Ppp3r1		Rnaseh2b		Fbxo38			Nrep
Focad		Zdhhc5		Dsel		Klf7			Inhba
Frmd4b		Stk4		Tcf21		Hadh			Hoxc4
Zfp493		Gas7		Farp1		Aak1			Enc1
Anxa11		Pacc1		Islr		Acvr1			Marcks
Sh3bp4		Tmem123		Rmst		Sec14l1			Tenm4
Galnt11		Akr1cl		Brca1		Plcb4			Cacna1a
Anapc5		Psmc2		Kif4		Cyfip2			Sp3
Krba1		Nxpe4		Tyms		Pphln1			Chst1
Hoatz		Acadl		Asb4		Gtf3c1			Col5a1
Pawr		Naa20		Gpsm2		Slc26a5			Syt13
Ccnq		Atp6v1b2		Pms1		Lrmda			Adgre5
Sox17		Rnf170		Hist1h2ap		Nav2			Atp13a3
Rad23b		Haus7		Adamtsl1		2610035D17Rik			Has2
Ulk3		Fam155a		Pole		Cyp26b1			Nedd4l
Sall2		Zfp536		Ddr1		Ablim1			Slc24a3
Mark1		Ptk2b		BC067074		Kdm4d			Mamdc2
Acadm		Mc2r		Lgals1		Aph1c			Phip
Dnah7b		Ppara		Slc38a4		Ablim2			Stim2
1700019D03Rik		Pex19		Gramd1a		Fasn			Med13l
Aga		Kif3c		Stil		Abhd2			Ifngr1
Wdr7		A930007I19Rik		Zfp36l2		Ttc7b			Emp1
Hsdl2		Bst2		Ttk		Polr1a			Hgf
Ywhae		Ripk1		Atp2b4		Mettl24			Manea
Usp14		Cyp17a1		Cit		Ccdc171			Ncs1
S100a10		Mgst1		Lsp1		Pcsk9			Arhgap32
Lamtor5		Ndufs3		Bub1		Ankrd9			Hmgcll1
Glis3		Gm7072		Elavl2		Pitpnm3			Stc1
Rcsd1		Lypla1		Ncapg		Taok3			Mir99ahg
Cbfa2t2		Vdac1		Gm26827		Borcs5			Akt3
Gadd45a		Nmt1		Pdzd4		Vsnl1			Nrg1
Tha1		Tmem29		Oaf		Cnot8			Vgll3
Ier5		Dnm3		Poglut3		Tspan11			Magi3
Zdhhc5		Eloc		Mest		Sgms1			Usp46
E130311K13Rik		Lrrc9		Tshz2		Kremen1			Col6a3
Rbm12b1		Nabp1		Plk4		Esr1			Mme
Nrip3		Gnao1		Lpcat1		Ccni			Gfra2
Ldlr		Cep164		Pdyn		Kdm6b			Robo2
Zfp759		Brox		Arap1		Sh3tc2			Bambi
Sf3b1		Hmgcs1		Prim1		Basp1			Cplane1
Snrpa1		Ash2l		Pfn2		Nat10			Bdnf
Etfa		Zmym3		Col4a1		Ece1			Gse1
Gm5141		Manf		Heyl		Hivep3			Npr3
Vcl		Otud5		Lrrc17		Cngb1			Sorcs3
Inppl1		Odf2l		Ghr		Usp6nl			Dclk1
Ddx6		Hnrnph2		Mthfd1l		Ralgps1			Cxcl12
Rwdd3		Gm34237		Agrn		Hip1			Tmeff2
Zcchc7		Cyb5a		Vopp1		Edem3			Tbl1xr1
Gpr157		Ggh		Inpp4a		Slc7a11			Tll1
Ythdc2		Prkci		Kcnip3		Kalrn			Zfp608
Kdr		Gys1		Ggta1		Nectin1			Tshz3
Mylip		Ralgapa2		Cip2a		Zswim6			B3galt1
Tmbim1		Rmnd1		Tnk2		Epg5			Vldlr
Tcf7l1		Mccc1		Patj		Zfp438			Tacr3
Klhl24		Arhgef1		Twsg1		Esrrg			Lrfn2
Efcab2		Fam234b		Slc43a3		Pcca			C630043F03Rik
Tasp1		Btg1		Kif23		Wdr4			Itga4
Msto1		Snhg20		Hoxd9		Mbd5			Cenpe
Fryl		Wipi1		Col14a1		Usp24			Adamtsl1
2300009A05Rik		Birc3		Dipk1a		Eipr1			Cdh11
Fuca2		Stx7		Olfml1		Adam12			Epha7
Ppp4r4		Ranbp3		Ccp110		Aven			Dok5
Smim20		Rpe		Clic4		Slc12a8			Ano5
Pkm		Epg5		Gga2		Tnc			Elavl2
Atp23		Gm39090		P3h3		Galnt17			Bach2
Usp32		Aldh1l1		Myo5b		Tbxas1			Gm10125
Plekhd1		Klhl2		Nemp1		Mdfic			Rack1
Dusp23		Ascc2		Dixdc1		Slit1			Rnf152
Abcb7		Prxl2a		Nusap1		Filip1l			Igfbp3
Srd5a3		Bnip3l		Adamts20		Stab2			Eya4
Pigm		Alkbh5		Loxl1		Fosl2			Sgcd
Adss		Ttc13		Gm20631		Stx8			2410018L13Rik
Aco1		Sdk1		Ccdc14		Reln			Pmp22
Stx12		Dcaf17		Pde1c		Zfp950			Pcdh15
Dck		Zfp384		Shcbp1		Btd			Angpt1
Tbc1d9		Atp2b3		Racgap1		Dhx32			Agtpbp1
Mfsd4b4		Cdkn1c		Syt13		Iqgap2			Tle1
Aldh4a1		Khdrbs3		Sh2d3c		Stim1			Fign
Lrch3		Slc27a1		Mbnl3		Elmo1			Nr2f2
Cyp7b1		Pepd		Mastl		Greb1l			Slitrk1
Txn1		Usp19		Tspan12		Gsg1l			Pla2g4a
Micall2		Derl2		Cttnbp2nl		D430041D05Rik			Cdh6
Vhl		Rpap2		Osbpl10		Arhgef28			Rpl37a
Mtres1		Wdr75		Clspn		Nckap5			Hmcn1
Gm10494		Cab39l		Sass6		Dhrs3			Dnm3os
Wwox		Ero1lb		Pcdh15		Trim32			Mpzl1
Eif4b		Tle3		2610316D01Rik		Phykpl			Pcp4l1
Dstyk		Msmo1		Cd200		Sntb1			Exo1
Rabepk		Rnf213		Prc1		Prpf40a			Nsl1
Slc37a2		Ift172		Hist1h2ae		Chd7			Lnpk
Arhgap20		2410002F23Rik		Spon1		Dlgap1			Lgr4
Fig4		Synpo		St3gal1		Dpf3			Prokr2
Snx3		Hmgcr		Ndc80		Rab11a			Flrt3
Usp36		Man2a2		Elk3		Fam110b			Gins1
Polr1f		Magi1		Hdx		Tgif1			Tpx2
Itprip		1600020E01Rik		Capn2		Rgs6			Pkig
Ubl4a		Me1		Zfp664		Thsd4			Lhfp
Golga4		Ufd1		Lepr		Zfp536			Wwtr1
Plp2		Trappc12		Col16a1		Upp2			Tsc22d2
Fam135a		Naa25		Msrb3		Astn2			Ift80
Cwc22		Ncstn		Gm17167		Bmper			Rbm46
Tex264		Pmvk		Srpx2		Spock1			Col11a1
Ppm1e		Clcn7		Gen1		Tmtc2			Sass6
Hnrnpu		Hsd17b11		Lrfn2		Grem2			Unc5c
Ubash3b		Chd7		Cacna1g		Grik4			Clca3a1
Cep164		Tmem248		Cenph		Phtf2			St6galnac3
Cblb		Ints13		Coro1c		Kcnh1			Rps20
Uxs1		Akap1		Calcrl		Rora			Plppr1
Gabrd		Xrcc6		Depdc1a		Slc7a1			Lpar1
Cops4		Kmt5a		Prokr2		Ntm			Stil
Myoc		Foxn2		Cenpi		Prkn			Rps8
Dsn1		Spg11		Plxnb2		Shh			Hnrnpr
Ankrd33b		Ube2j2		Dbf4		Camta1			4921504A21Rik
Wwp1		Thsd4		Ngfr		Wwc1			Pkd2
Bend5		Dlgap1		Ticrr		Ryr2			Tpcn1
Exd2		Usp38		Flnc		Adgrv1			Ift81
Gpbp1		Tpd52l2		Pclaf		3830406C13Rik			Rasa4
Pcbp2		Aldh1a7		Casq2		Kcnma1			Brca2
Zfp871		F8		Pald1		Foxk1			Pds5b
Mfap3l		Rhbdd1		Loxl2		Sirt4			Smarcad1
Erich2		Rbak		Gpsm1		Irf2bp2			Mad2l1
Tardbp		4921524J17Rik		Rhbdl3		Inpp5d			Prickle2
Tyms		Ikbkb		Rassf4		Pex26			Ankrd26
Rps9		Polr3b		Sdc1		Ldha			Rimklb
Ust		Supt5		Nlgn2		Psen2			Sox5
Enpp4		Cst13		Fgf2		Barx2			Resf1
Sec22a		Txnrd1		Spc25		Atp6v0e			Rps5
Nfia		Gsta3		Ggt5		Xpnpep1			E2f8
Pex5		Trim62		Dbn1		6030469F06Rik			Stard5
Pskh1		Gclc		Cald1		Rassf8			Rrm1
Mfsd9		Mvk		Bub1b		Trp53i11			Rras2
Rere		Stk38l		Fbxo5		Zfp324			Ccp110
Rab11fip5		Ndufa10		Cacng4		Rnf216			Gga2
Dsc2		Inhbb		Scarf2		Vps18			Rplp2
Hsd17b12		Mdh1		Melk		Rhbdd2			Purg
Actl6a		Manba		Phldb1		Ssc4d			Pdlim3
Atp5e		Cadm1		Rbm46		Gm53			Hmgb2
Mzf1		Napb		Cfh		Optn			Gins3
Rassf3		Etfdh		Cldn34c1		Bok			Fanca
Ercc4		Slc25a26		Tmem184b		Ubl3			Trpc6
Parvb		Cox10		Tmsb10		Nppc			Arhgap42
1700123O20Rik		Sfmbt2		Kirrel3		Epm2aip1			Dnmt1
Cnpy1		Rab9		Slc36a4		Scd1			Rcn2
Rpp25		Sec14l1		Grm7		Phb			Peak1
Dock8		Parp11		Ltbp1		Tbc1d30			Myo9a
Mir5130		Cemip2		Dchs1		Magi1			Uaca
8430437L04Rik		Arfgef2		Cand2		Fbp1			Zwilch
Creb3l2		Dap3		Ppic		Cfap97			Aldh1a2
Canx		Pir		Magi2		Chd8			Plscr4
Tmem161b		Socs7		Lrrtm4		Pdp2			Dzip1l
Chmp3		Zswim8		Bdnf		Fads2			Ephb1
Dlc1		Zc3h4		Lrrn3		Serpinb6b			Smarcc1
Slc29a2		Exoc1		Gpr173		Me1			Plppr3
Mettl7a1		Maml1		G630064G18Rik		1700108F19Rik			1500009L16Rik
Med30		Trappc13		Prkg1		Slc9a8			Mdm1
1810030O07Rik		Wipf2		Bard1		Tsc22d3			Arhgef25
Zfp644		Ahcyl2		Arsj		Fam126a			Timeless
Akap12		Lrrn2		Sox13		Dusp6			Rtn4
Sfxn1		Kcnma1		Lockd		Cipc			Col23a1
Cdc42ep2		Kmt5c		Ap1s2		Dusp5			Aurkb
Gpm6b		Knop1		Hectd2		Pkdcc			Wsb1
Mir8098		Cpped1		Rad51		Gm19705			Taf15
Itprid2		Ints9		Gins1		Adra1d			Rpl23
Pdcd5		Cox7b		Samhd1		Calcoco1			Ahr
Celf6		Clptm1		Col1a2		Mga			Bzw2
Cntn1		Glce		Dok6		Fgd2			Cenpp
Pdss1		Atxn2l		Sgo2a		Ppp1r21			Ssbp2
Thap7		Clcn6		Hmmr		Ralgps2			Il17rd
Ercc5		Rftn2		Trim59		Inpp5a			Ska3
Pik3c2b		Mov10		Emx2os		Adgrl1			Rnaseh2b
Zfp395		Wipi2		AW551984		Psd2			Cdca2
Tnk2		4930511M06Rik		Dut		Arntl			Uggt2
Rab9		Ublcp1		Airn		Frmd5			Atad2
AW146154		Plec		Dock11		Vmn2r87			Mcm4
Fam181b		Proser2		Pdlim7		Scd2			Rpl35a
Rgs7		Swap70		Eldr		Fdx1			Fstl1
Capn2		Usp49		Ntf3		Ndfip1			Cip2a
Prkci		Tyw1		Atp1a2		Bcl11a			Rpl24
Rusc2		Cep70		Nes		E330017L17Rik			Bace2
Akt2		Nrbp1		Notch1		Araf			Kifc5b
Dennd6a		Fech		Ptpn14		Bmp2			Kifc1
Utp25		Baz1a		Pltp		Slc35g1			Ndc80
Slc27a3		Elovl5		Rarb		Gm19689			Camk2a
Kctd8		Gm16201		Fam102b		Cep76			Carmn
Stambpl1		Agfg2		Parpbp		Tnks			Myo5b
Plekhh2		Net1		Wt1os		Slc12a7			Dok6
Cct2		Ascc1		Cdk1		Pard6b			Kif20b
E2f5		Hsd17b4		Itga8		Dhcr24			Lancl3
Usf3		Wdr12		Cenpa		Vegfa			Fmr1
Apba1		Gdi1		Vangl1		Ep300			Pola1
Cfap299		Mlh1		Ckap2l		Ly6e			Zdhhc15
P4ha2		Sntg2		Fbn1		Lacc1			Cbx5
Tanc2		45353		Slc49a4		Spata6			Tmtc1
Mgll		Mapkbp1		E2f7		Tor1aip2			Cenpu
Prtg		Yars		Sirpa		Zfp619			Ttk
Slc25a38		Nsfl1c		Dzip1		Lmo4			Grik1
Tada2a		Atpaf1		Gm15261		6030498E09Rik			Dgkh
Klhdc1		Dnajc25		Lig1		Ankrd46			Ptpdc1
Rreb1		Ppil4		Dhfr		Rhcg			Tnfaip8
Rock1		E130111B04Rik		Arhgap6		Hao2			Fam114a1
Aldh9a1		Arhgef6		Snhg18		Bmp6			Orai2
Ankfy1		Map3k10		Cdk6		Lipg			Zdhhc1
Mllt1		Rbbp5		Vangl2		Col18a1			Nbea
Ubtd2		Golga7		Ano5		Far1os			Slc22a15
Nme2		Wdr59		Map3k5		Golga7			Rpl27a
Yipf4		Cep63		Rbpms2		Slc44a3			Man1a
Syt1		Stat3		Lamb1		Slc44a1			Nxpe3
Nf2		Mtm1		Arhgef10l		Ncor2			Igsf10
Slc25a31		Kdm6b		Sept11		Larp1			Mms22l
Noct		Tulp2		Xkr4		Mboat1			Ezh2
Slco3a1		Slc38a1		Fstl1		Plac1			Hspa12b
Haus4		Lactb2		Igfbp5		0610040F04Rik			Pcm1
Rab11b		2010315B03Rik		Atp10a		Nepro			Myo5a
Mmp2		Prpsap2		Col4a4		Atp1b3			Ppic
Pgm1		Unc13b		Nek6		Psmd14			Mis18bp1
Lrrc8b		Tmem179b		Ccnf		Proser2			Hells
Mrpl23		Prkaca		Isoc1		A530013C23Rik			Fn1
Golga7b		Nphp3		Itpripl2		Ankrd50			Chic2
Pigv		Lzts2		Hs6st3		Lama4			Crppa
Sfxn5		Smg5		Ppargc1a		Fam185a			Khdrbs2
Plpp5		Pml		Mgat3		Tmem164			Chn1
Slc25a3		Ap5m1		Cep112		Arl15			E2f1
Crebbp		9430038I01Rik		Fgf13		Arid1a			Notch2
Myo1b		Lrrc28		Mfhas1		Gm6712			Cd164
Srp9		Oma1		Hsd11b2		Ppp2r5a			Pip4k2a
Rnf11		Xpnpep1		Mxra7		2310008N11Rik			Uhrf2
Cdc37l1		Psma2		Naalad2		Larp1b			Pxylp1
D830031N03Rik		Ccdc77		Timeless		Cox18			Lsp1
4930412C18Rik		Ccdc174		Esr2		Slc5a3			Ap1s2
Stimate		Cttn		Pgm5		Zfp703			Zeb1
Trim39		Ehmt2		Fam111a		Zfp958			Rps29
Zc3h10		Npas2		Rmi2		Tbc1d5			Fbxo32
Akap1		Slc25a37		Phc2		Sik1			Ptprj
Cox6c		Cyb5b		Sox5		Aldh1a3			Tmpo
Zfp24		Gt(ROSA)26Sor		Pear1		Mpp7			Abi2
Zfp451		Slc30a6		Zfp367		Mc2r			Clic4
Mink1		Prep		Selenop		Slc6a6			Nfix
Ptprz1		Lrrk1		Tead3		Hspa4			AW554918
Smo		Rel		Tmem200a		Pisd			Mcc
Vrk2		Itpk1		Stox2		Pced1b			Sgo1
Impa2		Ccs		Ccn4		Gramd1b			4933406I18Rik
Naa40		Gm11508		Esco2		Gadd45g			Glipr2
Stbd1		Psmd12		Col5a2		Papss1			Baz1b
1700012D14Rik		Lipg		Grk3		Swap70			Dipk1a
Ilkap		Cxxc4		Crybg3		Jcad			Gab2
Ncald		Parp4		S1pr3		Tbl1x			Plxdc2
Klhl9		Gpi1		Fam117a		Ccdc28a			Rfx3
Trim62		Trap1		Gm6213		Ccnl1			Msrb3
Scyl1		Rnf2		Dlgap5		Ano4			Snai2
Cdca7		Cfap97		Lpar4		Cd36			Fnbp1l
Gm1673		Tspan11		Smtn		Gm21269			Ncoa1
Afg1l		Fam13a		Aldh1a2		Kcnj16			Atp2b1
Coq2		A930015D03Rik		Mcm4		Golim4			Rbl1
Ttc28		Sfxn5		Tacc3		Tpo			Ccnf
Megf8		Atg13		Clstn2		Slc25a26			Nrp1
Prdm4		Dcun1d2		Ncs1		Cbln4			Tfdp1
Ppp6r2		Dcun1d4		Epb41l2		Mrps6			Klf6
Phgdh		Prcc		Pth1r		Selenok			Arhgap11a
Zfp2		Wsb2		Trmt9b		Prox1			Wee1
Ccdc91		Mrps6		Sh2b2		Cop1			Pth1r
Zfp995		Dcaf12		Slc25a24		Foxo3			Ptpn14
Atp6v1g1		Hacl1		Lancl3		Sh2d4a			Clstn2
Plscr1		Mpped2		Nde1		Ostf1			Cep55
Sec31b		Elf4		Tbx2		Cited2			Fchsd2
Avl9		Tecpr1		Ptpdc1		Zmiz1			Xkr4
Spr		Cyhr1		Ezh2		Svil			Ccdc88a
Adamts17		Krba1		Mdm1		Dtwd1			Map3k5
Tmem192		Srp54a		Sgo1		Tank			Fermt2
Arhgap31		Lasp1		Ckap2		Enpp6			Tle4
Ppp4c		Pstk		Mir99ahg		Ankrd55			Top2a
Erlin1		Iscu		Ccbe1		Klf12			Hs6st2
Paip2b		Tfrc		Sparcl1		Fggy			Lockd
Plekha7		Sec23b		Nexmif		Arhgap12			Zfp710
Fut8		Psma1		Pik3c2b		Cadm1			Mertk
Tcp11l1		5430401H09Rik		Uhrf1		N4bp1			Tdrd3
Pi4k2b		Npr1		Cenpn		Sipa1l2			Arhgef12
Vps8		C7		Gab3		Mast4			Mast2
Fbxl4		Msi2		Hspa12b		Unc5cl			Ptk7
Pnrc1		Arpc1b		Plxdc2		Zc3h12a			Smad7
Rfk		Qsox1		Chsy1		Opa1			Nectin3
Inpp4a		Pip4k2b		Frmpd4		Fer			Lrp1
Trim59		Aasdhppt		Synj2		Mageb18			Ghr
Zbtb44		Psma6		Hes1		Sh2d4b			Nova1
Arsb		Pnpla7		Rnf165		Rbfox1			Rev3l
Fam160b2		Dnajb11		Trip13		Eef2kmt			Setbp1
Itga5		Hprt		Btbd3		Ghitm			Usp1
Arl6		Pskh1		Pak7		Lncbate1			Cdk6
Mtm1		Pced1b		Zdhhc1		Qk			Zbtb46
Cybrd1		Dmxl2		Il1rapl2		Adamts6			Tead3
Slc25a33		Vps53		Dab1		Pros1			Ccdc141
Arhgap44		Ago1		Gm19938		Tshz1			Kcnn2
Agps		Zfyve26		Frk		Jag1			Ska1
Cds2		Nckap5l		Exo1		Dhx35			Ccdc82
Cemip2		Ndufa7		Kcns2		Pcmtd1			Lrfn5
Tcf7l2		Fbxo16		Anxa11		Acvr2a			Cdc25b
Tm2d1		Abhd2		Kif14		Fndc3a			Nde1
Mki67		Mpp3		Sept8		Nudt12			Rpl37
Dhrs7b		Prdx3		B930095G15Rik		Gria1			H3f3b
Tspan9		Pfkfb2		Meis2		Gja1			Wdyhv1
Eid2b		Nacc1		Hoxc5		Gramd3			AW011738
Rnf122		Stard3nl		Plppr1		Rb1cc1			Kif2c
Arhgap10		Scaf1		Akt3		Cops5			Cgas
Sdr39u1		Exoc6		Pias3		Lactb2			Nap1l1
Ppif		Opcml		Mybl1		Ube2w			Zfp367
Tomm22		Lmln		Cep55		Eloc			Pkp4
Ahctf1		Ak3		Chaf1a		Uggt1			Fhod1
Spry1		Ift52		Mamdc2		Kansl3			Kcnd2
Whrn		Akt1		Epha3		Il1r1			Synj2
Heatr5a		Apopt1		Armh4		Tgfbrap1			Kif14
Sf1		Chp1		Prr11		Hibch			D630003M21Rik
Rabgef1		Smarcal1		Kcnc2		Coq10b			Grik2
Tut7		Gusb		Flrt3		Hspd1			Sapcd1
E2f6		Prorp		Gpc3		Nop58			Ptch1
Ap1b1		Brk1		Sulf1		Idh1			Asb4
Ktn1		Dnajc8		Arhgap11a		Smarcal1			Fbln1
Atf6b		Acox1		Mmp28		Dnajb2			Hdac7
Stum		Cd82		Sytl2		Acsl3			Smurf1
Lgi2		Tmem164		Tmem132c		Rhbdd1			Pxk
Traf4		Prune1		Spag5		Psmd1			Nr2f1
Acot1		Gm53		Map7d1		Dis3l2			Rhou
Kcnq4		Rap2c		Nuf2		Usp40			Ptprs
Cd81		Stk25		Cdca8		Ndufa10			Rps21
Gns		Atp5g3		Tanc1		Capn10			D630033O11Rik
Mtx2		Ube3b		Dkk3		Hdlbp			Bgn
Tsku		Hgsnat		Fancd2		Pign			Pknox1
Apbb1		Derl1		Mob3b		Ccnt2			Col1a1
Fmnl2		Dhx35		Kcnmb2		Ubxn4			Utrn
Sestd1		Sel1l		Cdh6		Pm20d1			Luzp1
Suclg2		Shmt1		Mex3b		Tor1aip1			Arhgef10l
Oprm1		Pik3r3		Csnk1e		Cryzl2			Slit3
Mgat5		Gpkow		Sh3kbp1		Rc3h1			Dennd5a
Tgfbr3		Acaca		Col3a1		Dnm3			Pltp
Klhdc10		Adnp2		Gabra3		Prrc2c			Timp2
Chst15		Hivep3		Rem1		Gorab			Parpbp
Pdcd6ip		Slc25a3		Arhgap42		Mgst3
Spice1		Cpne3		Gm3364		Hsd17b7
Cmas		Pacrg		Inf2		Ncstn
Tdrp		Paip2b		Mxra8		Nvl
Vegfc		Osbpl6		Mbd4		Gpatch2
Grip1		Lrrc42		Nedd4l		Pacc1
Stk25		Atg7		Rabgap1l		Gm10516
Vash2		Vps72		Creb5		Upf2
Dap3		Pdcd11		Stard8		Echdc3
Trp53inp2		Stk17b		Pgm2l1		Ttf1
Tcaf1		Dcaf4		Dkk2		Tbc1d13
Ubr2		Tmem189		Kcns3		Usp20
Bag3		Sgsm2		Depdc1b		Zbtb26
Pdia5		Plcb4		Kifc1		Rabgap1
Nlk		Fras1		Scml2		Gpd2
Smchd1		Ccdc191		Clip3		Baz2b
Oip5os1		Sf3a1		Gm19610		Phospho2
Usp22		Gas6		Parva		Klhl23
Ank		Tom1		Wnt5a		Commd9
Pdlim1		Ift20		Ephb1		BB218582
Copb1		6030443J06Rik		Crppa		Mpped2
Efr3a		Cyp4f13		Usp13		Chp1
Zdhhc9		Tomm40		A630012P03Rik		Ganc
Ube3c		Suclg1		Tpm1		Adal
Arf3		Mmab		Fscn1		Trpm7
Ola1		Aebp1		Kif22		Ap4e1
Eif3c		Mmgt2		6720489N17Rik		Blvra
Ppfia1		Srl		Tspan9		Mrps5
Ube2e2		Rora		Setd7		Zc3h6
Cog3		Tox4		Klf6		Naa20
Senp7		Socs4		Evl		Cfap61
Robo1		Zcchc2		Slc24a3		Gzf1
Afg3l2		Sugp1		Fignl1		Napb
Syap1		Kpna6		Ncaph		Tbc1d20
Sav1		Plcl2		Inhba		Rbck1
Cpeb2		Lipe		Trpm5		Acss2
Foxp1		Scyl3		Lamc3		Rbm39
Nnt		Mtmr6		Glis1		Ift52
Mff		3830406C13Rik		Slc35f1		Dpm1
Ttc32		A530072M11Rik		Khdrbs2		Zfp971
Mfsd5		Ccdc122		A4galt		Dnajc5
Cibar1		Rnf34		Plekhh3		Uckl1
Mreg		Rnf166		Il1rl2		Polr3k
Hnrnpa0		Fam110b		Myh11		Mrps28
Ptar1		Gm26749		Nid1		Ythdf3
Pard3		Vps45		Phldb2		Armc1
Rufy2		Abca5		Cntfr		Hltf
St3gal6		Lrpap1		Rnasel		Naa15
Lvrn		Mettl24		Map3k14		Gmps
Ahcy		Zbtb26		Stard5		Kpna4
Skap2		Cdon		Notch2		Nmd3
Cdc14b		Layn		Gm13652		Etfdh
Letm1		Gsr		Lgr4		Gpatch4
Antxr2		Zfp809		Cdca7		Khdc4
Asap2		45359		Necab1		Snapin
Dennd1a		Sema4b		Sorbs2		Csde1
E130309D02Rik		Phykpl		Ptprd		Mov10
Mcph1		Gtf2e1		Spdl1		Lrif1
Atp13a1		Ppat		Prim2		Gstm7
Zbtb11		Kcnt1		Phlpp1		A930005H10Rik
Ppm1k		Inpp4b		Hpgd		Usp53
Pnisr		Nacc2		Dclk1		Mettl14
Poc1a		E030030I06Rik		Adamts14		Elovl6
Tbc1d25		Cyb5r4		Ccdc136		Adh5
St6galnac6		Cbll1		Sdc3		Eif4e
Atp11a		Sec61g		Zfp811		Pdlim5
Ednra		Rabl3		Kdelr3		Odf2l
Olfr95		Bend7		Meis1		Zzz3
Trim44		Ptpn4		Nsl1		Ndufaf4
Lsm4		Ap1b1		Ttc28		Ufl1
Gtf2i		Ly6e		Pip4k2a		Rngtt
Fam241b		Zhx2		Klhdc10		Zfp292
Fam122a		Pccb		Fgd5		Trmo
Knstrn		Cog6		Plekhg3		Tex10
Scarb2		Snapc1		C630043F03Rik		Ctnnal1
Pgpep1		Gm31084		Zfp808		Ttc39b
Erbb4		Phyh		Hykk		Mllt3
Laptm4a		Enpp6		Arhgap32		Plaa
Ppp1r9a		Casp9		Pola1		Atg4c
Adck2		Pip4p1		Unc5b		Faf1
Trappc10		Hspa12a		Bcl9		Ipp
Eif1		Zfp467		Ubash3b		Prdx1
Btbd3		Mrps5		E2f8		Atp6v0b
Zfp609		Sh3bp5		Lgi2		Smap2
Rnpep		Crls1		Fnbp1l		Psmb2
Zdhhc21		Pmm2		Tbl1xr1		AU040320
Prkca		Kif3b		Sema3c		S100pbp
Rnf227		Mapk6		Espl1		Bsdc1
Trps1		Ell		Hjurp		Kpna6
Agfg1		Sipa1l2		Zdhhc2		Ptp4a2
Pmf1		Sphkap		Fam129b		Dnajc8
Dcaf12		Ptgr2		Myo1b		Cep85
Fbxo27		Tbx3		B3gnt5		Extl1
Ccdc90b		1700086O06Rik		Frmd4a		Rsrp1
Psmd3		Fasn		Gm43507		Pnrc2
Mrtfb		Ap3s2		Abi2		Kdm1a
Nsun4		Taz		Ldb2		Cdc42
Vopp1		Fbxl19		Tns2		Eif4g3
Ccsap		Tmed5		Prkca		Micos10
Klhdc2		Fbxo9		Tspan2		Prdm2
Plcl2		Nr2c1		Mcm10		Clcn6
Dars		Selenok		Knstrn		Pex14
Adamts7		Pum3		Ddx60		Ube4b
Dusp12		Atp8a1		Tle1		Dnajc11
Tagln2		Mmd2		Rev3l		Ube2j2
Ccm2		Mitf		Gabrb1		Krit1
Acadl		Usp5		Raph1		Cyp51
Dnajc24		Zbtb38		Fli1		Cfap69
Ywhaz		B230307C23Rik		Chn2		6030443J06Rik
Edf1		Ccdc93		Evc		Abcb8
Patj		Abhd3		Zeb1		Lmbr1
Ttyh3		Dpp3		Chst1		Hadhb
Arnt2		Osbpl11		Ccdc80		Tmem214
Vangl1		Ptpn23		Hmgcs2		Nrbp1
Fads3		Ensa		Nrxn3		Ift172
Rpl31		Atp5j		Rin3		Rbks
Degs1		Pkm		Rab30		Ppp1cb
Kctd3		Fam169a		Gria3		Prr14l
Pfn2		Gm43462		Axl		Maea
Rdh14		Pgam1		Peg3		Fam53a
Elac1		Gm2a		Cry1		Rnf4
Gpam		Tti1		Robo2		Hs3st1
Pter		Lsm1		Zfp36l1		Slc30a9
Nsmce4a		Tbc1d22b		Plagl1		Exoc1
Nfatc3		Zfp64		Scn7a		Cnot6l
2610507B11Rik		1700020G17Rik		Trps1		Rpap2
Trim37		Utp14b		Gm14396		Gak
Bin1		Man2a1		Alpl		Chfr
Hyi		Piga		Tube1		Mmab
Yes1		Thap4		Sptbn1		Coq5
Cavin3		Fosl2		Slc2a3		Naa25
Tgfb2		Psmc1		Rhbdf1		Tmem116
Traf2		Fam49a		Kifc5b		Acad10
Plk4		Washc3		Slc24a5		Pheta1
Fem1b		Srp68		Cygb		Rnf34
Oxsr1		Tbc1d20		Gna14		Vps33a
Yy1		Bloc1s5		Tafa1		Ccdc62
Sncaip		Gm15614		Pck2		Scarb1
Grb14		Mpv17l		Fanca		Ubc
Kcna5		Wwc1		Uggt2		Tmem248
Plekhh1		Cyp51		Rbpms		Sbds
Stxbp6		Shld1		Ndrg2		Rcc1l
Dync1h1		Fam185a		Plppr3		Sun1
Tgfbr2		Gm6712		Gm13936		Ap5z1
Gaa		Proser1		Dleu2		Zfp655
Col25a1		Gm12474		Pam		Rnf6
Dtx2		6030469F06Rik		Tspan5		Slc25a13
Zfp143		Abhd4		Mertk		Sdhaf3
Rnf24		Slc11a2		Vgll4		Cped1
Sgta		Adpgk		Nsd2		Mkln1
Arf1		Zbed4		Rad51ap1		Chchd3
Vav3		Armc1		Ska3		Cnot4
Wasl		Gsg1l		Gm5577		Trim24
Kpna2		Zfp946		Zfpm2		Ubn2
Arl2		2610507I01Rik		Hace1		Mkrn1
Zfp236		Rundc3b		Angptl2		Tmem178b
Agbl2		Sod2		Nr2f1		Ssbp1
Ptprk		Pdk1		Loxl3		Hibadh
Fam117a		Pex5		Dek		Plekha8
Sstr4		Pcsk7		Rbms1		Fam13a
Ssu72		Ankra2		Plekho1		Krcc1
Hhip		Gm11266		Pkp4		Nagk
Mtss1		Pbdc1		Cchcr1		Nat8f1
Pdha1		Dguok		Daam1		Fam136a
Poglut3		Trmt1		Marcks		Rab7
Tmem229b		Gm28905		Mindy4		Txnrd3
Nr1d2		Tmem150a		Lmnb1		Ccdc174
Tmem50b		Slc7a5		Birc5		Eogt
Mycl		Psmd3		Dna2		Raf1
Klf15		Olfr1033		Tmpo		Hnrnpf
Fbxo5		Atp6v1e1		Pde4d		Ccdc77
Traf3ip2		Fads6		Cgnl1		C1rl
Ctsl		Atp6v0a1		Sema3f		Phb2
Clk1		Napa		Arhgap10		Zfp384
Tbc1d1		Gatb		Maml2		Iffo1
Commd8		Top3a		Stk10		Tigar
Yap1		Rexo1		Ccna2		Ldhb
Herc1		Smim13		Nasp		Isoc2a
Slc16a9		Ergic3		Antxr2		Arhgap35
C2cd4c		Mettl6		Rhobtb3		Opa3
Tsnax		Ptpre		Sorcs3		Tomm40
5031439G07Rik		Mtus2		Bzw2		Supt5
Cd200		Fat1		Sdc2		Fam98c
Prpf38b		Cnnm2		Gm16152		Pop4
Dnah9		Kcnk3		E2f1		Zfp715
Gmcl1		Hipk2		Cplane1		Zfp719
Snrpb		Edem3		Smoc2		Scaf1
Sidt2		Mpp6		Arid5b		Dhdh
Rbms1		Tesk2		Tns3		Lrrk1
Osbpl2		Atad3a		Mdk		Lrrc28
Cisd2		Mtfr1		Syt17		Ap3s2
Reep5		Elovl6		Rtkn2		Whamm
Nup153		Kcnq1ot1		Lrrc8c		Tmem135
Exoc4		Setd1a		Smc4		Ints4
Mob4		Usp36		Wsb1		Ppme1
Prickle1		Mxd4		Pde7a		Clpb
Arl5a		9530036O11Rik		Fam114a1		Nup98
Cavin1		Grik4		Mpzl1		Pgap2
Sidt1		Tmem150c		Glipr2		Tmem41b
Osbpl1a		Rab5if		Cnn2		Gde1
Dpm3		Whrn		Tanc2		Knop1
Zc3hav1		Pisd		Sipa1l1		Lyrm1
Prdx6		Gm15283		Slc9a5		Rbbp6
Zfp639		Dctn2		Pdcd4		Rabep2
Rap2a		Amd1		Kif18b		Cdipt
Ccnj		Cdh13		Mcm5		Tial1
Ahcyl2		Eipr1		3010001F23Rik		Sec23ip
Plekhg1		Arid3a		Zdbf2		Fam53b
Prex2		Ntmt1		Tead1		9430038I01Rik
Got2		Heca		Cacna2d1		Echs1
Cfl2		Pag1		Nkain4		Sirt3
Galnt1		Gorab		Jak1		Ctsd
Kl		Ik		Nbea		Ano1
Pomgnt2		St8sia5		Rad21		Ccl25
Ehmt1		Larp1b		Smad5		Lsm1
Cables2		Gabra1		Meg3		Ubxn8
Azi2		Osbpl5		Grb10		Cnot7
Cetn3		Abcb8		Syt6		Asah1
Nmt2		Uck2		Ptar1		Clcn3
Pank3		Rnf19a		Scai		Nek1
Caprin1		Vac14		Zfp423		Zfp963
Tox3		Plin3		Ngf		Zfp617
Slc1a4		Nmnat3		Zfp934		Zfp961
Sox11		Zfp617		Nxn		Tom1
Plaat1		Ripk2		Itprid2		Smarca5
Ski		Vipas39		Serinc5		Tecr
Cnksr3		Ctsd		Pkd2		Rad23a
Mia3		Zfp317		Zcchc24		Farsa
Stk24		Chdh		Auts2		4921524J17Rik
Slc16a1		Prkaa2		Sept7		Dnaja2
4932412D23Rik		45541		Adam22		Gm29682
Gask1b		Ercc4		Col1a1		Ranbp10
Plekhm2		Bag1		Tmem196		Cog4
Zbed4		Soat1		Mn1		2810013P06Rik
Cntln		Slc26a7		Gfra2		Chmp1a
Mapre1		Reep1		Abcg2		Tcf25
2610301B20Rik		Zbtb7a		Cbx5		Birc2
Adgra3		Sfxn1		Gtf2ird1		Zfp809
Vdac3		Atp6ap2		Tusc3		9530077C05Rik
Ankrd28		Sik1		Gm28258		Acad8
Rubcnl		Trnt1		Srgap2		Aplp2
Cenpv		Rbis		Lrp1		Sc5d
Map3k9		Vps33a		Il15ra		Tbcel
Dact1		Sdhaf2		B4galt6		Pts
Thoc7		AI480526		Sclt1		Zc3h12c
Pard3b		Rnf128		Ska1		Idh3a
Adamts1		Stk39		Ppp1r13b		Adpgk
Hacd1		Gm43445		Gmds		Aagab
Arl8a		Ccnj		Adcy6		Snx1
Fam20b		Tmed8		Purg		Vps13c
Trpc4ap		Asah1		Tut4		Ice2
Pitpna		Slc18b1		St5		Gtf2a2
Ccdc166		Tgfbrap1		Gins3		Mindy2
H2-T24		Ubc		Ext1		Mapk6
Hmga2-ps1		Cdc42se2		Pard3b		Ibtk
Qser1		Srd5a2		Pakap		Cyb5r4
Erf		Baiap2l1		Eya1		Plod2
Lrig3		Slc25a25		Enox1		Slc25a36
Gria4		Nob1		Psip1		Nmnat3
Rps7		Gclm		Igf2		Cep70
Rtn3		Btd		Fign		Armc8
Wdr47		Osbpl9		Ptma		Amotl2
Pacs1		Lacc1		Rad54l		Aste1
Reck		2610301B20Rik		Arhgap19		Rbm5
Ppp2cb		Nmt2		Kif2c		Mon1a
Itgb1		Kremen1		Nfia		Qrich1
Nck1		Ppp2r1a		Rcbtb2		Arih2
Fnip1		Zfp788		Rcn2		Slc25a20
Sh3kbp1		Plxna1		Cntln		Clasp2
Acp4		Oxr1		Atp2b1		Ubp1
Mtmr3		Lncpint		Heg1		Zfp445
Mapk7		Xdh		Anxa6		Rmnd1
Mir7010		Bhlhe40		Anks1		Ppil4
Prmt6		Gpam		Trpc6		Vta1
Insig1		Slc38a9		Pcdh18		Stx7
Zfp964		Prlr		2610028E06Rik		Arhgap18
Raver2		Limk1		Smc5		Echdc1
Meaf6		Hinfp		Thbs1		Cdc40
H2-Bl		Zfp275		Tgfb1i1		Gcc2
Fbxo47		Camta1		Zfp618		Ranbp2
Exoc6		Fam20a		Stim2		P4ha1
Gatad2a		Aldh6a1		Prtg		Ddit4
Nt5c2		Tbccd1		Eefsec		Ascc1
Zmym4		Clpp		Cdc45		Gucd1
Nat8l		Efhd1		Stk3		Zfp280b
Lonrf3		Fhod3		Luzp1		D10Wsu102e
Rragd		Lonp1		Pkig		Polr3b
Tnks2		Vps39		Fchsd2		Fbxo7
Dsel		Klf13		Zc2hc1a		Nr2c1
Mapk8		Farsa		Trio		Ndufa12
Slc38a2		Camkk2		Zfp68		Mettl25
Iqsec3		Galnt17		Ncoa1		Rab21
Dse		Slc41a1		Wwtr1		Zfc3h1
Ctnnd2		Mras		Ubtd2		Cnot2
Cmpk1		AW146154		Pias1		Frs2
Tmco4		4930426D05Rik		Snx25		Rnf41
Igfbp7		Tmem86a		Fam171a1		Tcn2
Cyld		Fam219a		Ssbp3		Ascc2
Bptf		Plxnb1		Nfib		Ppp3r1
Chrm3		Recql5		BC052040		Aftph
Dnajc1		Inppl1		Itpr2		Mdh1
Nup205		Arf3		Gm4258		B3gnt2
Dicer1		Ndufa12		Pxdn		Mtif2
Lgalsl		Gtf2b		Nup155		Ccng1
Xylt2		Eif2ak2		Rnf38		Ttc1
Dnajc10		Irf8		2610037D02Rik		Ublcp1
Cdk16		Lypd6		Gli3		Clk4
Snx27		Ppp1r14c		Pds5b		Vdac1
Mecp2		Adgrv1		Frmd4b		Rad50
Nfib		Slc16a6		Kcnj3		Gm12216
Rspo1		Gnpda1		Parp8		Zfp672
Col26a1		Rpia		Vldlr		Tom1l2
Fbxo33		Zfp958		Fanci		Mief2
Sp8		Strn		Cenpl		Smcr8
Xxylt1		Apoo		Acyp2		Fam83g
Hhat		Usp50		Smo		Inca1
Slc23a2		D230025D16Rik		Gpx7		Zfp3
Trpc1		Insig2		Ccdc186		Dhx33
Fxr2		Tmprss13		Zfp704		Zzef1
Map4k3		Abca1		Cers6		Blmh
Lmnb1		Cep76		Sfmbt1		Rnf135
Sesn2		Ren1		1500009L16Rik		Psmd11
Lrrfip2		Slc25a23		Nap1l1		AA465934
Gm17762		St3gal5		St7		Mrm1
Marchf7		Filip1l		Ift74		Scpep1
Lrig2		Ppcdc		Mme		Spag9
Ptpn13		Tepp		Wls		Kat7
Enpp1		Ldlrap1		Atp13a3		Mrpl10
Vim		Grhpr		Zbtb41		Wipf2
Ppa2		Sct		Rbfox2		Nt5c3b
Copg2		Gm48027		Mirg		Stat3
Prkab2		Prpf19		Tspan3		Atp6v0a1
Tcf21		Zfp869		Spidr		Naglu
Patl1		Fbxo7		Cpd		Slc16a6
Zfp335		Atp1a3		Ss18		Fads6
Foxp2		Ace2		Smurf1		Nt5c
St8sia2		Usp32		Maml3		Acox1
Atrnl1		6430550D23Rik		Nectin3		Srp68
Atxn1l		Tcaf1		Ktn1		Snhg20
Mlxip		Gm12216		Pxk		Tbcd
Lysmd2		Ndel1		Lrrcc1		Kif3c
Ccn2		A230072C01Rik		Dock7		Asxl2
2310061I04Rik		Ghitm		Serpinh1		Nol10
Tead1		1810030O07Rik		Mrtfb		Kidins220
Fadd		Atp6v0e		Itm2b		Trappc12
Hectd1		Rsrp1		Ankrd12		Sntg2
Rab33b		Angptl1		Map4k5		Prorp
Mbnl1		Acox3		Igf1r		Psma6
Ppp1r8		Tcaim		Prrg1		Togaram1
Ppp4r3a		Gart		Mgat5		Psma3
Phlda3		Ppard		Mast2		Lrrc9
Cldn12		Kif1a		Fmr1		Akap5
Slc39a8		Mkrn1		Sgce		Zfyve26
Sh3d21		Akirin1		Arnt2		Susd6
Ttc39c		1110002L01Rik		Mcph1		Smoc1
Fbxl7		Tgds		Ptprs		Cox16
Gm13889		Brap		Rtn4		Ptgr2
Slit2		Rapgef4		Mprip		Alkbh1
Tra2a		Sipa1		Gulp1		Adck1
Tspan14		Pbxip1		Platr25		Gtf2a1
Ubr3		Nfs1		Lnpk		Ston2
Rasa3		Cluap1		Vps13d		Rps6ka5
Aggf1		Aldh3b1		Npat		Atg2b
Adrb1		Ntm		Rfx3		Wars
Pgam1		Igdcc3		Actb		Esyt2
Lats1		Anxa7		Col6a1		Net1
Adnp2		Arhgap1		Clca3a1		Idi1
2610206C17Rik		Dnajc16		Ehbp1		Tbce
Rmdn2		Cox11		Gls		Sugct
Dipk1b		Slc1a3		Ccm2		Zkscan3
Fam174a		Sybu		Myef2		Zfp322a
Pde3a		G6pdx		Arhgef17		Serpinb6a
Bnip3l		Ermp1		Fip1l1		Fars2
Desi2		Gm45871		Cbx3		Smim13
Ccny		Fig4		Rian		Secisbp2
Tob1		Bin3		Kif2a		4833439L19Rik
Fam189a2		Gpatch1		Agtpbp1		Faf2
Sbno1		Cdk10		L3mbtl3		Zfp346
Wdr20		Phax		Antxr1		Prelid1
Kank4		Ak2		Rpl34		Sdha
4833417C18Rik		Txndc11		Fermt2		2210408I21Rik
Gna12		Ttf1		Pbx3		Mblac2
Xpo6		Nox1		Prkd3		Atg10
Cdc42bpb		Usp20		Rps9		Ankra2
Asap1		Phb		Hnrnpr		Ptcd2
Prkd3		Tars2		Fkbp9		Bdp1
Jak1		Rnf220		Bmp1		Fhit
Tspan3		Mro		Dennd5b		Atxn7
Gm16897		Map7		AU020206		Dcp1a
Uri1		Lrba		Rpl24		Parg
Ndfip2		Plac1		Rplp1		Socs4
Clasp1		A130014A01Rik		Resf1		Rab2b
Hnrnpa3		Cipc		C1qtnf7		Dcaf11
Smad3		Chek2		Taf15		Parp4
Dcaf1		Rnf135		Ptprg		Mphosph8
Rnf157		Tssc4		Gnas		Zdhhc20
Map4		Arv1		Rttn		Kif13b
Cep112		Ccdc62		Lrp6		Sucla2
Tnrc6b		Fez2		Smc1a		Gpalpp1
Ino80		Fbrs		B830012L14Rik		Dnajc15
Lrch1		Hsd17b12		H3f3b		Akap11
Pde7a		Adal		Large1		Elf1
Plxna2		Hcn3		Cd164		Commd6
Atp5g3		Gm48342		Rpl32		Mycbp2
Pld1		Pik3cb		Rps19		Clybl
Farp1		Sbno2		Cdc42bpa		Ggact
Pds5a		Osbpl1a		Alms1		AW549877
Map3k20		Tpi1		Ccdc88a		Zfr
Sdc3		Irf2		Rps29		Golph3
Rnf103		Gm16124		Rpl27a		Ropn1l
Slc2a8		Dip2a		Tcf4		Taf2
Tafa2		Rnf6		Itgb1		Cpsf1
Ppp4r1		Tpp1		Phactr2		Pla2g6
Aff3		Lhpp		Rpl23		Tob2
Slc30a4		Pgp		Hmgb1		Xrcc6
Ankrd44		Rps6ka2		Rack1		Srebf2
Casd1		Cwf19l1		Hexb		Samm50
Sec61g		Adck1		Rps20		Ppara
Ube2d2a		Med20		Smurf2		Asb8
Serping1		Zdhhc9		Lars2		Cers5
Rnf19b		Sptlc2		Pip4p2		Slc11a2
Samd4		Wapl		Chic2		Trap1
Usp38		Ypel5		Laptm4a		Pmm2
Dennd4a		Oxtr		Akap13		Gspt1
Clstn1		Nppc		Peak1		Cpped1
Glg1		Clstn3		E130307A14Rik		Parn
Sephs2		Rgs10		Rpl13a		Bfar
Lrp10		Polr3g		Prdm5		Mapk1
Tmtc4		Dand5		Smchd1		Tmem191c
Tmem245		Mavs		Rps16		Parl
Serbp1		Nsun3		Ankrd28		Dnajb11
Fxn		Wdr92		Rpl37a		St6gal1
Slc25a5		Ubxn2a		Bnc2		Lpp
Ptpn12		Mief1		Rpl37		Tfrc
Rnf19a		1500004A13Rik		Rps15a		Snx4
Rbbp8		Ndufaf4		Ttc3		Ccdc58
Rap1a		Ubl3		Stxbp4		Cox17
Mesp2		Stk32a		Tcf7l2		Ccdc191
Tusc1		Hspd1		Rps7		Abhd10
Rnf169		Mboat2		Rps5		Nfkbiz
Rad21		Hsdl2		Gab2		Tfg
Actr5		Tbc1d8		Bbx		Tomm70a
Kdm3b		Aox1		Adamts9		Nsun3
Rprd2		Ostf1		Rpl35a		Gart
Hectd4		Trim12a		Camk1d		Zbtb21
B3glct		Foxk1		Rplp2		1700102H20Rik
Rnf2		Aar2		mt-Nd5		Map3k4
Kmt5b		Cage1		Rnf144a		Acat2
Vps13a		Klhl29		Agap1		Wtap
C6		Rhbdd3		mt-Cytb		Sod2
Prkar2b		Prdx6		Rrbp1		Ppp2r1a
Sfrp1		Otud7a		Eef1a1		Zfp51
St8sia1		Zfp971		Fam135a		Zfp948
Usp31		Cwc15		Tsc22d2		Zfp943
Kansl1		Grin2c		Cep170		Zfp994
Rps17		Gm3830		Baz1b		Eci1
Gas6		Aldoa		Cdc14b		Clcn7
Rbpms2		Mettl14		Cmss1		Lmf1
Snx13		Apbb2		Rps27a		Luc7l
Xpr1		Nfu1		Srsf1		Ggnbp1
Rab3a		Sgpp1		Uhrf2		Ndufv3
Taf5		4833439L19Rik		Sh3rf1		H2-K1
Eps15		Psma4		Tnrc6c		H2-Ke6
Gclm		Zfp521		Rps21		Neu1
Schip1		Ctsf		Npm1		9130008F23Rik
Large1		Akr1b8		Rps14		Lama1
Vcp		Ralgapa1		mt-Nd4l		Birc6
Ipo7		Npepl1		mt-Co3		Lrpprc
Srsf10		Cdk5rap1		mt-Co2		Cul2
Sbf2		Dnajc2		mt-Atp6		Mtpap
Mafa		Gm43713		Rpl41		Mkx
Morf4l1		Dbi		Chd9		Esco1
Gnas		Pkdcc		Lamp2		Lama3
Cul1		Bag3		Sparc		Wdr33
Ulk2		Ptprm		Khdrbs1		Apc
Pcsk6		2210408F21Rik		Rps8		Paip2
Nhs		Mbp		Pcnx		Sra1
Tasor		Slc25a35		Nrf1		Arhgap26
Celf1		Slco3a1		Rif1		Commd10
9530027J09Rik		Scly		mt-Co1		Megf10
Cnn3		Folr1		Mnat1		Txnl1
Kat2b		Eogt		Xpo1		Poli
Xkr7		Prkn		Enah		Rbfa
Epn2		Fhit		mt-Nd4		Cndp2
Minpp1		Trim25		Atrnl1		Ppp6r3
Fat4		Aspscr1		Bace2		Dpp3
Luc7l2		2810410L24Rik		AY036118		Atg2a
Trim27		Ralgps1		Dennd5a		Atl3
Ptpmt1		Tbcd		AW554918		Ubxn1
Upf3a		Herc3		Tdrd3		Ddb1
Scaf11		Ccpg1		mt-Nd3		Prpf19
Ivns1abp		Atg14		Fmnl2		Ermp1
Lpgat1		Jtb		Pard3		2700046G09Rik
Xylt1		4930526L06Rik		Afap1		Atad1
Smarce1		Camk2n1		Atp11c		Slc16a12
Macrod1		Snapin		mt-Nd1		Zfyve27
Vezf1		Zmat5		Gm42418		R3hcc1l
Atxn2l		Ttc1		Sp3		Cwf19l1
Ryk		Slc9a9		Ksr1		Vti1a
Ran		Ctnnal1		Bptf		Tfe3
H2-Q1		Nphp1		Zbtb46		Mid1ip1
Dmtf1		Gin1		Ppp3cb		Fundc1
Epb41		Rbm34		Ppp3ca		Kdm6a
Lrp5		Arsg		mt-Nd2		Rbm10
Gpr25		Pex13		Celf2		Uba1
Kat6a		Stk19		Smarcad1		A230072C01Rik
Kbtbd7		AI987944		Nf1		Upf3b
Zfp787		Telo2		Phip		Thoc2
Lancl2		Bag4		Rapgef6		Enox2
Fem1c		Gm29682		Trerf1		Gpc4
Tra2b		Gm29642		Med13l		Mtmr1
Actn1		Ubxn1		Nsmce2		Gdi1
Lox		Tmem19		Zfp609		G6pdx
Pde5a		Bsdc1		Asap1		Apoo
Gulp1		Nub1		Arhgef12		Zmym3
Lpl		Atp6v0b		Smarcc1		Armcx6
Braf		Zfp715		Fyn		Phf8
Gucy1a2		Fcho1		Wdfy3		Mospd2
Cry1		Mgarp		Plpp3		Alkbh7
Slc39a10		Dag1		Pum2		Ubr4
Wls		Rreb1		Pcm1		Ugp2
Dlk2		Echdc3		Eml4		Slx4ip
Ago1		Izumo4		Sbf2		Vipas39
Gpr39		Gde1		Myo9a		Pofut2
Pcf11		Myo6		Utrn		Siah2
Arhgap39		Hps3		Tnrc6a		Uso1
Gga1		Adipor2		Fndc3b		Appl1
G630071F17Rik		Ganc		Nedd4		Ankhd1
Hmgn3		Wdr4		Tasor		4930405A21Rik
Nxph3		Wdr1		Phf21a		Rab3gap2
Taok1		Fundc1		Ptbp2		Wdr75
Snx30		Gpr39		Tcf12		Cox10
Top2b		Slc30a2		Stag1		Aldh7a1
Bmp3		Gm4211		Mmp11		Arv1
C2cd5		Ptger4		Rassf2		Pex2
Asic2		Zfp654		Colec11		Ttc41
Gls		Plppr2		Gprc5c		Fkbp5
Stag1		Pnrc2		Fhod1		Chmp4b
Cldn7		Bcl11a		Cdc25c		Zfp869
Sinhcaf		Cebpb		Plxna4		D5Ertd579e
Pdzd8		Ndst4		B3galnt1		Rabep1
Ints3		Deptor		Cdr2		Chka
Map1lc3a		Gm31763		Mad2l1		Slc35a2
Mbd2		Zfp983		Brsk1		Apaf1
Gli1		Nit1		Lrrc32		Sh3glb1
Spred2		Rcan1		Prkar1b		Mmgt2
Rcbtb2		Phb2		Tmem255a		Ube2f
Ube2e1		Pofut2		Slfn9		Wac
Kcnc2		Atp5md		Smim41		Heatr5b
Arhgef10		D030025E07Rik		Plppr5		Lypd6
Amfr		Syn1		Nrxn2		Gt(ROSA)26Sor
Dhx9		Pgm1		Asap3		Zfp758
Nr4a3		Srp54c		Palm		Pitpnb
1110032F04Rik		Kcnh2		Fbxo32		Tecpr1
Epc2		Ube2h		Speg		Stk38l
Fbxo11		Mast4		Angpt1		Zfp709
Acap2		Gpalpp1		Ifngr1		Crem
Dip2a		Plpp5		Kcnn3		Eif3a
Arhgef40		Polr3a		Eng		Rsbn1l
Mbd3		Cdh4		Slitrk2		Naa50
Pcsk5		Csrnp3		Itgb3		Letmd1
Ptprm		Zfp994		Angpt2		5430402O13Rik
Frzb		Klhl26		Adcy5		Ggnbp2
Eloa		Dph5		Iqgap3		Lrriq3
Mpp2		Prmt1		Arhgap20os		Cwc15
Rnf145		Vamp7		Gm16263		Adk
Chsy3		4933400C23Rik		Gypc		Mtus2
Nudt19		Epdr1		Gm49959		Dpp8
Stac2		D830024N08Rik		Cenpu		Gpatch8
B4galt5		Nfx1		Bambi		Cgn
Scaf8		Nfkbiz		Adamts3		Sema4b
Tram1		Arl10		Acsf2		Tfdp2
Tcerg1		Pts		Cap2		Zc3h15
Cep97		Mtfr1l		Cpne5		Sumo1
Pptc7		Diablo		S1pr2		Supt20
Sox30		Fut8		Vash2		Pradc1
Mob1b		Aagab		Camk2a		Cryzl1
Ybx1		Ndufv3		Fam124a		Umad1
[truncated: 6,428 more rows]

## Sheet: Reactome ChIP-seq and C0
Term	Overlap	P-value	Adjusted P-value	Old P-value	Old Adjusted P-value	Odds Ratio	Combined Score	Genes
[truncated: 1,122 more rows]

[truncated: 1 more sheets: Reactome Chip-seq and C3]
