# Supplementary material for: NR2F2 regulation of interstitial cell fate in the embryonic mouse testis and its impact on differences of sex development
Source: Nat Commun. 2025 Apr 29;16:3987. doi: 10.1038/s41467-025-59183-6 (PMC12038043; doi:10.1038/s41467-025-59183-6)
Supplement: Supplementary file 8 — Supplementary Data 6 [file 41467_2025_59183_MOESM8_ESM.xlsx]

## Sheet: C0 vs C3
ATAC peak range	ATAC peak width [bp]	nearest ChIP peak [bp]	log2fc	pvalue	adjp	pct_c3	pct_c0	Signac linked genes
chr7:70859309-70860799	1491	0	-10.046	5.74412e-16	5.57065e-11	0	0.096	B130024G19Rik,Nr2f2
chr5:134541483-134542320	838	0	-9.82987	5.17881e-14	5.02241e-09	0	0.083	Clip2,Eln
chr6:7965685-7966648	964	0	-9.78685	2.12772e-11	2.06346e-06	0	0.081
chr8:12486221-12487655	1435	0	-9.67332	1.02402e-12	9.93097e-08	0	0.076
chr3:24605329-24606216	888	0	-9.584	1.53588e-11	1.4895e-06	0	0.07
chr19:42638656-42639846	1191	0	-9.47077	5.66388e-10	5.49283e-05	0	0.066	Crtac1
chr4:47178126-47179078	953	0	-9.3772	7.83801e-11	7.6013e-06	0	0.062	Col15a1
chr9:26519358-26520573	1216	0	-9.338	3.71521e-10	3.60301e-05	0	0.061	Acad8
chr2:174007968-174009207	1240	0	-9.23507	4.47246e-10	4.33739e-05	0	0.057
chr13:63980081-63980831	751	0	-9.22436	1.40326e-09	0.000136088	0	0.057	Ptch1
chr6:53904038-53904701	664	0	-9.19175	5.27608e-09	0.000511674	0	0.053
chr9:32816525-32817899	1375	0	-9.19175	4.55524e-09	0.000441767	0	0.056
chr1:62821377-62822643	1267	0	-9.16959	7.80087e-09	0.000756528	0	0.054
chr3:105546317-105547511	1195	0	-9.1357	9.1021e-09	0.000882721	0	0.051
chr2:159404486-159405614	1129	0	-9.07739	8.82875e-09	0.000856212	0	0.052
chr1:169484033-169485429	1397	0	-9.06544	2.93917e-09	0.000285041	0	0.049	Nuf2
chr10:22875101-22875988	888	0	-9.05339	8.31989e-09	0.000806863	0	0.049
chr1:43337069-43337797	729	0	-9.02898	9.00108e-10	8.72924e-05	0	0.049
chr7:79578251-79579279	1029	0	-9.00416	2.25874e-07	0.0219052	0	0.047
chr13:15052513-15053342	830	0	-8.99158	2.68257e-10	2.60156e-05	0	0.049	Gli3
chr4:71756293-71757617	1325	0	-8.94016	5.79508e-08	0.00562007	0	0.047
chr8:8959492-8960324	833	0	-8.94016	1.10791e-07	0.0107445	0	0.048
chr1:38757550-38758380	831	0	-8.90034	4.75827e-08	0.00461457	0	0.045	Aff3,Npas2
chr6:53545399-53546296	898	0	-8.90034	2.41259e-07	0.0233973	0	0.045	Tril,Cpvl
chr11:94872685-94873335	651	0	-8.90034	4.46653e-09	0.000433164	0	0.046
chr1:88474458-88474997	540	0	-8.87318	3.51384e-08	0.00340772	0	0.045
chr17:83873551-83874147	597	0	-8.8594	2.63583e-07	0.0255623	0	0.044	Mta3
chr1:149099496-149100341	846	0	-8.8455	3.67939e-08	0.00356827	0	0.044
chr13:16338063-16338797	735	0	-8.81727	4.03477e-07	0.0391292	0	0.043	Inhba
chr10:111893406-111894564	1159	0	-8.80295	1.58575e-07	0.0153786	0	0.043
chr1:45541723-45542383	661	0	-8.78848	1.06607e-07	0.0103388	0	0.042	Col3a1,Col5a2
chr1:129900139-129901462	1324	0	-8.74419	3.86055e-07	0.0374397	0	0.04
chr9:35316666-35317235	570	0	-8.74419	2.49777e-07	0.0242233	0	0.041	Cdon
chr9:49815844-49816855	1012	0	-8.69849	4.63315e-07	0.0449323	0	0.04
chr8:103234274-103234777	504	0	-8.63522	3.57471e-07	0.0346675	0	0.039
chr13:97337143-97338325	1183	0	-6.25872	7.8788e-17	7.64086e-12	0.002	0.114	Fam169a
chr2:109558991-109560029	1039	0	-6.03981	6.43761e-14	6.2432e-09	0.002	0.099	Kif18a,Mettl15,Bdnf,Lgr4,Ccdc34
chr3:63398012-63398957	946	0	-5.61363	8.07563e-11	7.83175e-06	0.002	0.078
chr7:71532773-71533504	732	0	-5.534	7.2799e-10	7.06004e-05	0.002	0.075
chr4:124525891-124527203	1313	0	-5.50088	4.38832e-10	4.2558e-05	0.002	0.073
chr14:32860951-32861802	852	0	-5.46697	8.42533e-09	0.000817089	0.002	0.07	Vstm4
chr8:25546717-25547291	575	0	-5.45837	2.4027e-10	2.33014e-05	0.002	0.07	Fgfr1,Star
chr3:144642993-144644021	1029	0	-5.42344	1.02506e-08	0.000994102	0.002	0.067
chr10:84301402-84302138	737	0	-5.41458	2.16788e-08	0.00210241	0.002	0.067	Nuak1
chr2:170547519-170548334	816	0	-5.38765	1.27198e-09	0.000123357	0.002	0.069
chr15:67301702-67302459	758	0	-5.37856	1.42862e-08	0.00138547	0.002	0.069
chr8:10760515-10761806	1292	0	-5.36941	2.52847e-10	2.45211e-05	0.002	0.066
chr17:68103282-68103906	625	0	-5.35094	9.32156e-09	0.000904005	0.002	0.064
chr11:75262888-75264188	1301	0	-5.33223	4.81223e-09	0.00046669	0.002	0.063
chr1:154008099-154009170	1072	0	-5.31328	3.73072e-10	3.61805e-05	0.002	0.062
chr11:64127769-64128556	788	0	-5.31328	2.66371e-08	0.00258327	0.002	0.063
chr15:96873554-96875106	1553	0	-5.31328	1.33692e-08	0.00129655	0.002	0.063	Slc38a4
chr13:36754267-36754911	645	0	-5.29407	8.28965e-09	0.000803931	0.002	0.061	Nrn1
chr2:27818434-27819263	830	0	-5.28437	3.56574e-09	0.000345806	0.002	0.06	Rxra
chr5:140581309-140582106	798	0	-5.2746	2.50495e-09	0.00024293	0.002	0.064
chr5:35624540-35625211	672	0	-5.21458	1.95758e-09	0.000189846	0.002	0.059
chr19:61061938-61062804	867	0	-5.17312	2.6523e-08	0.0025722	0.002	0.059
chr17:59382029-59382908	880	0	-5.16257	2.0498e-08	0.00198789	0.002	0.058
chr2:170040792-170041760	969	0	-5.11719	6.69437e-14	6.4922e-09	0.003	0.104	Tshz2
chr15:84639143-84640137	995	0	-5.05258	2.3832e-07	0.0231123	0.002	0.053	Smc1b
chr2:166485186-166486196	1011	0	-5.03613	2.89063e-12	2.80334e-07	0.003	0.1	Sulf2
chr17:73053795-73054672	878	0	-5.02954	1.41019e-07	0.013676	0.002	0.049
chr4:97476501-97477599	1099	0	-4.98232	1.63245e-07	0.0158315	0.002	0.051
chr18:22418558-22419531	974	0	-4.97027	1.19325e-08	0.00115722	0.002	0.049
chr2:75202208-75203393	1186	0	-4.95655	4.46167e-13	4.32692e-08	0.003	0.094	Hoxd3,Hoxd4,Gm13652
chr9:51461928-51463227	1300	0	-4.86563	8.06161e-11	7.81815e-06	0.003	0.087	Arhgap20
chrX:93010882-93011926	1045	4454	-8.88683	5.95914e-07	0.0577918	0	0.045	Arx
chr14:64222580-64224099	1520	0	-4.82484	3.57116e-12	3.46331e-07	0.003	0.087	Pinx1
chr5:73881397-73882397	1001	0	-4.81098	3.60892e-11	3.49993e-06	0.003	0.085
chr6:111865642-111866610	969	0	-4.74692	5.17803e-10	5.02165e-05	0.003	0.085
chr14:28042458-28043846	1389	0	-4.74152	1.96293e-15	1.90365e-10	0.005	0.119	Erc2,Wnt5a
chr15:27480164-27480948	785	0	-4.69505	2.68987e-09	0.000260864	0.003	0.078	Ank
chr1:14794745-14795787	1043	0	-4.6761	5.83607e-14	5.65982e-09	0.005	0.114	Kcnb2
chr2:72673435-72674684	1250	0	-4.66456	2.02959e-09	0.00019683	0.003	0.078
chr8:36904350-36905394	1045	0	-4.66456	9.63488e-12	9.34391e-07	0.003	0.078	Dlc1
chr14:106075115-106076080	966	0	-4.6334	2.2653e-12	2.19689e-07	0.002	0.078
chr11:18531250-18532040	791	0	-4.6255	2.46393e-10	2.38952e-05	0.003	0.078	Meis1
chr11:83447950-83449604	1655	0	-4.60757	3.22963e-14	3.13209e-09	0.005	0.111	Taf15
chr4:86498527-86499189	663	0	-4.59348	8.44496e-08	0.00818992	0.003	0.073
chr14:72389031-72390230	1200	0	-4.59348	1.70949e-09	0.000165786	0.003	0.074
chr3:38015283-38016303	1021	26411	-8.80295	1.0152e-06	0.0984539	0	0.041
chr13:63719267-63720056	790	0	-4.58536	2.85481e-09	0.00027686	0.003	0.072	Ptch1
chr14:51921591-51922446	856	6808	-8.80295	8.70617e-07	0.0844324	0	0.041	Chd8
chr3:108166404-108167107	704	0	-4.56899	3.1285e-08	0.00303401	0.003	0.072	Sort1
chr5:113420214-113421064	851	0	-4.56899	5.06414e-08	0.00491121	0.003	0.073	Ficd,Tmem119
chr3:51071948-51072618	671	39731	-8.78848	1.73606e-06	0.168363	0	0.042
chr15:7352115-7353311	1197	0	-4.56372	2.12454e-12	2.06038e-07	0.005	0.107	Egflam
chr12:58717263-58718475	1213	294940	-8.78848	6.65275e-07	0.0645184	0	0.042
chr6:4993748-4994896	1149	0	-4.54408	2.32535e-09	0.000225513	0.002	0.074	Col1a2
chr16:5676657-5677385	729	0	-8.77386	7.38538e-07	0.0716235	0	0.043
chr1:194231025-194232365	1341	0	-4.50116	8.24398e-11	7.99501e-06	0.005	0.097	Plxna2
chr1:134516352-134517068	717	0	-4.48421	2.31657e-08	0.00224661	0.003	0.066
chr15:66136743-66137667	925	0	-4.44886	1.99517e-09	0.000193492	0.003	0.066	Kcnq3
chr9:43252566-43253670	1105	0	-4.43988	2.2859e-07	0.0221686	0.003	0.066	Grik4,Pou2f3
chr1:73758190-73759232	1043	0	-4.43085	4.3656e-07	0.0423375	0.003	0.066	Tns1
chr6:103212919-103213599	681	1836011	-8.74419	5.79334e-07	0.0561838	0	0.041
chr8:92850101-92850631	531	22328	-8.74419	4.72562e-06	0.458291	0	0.041
chr1:73792981-73794336	1356	0	-4.43085	1.29264e-08	0.0012536	0.002	0.066	Aamp
chr14:32983901-32984949	1049	122178	-8.74419	6.2796e-07	0.0608996	0	0.04	Ercc6,Vstm4
chr5:148180455-148181737	1283	0	-4.42176	3.55062e-07	0.0344339	0.003	0.066	Slc7a1,Ubl3
chr13:44502759-44503969	1211	0	-4.40341	2.52973e-09	0.000245333	0.003	0.067
chr7:82533790-82534758	969	47988	-8.71388	1.86698e-06	0.181059	0	0.038
chr15:53223455-53224526	1072	0	-4.39414	1.32559e-07	0.0128556	0.003	0.061	Ext1
chr7:71524162-71525055	894	0	-8.69849	2.27691e-05	1	0	0.038
chr1:80854013-80855342	1330	0	-4.35648	2.76494e-07	0.0268144	0.003	0.064
chr14:66736602-66737373	772	0	-8.69849	6.31136e-07	0.0612075	0	0.041
chr19:42000413-42001072	660	0	-4.32757	8.91649e-08	0.00864722	0.003	0.063
chr1:101166066-101167001	936	3114654	-8.68293	5.1878e-07	0.0503113	0	0.039
chr19:47290983-47291776	794	0	-4.2881	5.02925e-07	0.0487736	0.003	0.059
chr7:83564344-83565423	1080	19369	-8.68293	8.71639e-07	0.0845316	0	0.039
chr6:93648044-93649105	1062	0	-4.27806	5.60121e-08	0.00543206	0.003	0.061
chr10:97386994-97387801	808	21420	-8.68293	6.02253e-07	0.0584065	0	0.04	Dcn
chr5:136888440-136889093	654	5703	-8.6672	1.12138e-06	0.108751	0	0.039	Trim56
chr1:59433987-59434541	555	39078	-8.6513	8.39406e-07	0.0814056	0	0.04
chr1:73822600-73823039	440	1374	-8.6513	9.38895e-07	0.091054	0	0.038	Tns1
chr6:119562385-119562903	519	284568	-8.6513	8.18118e-07	0.0793411	0	0.039
chr2:125354919-125356323	1405	0	-4.2268	2.48897e-07	0.024138	0.003	0.058	Fbn1
chr16:33584560-33585154	595	0	-4.2268	1.30816e-07	0.0126866	0.003	0.058
chr2:31371238-31372068	831	0	-4.16202	2.37034e-09	0.000229875	0.005	0.081	Fnbp1
chr2:148397437-148398052	616	1475	-8.63522	2.90926e-06	0.28214	0	0.039	Sstr4
chr4:100144481-100145565	1085	48337	-8.63522	3.40855e-06	0.330561	0	0.037
chr7:36926344-36927210	867	0	-8.63522	2.34133e-06	0.227062	0	0.037
chr2:27045905-27046851	947	0	-4.16164	6.50387e-12	6.30746e-07	0.005	0.106
chr18:30102128-30102803	676	427290	-8.63522	3.18518e-06	0.308899	0	0.039
chrX:99509148-99510077	930	0	-8.63522	2.63356e-06	0.255403	0	0.038	Eda
chr11:95568272-95569194	923	0	-8.61896	2.68367e-06	0.260262	0	0.037	Ngfr
chr12:64343545-64344348	804	3462	-8.61896	4.50105e-06	0.436512	0	0.038
chr2:8509363-8510451	1089	0	-4.14724	2.16499e-08	0.00209961	0.005	0.075
chr7:112478931-112479841	911	0	-8.60252	1.83324e-06	0.177787	0	0.037	Dkk3,Tead1
chr12:12994833-12995837	1005	0	-4.14724	2.89125e-09	0.000280394	0.005	0.081
chr11:75912845-75913515	671	65809	-8.60252	6.70078e-06	0.649842	0	0.037	Serpinf1
chr2:45514393-45515411	1019	512477	-8.58588	1.9126e-05	1	0	0.037
chr3:108206908-108207346	439	40139	-8.58588	3.24687e-05	1	0	0.035
chr5:52130292-52130874	583	28488	-8.58588	6.65748e-07	0.0645642	0	0.037	Lgi2
chr6:116896208-116896766	559	0	-8.58588	9.87502e-07	0.095768	0	0.037	Cxcl12
chr7:36786616-36787485	870	139428	-8.58588	2.98002e-06	0.289002	0	0.037
chr4:137770945-137771710	766	0	-4.10197	9.49282e-09	0.000920614	0.005	0.078
chr12:36582365-36583345	981	200539	-8.58588	1.12829e-06	0.109421	0	0.037
chr5:81344950-81345941	992	0	-4.09429	5.39091e-08	0.0052281	0.005	0.078
chr5:142945069-142945707	639	0	-8.56905	1.41444e-06	0.137173	0	0.037
chr8:125595537-125596462	926	89634	-8.56905	9.97335e-06	0.967216	0	0.035
chr13:15130029-15130849	821	76859	-8.56905	7.16083e-07	0.0694458	0	0.037
chr2:92822740-92823313	574	22157	-8.55202	1.51035e-06	0.146474	0	0.037
chr3:75610789-75611598	810	53910	-8.55202	7.43867e-07	0.0721403	0	0.037
chr4:114688298-114689203	906	22239	-8.55202	2.59062e-05	1	0	0.035
chr8:31370237-31370902	666	72192	-8.55202	1.0731e-06	0.104069	0	0.035
chr8:31621144-31621712	569	0	-8.55202	2.49016e-06	0.241495	0	0.036	Nrg1
chr8:61697844-61698829	986	57807	-8.55202	5.29818e-06	0.513817	0	0.037	Palld
chr12:100965642-100966632	991	14106	-8.55202	4.23786e-06	0.410988	0	0.036
chr13:91374187-91374718	532	2817	-8.55202	7.34151e-05	1	0	0.036	Ssbp2
chr14:117379780-117380415	636	0	-8.55202	8.16143e-06	0.791496	0	0.036	Gpc6
chr16:34322340-34322957	618	133444	-8.55202	7.2396e-07	0.0702096	0	0.037
chr1:63417792-63419040	1249	169064	-8.53479	4.61437e-06	0.447502	0	0.035	Adam23
chr7:72215370-72216382	1013	0	-4.09353	9.5268e-13	9.23909e-08	0.006	0.1
chr4:7669918-7670919	1002	976034	-8.53479	2.8136e-06	0.272863	0	0.036
chr4:47136590-47137102	513	6753	-8.53479	1.71619e-06	0.166436	0	0.036	Col15a1
chr11:94928621-94929236	616	0	-4.01642	9.23016e-13	8.95141e-08	0.008	0.12	Samd14
chr2:152636164-152637023	860	0	-4.00693	2.66456e-08	0.00258409	0.005	0.074	Gm14164,Defb36,Tpx2
chr7:74111872-74112555	684	31005	-8.53479	2.00893e-06	0.194826	0	0.036
chr12:102302502-102303310	809	0	-3.9974	1.50756e-10	1.46204e-05	0.006	0.092
chr13:97487487-97488165	679	51276	-8.53479	3.69718e-06	0.358553	0	0.036
chr14:22757390-22758127	738	29522	-8.53479	6.27821e-06	0.608861	0	0.036
chr16:50050125-50050703	579	39123	-8.53479	4.47954e-06	0.434425	0	0.034
chr19:5060263-5060964	702	0	-8.53479	5.97049e-06	0.579018	0	0.034
chr7:71749617-71750257	641	3069	-8.51735	1.13644e-05	1	0	0.035
chr12:31205958-31206410	453	14331	-8.51735	2.04421e-06	0.198247	0	0.036	Lamb1
chr12:35846706-35847550	845	309020	-8.51735	2.00831e-06	0.194766	0	0.036
chr12:89572470-89573279	810	332166	-8.51735	5.08915e-06	0.493546	0	0.036
chr12:100980280-100981079	800	0	-8.51735	7.99742e-07	0.077559	0	0.035
chr13:54312639-54313449	811	18924	-8.51735	2.61857e-06	0.253949	0	0.035	Cplx2
chr1:17601282-17602230	949	935625	-8.4997	1.122e-06	0.108812	0	0.035	Pi15
chr3:109365768-109366831	1064	24503	-8.4997	1.38253e-06	0.134078	0	0.035	Vav3
chr3:130354151-130355014	864	82	-8.4997	1.34094e-06	0.130045	0	0.036
chr1:153064825-153066456	1632	0	-3.97864	7.18795e-09	0.000697087	0.006	0.093
chr13:24678818-24679712	895	0	-8.4997	1.7894e-06	0.173536	0	0.035
chr5:35970368-35971030	663	0	-8.48182	5.9606e-07	0.0578059	0	0.034	Htra3,Sorcs2
chr9:23813364-23814469	1106	0	-8.48182	1.57179e-06	0.152433	0	0.035
chr10:105283993-105284729	737	124446	-8.48182	9.91898e-07	0.0961943	0	0.034
chr12:119576407-119577153	747	729409	-8.48182	7.20175e-07	0.0698426	0	0.034	Itgb8
chr15:93510586-93511240	655	0	-8.48182	2.69797e-05	1	0	0.035
chr2:157607510-157608351	842	239700	-8.46373	7.33999e-07	0.0711832	0	0.035	Nnat
chr5:89043628-89044318	691	126640	-8.46373	5.51111e-06	0.534468	0	0.033
chr6:118097501-118098488	988	1678	-8.46373	6.0789e-07	0.0589532	0	0.035
chr9:64605713-64606397	685	0	-8.46373	4.04526e-06	0.39231	0	0.034
chr9:96530323-96531054	732	5872	-8.46373	2.41327e-06	0.234039	0	0.035
chr10:60814284-60815328	1045	265642	-8.46373	1.96727e-06	0.190785	0	0.035	Unc5b
chr10:79932747-79933079	333	23863	-8.46373	8.95146e-06	0.868112	0	0.034
chr2:52623481-52624145	665	155387	-8.4454	9.56493e-06	0.927607	0	0.034	Fmnl2
chr6:4457453-4457988	536	834	-8.4454	3.24035e-06	0.314249	0	0.034
chr6:137109924-137110986	1063	33984	-8.4454	8.6736e-06	0.841166	0	0.033
chr7:144653613-144654273	661	62975	-8.4454	9.59623e-06	0.930642	0	0.033	Ppfia1,Ccnd1
chr8:119831544-119832116	573	269167	-8.4454	3.32934e-06	0.322879	0	0.031
chr9:16291966-16292926	961	138065	-8.4454	6.09912e-06	0.591492	0	0.033
chr9:116676343-116677527	1185	26381	-8.4454	4.083e-06	0.395969	0	0.034
chr11:93503724-93504432	709	381569	-8.4454	1.6349e-06	0.158552	0	0.034
chr17:66701290-66702405	1116	52685	-8.4454	2.74198e-06	0.265917	0	0.032
chr18:61634531-61635031	501	12681	-8.4454	4.51158e-06	0.437533	0	0.033
chr1:75344035-75345317	1283	26592	-8.42684	1.20712e-05	1	0	0.033	Stk16,Chpf
chr2:12221208-12222262	1055	7741	-8.42684	2.86728e-06	0.278069	0	0.033
chr5:140606367-140606683	317	24434	-8.42684	2.2764e-05	1	0	0.033
chr6:43858944-43859944	1001	1148810	-8.42684	2.59205e-05	1	0	0.033
chr6:108252473-108252942	470	21450	-8.42684	6.59507e-06	0.63959	0	0.033
chr8:47095654-47096473	820	20577	-8.42684	6.92275e-06	0.671368	0	0.033	Stox2
chr9:115139464-115140174	711	170463	-8.42684	1.43198e-05	1	0	0.033	Osbpl10
chr11:48460333-48460855	523	107951	-8.42684	1.76743e-06	0.171405	0	0.034
chr2:65119578-65120232	655	97089	-8.40804	2.4145e-05	1	0	0.033
chr5:124960176-124960862	687	120822	-8.40804	1.89304e-05	1	0	0.032	Ubc
chr8:120425010-120425958	949	59614	-8.40804	3.61595e-05	1	0	0.033	Gse1
chr9:63742214-63742787	574	14476	-8.40804	7.48388e-06	0.725786	0	0.033	Smad3
chr9:49980545-49981179	635	0	-8.38898	1.75466e-05	1	0	0.031
chr11:85524966-85525773	808	72804	-8.38898	1.36941e-06	0.132806	0	0.032
chr13:85777683-85778386	704	268076	-8.38898	4.29663e-06	0.416687	0	0.033
chr14:28083039-28083622	584	24503	-8.38898	2.58088e-05	1	0	0.033	Wnt5a
chr15:35816575-35817299	725	120464	-8.38898	3.17975e-06	0.308372	0	0.032
chr17:58040975-58041643	669	807638	-8.38898	2.95041e-06	0.286131	0	0.033
chr3:126418530-126419202	673	176939	-8.36968	3.27524e-06	0.317633	0	0.033	Arsj
chr4:57493857-57494719	863	0	-8.36968	1.41063e-05	1	0	0.033
chr6:148259951-148260780	830	47530	-8.36968	9.33977e-06	0.905771	0	0.032
chr7:71064387-71064966	580	40333	-8.36968	7.69137e-06	0.745909	0	0.031
chr8:45871867-45872584	718	12816	-8.36968	8.04587e-06	0.780288	0	0.031	Pdlim3
chr10:43751733-43752624	892	148827	-8.36968	8.20126e-06	0.795358	0	0.033
chr16:45361087-45361788	702	0	-8.36968	1.74566e-05	1	0	0.031
chr19:24783685-24784276	592	14334	-8.36968	3.88589e-05	1	0	0.032
chr3:52535275-52535942	668	0	-8.35011	2.01851e-05	1	0	0.032
chr4:76240801-76241640	840	208391	-8.35011	3.61646e-05	1	0	0.031
chr9:32968220-32968806	587	0	-8.35011	0.000127054	1	0	0.031
chr10:107626431-107627049	619	534275	-8.35011	6.53736e-06	0.633993	0	0.031
chr13:26593815-26594822	1008	0	-8.35011	1.30436e-05	1	0	0.03
chr13:56575604-56576351	748	5837	-8.35011	4.74449e-06	0.46012	0	0.032
chr16:26185449-26186293	845	20988	-8.35011	1.12859e-05	1	0	0.032
chr4:95733697-95734266	570	316389	-8.33027	7.78394e-06	0.754886	0	0.031
chr4:105332516-105333013	498	126720	-8.33027	1.5075e-05	1	0	0.03
chr6:18601638-18602392	755	331950	-8.33027	7.48554e-07	0.0725948	0	0.032
chr9:64447589-64448642	1054	106699	-8.33027	2.78457e-05	1	0	0.031	Smad6
chr11:8817119-8817838	720	17256	-8.33027	8.18759e-06	0.794032	0	0.03
chr11:95073942-95074263	322	42829	-8.33027	1.02124e-05	0.990398	0	0.031	Samd14
chr11:95365526-95365929	404	18800	-8.33027	5.92591e-06	0.574695	0	0.029
chr13:15741511-15742236	726	16903	-8.33027	6.11378e-05	1	0	0.031
chr18:54406107-54406891	785	143611	-8.33027	3.24897e-05	1	0	0.032
chrX:73476522-73477000	479	0	-8.33027	1.10315e-05	1	0	0.031	Bgn
chr9:102977854-102978670	817	142106	-8.31016	1.52369e-05	1	0	0.031
chr11:95633544-95633963	420	13860	-8.31016	1.82031e-05	1	0	0.03
chr12:70407679-70408625	947	180165	-8.31016	6.05754e-06	0.58746	0	0.03
chr13:26811030-26812041	1012	104514	-8.31016	7.54228e-05	1	0	0.029
chr13:27011106-27012055	950	19500	-8.31016	3.00538e-05	1	0	0.029
chr14:68940972-68941474	503	0	-8.31016	3.42907e-05	1	0	0.031	Stc1
chr14:82533703-82534590	888	2360400	-8.31016	2.15095e-06	0.208599	0	0.031
chr16:29886724-29887110	387	58787	-8.31016	4.8199e-06	0.467434	0	0.031	Hes1
chr2:79078502-79079237	736	8328	-8.28976	3.27013e-05	1	0	0.03	Itga4
chr3:54935053-54935744	692	19083	-8.28976	1.4084e-05	1	0	0.029
chr4:72204606-72204955	350	3965	-8.28976	1.08636e-06	0.105355	0	0.031
chr6:114725010-114725627	618	216166	-8.28976	6.10781e-06	0.592335	0	0.031
chr7:4514168-4514646	479	143977	-8.28976	9.03551e-06	0.876264	0	0.031
chr7:121520013-121520856	844	34611	-8.28976	3.74985e-05	1	0	0.03
chr8:121431342-121431955	614	29173	-8.28976	4.31698e-05	1	0	0.03
chr10:4178770-4179419	650	70890	-8.28976	8.02154e-05	1	0	0.03	Plekhg1
chr11:53781829-53782336	508	0	-8.28976	3.70822e-05	1	0	0.029	Irf1
chr11:97540637-97540994	358	34531	-8.28976	8.61595e-06	0.835575	0	0.03
chr13:32719256-32719728	473	82402	-8.28976	5.8585e-05	1	0	0.03	Mylk4
chr15:12560463-12561350	888	5348	-8.28976	5.22611e-06	0.506828	0	0.03	Pdzd2
chr16:63287270-63288133	864	192814	-8.28976	1.00972e-05	0.979226	0	0.031
chr19:49830762-49831767	1006	1750658	-8.28976	1.903e-05	1	0	0.03
chr1:76489598-76490370	773	0	-8.26906	8.22908e-06	0.798056	0	0.029
chr2:74893768-74894649	882	67433	-8.26906	2.46307e-05	1	0	0.031	Hoxd8,Hoxd3
chr2:93175103-93175612	510	2295	-8.26906	5.81366e-05	1	0	0.029	Trp53i11
chr5:30968356-30968957	602	6011	-8.26906	1.63896e-05	1	0	0.03	Fndc4
chr5:52534732-52535723	992	25187	-8.26906	1.18884e-05	1	0	0.03
chr6:67048964-67049900	937	11672	-8.26906	8.91088e-05	1	0	0.029
chr6:108738384-108739115	732	43726	-8.26906	3.05512e-05	1	0	0.029
chr9:57565787-57566396	610	4665	-8.26906	3.25787e-05	1	0	0.029
chr13:55881240-55882328	1089	121593	-8.26906	3.45396e-06	0.334965	0	0.03	Prr7
chr15:102010589-102011132	544	54498	-8.26906	1.76224e-05	1	0	0.029
chr17:54753316-54753952	637	1063543	-8.26906	4.05361e-05	1	0	0.029
chr17:81175615-81176688	1074	110423	-8.26906	1.23995e-05	1	0	0.029
chr18:52685640-52686358	719	43257	-8.26906	2.4468e-05	1	0	0.03
chr1:155040417-155041178	762	40487	-8.24807	1.23312e-06	0.119588	0	0.03
chr2:139031704-139032713	1010	645200	-8.24807	1.00156e-05	0.971314	0	0.03
chr3:68759301-68759877	577	0	-8.24807	4.34394e-06	0.421276	0	0.03
chr5:106956169-106956873	705	32347	-8.24807	4.14334e-05	1	0	0.029	Cdc7
chr10:84293047-84293789	743	7679	-8.24807	8.33077e-05	1	0	0.029
chr10:124732091-124733390	1300	375687	-8.24807	5.64027e-05	1	0	0.03
chr11:79279797-79280513	717	25024	-8.24807	2.74914e-06	0.266611	0	0.03	Lgals9
chr14:72866563-72867244	682	275530	-8.24807	1.06171e-05	1	0	0.03
chr15:3424817-3425443	627	7751	-8.24807	2.41101e-05	1	0	0.029
chr19:43231019-43231961	943	37025	-8.24807	3.53473e-05	1	0	0.028
chr2:46079579-46080215	637	906705	-8.22677	3.58583e-05	1	0	0.029
chr5:44414252-44414931	680	136126	-8.22677	3.96233e-05	1	0	0.028	Ldb2
chr7:76325527-76326578	1052	444534	-8.22677	1.09584e-05	1	0	0.028
chr9:34665385-34666368	984	450631	-8.22677	5.57469e-06	0.540633	0	0.029	Kirrel3
chr10:44646847-44647950	1104	117310	-8.22677	7.2707e-05	1	0	0.027
chr13:23498404-23499114	711	0	-8.22677	2.51254e-05	1	0	0.029	Hist1h3d(H3c4),Hist1h3b(H3c2)
chr14:102030906-102031810	905	376536	-8.22677	1.82829e-05	1	0	0.028
chr16:95847674-95848339	666	142343	-8.22677	4.69468e-05	1	0	0.029
chr18:5142388-5143198	811	19910	-8.22677	1.75236e-05	1	0	0.029
chr18:33741571-33742397	827	52103	-8.22677	3.84543e-06	0.372929	0	0.029	Nrep
chr1:121990417-121991483	1067	1725141	-8.20515	2.60171e-05	1	0	0.029
chr1:155013149-155013767	619	13219	-8.20515	3.74666e-05	1	0	0.029
chr4:72379228-72379991	764	17146	-8.20515	1.15882e-05	1	0	0.028
chr5:72855442-72856293	852	0	-8.20515	1.29201e-05	1	0	0.028
chr9:111542508-111543413	906	230734	-8.20515	4.52627e-05	1	0	0.029
chr13:16064995-16065552	558	0	-8.20515	7.91505e-06	0.767602	0	0.028
chr14:75280199-75280951	753	263540	-8.20515	1.25714e-05	1	0	0.028
chr14:106118999-106120100	1102	43271	-8.20515	1.87483e-05	1	0	0.029
chr17:45868956-45869751	796	0	-8.20515	6.86854e-05	1	0	0.028
chr2:20416865-20417961	1097	26239	-8.1832	7.43901e-06	0.721436	0	0.029
chr2:110085509-110086016	508	93823	-8.1832	6.80431e-06	0.659882	0	0.028
chr3:105707533-105707909	377	74964	-8.1832	2.91178e-05	1	0	0.027	Kcnd3
chr8:81451779-81452488	710	437328	-8.1832	1.7558e-05	1	0	0.028
chr8:84742312-84743134	823	57345	-8.1832	3.87928e-06	0.376213	0	0.029
chr8:88555438-88556215	778	34285	-8.1832	0.000215694	1	0	0.028
chr11:19530163-19531002	840	582	-8.1832	2.10464e-05	1	0	0.029
chr11:115841780-115842750	971	8858	-8.1832	1.2793e-05	1	0	0.028	Tsen54,Acox1
chr15:10272663-10273456	794	12486	-8.1832	2.96174e-05	1	0	0.028
chr1:26808823-26810077	1255	2129988	-8.16091	2.1211e-05	1	0	0.027
chr1:71767652-71768061	410	114487	-8.16091	2.54904e-05	1	0	0.027	Fn1
chr2:101981893-101982446	554	95458	-8.16091	0.000101742	1	0	0.028
chr3:138809959-138810666	708	11157	-8.16091	1.00358e-05	0.973267	0	0.028	Metap1
chr3:141814752-141815277	526	349066	-8.16091	2.51434e-05	1	0	0.028	Unc5c
chr3:142448598-142449468	871	52837	-8.16091	4.94796e-06	0.479853	0	0.028
chr5:113627715-113628400	686	107015	-8.16091	8.54433e-05	1	0	0.027	Cmklr1
chr6:137364290-137364965	676	5424	-8.16091	2.20637e-05	1	0	0.028	Mgp,Eps8
chr7:68337047-68337830	784	207603	-8.16091	0.000133991	1	0	0.028
chr7:81072084-81072899	816	78761	-8.16091	9.86485e-06	0.956693	0	0.029
chr8:10974563-10975055	493	644	-8.16091	2.03642e-05	1	0	0.028
chr9:47280053-47280518	466	99786	-8.16091	2.62639e-05	1	0	0.029
chr10:8431701-8432225	525	86156	-8.16091	8.49106e-06	0.823463	0	0.028
chr10:59424299-59425045	747	78731	-8.16091	3.53525e-05	1	0	0.027	Oit3
chr10:110309315-110309969	655	610254	-8.16091	4.00149e-05	1	0	0.028
chr13:57186000-57186493	494	310331	-8.16091	1.22803e-05	1	0	0.027
chr14:13074887-13075400	514	885279	-8.16091	0.000212317	1	0	0.026
chr16:49287779-49288956	1178	293590	-8.16091	8.66915e-05	1	0	0.028
chr1:133420524-133420799	276	0	-8.13826	0.000110882	1	0	0.028
chr2:84749986-84750562	577	7111	-8.13826	7.34243e-05	1	0	0.028	Ube2l6
chr2:159607136-159607812	677	110961	-8.13826	4.20692e-05	1	0	0.028
chr2:162197312-162197947	636	734805	-8.13826	1.37352e-05	1	0	0.027
chr2:163237605-163238392	788	50498	-8.13826	0.000101125	1	0	0.027
chr3:22929692-22930528	837	853733	-8.13826	3.88702e-05	1	0	0.027
chr4:139175269-139175764	496	16708	-8.13826	7.00128e-06	0.678985	0	0.028
chr6:92604802-92605496	695	100622	-8.13826	1.3351e-05	1	0	0.028
chr7:74107049-74107782	734	26182	-8.13826	2.43875e-05	1	0	0.028
chr8:115323768-115324378	611	89893	-8.13826	8.73852e-06	0.847462	0	0.027	Maf
chr12:88784240-88785053	814	16293	-8.13826	1.90848e-05	1	0	0.028	Nrxn3
chr13:54376637-54377221	585	43965	-8.13826	0.000137882	1	0	0.028
chr13:98651672-98652005	334	0	-8.13826	8.38749e-06	0.813419	0	0.027
chr14:115993581-115994219	639	950999	-8.13826	9.55041e-06	0.926199	0	0.028
chr15:102593927-102594635	709	75148	-8.13826	3.55025e-05	1	0	0.028	Hoxc6
chr17:63012192-63012745	554	0	-8.13826	4.12842e-05	1	0	0.027
chr1:24225936-24226530	595	125733	-8.11526	4.4179e-05	1	0	0.027
chr4:34420945-34421494	550	265683	-8.11526	8.7933e-05	1	0	0.028
chr4:101723277-101723947	671	303698	-8.11526	1.2013e-05	1	0	0.028
chr4:150768846-150769549	704	85343	-8.11526	3.9929e-05	1	0	0.027
chr4:152697113-152697814	702	219220	-8.11526	0.000113467	1	0	0.027
chr5:33195018-33195764	747	79433	-8.11526	6.94104e-05	1	0	0.026	Tacc3
chr5:44640878-44641545	668	0	-8.11526	0.000107978	1	0	0.027	Ldb2
chr5:74315733-74316364	632	0	-8.11526	5.99862e-05	1	0	0.027
chr5:76633893-76634427	535	0	-8.11526	0.000804858	1	0	0.026
chr5:119312749-119313179	431	65138	-8.11526	1.44083e-06	0.139732	0	0.028
chr7:43489461-43490587	1127	45132	-8.11526	0.000856281	1	0	0.025
chr8:23352107-23352789	683	50351	-8.11526	3.69873e-05	1	0	0.027
chr10:44653452-44654130	679	123915	-8.11526	5.20229e-06	0.504518	0	0.027
chr11:65646113-65646650	538	150881	-8.11526	3.0806e-06	0.298757	0	0.028
chr13:111856378-111857258	881	122197	-8.11526	1.75115e-05	1	0	0.026
chr15:4648543-4649065	523	78627	-8.11526	8.94331e-05	1	0	0.026	Plcxd3
chr15:10134669-10135518	850	27546	-8.11526	0.000190003	1	0	0.027	Prlr
chr18:80636991-80637608	618	13554	-8.11526	0.000101546	1	0	0.027	Nfatc1
chrX:133604153-133604802	650	330144	-8.11526	4.55019e-05	1	0	0.026
chr1:16334271-16335113	843	229261	-8.09189	0.000115786	1	0	0.025
chr1:38679498-38680262	765	51519	-8.09189	1.36386e-05	1	0	0.027
chr1:73658957-73659817	861	12454	-8.09189	6.02326e-05	1	0	0.026	6030407O03Rik
chr2:66094452-66095124	673	94116	-8.09189	7.2598e-05	1	0	0.026
chr2:79713624-79714489	866	71114	-8.09189	4.44682e-05	1	0	0.027	Ppp1r1c
chr6:43295715-43296261	547	585581	-8.09189	0.000315751	1	0	0.026
chr6:50725719-50726701	983	128525	-8.09189	3.56921e-05	1	0	0.027
chr7:132407218-132407683	466	0	-8.09189	4.7843e-05	1	0	0.026
chr8:82601324-82601902	579	172038	-8.09189	0.000177333	1	0	0.026	Rnf150
chr8:108424170-108424708	539	62396	-8.09189	8.39388e-05	1	0	0.026
chr9:70993078-70993917	840	139604	-8.09189	0.000363762	1	0	0.026
chr9:105851844-105852702	859	5159	-8.09189	2.18195e-06	0.211606	0	0.027
chr13:28507763-28508489	727	223436	-8.09189	8.60116e-05	1	0	0.027	Sox4
chr14:80172621-80173332	712	0	-8.09189	8.97234e-05	1	0	0.026
chr15:83293784-83294740	957	69866	-8.09189	1.77888e-05	1	0	0.026	Serhl,A4galt
chr16:18176043-18176515	473	59121	-8.09189	0.000301316	1	0	0.025	Scarf2
chr16:29821942-29822478	537	66986	-8.09189	0.000312878	1	0	0.025	Hes1
chr17:62171478-62172509	1032	340239	-8.09189	4.35057e-06	0.421919	0	0.027
chr18:43493715-43494668	954	55243	-8.09189	0.000198209	1	0	0.026
chr1:3477105-3477977	873	193866	-8.06813	4.03886e-05	1	0	0.026	Xkr4
chr1:24451984-24452599	616	225937	-8.06813	8.58899e-05	1	0	0.026
chr1:135631320-135631820	501	36463	-8.06813	0.000240865	1	0	0.025
chr4:10189556-10190466	911	314541	-8.06813	1.9646e-05	1	0	0.027
chr4:104010971-104011727	757	229314	-8.06813	0.000153419	1	0	0.025
chr5:64877922-64878426	505	0	-8.06813	1.30784e-05	1	0	0.027
chr5:111824325-111824923	599	549	-8.06813	0.000229396	1	0	0.026
chr6:13052490-13053217	728	554609	-8.06813	5.08175e-06	0.492828	0	0.026
chr7:89183836-89184274	439	154224	-8.06813	5.88673e-05	1	0	0.026
chr7:139673332-139674179	848	0	-8.06813	0.000110294	1	0	0.026
chr8:84793802-84794696	895	5783	-8.06813	4.47682e-05	1	0	0.025	Cacna1a
chr8:90254307-90254952	646	92682	-8.06813	0.000144883	1	0	0.026
chr13:42269756-42270523	768	256381	-8.06813	8.13184e-05	1	0	0.025	Edn1
chr14:11874840-11875597	758	94860	-8.06813	3.65843e-05	1	0	0.026
chr18:27123299-27124267	969	953371	-8.06813	7.04807e-05	1	0	0.025
chr19:44907840-44908510	671	22574	-8.06813	9.38525e-05	1	0	0.025	Sfxn3
chr1:60778109-60778975	867	42739	-8.04398	8.32849e-05	1	0	0.025
chr1:69319207-69320203	997	211406	-8.04398	3.92096e-05	1	0	0.025
chr1:176098320-176099443	1124	217534	-8.04398	4.19807e-05	1	0	0.025	Pld5
chr1:179197198-179198501	1304	98011	-8.04398	0.000177779	1	0	0.025
chr2:35557845-35558615	771	347249	-8.04398	0.000208045	1	0	0.026
chr3:48787284-48788128	845	848557	-8.04398	2.85412e-05	1	0	0.025
chr3:56436783-56437330	548	252759	-8.04398	5.797e-05	1	0	0.025	Nbea
chr4:34467897-34468471	575	218706	-8.04398	0.000361217	1	0	0.025
chr4:106815731-106816693	963	1795	-8.04398	0.000107246	1	0	0.026
chr5:149513493-149514704	1212	4705	-8.04398	7.84801e-05	1	0	0.025	Hmgb1
chr6:18529562-18530240	679	404102	-8.04398	4.50004e-05	1	0	0.025
chr6:50777172-50778144	973	112659	-8.04398	7.49376e-05	1	0	0.025
chr7:135723567-135724357	791	7402	-8.04398	0.000132491	1	0	0.025
chr8:115636510-115637247	738	12788	-8.04398	5.4424e-05	1	0	0.026
chr8:116191963-116192565	603	55807	-8.04398	0.000129123	1	0	0.025
chr9:32024790-32025087	298	6803	-8.04398	2.14587e-05	1	0	0.025
chr12:8825024-8825582	559	87252	-8.04398	5.97657e-05	1	0	0.026
chr13:28492614-28493367	754	238558	-8.04398	9.52218e-05	1	0	0.026
chr15:40896052-40897318	1267	239721	-8.04398	3.846e-05	1	0	0.024
chr16:25209055-25209531	477	149259	-8.04398	0.000256294	1	0	0.025
chr1:162253641-162254670	1030	35761	-8.01941	0.000101066	1	0	0.024
chr2:75618616-75619077	462	40614	-8.01941	4.24545e-05	1	0	0.025
chr3:23972874-23974001	1128	631575	-8.01941	8.63369e-05	1	0	0.025
chr3:109476530-109477000	471	135265	-8.01941	1.27748e-05	1	0	0.025
chr4:64842100-64842700	601	577985	-8.01941	3.12407e-05	1	0	0.025
chr4:130801744-130802265	522	8463	-8.01941	0.000348234	1	0	0.025
chr5:74455611-74456220	610	19740	-8.01941	2.81608e-05	1	0	0.025
chr5:118671930-118672590	661	112025	-8.01941	9.93368e-05	1	0	0.025
chr6:7446802-7447370	569	245789	-8.01941	0.000228263	1	0	0.025
chr6:117137453-117138095	643	161793	-8.01941	0.000192236	1	0	0.025	Cxcl12
chr7:74184024-74184596	573	103157	-8.01941	1.71444e-05	1	0	0.025
chr10:94595494-94596292	799	8532	-8.01941	3.55299e-05	1	0	0.025
chr11:98765559-98766204	646	30365	-8.01941	0.000124061	1	0	0.025
chr12:82441406-82441913	508	44485	-8.01941	0.000192393	1	0	0.024
chr13:112439019-112440286	1268	23700	-8.01941	0.000318974	1	0	0.024
chr16:6991866-6992612	747	1314654	-8.01941	9.3916e-05	1	0	0.024
chr19:40490598-40491051	454	75115	-8.01941	0.000113263	1	0	0.025	Sorbs1
chr2:27848259-27848840	582	29357	-7.99441	0.000120453	1	0	0.024
chr4:71488578-71489131	554	267363	-7.99441	6.89023e-05	1	0	0.025
chr6:75537058-75537717	660	2288172	-7.99441	4.79117e-05	1	0	0.025
chr7:27596671-27597167	497	4646	-7.99441	0.000100475	1	0	0.025
chr8:35661964-35662479	516	45389	-7.99441	0.000313525	1	0	0.024
chr8:36779254-36780182	929	46152	-7.99441	1.23248e-05	1	0	0.025
chr8:78035218-78035707	490	64437	-7.99441	0.000397995	1	0	0.023
chr8:116115742-116116429	688	131943	-7.99441	6.65514e-05	1	0	0.025	Maf
chr12:35408141-35408892	752	125846	-7.99441	6.23712e-05	1	0	0.025
chr13:111939466-111939983	518	39472	-7.99441	3.48409e-05	1	0	0.025
chr16:29972603-29973514	912	0	-7.99441	4.43023e-05	1	0	0.025	Hes1
chr18:82106687-82107620	934	190212	-7.99441	0.000481196	1	0	0.024
chr2:77143537-77143993	457	27524	-7.96898	0.000365283	1	0	0.025
chr3:104895860-104896462	603	31170	-7.96898	0.000474429	1	0	0.024
chr4:20769601-20770249	649	760835	-7.96898	0.000104751	1	0	0.024
chr4:126110636-126111131	496	12281	-7.96898	4.14276e-05	1	0	0.025
chr5:64389134-64389906	773	91954	-7.96898	9.67229e-05	1	0	0.024
chr5:72329466-72330257	792	0	-7.96898	2.37603e-05	1	0	0.025
chr6:30699781-30700761	981	5992	-7.96898	5.18033e-05	1	0	0.025	Mest
chr6:40347405-40347888	484	21809	-7.96898	3.23334e-05	1	0	0.025
chr6:135525639-135526208	570	80531	-7.96898	2.85502e-05	1	0	0.025
chr7:109826834-109827262	429	45405	-7.96898	7.7334e-05	1	0	0.024
chr10:126931369-126931673	305	157	-7.96898	4.92437e-05	1	0	0.025
chr11:97669285-97670148	864	15491	-7.96898	0.000296622	1	0	0.024
chr12:33851471-33852031	561	421413	-7.96898	0.000824145	1	0	0.023
chr13:24550926-24551804	879	68784	-7.96898	5.32107e-05	1	0	0.025
chr14:97588108-97588786	679	579147	-7.96898	8.85274e-05	1	0	0.024
chr15:31961743-31962306	564	360111	-7.96898	0.00019996	1	0	0.025
chr16:53130396-53131288	893	1098409	-7.96898	7.22415e-06	0.700598	0	0.024
chr16:86122616-86123396	781	129340	-7.96898	0.000182671	1	0	0.024
chr18:56682983-56683388	406	24799	-7.96898	0.000199305	1	0	0.022
chr19:47320098-47320658	561	28523	-7.96898	0.000138731	1	0	0.024
chr1:192061512-192062227	716	0	-7.94309	8.73386e-05	1	0	0.024	Nek2
chr2:4361638-4362534	897	90279	-7.94309	0.000161036	1	0	0.023	Gm13187
chr2:63580573-63581180	608	121222	-7.94309	0.000138246	1	0	0.024
chr2:106789692-106790724	1033	96029	-7.94309	0.000160792	1	0	0.024
chr2:129699272-129700073	802	100063	-7.94309	0.000380885	1	0	0.024	Ckap2l
chr4:136218211-136219268	1058	11444	-7.94309	0.000190245	1	0	0.023	Hnrnpr
chr4:141899883-141900403	521	108869	-7.94309	0.000183023	1	0	0.023	Fblim1,Tmem51os1
chr5:57396014-57396829	816	1602954	-7.94309	0.000194888	1	0	0.024
chr5:130927528-130928138	611	10313	-7.94309	0.000304189	1	0	0.024
chr6:119515384-119515919	536	331552	-7.94309	0.000107837	1	0	0.023
chr7:68637559-68638318	760	508115	-7.94309	0.000250989	1	0	0.023
chr7:69807059-69807731	673	409351	-7.94309	0.000385239	1	0	0.022
chr8:34429306-34429869	564	132525	-7.94309	8.57782e-05	1	0	0.022
chr9:26523879-26524421	543	3357	-7.94309	0.00012765	1	0	0.025
chr9:56871181-56871534	354	123145	-7.94309	0.000413612	1	0	0.023	Lingo1
chr9:63771661-63772738	1078	14099	-7.94309	0.000364913	1	0	0.022	Snapc5
chr10:104757458-104758149	692	651026	-7.94309	3.69599e-05	1	0	0.024
chr12:10691700-10692374	675	300348	-7.94309	4.53954e-05	1	0	0.024	Kcns3
chr12:82895125-82896600	1476	38844	-7.94309	0.000263822	1	0	0.024
chr14:73376849-73377297	449	7615	-7.94309	5.87556e-05	1	0	0.024
chr14:102880579-102881114	536	101063	-7.94309	0.00025228	1	0	0.025
chr16:26024167-26024682	516	24746	-7.94309	0.000133317	1	0	0.024
chr16:64145905-64146451	547	0	-7.94309	0.000187261	1	0	0.023	Epha3
chr17:79543662-79544870	1209	33309	-7.94309	0.00016595	1	0	0.024
chr19:60120977-60121538	562	307	-7.94309	3.28361e-05	1	0	0.024	Rab11fip2
chr1:43454503-43455296	794	116832	-7.91673	0.000356634	1	0	0.022
chr1:148707672-148708528	857	391397	-7.91673	3.92023e-05	1	0	0.024
chr1:176289209-176289947	739	408423	-7.91673	0.000393289	1	0	0.023
chr1:184446982-184447620	639	376999	-7.91673	4.16792e-05	1	0	0.023
chr1:189619081-189619753	673	6956	-7.91673	6.76917e-05	1	0	0.023
chr3:54989096-54989928	833	73126	-7.91673	0.000367985	1	0	0.024	Smad9
chr3:130588088-130588960	873	0	-7.91673	0.00018014	1	0	0.023
chr3:132359560-132360118	559	323722	-7.91673	3.02638e-05	1	0	0.024	Dkk2
chr3:148558613-148559210	598	0	-7.91673	0.000127614	1	0	0.023
chr4:49584067-49585028	962	47035	-7.91673	0.000315208	1	0	0.023
chr4:71187413-71188119	707	477922	-7.91673	0.000146876	1	0	0.023
chr4:106020216-106020770	555	17962	-7.91673	5.98283e-05	1	0	0.024
chr5:97952965-97953891	927	76525	-7.91673	0.000161739	1	0	0.024
chr5:111579009-111579223	215	1889	-7.91673	4.2109e-05	1	0	0.024
chr6:35349592-35350115	524	171314	-7.91673	6.39482e-05	1	0	0.023
chr6:87746759-87747248	490	15948	-7.91673	7.91972e-05	1	0	0.024	Gm5577
chr6:117102535-117103069	535	196819	-7.91673	0.000602398	1	0	0.024
chr7:36317348-36318214	867	233441	-7.91673	0.000196185	1	0	0.023
chr7:109729114-109730131	1018	22111	-7.91673	4.46134e-05	1	0	0.024
chr9:74049761-74050186	426	80563	-7.91673	4.13382e-05	1	0	0.023
chr9:83604505-83605008	504	908	-7.91673	0.000212098	1	0	0.023
chr9:102863921-102864533	613	28173	-7.91673	0.00022418	1	0	0.023
chr11:47688690-47689412	723	47643	-7.91673	0.000215058	1	0	0.024
chr11:88297421-88297864	444	92762	-7.91673	0.000255034	1	0	0.024	Msi2
chr12:108430863-108431292	430	36841	-7.91673	0.000163453	1	0	0.022
chr14:33661918-33662631	714	214259	-7.91673	0.000232248	1	0	0.023
chr14:57859462-57859881	420	30139	-7.91673	0.000187341	1	0	0.024
chr16:34855198-34856143	946	102442	-7.91673	5.60262e-05	1	0	0.024
chr17:46081360-46081891	532	17733	-7.91673	7.83387e-05	1	0	0.024	Mrpl14,Srf
chr17:70040524-70041293	770	622844	-7.91673	6.04293e-05	1	0	0.024
chr19:10272465-10273113	649	89133	-7.91673	0.000573842	1	0	0.022
chrX:142623417-142624238	822	0	-7.91673	0.00033156	1	0	0.024
chr1:176349576-176350351	776	463576	-7.88987	0.000101007	1	0	0.023	Pld5
chr2:137591532-137592003	472	168507	-7.88987	0.00118694	1	0	0.022
chr3:9573554-9573991	438	259760	-7.88987	0.000188072	1	0	0.023
chr5:61355280-61355959	680	2562211	-7.88987	2.05446e-05	1	0	0.023
chr6:92414548-92415174	627	290944	-7.88987	0.000427355	1	0	0.023
chr7:51503786-51504354	569	0	-7.88987	0.000105606	1	0	0.023
chr8:47103517-47104368	852	12682	-7.88987	0.000342912	1	0	0.023
chr9:14261068-14261589	522	14431	-7.88987	0.000124752	1	0	0.023	Fut4
chr9:47367443-47368369	927	11935	-7.88987	5.44161e-05	1	0	0.023
chr9:69477287-69477809	523	79103	-7.88987	0.000126702	1	0	0.024
chr9:96041017-96041808	792	0	-7.88987	0.00067813	1	0	0.023	Trpc1
chr10:22868226-22868946	721	6708	-7.88987	0.000265587	1	0	0.024
chr11:26802374-26802935	562	208641	-7.88987	0.000397409	1	0	0.022
chr11:88097146-88097482	337	21414	-7.88987	0.000808877	1	0	0.023	Cuedc1
chr12:17037953-17038639	687	143203	-7.88987	0.000234947	1	0	0.023
chr12:117501124-117501652	529	313906	-7.88987	0.000109951	1	0	0.023
chr13:25828912-25830039	1128	325059	-7.88987	0.000144279	1	0	0.023
chr14:23491125-23491674	550	31071	-7.88987	0.000235259	1	0	0.022
chr14:33687396-33687947	552	239737	-7.88987	0.000121257	1	0	0.024
chr14:82313412-82314016	605	2140109	-7.88987	0.000268779	1	0	0.023
chr14:97840076-97840637	562	327296	-7.88987	6.44835e-06	0.625361	0	0.023
chr14:118883262-118884442	1181	99483	-7.88987	0.000263135	1	0	0.023
chr15:13174579-13175121	543	434184	-7.88987	0.00032084	1	0	0.023	Cdh6
chr16:41062896-41064038	1143	469148	-7.88987	0.000704891	1	0	0.022
chr16:86276958-86277639	682	23923	-7.88987	0.00108356	1	0	0.023
chr18:5198400-5199326	927	34993	-7.88987	5.61504e-05	1	0	0.022
chr19:55749312-55750027	716	145506	-7.88987	1.9122e-05	1	0	0.023
chrX:103519261-103520188	928	0	-7.88987	0.000124171	1	0	0.023
chr1:56089068-56089960	893	0	-7.86251	6.71424e-05	1	0	0.023
chr1:61140677-61141149	473	10	-7.86251	0.000204009	1	0	0.022
chr1:159978534-159979398	865	581563	-7.86251	0.000626543	1	0	0.023
chr2:58793173-58793955	783	111426	-7.86251	0.000323464	1	0	0.023
chr3:100394817-100395558	742	290539	-7.86251	0.000552535	1	0	0.023
chr3:105504174-105504631	458	41578	-7.86251	9.335e-05	1	0	0.023
chr3:132041403-132042027	625	551466	-7.86251	0.000281727	1	0	0.022
chr3:137551971-137552618	648	70902	-7.86251	0.000377376	1	0	0.022
chr4:57525244-57525954	711	30795	-7.86251	0.000855778	1	0	0.022
chr4:75329577-75330254	678	51223	-7.86251	0.0001053	1	0	0.023
chr4:84019463-84020153	691	362481	-7.86251	0.000664105	1	0	0.023
chr4:84088072-84088643	572	431090	-7.86251	0.000233694	1	0	0.022
chr4:107641279-107642023	745	0	-7.86251	7.84203e-05	1	0	0.022	Glis1
chr4:133093454-133093934	481	9649	-7.86251	0.000111246	1	0	0.023	Rpa2
chr5:30519184-30519837	654	118214	-7.86251	2.3596e-05	1	0	0.023	Otof
chr5:75701433-75702164	732	16573	-7.86251	0.000178088	1	0	0.023
chr5:144957213-144957767	555	12288	-7.86251	0.000224903	1	0	0.022
chr8:46024250-46024721	472	24017	-7.86251	5.3901e-05	1	0	0.023	Pdlim3
chr8:75625206-75626238	1033	455464	-7.86251	4.66374e-05	1	0	0.023
chr9:47624937-47625800	864	244334	-7.86251	7.25173e-05	1	0	0.023
chr10:31221522-31222348	827	48037	-7.86251	0.000110777	1	0	0.023
chr10:40103820-40104475	656	142278	-7.86251	0.000220132	1	0	0.022
chr10:54018576-54019439	864	56029	-7.86251	8.86641e-05	1	0	0.023	Man1a
chr10:84360637-84361295	659	50076	-7.86251	0.00168837	1	0	0.023
chr10:89491320-89491732	413	0	-7.86251	8.64599e-05	1	0	0.021
chr10:119579626-119580481	856	125064	-7.86251	0.000203072	1	0	0.022	Grip1
chr11:94468696-94469063	368	79955	-7.86251	2.08474e-05	1	0	0.023
chr13:110931026-110932325	1300	359535	-7.86251	4.22799e-05	1	0	0.022
chr14:20655663-20655997	335	4792	-7.86251	0.000431638	1	0	0.023
chr14:105740703-105741324	622	8059	-7.86251	0.000162468	1	0	0.022
chr15:101296134-101296387	254	16237	-7.86251	0.0002076	1	0	0.022	Acvr1b
chr16:90046115-90046988	874	531822	-7.86251	0.000912995	1	0	0.022
chr16:91362459-91362857	399	9831	-7.86251	8.72264e-05	1	0	0.023	Son
chr18:25630283-25630751	469	15217	-7.86251	0.000136106	1	0	0.023
chr1:90111176-90111807	632	0	-7.83461	0.000198134	1	0	0.022
chr1:120223617-120223963	347	41014	-7.83461	0.000476007	1	0	0.021
chr2:19406216-19407202	987	34311	-7.83461	0.000334149	1	0	0.022
chr2:26494368-26494839	472	85140	-7.83461	5.82545e-05	1	0	0.023
chr3:38050086-38050681	596	7073	-7.83461	0.00027016	1	0	0.021
chr4:84146184-84146788	605	489202	-7.83461	0.000309968	1	0	0.021
chr5:38372223-38372751	529	5253	-7.83461	0.000130756	1	0	0.021
chr5:134394452-134395023	572	79948	-7.83461	7.64186e-05	1	0	0.023	Clip2
chr6:111756450-111757309	860	108665	-7.83461	0.000193759	1	0	0.022
chr6:114272205-114272630	426	180740	-7.83461	0.000129188	1	0	0.022	Atp2b2
chr6:117613740-117614639	900	99007	-7.83461	0.000760693	1	0	0.022	Rasgef1a
chr7:36075841-36076432	592	173615	-7.83461	4.85991e-05	1	0	0.022
chr7:140939608-140940080	473	30661	-7.83461	0.000158925	1	0	0.022
chr8:35985081-35985719	639	38624	-7.83461	0.00194351	1	0	0.022
chr8:56982506-56983363	858	357658	-7.83461	2.44331e-05	1	0	0.023
chr8:113858688-113859231	544	9941	-7.83461	0.000432705	1	0	0.022
chr8:114499141-114499905	765	0	-7.83461	0.000976739	1	0	0.021
chr8:125474694-125475287	594	139243	-7.83461	0.000457659	1	0	0.022
chr9:42764643-42765430	788	0	-7.83461	5.50058e-05	1	0	0.022	Pou2f3
chr9:51409664-51410452	789	52282	-7.83461	0.000131566	1	0	0.022
chr10:102695987-102696510	524	672159	-7.83461	6.12646e-05	1	0	0.022
chr11:30155883-30156304	422	41921	-7.83461	0.000547403	1	0	0.021
chr11:79806828-79807376	549	3392	-7.83461	0.000277576	1	0	0.022
chr12:4285167-4285592	426	177382	-7.83461	7.32331e-05	1	0	0.023
chr12:45733572-45734089	518	659368	-7.83461	9.22796e-05	1	0	0.023
chr12:77755855-77756423	569	4350	-7.83461	0.000111285	1	0	0.022
chr12:111162367-111162725	359	123498	-7.83461	9.33027e-05	1	0	0.021
chr13:32053571-32053860	290	1462	-7.83461	0.000268134	1	0	0.022
chr14:15685401-15686257	857	556953	-7.83461	2.04075e-05	1	0	0.022
chr14:62583727-62584352	626	12403	-7.83461	0.000249906	1	0	0.022
chr15:18903314-18904206	893	4849744	-7.83461	0.000186953	1	0	0.022
chr15:37534227-37534870	644	33896	-7.83461	0.000114112	1	0	0.022
chr15:77150079-77150483	405	51802	-7.83461	0.000113048	1	0	0.022
chr15:92087496-92088162	667	35870	-7.83461	0.000926527	1	0	0.022
chr17:27505378-27505819	442	49294	-7.83461	0.000180334	1	0	0.022	Uqcc2
chr19:48342624-48343156	533	262520	-7.83461	0.000369536	1	0	0.021
chr1:74041629-74042042	414	26254	-7.80617	0.000256548	1	0	0.022
chr2:50573141-50573846	706	215303	-7.80617	8.34179e-05	1	0	0.02
chr2:63516300-63517147	848	185255	-7.80617	0.000244879	1	0	0.021
chr2:141669688-141670387	700	998044	-7.80617	0.00043706	1	0	0.022
chr3:77197659-77198587	929	1336607	-7.80617	0.000271931	1	0	0.02
chr3:126187557-126188790	1234	407351	-7.80617	0.000288553	1	0	0.022
chr4:22120793-22121678	886	236070	-7.80617	0.00024699	1	0	0.021
chr4:106001649-106002126	478	0	-7.80617	0.000492886	1	0	0.021
chr5:33234208-33235107	900	40090	-7.80617	0.00025935	1	0	0.022
chr5:64364446-64364937	492	67266	-7.80617	6.26897e-05	1	0	0.021
chr6:97881842-97882263	422	264292	-7.80617	0.000107283	1	0	0.022
chr7:50889171-50889692	522	410575	-7.80617	0.00132588	1	0	0.021
chr7:73088863-73089456	594	154250	-7.80617	0.00015885	1	0	0.022
chr7:75574944-75575669	726	176897	-7.80617	0.000457381	1	0	0.022	Klhl25
chr8:9879806-9880633	828	54686	-7.80617	0.000123969	1	0	0.022
chr8:113496751-113497273	523	84533	-7.80617	0.000171566	1	0	0.021
chr8:114294766-114295811	1046	143975	-7.80617	0.00109505	1	0	0.021
chr9:47276307-47277035	729	103269	-7.80617	0.000112034	1	0	0.022
chr9:67605692-67606447	756	26674	-7.80617	0.000217751	1	0	0.022
chr9:79607831-79608535	705	8869	-7.80617	9.56641e-05	1	0	0.021
chr9:119025176-119026087	912	47198	-7.80617	0.000420529	1	0	0.022
chr10:49790308-49790811	504	0	-7.80617	0.000255317	1	0	0.021	Grik2
chr10:97668261-97669021	761	51692	-7.80617	0.000294787	1	0	0.022
chr11:29924097-29924674	578	101034	-7.80617	0.000176351	1	0	0.022
chr11:48152231-48152872	642	163288	-7.80617	2.91555e-05	1	0	0.022	Sgcd
chr11:65386251-65387176	926	0	-7.80617	0.000819893	1	0	0.022	Myocd
chr11:93530899-93531575	677	354426	-7.80617	6.25043e-05	1	0	0.022
chr12:26556874-26557958	1085	87281	-7.80617	9.91024e-05	1	0	0.021
chr12:28128425-28129018	594	279933	-7.80617	0.000366914	1	0	0.022
chr12:72512031-72512938	908	23231	-7.80617	0.000358706	1	0	0.021
chr13:16680206-16680668	463	133453	-7.80617	0.000574485	1	0	0.022
chr13:24244449-24244913	465	16258	-7.80617	0.000390751	1	0	0.022
chr14:105377160-105378171	1012	117758	-7.80617	0.000185336	1	0	0.021
chr15:101025450-101026001	552	51870	-7.80617	0.000312837	1	0	0.022	Pou6f1
chr17:84180049-84180310	262	6249	-7.80617	0.00127171	1	0	0.022
chr18:50058491-50058996	506	79081	-7.80617	0.000199308	1	0	0.021	Tnfaip8
chr18:64646370-64647030	661	142348	-7.80617	0.000148394	1	0	0.022
chr19:56983951-56984553	603	12639	-7.80617	0.000200164	1	0	0.021
chr1:32363308-32363933	626	190585	-7.77716	0.00021553	1	0	0.02
chr1:65511902-65512676	775	332730	-7.77716	0.000948768	1	0	0.02
chr1:192796163-192796709	547	2167	-7.77716	0.000234677	1	0	0.021	A130010J15Rik
chr2:5297880-5298698	819	0	-7.77716	0.000782925	1	0	0.021
chr2:50347321-50347905	585	280923	-7.77716	7.75103e-05	1	0	0.021
chr2:78159681-78160476	796	213463	-7.77716	0.000719425	1	0	0.021
chr2:84424962-84425584	623	198550	-7.77716	0.000770495	1	0	0.021	Clp1
chr2:167818661-167819369	709	53251	-7.77716	0.000142946	1	0	0.021
chr3:121433909-121434588	680	6556	-7.77716	0.000164904	1	0	0.021
chr4:13908831-13909659	829	123691	-7.77716	0.00127437	1	0	0.022	Runx1t1
chr5:18166424-18167038	615	237592	-7.77716	0.00016844	1	0	0.021
chr5:63867256-63867738	483	50432	-7.77716	0.000867933	1	0	0.021
chr6:108608318-108608892	575	37535	-7.77716	0.00122493	1	0	0.021
chr7:90124917-90125299	383	4406	-7.77716	0.000923861	1	0	0.022	Sytl2
chr7:113761985-113762678	694	0	-7.77716	5.53864e-05	1	0	0.022
chr8:77490151-77490662	512	15177	-7.77716	0.000136399	1	0	0.021
chr9:64449136-64449561	426	108246	-7.77716	0.000313644	1	0	0.021
chr9:75989265-75990017	753	61399	-7.77716	0.000341565	1	0	0.02
chr10:41758837-41759458	622	50647	-7.77716	0.000296851	1	0	0.021
chr10:66303022-66303798	777	510968	-7.77716	0.000672091	1	0	0.021
chr11:47563063-47563905	843	76843	-7.77716	0.000245398	1	0	0.022
chr11:112976835-112977272	438	187919	-7.77716	0.000100479	1	0	0.022	2610035D17Rik
chr12:70611686-70612236	551	0	-7.77716	0.000677099	1	0	0.021	Frmd6
chr13:59947388-59947825	438	0	-7.77716	0.000222169	1	0	0.021
chr13:94377848-94378529	682	12251	-7.77716	0.000450287	1	0	0.021
chr14:23014586-23015463	878	0	-7.77716	0.000229392	1	0	0.022
chr14:59801892-59802730	839	123915	-7.77716	0.000690852	1	0	0.021
chr14:117681005-117681889	885	300606	-7.77716	0.000746934	1	0	0.021
chr15:95138800-95139367	568	389326	-7.77716	8.75875e-05	1	0	0.021
chr16:86929764-86930622	859	90931	-7.77716	0.000294559	1	0	0.022
chr18:45841353-45842150	798	282161	-7.77716	0.000512425	1	0	0.021
chr19:36207644-36208298	655	201056	-7.77716	0.000645506	1	0	0.021
chr19:40331586-40332230	645	9001	-7.77716	0.000101519	1	0	0.021
chrX:58586690-58587417	728	548370	-7.77716	0.000390274	1	0	0.022
chr1:119022102-119022804	703	3033	-7.74755	0.000624264	1	0	0.021	Gli2
chr1:153980687-153981360	674	26902	-7.74755	0.000447953	1	0	0.021
chr1:193188948-193189681	734	58864	-7.74755	0.00139028	1	0	0.02
chr2:173676682-173677278	597	0	-7.74755	0.0002597	1	0	0.021
chr4:13890314-13890803	490	105174	-7.74755	0.00038813	1	0	0.02
chr4:95526526-95527161	636	109218	-7.74755	0.000160597	1	0	0.02
chr5:136810368-136811439	1072	70999	-7.74755	0.0012374	1	0	0.021
chr7:37145695-37146481	787	80697	-7.74755	0.000217554	1	0	0.021	Tshz3
chr7:114202986-114203610	625	50535	-7.74755	0.000848831	1	0	0.021
chr7:142515938-142516582	645	16713	-7.74755	0.000300037	1	0	0.021	Igf2
chr8:7309113-7309703	591	873093	-7.74755	0.000382792	1	0	0.021
chr8:34671519-34672190	672	108826	-7.74755	0.00141669	1	0	0.02
chr8:103230702-103231389	688	3041	-7.74755	0.000932555	1	0	0.021	Cdh11
chr9:49110355-49111127	773	31148	-7.74755	0.000173034	1	0	0.021
chr9:117442395-117442908	514	0	-7.74755	0.000100186	1	0	0.021
chr10:14977961-14978711	751	272444	-7.74755	9.65539e-05	1	0	0.021	Vta1
chr11:49858157-49858880	724	42432	-7.74755	0.000425551	1	0	0.02
chr11:112106648-112107591	944	132012	-7.74755	0.000309129	1	0	0.02
chr12:33718943-33719393	451	288885	-7.74755	0.000130672	1	0	0.021
chr12:63759378-63760239	862	255195	-7.74755	0.000795284	1	0	0.021
chr12:79842156-79842572	417	17053	-7.74755	0.000590695	1	0	0.02
chr14:10634613-10635249	637	180830	-7.74755	6.174e-05	1	0	0.021
chr14:79689939-79690468	530	78484	-7.74755	0.000476026	1	0	0.021
chr16:29774854-29775369	516	19898	-7.74755	0.000259456	1	0	0.021	Hes1
chr1:38743661-38744366	706	13597	-7.71732	0.000854636	1	0	0.02	Aff3
chr1:184621879-184622713	835	201906	-7.71732	0.000191742	1	0	0.02
chr1:184781740-184782522	783	42097	-7.71732	0.000546433	1	0	0.02
chr2:12033231-12033984	754	0	-7.71732	0.000685446	1	0	0.02
chr2:178454635-178455582	948	38428	-7.71732	0.000516259	1	0	0.02
chr3:37916917-37917529	613	41119	-7.71732	0.000188991	1	0	0.02
chr3:41319189-41319740	552	22347	-7.71732	0.000275563	1	0	0.02
chr3:75942239-75943137	899	81187	-7.71732	0.000659327	1	0	0.02
chr3:103647196-103647848	653	68411	-7.71732	0.000194191	1	0	0.021
chr3:132022975-132023802	828	533038	-7.71732	0.000200279	1	0	0.02
chr4:32170018-32170738	721	25363	-7.71732	0.000351378	1	0	0.021
chr4:153002970-153003671	702	382728	-7.71732	0.000381125	1	0	0.02
chr5:141970929-141971708	780	118445	-7.71732	0.000291048	1	0	0.02
chr6:36896357-36897055	699	120037	-7.71732	0.0027514	1	0	0.02	Ptn
chr6:81665812-81666707	896	985943	-7.71732	0.000126495	1	0	0.021
chr7:6860594-6860978	385	8409	-7.71732	0.000291497	1	0	0.021
chr7:71047339-71047901	563	23285	-7.71732	0.000362485	1	0	0.02
chr7:109584348-109584805	458	4145	-7.71732	0.00114439	1	0	0.02	Rpl27a
chr7:124834639-124835127	489	32992	-7.71732	0.000600115	1	0	0.02
chr8:60301170-60301997	828	203794	-7.71732	0.000199458	1	0	0.021
chr9:16214953-16215830	878	61052	-7.71732	0.000900015	1	0	0.02
chr10:65700445-65701137	693	1113629	-7.71732	0.000295094	1	0	0.02
chr10:67746021-67746598	578	196369	-7.71732	0.00140613	1	0	0.021
chr10:86566488-86567474	987	118015	-7.71732	0.00187557	1	0	0.02	Syn3
chr10:86933173-86933644	472	0	-7.71732	0.000288261	1	0	0.021
chr11:11102031-11102877	847	359321	-7.71732	0.00151699	1	0	0.02
chr11:115071430-115072352	923	204040	-7.71732	0.000152203	1	0	0.02
chr11:116980319-116980852	534	95674	-7.71732	0.000743831	1	0	0.02
chr12:74516339-74516895	557	231907	-7.71732	0.000388454	1	0	0.02
chr13:34776616-34777146	531	51376	-7.71732	0.000238688	1	0	0.02
chr13:44260728-44261337	610	12468	-7.71732	0.00141496	1	0	0.02
chr13:60358360-60359066	707	59435	-7.71732	0.000274988	1	0	0.02
chr13:69294140-69294790	651	240051	-7.71732	0.000693084	1	0	0.02
chr13:90560066-90560567	502	184571	-7.71732	0.000136736	1	0	0.02
chr13:101813224-101813684	461	44329	-7.71732	0.000931781	1	0	0.02
chr14:80046861-80047930	1070	36027	-7.71732	0.000664449	1	0	0.02
chr15:12675348-12675775	428	43059	-7.71732	0.000907949	1	0	0.02
chr15:55790951-55791613	663	0	-7.71732	0.000800354	1	0	0.02
chr15:83848115-83848794	680	181175	-7.71732	0.000977701	1	0	0.02
chr16:44425236-44425727	492	26611	-7.71732	0.000209252	1	0	0.02
chr16:77295476-77296757	1282	32289	-7.71732	0.000158769	1	0	0.02
chr17:48028288-48028602	315	30144	-7.71732	0.00254814	1	0	0.02
chr18:30070926-30071750	825	458343	-7.71732	0.000736093	1	0	0.021
chrX:52626727-52627627	901	0	-7.71732	6.0729e-05	1	0	0.02	Gpc3
chr1:46829914-46831007	1094	0	-7.68644	0.000904628	1	0	0.019
chr1:133959456-133959857	402	0	-7.68644	0.000227949	1	0	0.02	Ppfia4
chr1:161426258-161427260	1003	12221	-7.68644	6.91933e-05	1	0	0.02
chr1:188456476-188457598	1123	224542	-7.68644	0.000708094	1	0	0.02
chr2:72657191-72657922	732	16347	-7.68644	0.000611272	1	0	0.02
chr2:75138577-75138819	243	857	-7.68644	0.000345181	1	0	0.02	Hoxd3
chr2:77146431-77146993	563	24524	-7.68644	0.00300773	1	0	0.02
chr2:109554654-109554967	314	4444	-7.68644	0.000940763	1	0	0.02
chr2:131096142-131096767	626	30299	-7.68644	0.000724575	1	0	0.02	Adam33
chr2:178687446-178688116	671	193137	-7.68644	0.000961487	1	0	0.02
chr3:9885399-9885863	465	51349	-7.68644	0.00031917	1	0	0.02
chr3:116080171-116080654	484	72258	-7.68644	0.00022732	1	0	0.02
chr3:141226597-141227441	845	237946	-7.68644	0.00014219	1	0	0.02	Unc5c
chr4:63742872-63743280	409	78478	-7.68644	0.00103594	1	0	0.02
chr4:130045633-130045928	296	8033	-7.68644	0.00117575	1	0	0.02
chr5:36373201-36373506	306	51245	-7.68644	0.00186896	1	0	0.02
chr5:64861901-64862530	630	15520	-7.68644	0.000944216	1	0	0.02
chr5:111812608-111813175	568	10302	-7.68644	0.000791058	1	0	0.02
chr6:93140039-93140764	726	269805	-7.68644	0.000155622	1	0	0.02
chr7:36720647-36721201	555	168693	-7.68644	0.000185647	1	0	0.02
chr8:88317406-88317611	206	950	-7.68644	0.000300992	1	0	0.02
chr9:15472851-15473542	692	100724	-7.68644	0.000911665	1	0	0.02
chr9:15489208-15489555	348	117081	-7.68644	0.000235084	1	0	0.02
chr9:15976966-15977512	547	176090	-7.68644	0.000599307	1	0	0.02
chr10:42204793-42205348	556	34316	-7.68644	0.00206712	1	0	0.02
chr10:79803702-79804043	342	57132	-7.68644	9.19682e-05	1	0	0.02
chr10:122018484-122019032	549	0	-7.68644	0.000406259	1	0	0.02
chr11:71283145-71283760	616	249629	-7.68644	0.00159982	1	0	0.02
chr11:108936065-108936810	746	33287	-7.68644	0.000107013	1	0	0.02
chr11:109357147-109357467	321	5811	-7.68644	7.51611e-05	1	0	0.02
chr12:35493846-35494311	466	40427	-7.68644	0.00369962	1	0	0.02
chr12:82076789-82077078	290	44144	-7.68644	0.00253845	1	0	0.02
chr12:102303929-102304184	256	740	-7.68644	0.000713446	1	0	0.019
chr14:21702925-21703684	760	16040	-7.68644	0.000690235	1	0	0.02
chr14:117393774-117394456	683	13375	-7.68644	0.000561009	1	0	0.02
chr15:38176416-38176921	506	97177	-7.68644	0.000171959	1	0	0.02
chr15:93562791-93563335	545	31953	-7.68644	0.000135183	1	0	0.02
chr16:74682528-74683672	1145	167737	-7.68644	0.000357698	1	0	0.02	Robo2
chr17:43119561-43120413	853	144854	-7.68644	0.000383301	1	0	0.02
chr19:16518395-16519004	610	7387	-7.68644	0.000486743	1	0	0.02
chrX:93002016-93002875	860	13505	-7.68644	0.000323311	1	0	0.02	Arx
chrX:142152799-142153333	535	237284	-7.68644	0.000189569	1	0	0.02
chr1:57095051-57095883	833	200358	-7.65488	0.000370601	1	0	0.019
chr2:58041716-58042493	778	314913	-7.65488	0.00028625	1	0	0.019	Galnt5,Acvr1c
chr2:167586981-167587267	287	7227	-7.65488	0.000715281	1	0	0.02
chr2:174903588-174903891	304	31187	-7.65488	0.000302291	1	0	0.02
chr3:97363335-97363855	521	204369	-7.65488	0.00100091	1	0	0.019
chr3:126397640-126398527	888	197614	-7.65488	0.000483307	1	0	0.02
chr4:22130510-22131030	521	226718	-7.65488	0.000208606	1	0	0.02
chr4:109910306-109911021	716	140033	-7.65488	6.81979e-05	1	0	0.019
chr4:133390953-133391545	593	21005	-7.65488	0.00063389	1	0	0.019
chr5:43454857-43455254	398	55853	-7.65488	0.000230314	1	0	0.02
chr5:111154287-111155007	721	32051	-7.65488	0.001341	1	0	0.019	Ttc28
chr5:117397559-117398406	848	8577	-7.65488	0.000503167	1	0	0.02	Taok3
chr6:37791126-37791780	655	78971	-7.65488	0.000314397	1	0	0.02
chr6:76595896-76596447	552	3347010	-7.65488	0.000232483	1	0	0.02
chr7:70871078-70871747	670	10797	-7.65488	0.00058447	1	0	0.019
chr7:142470209-142470561	353	865	-7.65488	0.00050055	1	0	0.02	Lsp1
chr8:25465462-25466082	621	48274	-7.65488	0.000530391	1	0	0.02	Fgfr1
chr8:88006659-88007145	487	111514	-7.65488	0.000716662	1	0	0.019
chr8:118004363-118005225	863	202455	-7.65488	0.000327747	1	0	0.019
chr8:122194034-122194707	674	86899	-7.65488	0.00070205	1	0	0.019
chr8:125121151-125122010	860	19108	-7.65488	0.000990235	1	0	0.02
chr9:16149991-16150338	348	3264	-7.65488	0.0010907	1	0	0.02
chr9:44490294-44490563	270	72128	-7.65488	0.000927011	1	0	0.02
chr9:51717236-51718005	770	47482	-7.65488	0.000880662	1	0	0.02
chr9:61765195-61765806	612	296738	-7.65488	0.000135728	1	0	0.02
chr10:62016858-62017277	420	93181	-7.65488	0.00011598	1	0	0.02
chr10:69258596-69258957	362	3883	-7.65488	0.000455774	1	0	0.02
chr10:107514374-107514990	617	646334	-7.65488	0.00035818	1	0	0.02
chr11:7630023-7630801	779	167503	-7.65488	0.000106423	1	0	0.019	Igfbp3
chr11:17450141-17450891	751	192347	-7.65488	0.00159097	1	0	0.02
chr11:46069386-46069633	248	3700	-7.65488	0.000242936	1	0	0.02
chr11:54126752-54127409	658	25358	-7.65488	0.00114074	1	0	0.019	P4ha2
chr11:75219603-75220452	850	43165	-7.65488	0.00161528	1	0	0.02
chr11:95594779-95595259	481	7139	-7.65488	0.000491579	1	0	0.02	Fam117a
chr12:82075375-82075884	510	45338	-7.65488	0.000852656	1	0	0.02
chr13:32479999-32480607	609	17092	-7.65488	0.000432466	1	0	0.02
chr14:66663084-66663688	605	4562	-7.65488	0.000608942	1	0	0.02	Ppp2r2a
chr15:59029735-59030854	1120	24032	-7.65488	0.000104033	1	0	0.02
chr15:60877633-60878252	620	260286	-7.65488	0.000307674	1	0	0.02
chr17:70728398-70729127	730	20862	-7.65488	0.00246349	1	0	0.019
chr18:54447553-54448075	523	102427	-7.65488	0.000899794	1	0	0.02
chr18:54613258-54613747	490	62457	-7.65488	0.000428227	1	0	0.019
chr19:27076854-27077404	551	9702	-7.65488	0.0019635	1	0	0.02
chrX:42103595-42104455	861	191574	-7.65488	0.000221789	1	0	0.019
chrX:51698915-51699447	533	17749	-7.65488	0.00118653	1	0	0.019
chrX:166723475-166724250	776	212952	-7.65488	0.000488495	1	0	0.02
chr1:51270204-51270524	321	474592	-7.62263	0.000271966	1	0	0.019
chr1:88875869-88876732	864	148463	-7.62263	0.00200372	1	0	0.02
chr1:165718731-165719046	316	10752	-7.62263	0.000403237	1	0	0.02
chr2:29407524-29408140	617	30379	-7.62263	0.000686981	1	0	0.02	6530402F18Rik
chr2:67257347-67257852	506	308125	-7.62263	0.000145913	1	0	0.019
chr2:68885741-68886430	690	1654	-7.62263	0.000441072	1	0	0.019
chr2:75173115-75173761	647	28665	-7.62263	0.000266874	1	0	0.019
chr2:79061858-79062617	760	24948	-7.62263	0.00160883	1	0	0.019
chr2:80434630-80435619	990	0	-7.62263	0.00261519	1	0	0.018
chr2:178606364-178607130	767	112055	-7.62263	0.000447841	1	0	0.02	Ppp1r3d
chr3:57967919-57968521	603	119651	-7.62263	0.00350337	1	0	0.019
chr3:109478000-109478439	440	136735	-7.62263	0.000101044	1	0	0.019	Vav3
chr4:57515226-57515935	710	20777	-7.62263	0.000166028	1	0	0.019
chr4:63528616-63529258	643	15702	-7.62263	0.000606469	1	0	0.019
chr4:120022276-120022690	415	1482	-7.62263	0.00046532	1	0	0.019
chr4:120708363-120709228	866	16488	-7.62263	0.000949338	1	0	0.019
chr5:74048978-74049435	458	19056	-7.62263	0.000234034	1	0	0.02
chr5:111818254-111818715	462	4762	-7.62263	0.000733309	1	0	0.019
chr6:78270630-78271285	656	2390358	-7.62263	0.000571942	1	0	0.018
chr6:114941112-114941990	879	0	-7.62263	0.000427773	1	0	0.019
chr6:117129385-117129769	385	170119	-7.62263	0.00232449	1	0	0.019
chr6:126194584-126195495	912	52746	-7.62263	0.00473593	1	0	0.018
chr7:83565934-83566310	377	18482	-7.62263	0.000779014	1	0	0.019
chr8:36906872-36907265	394	2238	-7.62263	0.00430829	1	0	0.019
chr8:114451624-114452081	458	11539	-7.62263	0.000228009	1	0	0.02
chr8:115986409-115987153	745	261219	-7.62263	0.00059355	1	0	0.019
chr9:41525213-41525968	756	77360	-7.62263	0.000405359	1	0	0.019
chr9:80274867-80275950	1084	100990	-7.62263	0.00238632	1	0	0.02
chr9:98629729-98630591	863	0	-7.62263	0.000484592	1	0	0.019
chr9:118717163-118717763	601	83556	-7.62263	0.000491194	1	0	0.02
chr9:121477109-121477663	555	63889	-7.62263	0.00100664	1	0	0.019
chr10:13209963-13210704	742	6809	-7.62263	0.00073782	1	0	0.018	Plagl1
chr10:17451656-17452582	927	103794	-7.62263	0.00769734	1	0	0.019
chr10:28510045-28510772	728	216021	-7.62263	0.00066549	1	0	0.02
chr10:96733401-96733934	534	0	-7.62263	0.00309813	1	0	0.018
chr10:100259291-100260045	755	0	-7.62263	0.000309691	1	0	0.02
chr11:18912398-18913068	671	26434	-7.62263	0.000921704	1	0	0.02	Meis1
chr11:50546008-50547021	1014	75254	-7.62263	0.000373491	1	0	0.019
chr11:85765203-85765431	229	4139	-7.62263	0.000316039	1	0	0.02
chr11:90094760-90095337	578	5809	-7.62263	0.000268063	1	0	0.02
chr11:94933652-94933860	209	4508	-7.62263	0.000314663	1	0	0.019
chr11:116312335-116312684	350	37995	-7.62263	0.000437406	1	0	0.019
chr11:118512034-118512629	596	90533	-7.62263	0.000843793	1	0	0.019
chr12:7450190-7450841	652	527629	-7.62263	0.000123644	1	0	0.02
chr12:9934221-9934604	384	0	-7.62263	0.000554528	1	0	0.019
chr12:11841865-11842439	575	334140	-7.62263	0.000934457	1	0	0.019
chr12:17673814-17674772	959	15645	-7.62263	0.00140234	1	0	0.018
chr12:26285589-26286434	846	69837	-7.62263	0.000917127	1	0	0.019
chr12:119151990-119152606	617	304992	-7.62263	0.000968356	1	0	0.02
chr13:38407585-38407966	382	100911	-7.62263	0.000741694	1	0	0.018
chr13:43801810-43802395	586	62127	-7.62263	0.00251253	1	0	0.019
chr13:70037739-70038596	858	122571	-7.62263	0.00162405	1	0	0.019
chr14:12161744-12162369	626	190988	-7.62263	0.00237234	1	0	0.019
chr14:16957685-16958093	409	148787	-7.62263	0.000724903	1	0	0.018
chr14:33889562-33890383	822	189840	-7.62263	0.000663052	1	0	0.018
chr16:93116145-93116952	808	87929	-7.62263	0.00226602	1	0	0.019
chr17:46443480-46444077	598	112474	-7.62263	0.00016375	1	0	0.02
chr17:66761464-66762266	803	0	-7.62263	0.000349579	1	0	0.019
chr18:9786651-9787414	764	43539	-7.62263	0.000212619	1	0	0.02
chr18:60921837-60922262	426	41004	-7.62263	0.00064733	1	0	0.019	Camk2a
chr18:61317141-61317558	418	105641	-7.62263	0.000429477	1	0	0.02
chrX:52557266-52557876	611	56176	-7.62263	0.000339548	1	0	0.019
chr1:6370033-6370604	572	155354	-7.58963	0.000866959	1	0	0.018
chr1:61428566-61429227	662	10570	-7.58963	0.000469306	1	0	0.019
chr1:114528357-114529065	709	0	-7.58963	0.000135871	1	0	0.019
chr1:135544814-135545067	254	5714	-7.58963	0.000217165	1	0	0.019
chr2:33753440-33754165	726	116206	-7.58963	0.000227183	1	0	0.019
chr2:63558003-63558518	516	143884	-7.58963	0.00127439	1	0	0.019
chr2:124330906-124331496	591	205921	-7.58963	0.00222997	1	0	0.018
chr2:139054584-139055575	992	622338	-7.58963	0.00360922	1	0	0.018
chr2:174797512-174797982	471	70861	-7.58963	0.000132628	1	0	0.019
chr3:53284153-53284776	624	242348	-7.58963	0.00622592	1	0	0.018
chr3:102469646-102470457	812	265225	-7.58963	0.000904202	1	0	0.019
chr4:95346498-95347300	803	6566	-7.58963	0.00398856	1	0	0.017
chr4:101490449-101490921	473	70870	-7.58963	0.000420382	1	0	0.019
chr4:137739024-137739465	442	1362	-7.58963	0.000497323	1	0	0.019
chr5:45627636-45628334	699	41210	-7.58963	0.000730246	1	0	0.018
chr5:48230444-48230984	541	246589	-7.58963	0.0003608	1	0	0.019
chr5:111619863-111620447	585	11013	-7.58963	0.000598455	1	0	0.019
chr5:118108345-118108916	572	136254	-7.58963	0.000346016	1	0	0.018
chr5:132161243-132161930	688	87579	-7.58963	0.000153343	1	0	0.019
chr5:150945996-150946514	519	6406	-7.58963	0.00026523	1	0	0.019
chr6:25522815-25523643	829	166112	-7.58963	0.000533443	1	0	0.018	Gpr37
chr6:51399029-51399510	482	70006	-7.58963	0.0025835	1	0	0.018
chr6:101500208-101500742	535	123300	-7.58963	0.000184317	1	0	0.019
chr7:129730712-129731304	593	59441	-7.58963	0.000540885	1	0	0.019
chr8:5513922-5514391	470	835212	-7.58963	0.000631534	1	0	0.018
chr8:36052015-36052985	971	27373	-7.58963	0.00160125	1	0	0.019
chr8:48152293-48152694	402	0	-7.58963	0.000109885	1	0	0.019
chr8:68112068-68112437	370	56969	-7.58963	0.000811124	1	0	0.019
chr9:16801859-16802442	584	131152	-7.58963	0.000916549	1	0	0.018
chr9:41879094-41879411	318	10846	-7.58963	0.0014454	1	0	0.018
chr9:49921982-49922536	555	58354	-7.58963	0.0010707	1	0	0.018
chr9:86630473-86630967	495	64267	-7.58963	0.000208228	1	0	0.019
chr9:92411961-92412616	656	44731	-7.58963	0.000417011	1	0	0.019
chr9:92566168-92566806	639	23671	-7.58963	0.000514738	1	0	0.019
chr10:3596552-3597151	600	143537	-7.58963	0.000512795	1	0	0.019
chr10:102667373-102667879	507	700790	-7.58963	0.000182778	1	0	0.018
chr10:111689548-111689990	443	19581	-7.58963	0.00175786	1	0	0.019	Krr1
chr11:101855990-101856630	641	25627	-7.58963	0.00274751	1	0	0.018
chr11:102138243-102138701	459	17525	-7.58963	0.000782787	1	0	0.019
chr12:10746569-10747337	769	355217	-7.58963	0.000748001	1	0	0.019
chr12:27465468-27466209	742	36663	-7.58963	0.000791449	1	0	0.019	Gm9866
chr12:71639959-71640452	494	190101	-7.58963	0.000455575	1	0	0.019	L3hypdh
chr12:75351971-75352870	900	34223	-7.58963	0.000544558	1	0	0.019	Rhoj,Ppp2r5e
chr12:80022711-80023426	716	35931	-7.58963	0.00151782	1	0	0.019
chr12:106839568-106840610	1043	0	-7.58963	0.000269118	1	0	0.018
chr13:32018670-32019443	774	35879	-7.58963	0.000386154	1	0	0.019
chr13:54238472-54239306	835	93067	-7.58963	0.000348445	1	0	0.018
chr13:80734196-80735072	877	150650	-7.58963	0.0017368	1	0	0.019
chr13:94101981-94102349	369	41003	-7.58963	0.001398	1	0	0.018
chr14:49369501-49370063	563	197376	-7.58963	0.000287348	1	0	0.018
chr15:12067661-12068394	734	49363	-7.58963	0.00138731	1	0	0.019
chr15:100775141-100775515	375	17317	-7.58963	0.00125763	1	0	0.019
chr16:23832826-23833357	532	559816	-7.58963	0.000353766	1	0	0.019
chr16:35509330-35510143	814	18689	-7.58963	0.000637093	1	0	0.018	Sec22a
chr17:4735110-4735559	450	108626	-7.58963	0.0014483	1	0	0.019
chr17:79286794-79287931	1138	67640	-7.58963	0.00124013	1	0	0.019
chr18:82798164-82798858	695	13929	-7.58963	0.000504228	1	0	0.019
chr19:40394631-40395462	832	10539	-7.58963	0.000304963	1	0	0.018
chr1:57436964-57437283	320	30133	-7.55586	0.00127129	1	0	0.018
chr1:60825559-60826166	608	90189	-7.55586	0.00119881	1	0	0.018
chr1:92848182-92848848	667	56475	-7.55586	0.000350843	1	0	0.018
chr2:142372372-142373193	822	529785	-7.55586	0.000868007	1	0	0.019
chr2:144598611-144599070	460	849	-7.55586	0.000107612	1	0	0.019
chr2:156784188-156784572	385	63286	-7.55586	0.00115344	1	0	0.018
chr2:165512260-165513272	1013	114625	-7.55586	0.00026704	1	0	0.019
chr2:166324354-166324785	432	90518	-7.55586	0.000448803	1	0	0.018
chr2:171373044-171374044	1001	302211	-7.55586	0.000336369	1	0	0.018
chr3:54281545-54282027	483	76542	-7.55586	0.00140668	1	0	0.018
chr3:109481119-109481726	608	139854	-7.55586	0.000270966	1	0	0.018	Fam102b
chr4:14330622-14331285	664	545482	-7.55586	0.004413	1	0	0.017
chr4:32486540-32487054	515	128092	-7.55586	0.00023171	1	0	0.018
chr4:53303918-53304640	723	33049	-7.55586	0.00224035	1	0	0.019
chr4:78784752-78785278	527	2126648	-7.55586	0.000208499	1	0	0.018
chr4:111467170-111467785	616	51722	-7.55586	0.000206617	1	0	0.019
chr5:100605716-100606261	546	30762	-7.55586	0.000615842	1	0	0.019
chr5:147990478-147991041	564	33199	-7.55586	0.000723495	1	0	0.019
chr6:42359205-42359761	557	9357	-7.55586	0.000195388	1	0	0.019
chr6:52428177-52429147	971	206205	-7.55586	4.82281e-05	1	0	0.018
chr6:53393720-53394391	672	4665	-7.55586	0.00024496	1	0	0.019
chr6:74875283-74875791	509	1626397	-7.55586	0.00186641	1	0	0.018
chr7:74065328-74065914	587	4609	-7.55586	0.000697791	1	0	0.019	St8sia2
chr7:123134764-123135330	567	10584	-7.55586	0.000200717	1	0	0.018
chr8:95346619-95347287	669	14808	-7.55586	0.000315139	1	0	0.018	Gins3,Setd6
chr9:16330411-16330989	579	105047	-7.55586	0.00101925	1	0	0.017
chr9:41847000-41847470	471	0	-7.55586	0.00056129	1	0	0.018
chr9:67240444-67240846	403	0	-7.55586	0.0004578	1	0	0.018
chr11:85719685-85720064	380	40701	-7.55586	0.000459125	1	0	0.018
chr11:88172704-88173588	885	7947	-7.55586	0.0019479	1	0	0.018	Cuedc1
chr11:98409419-98409787	369	107357	-7.55586	0.000331933	1	0	0.018
chr12:75854877-75855409	533	62684	-7.55586	0.00132582	1	0	0.019
chr13:95654913-95655592	680	150249	-7.55586	0.0031621	1	0	0.018
chr14:98471807-98472618	812	303575	-7.55586	0.00114626	1	0	0.017
chr15:10747288-10747999	712	75719	-7.55586	0.000778379	1	0	0.019
chr15:11780922-11781404	483	0	-7.55586	0.000793959	1	0	0.018
chr16:53095298-53096002	705	1063311	-7.55586	0.00102879	1	0	0.019
chr16:72633735-72634154	420	29233	-7.55586	0.0085324	1	0	0.017
chr16:78067408-78068186	779	0	-7.55586	0.000445649	1	0	0.019
chr16:90423692-90424186	495	154624	-7.55586	0.000476735	1	0	0.017
chr17:11486504-11487108	605	271621	-7.55586	0.00146509	1	0	0.018
chr18:5459029-5459395	367	8691	-7.55586	0.000440288	1	0	0.017
chr18:13081849-13082946	1098	139994	-7.55586	0.000522735	1	0	0.018
chr18:55344686-55345090	405	97760	-7.55586	0.00275659	1	0	0.017	Zfp608
chr19:5871189-5871733	545	25297	-7.55586	0.000223688	1	0	0.018	Cfl1
chr1:97961576-97962286	711	14877	-7.52128	0.00338586	1	0	0.017
chr2:4587698-4588076	379	27916	-7.52128	0.000644782	1	0	0.018
chr2:28539254-28539536	283	71133	-7.52128	0.000429591	1	0	0.018
chr2:29025248-29025728	481	29061	-7.52128	0.000841556	1	0	0.018
chr2:61100756-61101408	653	37930	-7.52128	0.000947835	1	0	0.018
chr2:110411479-110411923	445	1425	-7.52128	0.00166399	1	0	0.018
chr3:54099730-54100165	436	235881	-7.52128	0.000711702	1	0	0.018
chr3:56296684-56297294	611	112660	-7.52128	0.00128357	1	0	0.018
chr3:75868858-75869343	486	7806	-7.52128	0.00148986	1	0	0.017
chr3:123093188-123093678	491	108715	-7.52128	0.00019782	1	0	0.018
chr4:129256383-129256991	609	0	-7.52128	0.00616778	1	0	0.017	Zfp362,Marcksl1
chr5:88933491-88933832	342	16503	-7.52128	0.00326769	1	0	0.018
chr5:102868033-102868531	499	0	-7.52128	0.000667581	1	0	0.018	Arhgap24
chr5:137092333-137092727	395	46212	-7.52128	0.00164396	1	0	0.018	Col26a1
chr6:142708273-142708681	409	48234	-7.52128	0.000566355	1	0	0.018	Golt1b,Ldhb
chr6:144596566-144597217	652	84327	-7.52128	0.000830257	1	0	0.018
chr7:58733345-58733894	550	18134	-7.52128	0.000993404	1	0	0.018
chr7:89856313-89856885	573	84082	-7.52128	0.000973211	1	0	0.018	Me3
chr7:96523606-96524041	436	67530	-7.52128	0.000109347	1	0	0.018
chr8:36556105-36556640	536	6609	-7.52128	0.000868758	1	0	0.018
chr8:77804329-77805084	756	5913	-7.52128	0.000721489	1	0	0.018
chr9:23956358-23957072	715	0	-7.52128	0.000837001	1	0	0.018
chr9:32787428-32787981	554	29393	-7.52128	0.000923172	1	0	0.015	Gm3331
chr9:43230789-43231192	404	20363	-7.52128	0.000686376	1	0	0.018
chr9:58557884-58558182	299	169124	-7.52128	0.000618796	1	0	0.018	Islr
chr9:60510681-60511164	484	176632	-7.52128	0.00207337	1	0	0.018
chr9:65844250-65844673	424	16947	-7.52128	0.000294727	1	0	0.017	Plekho2
chr9:79605854-79606370	517	11034	-7.52128	0.000417193	1	0	0.018
chr10:98016566-98017215	650	295554	-7.52128	0.000486494	1	0	0.018
chr10:118648769-118649262	494	55823	-7.52128	0.000974674	1	0	0.018
chr11:6680101-6680795	695	0	-7.52128	0.00106131	1	0	0.018
chr11:8221654-8222212	559	362735	-7.52128	0.000332479	1	0	0.018	Tns3
chr12:25033821-25034939	1119	58693	-7.52128	0.00073835	1	0	0.017
chr12:61526177-61526555	379	2702	-7.52128	0.000273406	1	0	0.017	Lrfn5
chr13:20522402-20522821	420	333961	-7.52128	0.000765745	1	0	0.017
chr13:91975165-91975923	759	167534	-7.52128	0.00214858	1	0	0.018
chr13:106523095-106523768	674	412965	-7.52128	0.00155058	1	0	0.018
chr14:63272829-63273101	273	27107	-7.52128	0.00076746	1	0	0.017
chr14:66472775-66473478	704	175174	-7.52128	0.00113481	1	0	0.018	Adra1a
chr14:119968611-119969361	751	137049	-7.52128	0.000545138	1	0	0.018
chr15:56315194-56315648	455	450818	-7.52128	0.00477065	1	0	0.016
chr15:77156588-77156801	214	45484	-7.52128	0.00259129	1	0	0.018
chr15:79133194-79133581	388	7622	-7.52128	0.00195069	1	0	0.018
chr15:102020044-102020476	433	45154	-7.52128	0.000664721	1	0	0.018	Csad
chr17:13938625-13939188	564	54133	-7.52128	0.0116657	1	0	0.018
chr18:38770510-38771050	541	33461	-7.52128	0.000628042	1	0	0.018
chr1:52617918-52618591	674	116884	-7.48585	0.000497131	1	0	0.018
chr1:88845688-88846106	419	143157	-7.48585	0.00248983	1	0	0.016
chr1:165246540-165247448	909	9520	-7.48585	0.00110323	1	0	0.018
chr2:32642677-32643319	643	35141	-7.48585	0.000588018	1	0	0.017	Ttc16
chr2:110069407-110069685	279	110154	-7.48585	0.000517271	1	0	0.017
chr2:117170101-117170565	465	49433	-7.48585	0.00218408	1	0	0.016
chr2:131067373-131067856	484	59210	-7.48585	0.000601496	1	0	0.018	Gfra4
chr2:152718039-152718469	431	10784	-7.48585	0.000337874	1	0	0.018
chr2:158168669-158169388	720	21793	-7.48585	0.00517572	1	0	0.016
chr3:27519535-27519869	335	169618	-7.48585	0.000580771	1	0	0.017
chr3:104993710-104994142	433	25556	-7.48585	0.00169776	1	0	0.018	Kcnd3
chr3:116194658-116195056	399	186745	-7.48585	0.000479283	1	0	0.018
chr3:148237395-148237889	495	320996	-7.48585	0.0031725	1	0	0.017
chr4:58245226-58245979	754	288948	-7.48585	0.00284152	1	0	0.017	Svep1
chr4:95456280-95456711	432	38972	-7.48585	0.000881349	1	0	0.017
chr4:137301406-137301842	437	4134	-7.48585	0.000368066	1	0	0.017
chr4:154390192-154390800	609	244151	-7.48585	0.000790204	1	0	0.017
chr5:23525845-23526610	766	91632	-7.48585	0.000388016	1	0	0.018
chr5:100070000-100070523	524	30106	-7.48585	0.000980352	1	0	0.018
chr6:38144182-38144979	798	209017	-7.48585	0.000452971	1	0	0.017
chr6:73014354-73015139	786	0	-7.48585	0.00280683	1	0	0.016
chr7:96843871-96844642	772	236628	-7.48585	0.00199567	1	0	0.016
chr7:112656046-112656692	647	22219	-7.48585	0.00254793	1	0	0.018	Parva
chr7:134107712-134108223	512	181488	-7.48585	0.000604971	1	0	0.018
chr9:16195129-16195873	745	41228	-7.48585	0.00152192	1	0	0.017	Slc36a4
chr9:33546117-33546664	548	482979	-7.48585	0.00213047	1	0	0.018
chr9:48838185-48838593	409	118533	-7.48585	0.00120973	1	0	0.018
chr9:97344725-97345432	708	233516	-7.48585	0.0031388	1	0	0.016
chr9:98690960-98691485	526	37834	-7.48585	0.00374853	1	0	0.017
chr10:4079413-4080194	782	27387	-7.48585	0.00109163	1	0	0.017
chr10:85962753-85963228	476	5061	-7.48585	0.000854112	1	0	0.017
chr10:94129565-94130096	532	17775	-7.48585	0.00076893	1	0	0.017
chr10:120271933-120272795	863	44674	-7.48585	0.000167816	1	0	0.018	Irak3
chr11:9597307-9598138	832	797444	-7.48585	0.0045848	1	0	0.017
chr12:54605079-54605500	422	50724	-7.48585	0.00146261	1	0	0.018
chr12:79429362-79430443	1082	81805	-7.48585	0.00103157	1	0	0.018
chr12:80603303-80604150	848	39376	-7.48585	0.00148392	1	0	0.017
chr13:55912152-55912641	490	91280	-7.48585	0.00112162	1	0	0.018
chr13:100933057-100933652	596	0	-7.48585	0.000123668	1	0	0.017
chr13:107676186-107677037	852	154308	-7.48585	0.000727097	1	0	0.017
chr15:11932304-11932898	595	25318	-7.48585	0.000240593	1	0	0.018
chr15:78836197-78836498	302	14552	-7.48585	0.00241577	1	0	0.018
chr16:26196276-26196733	458	31815	-7.48585	0.000974416	1	0	0.017
chr18:75410168-75410470	303	43332	-7.48585	0.00108698	1	0	0.017
chr19:23401608-23402213	606	47154	-7.48585	0.0010467	1	0	0.017
chr19:48079707-48080093	387	0	-7.48585	0.00249885	1	0	0.017
chr19:55838734-55839357	624	56176	-7.48585	0.00255503	1	0	0.017
chr1:59409581-59410291	711	14672	-7.44953	0.00297465	1	0	0.017
chr1:131235882-131236141	260	82533	-7.44953	0.00143903	1	0	0.016
chr1:131739469-131739888	420	57359	-7.44953	0.00232103	1	0	0.017
chr1:152273365-152273834	470	0	-7.44953	0.00119839	1	0	0.017
chr2:30836307-30836974	668	27934	-7.44953	0.00139972	1	0	0.016
chr2:45371090-45371609	520	369174	-7.44953	0.00195669	1	0	0.017
chr2:159732130-159732764	635	13058	-7.44953	0.000310055	1	0	0.016
chr3:94935394-94935653	260	4350	-7.44953	0.00038738	1	0	0.017
chr4:13886192-13886855	664	101052	-7.44953	0.001546	1	0	0.016
chr4:58661806-58662303	498	8304	-7.44953	0.000565943	1	0	0.017
chr4:63744605-63745145	541	80211	-7.44953	0.00185646	1	0	0.016
chr4:72014037-72014805	769	175244	-7.44953	0.00260615	1	0	0.017	C630043F03Rik
chr4:95317664-95318274	611	891	-7.44953	0.00192156	1	0	0.017
chr4:97844608-97845254	647	4479	-7.44953	0.00371218	1	0	0.016
chr4:100154440-100155044	605	58296	-7.44953	0.000331929	1	0	0.017
chr4:132815843-132816567	725	25908	-7.44953	0.000409822	1	0	0.017
chr4:139697520-139698199	680	74196	-7.44953	0.00184286	1	0	0.016
chr5:5175725-5176274	550	203620	-7.44953	0.00137634	1	0	0.017
chr5:54746887-54747655	769	748448	-7.44953	0.00104384	1	0	0.017
chr5:96206880-96207186	307	2676	-7.44953	0.000437577	1	0	0.017
chr5:134568888-134569304	417	0	-7.44953	0.00131564	1	0	0.017	Clip2,Lat2
chr5:139599128-139599644	517	114393	-7.44953	0.00267066	1	0	0.016
chr6:17730043-17730386	344	299683	-7.44953	0.00163723	1	0	0.017
chr6:82737231-82737497	267	84282	-7.44953	0.00010925	1	0	0.017
chr6:144681052-144681912	861	0	-7.44953	0.0007383	1	0	0.016
chr7:69820296-69820920	625	396162	-7.44953	0.003748	1	0	0.016
chr7:71782218-71782711	494	28593	-7.44953	0.000611041	1	0	0.017
chr7:83810131-83810565	435	73498	-7.44953	0.000471909	1	0	0.017
chr7:93408700-93409311	612	328357	-7.44953	0.000981886	1	0	0.017
chr7:97247420-97248471	1052	83828	-7.44953	0.000635285	1	0	0.017	Gab2,Rsf1os2
chr7:109326753-109327332	580	191892	-7.44953	0.00253849	1	0	0.016
chr7:112389376-112390342	967	37281	-7.44953	0.000372952	1	0	0.017	Dkk3
chr7:121579234-121579796	563	11009	-7.44953	0.000538996	1	0	0.017
chr8:36713685-36714187	503	18616	-7.44953	0.0014195	1	0	0.017
chr8:94377522-94378217	696	7734	-7.44953	0.00191164	1	0	0.017	Rspry1
chr9:51750000-51750454	455	15033	-7.44953	0.00267686	1	0	0.017
chr9:103763644-103763932	289	11788	-7.44953	0.00640363	1	0	0.017
chr9:118794741-118795557	817	5762	-7.44953	0.00208453	1	0	0.017
chr10:22981788-22982311	524	68363	-7.44953	0.000652322	1	0	0.017
chr10:38972777-38973350	574	64095	-7.44953	0.00244273	1	0	0.017
chr10:77014106-77014647	542	6064	-7.44953	0.00177157	1	0	0.017
chr10:97725951-97726473	523	4939	-7.44953	7.56468e-05	1	0	0.017	Dcn
chr11:46032251-46032736	486	6664	-7.44953	0.00133658	1	0	0.016
chr11:59629609-59630203	595	77780	-7.44953	0.000362698	1	0	0.017
chr11:109817324-109817923	600	205976	-7.44953	0.000565355	1	0	0.017	Abca6
chr12:112151712-112152199	488	0	-7.44953	0.00163464	1	0	0.016
chr12:119027471-119028039	569	180473	-7.44953	0.00123381	1	0	0.016
chr13:97510475-97511398	924	74264	-7.44953	0.000931852	1	0	0.017	Enc1
chr14:25044792-25045328	537	20913	-7.44953	0.00476383	1	0	0.016
chr14:44549184-44549777	594	623800	-7.44953	0.000613637	1	0	0.017
chr15:44368188-44368718	531	250657	-7.44953	0.00104035	1	0	0.017
chr16:52849439-52850289	851	817452	-7.44953	0.00186138	1	0	0.017	Alcam
chr17:8415396-8416116	721	131195	-7.44953	0.000964567	1	0	0.015
chr17:12428265-12428682	418	0	-7.44953	0.00286182	1	0	0.017	Mrpl18
chr17:71129814-71130282	469	52740	-7.44953	0.00104173	1	0	0.016
chr17:72997165-72997772	608	49282	-7.44953	0.00123999	1	0	0.017
chr19:14634885-14635739	855	36033	-7.44953	0.000635559	1	0	0.016	Tle4
chr19:45651775-45652660	886	94760	-7.44953	0.00131492	1	0	0.016
chr19:47682781-47683294	514	48375	-7.44953	0.00143646	1	0	0.016
chrX:12366763-12367273	511	71522	-7.44953	0.00198556	1	0	0.017
chr1:75667604-75668052	449	4558	-7.41228	0.00162137	1	0	0.016	Des
chr1:80605840-80606572	733	49831	-7.41228	0.00256588	1	0	0.016	Dock10
chr1:94452038-94452655	618	626597	-7.41228	0.000297111	1	0	0.017
chr1:97832715-97833987	1273	62749	-7.41228	0.000417303	1	0	0.017
chr1:139080481-139080827	347	154235	-7.41228	0.000245753	1	0	0.016
chr1:186189202-186189737	536	71759	-7.41228	0.00337296	1	0	0.016
chr2:5314400-5314932	533	15946	-7.41228	0.00195853	1	0	0.016
chr2:27085739-27086095	357	6404	-7.41228	0.00144129	1	0	0.016	Cacfd1
chr2:29973396-29973848	453	50997	-7.41228	0.00070618	1	0	0.016	Wdr34(Dync2i2)
chr2:50818490-50819268	779	29042	-7.41228	0.000916922	1	0	0.016
chr2:51429615-51430059	445	160685	-7.41228	0.0016269	1	0	0.017
chr2:158232419-158232743	325	1558	-7.41228	0.00105519	1	0	0.016
chr2:166094248-166094763	516	62719	-7.41228	0.00116824	1	0	0.017
chr3:39718884-39719445	562	47018	-7.41228	0.000768606	1	0	0.016
chr3:41043806-41044416	611	32812	-7.41228	0.00519536	1	0	0.016
chr3:49865945-49866471	527	78207	-7.41228	0.00266385	1	0	0.016
chr3:59450854-59451563	710	106260	-7.41228	0.000602682	1	0	0.016
chr3:135699503-135699836	334	93689	-7.41228	0.00240713	1	0	0.016
chr4:45436630-45437342	713	27560	-7.41228	0.00195695	1	0	0.017
chr4:101182566-101183055	490	81501	-7.41228	0.0010896	1	0	0.017	Cachd1
chr4:105994417-105994837	421	5879	-7.41228	0.00302144	1	0	0.016
chr4:133092312-133092577	266	11006	-7.41228	0.00039821	1	0	0.017	Wdtc1
chr5:46412190-46412662	473	742347	-7.41228	0.0013422	1	0	0.017
chr5:53283395-53283801	407	240	-7.41228	0.00193166	1	0	0.016
chr5:65456980-65457504	525	65329	-7.41228	0.00139069	1	0	0.016
chr5:79734613-79735172	560	358504	-7.41228	0.00195674	1	0	0.016
chr5:113930801-113931161	361	13154	-7.41228	0.000906024	1	0	0.017
chr5:151403367-151404089	723	34357	-7.41228	0.00259334	1	0	0.016
chr6:87152362-87153103	742	268328	-7.41228	0.000655224	1	0	0.017
chr6:93802335-93802852	518	153394	-7.41228	0.00094847	1	0	0.016
chr6:115210639-115211294	656	268547	-7.41228	0.00076021	1	0	0.017
chr6:120951041-120951652	612	114800	-7.41228	0.0016775	1	0	0.016
chr7:49476999-49477431	433	18703	-7.41228	0.000362691	1	0	0.017
chr7:67034230-67034830	601	187464	-7.41228	0.000580209	1	0	0.016
chr7:73334621-73335182	562	22426	-7.41228	0.00208714	1	0	0.016
chr7:79523775-79524145	371	54639	-7.41228	0.000406824	1	0	0.016	Kif7
chr7:84339100-84339474	375	69994	-7.41228	0.00126265	1	0	0.017
chr7:95720027-95720598	572	69017	-7.41228	0.00344098	1	0	0.016
chr7:132270287-132270674	388	45954	-7.41228	0.000550221	1	0	0.016
chr8:11411790-11412190	401	85113	-7.41228	0.00153141	1	0	0.016
chr8:40388708-40389363	656	34018	-7.41228	0.00187109	1	0	0.017
chr8:57562708-57563186	479	50567	-7.41228	0.000932582	1	0	0.016	Sap30,Hmgb2
chr8:90302059-90302632	574	45002	-7.41228	0.00149887	1	0	0.017
chr9:47384730-47385200	471	4127	-7.41228	0.00233911	1	0	0.017
chr9:63568705-63569184	480	12800	-7.41228	0.000874713	1	0	0.016
chr9:67676726-67677303	578	42342	-7.41228	0.00420585	1	0	0.014
chr9:87524959-87525709	751	213921	-7.41228	0.000660585	1	0	0.016
chr9:90626658-90627187	530	356950	-7.41228	0.00162634	1	0	0.017
chr9:118688789-118689426	638	58741	-7.41228	0.00421641	1	0	0.016
chr10:30002726-30003540	815	196901	-7.41228	0.00343395	1	0	0.017
chr10:44114279-44115000	722	0	-7.41228	0.00138718	1	0	0.016
chr10:76964359-76964784	426	2439	-7.41228	0.0025397	1	0	0.016
chr10:126082518-126082959	442	115660	-7.41228	0.0102158	1	0	0.016
chr11:35270858-35271407	550	157614	-7.41228	8.90892e-05	1	0	0.017	Pank3
chr11:35496168-35496994	827	200850	-7.41228	0.000620084	1	0	0.017
chr11:94499559-94500248	690	48770	-7.41228	0.0041265	1	0	0.016
chr12:36670749-36671308	560	288923	-7.41228	0.00134343	1	0	0.017
chr12:54859614-54859830	217	2436	-7.41228	0.00130033	1	0	0.016
chr12:86855554-86856047	494	31292	-7.41228	0.0041442	1	0	0.016
chr13:29698301-29698953	653	285758	-7.41228	0.00174879	1	0	0.016
chr13:45391599-45391823	225	1436	-7.41228	0.000703769	1	0	0.016	Mylip
chr13:45715639-45716133	495	200454	-7.41228	0.00305084	1	0	0.016
chr13:56078794-56079238	445	56502	-7.41228	0.00164211	1	0	0.016
chr14:30922340-30922950	611	78365	-7.41228	0.00317397	1	0	0.016
chr14:33797676-33798363	688	281860	-7.41228	0.00053267	1	0	0.016
chr15:34336318-34336960	643	97941	-7.41228	0.00222627	1	0	0.017
chr15:40973543-40973968	426	317212	-7.41228	0.00141761	1	0	0.016
chr15:103229850-103230108	259	9717	-7.41228	0.00375353	1	0	0.017	Cbx5
chr16:14713632-14713967	336	7969	-7.41228	0.00226819	1	0	0.016
chr16:44579458-44580080	623	52763	-7.41228	0.00190762	1	0	0.016
chr16:63708498-63709431	934	147607	-7.41228	0.00656	1	0	0.016
chr16:87833886-87834655	770	0	-7.41228	0.00395897	1	0	0.015
chr17:7262658-7263063	406	398798	-7.41228	0.0019823	1	0	0.017
chr17:31556267-31556498	232	929	-7.41228	0.00111628	1	0	0.017
chr18:9832368-9832821	454	1116	-7.41228	0.000750379	1	0	0.016
chr18:38512780-38513217	438	28377	-7.41228	0.000589224	1	0	0.016
chr18:43405328-43405883	556	32290	-7.41228	0.000417008	1	0	0.017
chr18:47567011-47567546	536	607910	-7.41228	0.00142585	1	0	0.016
chr18:60764794-60765236	443	9052	-7.41228	0.0028271	1	0	0.016	Iigp1
chr18:63548618-63549580	963	54313	-7.41228	0.000651873	1	0	0.016
chr18:66259819-66260444	626	26310	-7.41228	0.000713853	1	0	0.016
chrX:93048985-93049649	665	32306	-7.41228	0.00614531	1	0	0.015
chr1:77645863-77646416	554	130177	-7.37403	0.00156232	1	0	0.016
chr1:82395248-82395985	738	78460	-7.37403	0.00164782	1	0	0.016
chr1:103333776-103334356	581	1784212	-7.37403	0.00129939	1	0	0.016
chr1:106065678-106066076	399	105179	-7.37403	0.00197668	1	0	0.016
chr1:152809683-152810194	512	92643	-7.37403	0.00282454	1	0	0.016
chr1:172530582-172531003	422	27718	-7.37403	0.000245287	1	0	0.016
chr1:178936293-178936829	537	66490	-7.37403	0.000580568	1	0	0.016
chr1:181408114-181408901	788	195530	-7.37403	0.00264731	1	0	0.016
chr2:26705615-26706321	707	58450	-7.37403	0.00139076	1	0	0.016	Sec16a
chr2:33315125-33315538	414	1070	-7.37403	0.000269397	1	0	0.016
chr2:35832722-35833234	513	72630	-7.37403	0.00267534	1	0	0.016
chr2:50578304-50578930	627	210219	-7.37403	0.00289502	1	0	0.016
chr2:51238266-51238935	670	29696	-7.37403	0.000629925	1	0	0.016	Rnd3
chr2:77087119-77087584	466	83933	-7.37403	0.00111439	1	0	0.016	Ccdc141
chr2:115468700-115469760	1061	0	-7.37403	0.00571604	1	0	0.015
chr2:115592574-115593192	619	10858	-7.37403	0.00555895	1	0	0.016	Meis2
chr2:167583066-167583450	385	11044	-7.37403	0.00142296	1	0	0.016
chr2:174121480-174121895	416	44953	-7.37403	0.00196024	1	0	0.016
chr3:18731244-18731974	731	430923	-7.37403	0.0039306	1	0	0.016
chr3:84059277-84059973	697	18740	-7.37403	0.00349554	1	0	0.016
chr3:135573077-135573473	397	32042	-7.37403	0.00104234	1	0	0.016	Cenpe
chr3:153073083-153073444	362	74800	-7.37403	0.00184648	1	0	0.016
chr4:5559927-5560523	597	218077	-7.37403	0.00130109	1	0	0.016
chr4:91122105-91122533	429	34487	-7.37403	0.00209502	1	0	0.016
chr4:118058121-118058434	314	76605	-7.37403	0.001358	1	0	0.016
chr4:125629121-125630076	956	94295	-7.37403	0.00405827	1	0	0.015	2610028E06Rik
chr4:126131320-126131585	266	17396	-7.37403	0.00173711	1	0	0.016
chr4:129882372-129883128	757	4820	-7.37403	0.000827347	1	0	0.016
chr5:74593062-74593525	464	0	-7.37403	0.00288239	1	0	0.015
chr5:107977642-107978235	594	9024	-7.37403	0.000570317	1	0	0.016
chr5:113024097-113024727	631	164300	-7.37403	0.00425749	1	0	0.016
chr6:21894374-21894775	402	91030	-7.37403	0.00153901	1	0	0.016
chr6:53885781-53886337	557	17990	-7.37403	0.00107012	1	0	0.016
chr6:75558345-75558884	540	2309459	-7.37403	0.00045539	1	0	0.016
chr6:95938981-95939787	807	220360	-7.37403	0.0017728	1	0	0.015
chr6:110339030-110339581	552	1510599	-7.37403	0.000484183	1	0	0.016
chr7:58749851-58750330	480	1698	-7.37403	0.00453936	1	0	0.016
chr7:73238051-73238830	780	4876	-7.37403	0.00231835	1	0	0.016
chr8:14907912-14908330	419	2783	-7.37403	0.00173984	1	0	0.016
chr8:36426475-36427083	609	101214	-7.37403	0.000935446	1	0	0.016
chr8:103235545-103235974	430	816	-7.37403	0.000561339	1	0	0.016
chr9:33891658-33892320	663	137323	-7.37403	0.00272535	1	0	0.016
chr9:56075949-56076326	378	365	-7.37403	0.00067834	1	0	0.016
chr9:58175783-58176405	623	28234	-7.37403	0.00656288	1	0	0.016
chr9:61703292-61703810	519	234835	-7.37403	0.00260003	1	0	0.016
chr9:84139483-84140037	555	0	-7.37403	0.00195788	1	0	0.016	Ttk
chr9:94382020-94382527	508	154615	-7.37403	0.000844022	1	0	0.016
chr9:97813023-97813740	718	219737	-7.37403	0.00139027	1	0	0.016
chr10:3509505-3510019	515	114350	-7.37403	0.000718392	1	0	0.016
chr10:12724326-12724869	544	144121	-7.37403	0.00142752	1	0	0.016	Zc2hc1b
chr10:13151288-13151794	507	41052	-7.37403	0.000637473	1	0	0.016
chr10:22915694-22916168	475	2269	-7.37403	0.000738059	1	0	0.016
chr10:24373669-24374742	1074	56225	-7.37403	0.00146538	1	0	0.016
chr10:41550572-41550944	373	31173	-7.37403	0.00102247	1	0	0.016
chr10:70537693-70538228	536	291827	-7.37403	0.000132344	1	0	0.016	Fam13c
chr10:87817836-87818115	280	223589	-7.37403	0.000284422	1	0	0.016
chr10:94494411-94494899	489	18	-7.37403	0.000886128	1	0	0.016	Cep83
chr10:97571979-97572676	698	148037	-7.37403	0.00528001	1	0	0.016
chr10:120551487-120552172	686	273	-7.37403	0.00114386	1	0	0.016
chr11:5184053-5184723	671	77074	-7.37403	0.00119071	1	0	0.015
chr11:22347580-22348438	859	163880	-7.37403	0.00249751	1	0	0.016
chr11:78984693-78985115	423	11560	-7.37403	0.000327522	1	0	0.016
chr12:33110753-33111484	732	156631	-7.37403	0.000818674	1	0	0.016
chr12:46632413-46633078	666	186322	-7.37403	0.00330081	1	0	0.016
chr12:73269437-73270242	806	16586	-7.37403	0.00148962	1	0	0.016	Six4
chr14:16897748-16898732	985	208148	-7.37403	0.000173567	1	0	0.016	Rarb
chr14:105870314-105870891	578	0	-7.37403	0.00357769	1	0	0.016
chr15:3564007-3564903	897	17553	-7.37403	0.000554092	1	0	0.016
chr15:45173930-45174449	520	554256	-7.37403	0.000814396	1	0	0.016
chr15:55417188-55417683	496	139704	-7.37403	0.00248393	1	0	0.016
chr16:23568358-23569104	747	343435	-7.37403	0.000703875	1	0	0.016	Masp1
chr16:57420507-57421141	635	6422	-7.37403	0.00114118	1	0	0.016
chr16:80873998-80874464	467	2739126	-7.37403	0.000617362	1	0	0.016
chr17:67133420-67134033	614	174420	-7.37403	0.0015897	1	0	0.016
chr18:52816043-52816442	400	44732	-7.37403	0.00335445	1	0	0.016
chr18:55196447-55196866	420	13029	-7.37403	0.00271814	1	0	0.016	Gm4221
chr18:69428328-69428744	417	83958	-7.37403	0.00933167	1	0	0.016
chr18:74513308-74514072	765	70544	-7.37403	0.00493922	1	0	0.016
chr19:17332734-17333394	661	60856	-7.37403	0.00139803	1	0	0.016
chr19:24251533-24252223	691	27599	-7.37403	0.00389578	1	0	0.016
chr19:42937472-42937904	433	3946	-7.37403	0.00192288	1	0	0.016
chrX:10775746-10776716	971	58143	-7.37403	0.00175877	1	0	0.016
chrX:164323437-164324021	585	247143	-7.37403	0.0018133	1	0	0.016
chr1:23846139-23846639	501	158813	-7.33475	0.000468844	1	0	0.016
chr1:50795040-50795588	549	0	-7.33475	0.000732617	1	0	0.016	Tmeff2
chr1:183120347-183120814	468	211501	-7.33475	0.0016207	1	0	0.016
chr2:54323459-54324153	695	1132033	-7.33475	0.00812929	1	0	0.016
chr2:67827652-67828148	497	129511	-7.33475	0.00118703	1	0	0.016
chr2:75378708-75379388	681	11334	-7.33475	0.00531626	1	0	0.016
chr2:81143323-81144042	720	349663	-7.33475	0.00250889	1	0	0.016
chr2:117769506-117770376	871	237491	-7.33475	0.00120971	1	0	0.015
chr2:125484154-125484506	353	1177	-7.33475	0.000438188	1	0	0.016
chr3:85214775-85215232	458	28507	-7.33475	0.00858484	1	0	0.016
chr3:130366866-130367229	364	11471	-7.33475	0.00137333	1	0	0.016
chr4:13436249-13436831	583	0	-7.33475	0.00130558	1	0	0.016
chr4:15550169-15550828	660	130576	-7.33475	0.00159744	1	0	0.016
chr4:52210982-52211547	566	800435	-7.33475	0.00264656	1	0	0.016
chr4:82155694-82156400	707	120049	-7.33475	0.000794974	1	0	0.016
chr4:133174127-133174648	522	43266	-7.33475	0.0033933	1	0	0.015
chr5:118202654-118203243	590	41927	-7.33475	0.00546628	1	0	0.015
chr5:147089873-147090745	873	126149	-7.33475	0.00194859	1	0	0.016
chr6:51898337-51899251	915	40151	-7.33475	0.00517059	1	0	0.015	Hoxa3,Hoxa10
chr6:137342821-137343214	394	15353	-7.33475	0.000666536	1	0	0.016	Ptpro
chr7:31111741-31112245	505	55588	-7.33475	0.000384581	1	0	0.016
chr7:49321085-49321346	262	110985	-7.33475	0.000491037	1	0	0.016
chr7:83802432-83802852	421	81211	-7.33475	0.00194931	1	0	0.016
chr7:96061718-96062258	541	53366	-7.33475	0.000407568	1	0	0.016
chr7:96491717-96492349	633	35641	-7.33475	0.012253	1	0	0.016
chr7:125631984-125632655	672	38964	-7.33475	0.00144145	1	0	0.016	Gsg1l
chr8:18741065-18741709	645	104112	-7.33475	0.00205988	1	0	0.016	Agpat5
chr8:41056812-41057655	844	181753	-7.33475	0.00124525	1	0	0.015
chr9:8454228-8455038	811	89061	-7.33475	0.00569805	1	0	0.016
chr9:29317465-29318017	553	110352	-7.33475	0.00184416	1	0	0.016
chr9:58107489-58107908	420	53944	-7.33475	0.00156031	1	0	0.016
chr10:20036768-20037292	525	102590	-7.33475	0.00333079	1	0	0.015
chr10:22814898-22815211	314	2396	-7.33475	0.00392312	1	0	0.016
chr10:43672549-43672784	236	131688	-7.33475	0.00101066	1	0	0.016
chr10:68706732-68707404	673	164875	-7.33475	0.00392638	1	0	0.016
chr10:95817393-95817911	519	302483	-7.33475	0.00110755	1	0	0.016
chr10:97601860-97602390	531	118323	-7.33475	0.00203539	1	0	0.016
chr10:106311075-106311667	593	0	-7.33475	0.00162868	1	0	0.015
chr11:17481349-17482119	771	223555	-7.33475	0.00377276	1	0	0.016
chr11:22601866-22602351	486	17432	-7.33475	0.00142075	1	0	0.016
chr11:64576146-64576888	743	79943	-7.33475	0.00264482	1	0	0.015
chr11:68074331-68075007	677	29717	-7.33475	0.00357745	1	0	0.016
chr11:90129734-90130456	723	28289	-7.33475	0.00105278	1	0	0.016
chr11:120510401-120511003	603	25456	-7.33475	0.0029533	1	0	0.015	Oxld1
chr12:26872351-26872822	472	0	-7.33475	0.00394805	1	0	0.015
chr12:26921043-26922028	986	48226	-7.33475	0.00209509	1	0	0.016
chr12:33663095-33663857	763	233037	-7.33475	0.00453543	1	0	0.016
chr12:71407275-71407770	496	29915	-7.33475	0.00275807	1	0	0.016
chr12:75994799-75995428	630	76407	-7.33475	0.00154307	1	0	0.015	Zbtb1
chr12:85228355-85228719	365	8650	-7.33475	0.00189868	1	0	0.016	Pgf
chr12:90608901-90609390	490	980827	-7.33475	0.00187288	1	0	0.015
chr13:5202508-5203106	599	621335	-7.33475	0.000725229	1	0	0.016
chr13:26565057-26565817	761	28458	-7.33475	0.000944758	1	0	0.015
chr13:91756044-91756451	408	14413	-7.33475	0.00169147	1	0	0.016
chr13:95671165-95671853	689	133988	-7.33475	0.00135916	1	0	0.016
chr14:22863743-22864500	758	45996	-7.33475	0.00393139	1	0	0.016
chr14:78281776-78282273	498	254564	-7.33475	0.00148215	1	0	0.016
chr14:101042987-101043871	885	152961	-7.33475	0.0035633	1	0	0.015
chr14:107008983-107009954	972	933255	-7.33475	0.00652222	1	0	0.016
chr14:117961099-117961759	661	128010	-7.33475	0.0032345	1	0	0.016
chr15:8789715-8790271	557	280634	-7.33475	0.000861434	1	0	0.016
chr15:55120816-55121748	933	48586	-7.33475	0.0012624	1	0	0.016	Mrpl13
chr15:86508317-86509083	767	66902	-7.33475	0.00171266	1	0	0.016
chr16:4913393-4914106	714	26803	-7.33475	0.00165764	1	0	0.015
chr17:30497515-30498683	1169	396953	-7.33475	0.000263753	1	0	0.015
chr17:63157949-63158517	569	98951	-7.33475	0.00159898	1	0	0.016
chr18:30155193-30155937	745	374156	-7.33475	0.00177489	1	0	0.016
chr18:47064964-47065808	845	105863	-7.33475	0.00137732	1	0	0.016
chr18:58472249-58472536	288	0	-7.33475	0.000496809	1	0	0.016
chr18:68020217-68020967	751	7342	-7.33475	0.00373587	1	0	0.016
chr19:17477177-17477833	657	5677	-7.33475	0.0132683	1	0	0.016
chr19:54559769-54560733	965	327288	-7.33475	0.00104609	1	0	0.016
chrX:98380067-98380789	723	556329	-7.33475	0.000862615	1	0	0.016
chrX:99425054-99425842	789	5931	-7.33475	0.00135414	1	0	0.016
chr1:57820181-57820882	702	44382	-7.29436	0.00141242	1	0	0.015
chr1:154813853-154814525	673	0	-7.29436	0.0047386	1	0	0.016
chr1:181466561-181467237	677	253977	-7.29436	0.00729134	1	0	0.015
chr2:5381703-5382110	408	83249	-7.29436	0.00327351	1	0	0.015
chr2:73005667-73006133	467	24890	-7.29436	0.00129195	1	0	0.015	Sp3
chr2:156821303-156821923	621	40868	-7.29436	0.00112578	1	0	0.015
chr2:173380198-173380660	463	51621	-7.29436	0.00222717	1	0	0.016	Pmepa1
chr3:40114722-40115185	464	347960	-7.29436	0.0010599	1	0	0.015
chr3:52053100-52053764	665	5827	-7.29436	0.00180365	1	0	0.014
chr3:96250732-96251316	585	77936	-7.29436	0.000808902	1	0	0.015
chr3:127020287-127020650	364	236886	-7.29436	0.00484955	1	0	0.015
chr4:51927903-51928593	691	1083389	-7.29436	0.00502547	1	0	0.016
chr4:64129260-64129618	359	149306	-7.29436	0.00221666	1	0	0.016
chr4:87767716-87768500	785	264657	-7.29436	0.000849533	1	0	0.016
chr4:118031044-118031584	541	103455	-7.29436	0.0027831	1	0	0.014
chr4:118318156-118318519	364	41755	-7.29436	0.000984778	1	0	0.016
chr4:134605885-134606347	463	26961	-7.29436	0.000871633	1	0	0.016
chr4:136407708-136408175	468	54021	-7.29436	0.00368708	1	0	0.015
chr4:137253859-137254328	470	51648	-7.29436	0.00262675	1	0	0.014	C1qa
chr4:156196225-156196482	258	7043	-7.29436	0.00685235	1	0	0.015
chr5:17470755-17471360	606	74773	-7.29436	0.00228608	1	0	0.016
chr5:80952503-80953174	672	392253	-7.29436	0.00336404	1	0	0.015
chr5:90029694-90030234	541	133313	-7.29436	0.0018262	1	0	0.015
chr5:92370715-92371236	522	133865	-7.29436	0.00181253	1	0	0.015
chr6:30525769-30526171	403	16033	-7.29436	0.00706834	1	0	0.015
chr6:67200692-67201246	555	41789	-7.29436	0.00105874	1	0	0.016
chr6:91546020-91546766	747	29832	-7.29436	0.00116129	1	0	0.015
chr7:105774685-105775064	380	2704	-7.29436	0.00353708	1	0	0.015
chr7:145197016-145197418	403	8999	-7.29436	0.000397738	1	0	0.016
chr8:8131537-8132385	849	50411	-7.29436	0.00360123	1	0	0.015
chr8:35130181-35130825	645	134078	-7.29436	0.00744042	1	0	0.015
chr8:36004353-36004786	434	19557	-7.29436	0.00284587	1	0	0.016
chr8:112146476-112147210	735	0	-7.29436	0.0024414	1	0	0.015
chr9:33549420-33549677	258	479966	-7.29436	0.00831326	1	0	0.015
chr9:38845609-38846223	615	1188319	-7.29436	0.00444737	1	0	0.015
chr9:61618445-61618847	403	149988	-7.29436	0.000620869	1	0	0.015
chr9:61713919-61714950	1032	245462	-7.29436	0.0012131	1	0	0.014
chr9:63668634-63668891	258	65743	-7.29436	0.00165569	1	0	0.015
chr9:92473993-92474572	580	16347	-7.29436	0.0108813	1	0	0.015
chr9:94286963-94287586	624	249556	-7.29436	0.00242944	1	0	0.016
chr10:13431631-13431881	251	55484	-7.29436	0.00233999	1	0	0.016
chr10:91572376-91573034	659	390652	-7.29436	0.00633535	1	0	0.016
chr10:118648152-118648547	396	55206	-7.29436	0.00292031	1	0	0.015
chr10:119819366-119820112	747	364804	-7.29436	0.0020103	1	0	0.015
chr10:124465721-124466209	489	642868	-7.29436	0.00248349	1	0	0.015
chr10:126360034-126360412	379	29091	-7.29436	0.00183808	1	0	0.015
chr11:61644509-61645088	580	39316	-7.29436	0.00122399	1	0	0.016
chr11:109575687-109576347	661	34702	-7.29436	0.00115615	1	0	0.015
chr12:11392477-11392835	359	0	-7.29436	0.00158634	1	0	0.015
chr12:119042463-119043231	769	195465	-7.29436	0.00302025	1	0	0.016
chr13:25611820-25612375	556	542723	-7.29436	0.000965096	1	0	0.016
chr13:34462367-34463446	1080	0	-7.29436	0.00292783	1	0	0.015
chr13:38086777-38087159	383	49439	-7.29436	0.00654715	1	0	0.016
chr13:41307336-41307649	314	57283	-7.29436	0.00150011	1	0	0.016
chr13:41899278-41900087	810	158338	-7.29436	0.00914242	1	0	0.015
chr13:49543996-49544622	627	108089	-7.29436	0.00137222	1	0	0.015
chr13:54436530-54437271	742	66126	-7.29436	0.00278588	1	0	0.016
chr13:69403727-69404630	904	130211	-7.29436	0.00686135	1	0	0.015
chr13:95545791-95546221	431	170842	-7.29436	0.00143139	1	0	0.016
chr14:25138263-25138786	524	15017	-7.29436	0.000400144	1	0	0.016
chr14:28992501-28992847	347	99703	-7.29436	0.00160601	1	0	0.016
chr14:46077463-46077861	399	9441	-7.29436	0.00221851	1	0	0.015
chr14:55189173-55189803	631	66935	-7.29436	0.00162885	1	0	0.016	Jph4
chr14:104208543-104209186	644	169315	-7.29436	0.00113434	1	0	0.015
chr15:5945102-5945574	473	619479	-7.29436	0.00417608	1	0	0.014
chr15:11905051-11905353	303	1334	-7.29436	0.00101625	1	0	0.015
chr15:56817359-56818562	1204	50594	-7.29436	0.00235687	1	0	0.015
chr15:102590483-102590863	381	71704	-7.29436	0.00110675	1	0	0.016	Espl1,Hoxc6
chr16:12187550-12188149	600	278065	-7.29436	0.00217561	1	0	0.016
chr16:32697918-32698738	821	38081	-7.29436	0.00199223	1	0	0.015	Osbpl11
chr16:60894673-60895221	549	1255544	-7.29436	0.00308737	1	0	0.015	Epha6
chr16:67127844-67128453	610	491394	-7.29436	0.0015068	1	0	0.016
chr16:77372740-77373113	374	43395	-7.29436	0.00096377	1	0	0.016
chr17:26530470-26531005	536	22063	-7.29436	0.00074719	1	0	0.015
chr17:61123431-61124058	628	350339	-7.29436	0.00385428	1	0	0.016
chr18:3768301-3768657	357	3379	-7.29436	0.000222641	1	0	0.015
chr18:4037031-4037609	579	66503	-7.29436	0.00181457	1	0	0.014
chr18:58138181-58138919	739	70617	-7.29436	0.00501736	1	0	0.015
chr18:65101419-65101922	504	257776	-7.29436	0.00466754	1	0	0.015
chr18:68966034-68966505	472	23374	-7.29436	0.00169691	1	0	0.015
chr19:10247989-10248539	551	64657	-7.29436	0.000952808	1	0	0.015	Cyb561a3
chr19:36646245-36646831	587	42371	-7.29436	0.00229826	1	0	0.016
chrX:127503861-127504505	645	5106510	-7.29436	0.0013179	1	0	0.016
chr1:32350375-32350836	462	177652	-7.25281	0.000667267	1	0	0.015
chr1:38388384-38388768	385	51368	-7.25281	0.00303233	1	0	0.014
chr1:137578494-137578965	472	203463	-7.25281	0.00982891	1	0	0.013
chr1:160009025-160009625	601	612054	-7.25281	0.0032129	1	0	0.015
chr1:193636528-193637044	517	506444	-7.25281	0.00806938	1	0	0.015
chr2:28798324-28798699	376	9163	-7.25281	0.00177937	1	0	0.015
chr2:33273854-33274122	269	42486	-7.25281	0.00487478	1	0	0.014
chr2:55505408-55506003	596	1610214	-7.25281	0.00598959	1	0	0.015
chr2:69155841-69156229	389	26445	-7.25281	0.00442405	1	0	0.014
chr2:110269046-110269605	560	88908	-7.25281	0.00271522	1	0	0.015	Ccdc34
chr2:113027727-113028209	483	401832	-7.25281	0.00361578	1	0	0.014
chr2:146621046-146621575	530	109129	-7.25281	0.00149942	1	0	0.015	Xrn2
chr2:172933600-172933891	292	10058	-7.25281	0.00187167	1	0	0.015
chr3:53059904-53060413	510	18099	-7.25281	0.00230064	1	0	0.015	Lhfp
chr3:64964480-64965324	845	0	-7.25281	0.00639373	1	0	0.015
chr3:132277755-132278213	459	405627	-7.25281	0.000583123	1	0	0.015
chr3:144428387-144428867	481	62101	-7.25281	0.00314448	1	0	0.015
chr3:148448463-148449236	774	109649	-7.25281	0.00701711	1	0	0.014
chr4:30621962-30622489	528	558292	-7.25281	0.0067783	1	0	0.015
chr4:59697653-59698195	543	85264	-7.25281	0.000453395	1	0	0.015
chr4:86533376-86534413	1038	34309	-7.25281	0.00146971	1	0	0.014
chr4:101719211-101719594	384	299632	-7.25281	0.00345494	1	0	0.015	Lepr
chr4:106643372-106644152	781	82485	-7.25281	0.00231851	1	0	0.015	Mroh7
chr4:155178996-155179299	304	42615	-7.25281	0.0027875	1	0	0.015
chr5:32058935-32059778	844	0	-7.25281	0.000950449	1	0	0.015
chr5:52487956-52488377	422	20869	-7.25281	0.00297653	1	0	0.015
chr5:107151344-107151688	345	40214	-7.25281	0.00193352	1	0	0.015
chr5:123700495-123701111	617	19658	-7.25281	0.00212729	1	0	0.014
chr5:138901077-138901813	737	272837	-7.25281	0.00154586	1	0	0.015
chr6:36325749-36326408	660	449613	-7.25281	0.00508937	1	0	0.014
chr6:51846947-51847470	524	10417	-7.25281	0.0024522	1	0	0.015
chr6:75787348-75787893	546	2538462	-7.25281	0.000265756	1	0	0.014
chr6:128243968-128244579	612	43269	-7.25281	0.00368511	1	0	0.014
chr6:134608892-134609350	459	31687	-7.25281	0.00108684	1	0	0.014
chr7:72541429-72542354	926	169294	-7.25281	0.00213979	1	0	0.015
chr7:83431042-83431553	512	48044	-7.25281	0.000927249	1	0	0.015
chr7:126354924-126355386	463	21896	-7.25281	0.000895299	1	0	0.015
chr7:132286642-132286988	347	29640	-7.25281	0.0017826	1	0	0.015
chr7:132468272-132468808	537	60758	-7.25281	0.00903342	1	0	0.015
chr8:9236100-9236453	354	2364	-7.25281	0.00544911	1	0	0.015
chr8:36974294-36974857	564	22009	-7.25281	0.00677492	1	0	0.014
chr8:64318308-64318724	417	29456	-7.25281	0.00370302	1	0	0.015	Msmo1
chr8:125301980-125302454	475	32698	-7.25281	0.00198959	1	0	0.015
chr9:9092940-9093460	521	121413	-7.25281	0.00216071	1	0	0.015	Arhgap42
chr9:24914800-24915269	470	236579	-7.25281	0.000364947	1	0	0.015
chr9:25169496-25170167	672	334	-7.25281	0.00108833	1	0	0.015
chr9:43993118-43993858	741	73242	-7.25281	0.0117798	1	0	0.015	Gm10687
chr9:62590435-62591349	915	106609	-7.25281	0.00995328	1	0	0.015
chr9:64058074-64058483	410	26465	-7.25281	0.00139189	1	0	0.015
chr9:80258356-80258834	479	84479	-7.25281	0.000824131	1	0	0.015
chr10:42934644-42935049	406	52407	-7.25281	0.00587041	1	0	0.015	Scml4
chr10:67787894-67788519	626	191119	-7.25281	0.000856309	1	0	0.015
chr10:69334764-69335389	626	80051	-7.25281	0.00175758	1	0	0.015	Cdk1
chr10:84365084-84365440	357	45931	-7.25281	0.00155476	1	0	0.015
chr10:91579196-91579815	620	397472	-7.25281	0.000727886	1	0	0.015	Tmpo
chr10:91988288-91988787	500	733357	-7.25281	0.00222077	1	0	0.015
chr11:18845432-18846067	636	25594	-7.25281	0.010134	1	0	0.015
chr11:28697890-28698424	535	332223	-7.25281	0.00086781	1	0	0.014
chr11:59364332-59364842	511	85313	-7.25281	0.00180546	1	0	0.014
chr11:64313198-64313516	319	127022	-7.25281	0.0055348	1	0	0.015	Hs3st3a1
chr11:76315352-76316077	726	16357	-7.25281	0.00472268	1	0	0.015
chr11:87276380-87277016	637	21624	-7.25281	0.000516984	1	0	0.015
chr11:97896423-97896885	463	12618	-7.25281	0.00146654	1	0	0.015
chr11:112543277-112543810	534	9803	-7.25281	0.0018514	1	0	0.015	Sox9
chr12:59626747-59627334	588	214980	-7.25281	0.00136337	1	0	0.015
chr12:101832570-101833021	452	79820	-7.25281	0.000871654	1	0	0.015
chr12:118887976-118888418	443	40978	-7.25281	0.00124158	1	0	0.015	Itgb8
chr13:63940023-63940556	534	11445	-7.25281	0.00615003	1	0	0.014
chr13:69392781-69393217	437	141624	-7.25281	0.00592387	1	0	0.015
chr13:80339062-80339459	398	546263	-7.25281	0.000945062	1	0	0.014
chr13:93919459-93919842	384	147271	-7.25281	0.00782854	1	0	0.015
chr14:32874940-32875241	302	13217	-7.25281	0.005702	1	0	0.015
chr14:58859535-58860009	475	340849	-7.25281	0.00571738	1	0	0.014
chr14:64447911-64448361	451	6858	-7.25281	0.00106805	1	0	0.015
chr15:3432998-3433620	623	0	-7.25281	0.00175575	1	0	0.015
chr15:41040010-41040494	485	383679	-7.25281	0.00557128	1	0	0.014
chr15:43024932-43025405	474	256975	-7.25281	0.00261293	1	0	0.015
chr16:33347117-33347555	439	95441	-7.25281	0.00511676	1	0	0.015
chr16:45435364-45435967	604	26604	-7.25281	0.000931245	1	0	0.014
chr16:51053601-51053930	330	451130	-7.25281	0.00220931	1	0	0.015
chr16:91569040-91569260	221	27832	-7.25281	0.000556039	1	0	0.015
chr17:16339631-16340429	799	284865	-7.25281	0.00253499	1	0	0.015
chr17:49029836-49030194	359	3153	-7.25281	0.00090325	1	0	0.015	Lrfn2
chr18:4098928-4099391	464	128400	-7.25281	0.00100342	1	0	0.015
chr18:6406543-6407327	785	83061	-7.25281	0.000359771	1	0	0.015
chr18:46867167-46867883	717	0	-7.25281	0.00307445	1	0	0.015	Ap3s1
chr18:56763380-56763850	471	54894	-7.25281	0.00395091	1	0	0.015
chr18:79050699-79051335	637	58784	-7.25281	0.00507538	1	0	0.015
chr19:4728910-4729601	692	26622	-7.25281	0.00551297	1	0	0.014
chr19:6491935-6492398	464	127729	-7.25281	0.000504718	1	0	0.015
chr19:7160666-7160874	209	35819	-7.25281	0.000999985	1	0	0.015
chr19:30842881-30843567	687	239343	-7.25281	0.0019373	1	0	0.015
chr19:41613327-41613859	533	56596	-7.25281	0.00449124	1	0	0.015	Arhgap19
chr19:41675607-41676015	409	4853	-7.25281	0.00256271	1	0	0.015
chrX:73774635-73775435	801	11316	-7.25281	0.00225737	1	0	0.014
chr1:43154338-43154860	523	17414	-7.21003	0.00373447	1	0	0.014
chr1:43404743-43405587	845	67072	-7.21003	0.00476331	1	0	0.014
chr1:71686843-71687087	245	33678	-7.21003	0.00224288	1	0	0.015
chr1:77082932-77083729	798	346321	-7.21003	0.00351391	1	0	0.014
chr1:127408975-127409850	876	86968	-7.21003	0.00229063	1	0	0.014
chr1:151971415-151971940	526	89191	-7.21003	0.000957064	1	0	0.015
chr1:153989291-153989716	426	18546	-7.21003	0.00759867	1	0	0.015
chr1:165702490-165703003	514	4677	-7.21003	0.000602193	1	0	0.015
chr1:184060286-184061038	753	26432	-7.21003	0.00811558	1	0	0.014
chr2:27858380-27858927	548	39478	-7.21003	0.00141903	1	0	0.014
chr2:51532437-51533443	1007	263507	-7.21003	0.00782175	1	0	0.015
chr2:61938272-61938625	354	122396	-7.21003	0.000279216	1	0	0.015	Slc4a10
chr2:72551341-72551852	512	74632	-7.21003	0.0019383	1	0	0.014
chr2:74901705-74902207	503	75370	-7.21003	0.0047208	1	0	0.015
chr2:75603175-75603800	626	39243	-7.21003	0.00442061	1	0	0.014
chr2:85197976-85198842	867	25217	-7.21003	0.00335814	1	0	0.015
chr2:125067839-125068278	440	179203	-7.21003	0.00094775	1	0	0.015	Myef2,Fbn1
chr2:144743126-144743624	499	93389	-7.21003	0.00206363	1	0	0.014
chr2:158099953-158100472	520	8263	-7.21003	0.00194648	1	0	0.015
chr3:23937211-23937678	468	667898	-7.21003	0.00267072	1	0	0.015
chr3:38042506-38043089	584	0	-7.21003	0.00745816	1	0	0.015
chr3:49908651-49909401	751	35277	-7.21003	0.0115991	1	0	0.014
chr3:56302355-56303045	691	118331	-7.21003	0.00443173	1	0	0.014
chr3:68605010-68605348	339	110031	-7.21003	0.000889926	1	0	0.014
chr3:109755824-109756599	776	26073	-7.21003	0.00285651	1	0	0.015
chr3:138739267-138739539	273	82284	-7.21003	0.00401439	1	0	0.014
chr4:33586588-33587456	869	40758	-7.21003	0.00600559	1	0	0.014
chr4:58578215-58578948	734	24458	-7.21003	0.00268203	1	0	0.015
chr4:84056889-84057401	513	399907	-7.21003	0.0166448	1	0	0.014
chr4:86527215-86527910	696	28148	-7.21003	0.00628337	1	0	0.013
chr4:94186755-94187417	663	198265	-7.21003	0.00493491	1	0	0.015
chr4:117039911-117040544	634	115518	-7.21003	0.00278706	1	0	0.014
chr4:125174595-125175168	574	88814	-7.21003	0.0281604	1	0	0.013
chr4:136761742-136762241	500	158777	-7.21003	0.0171526	1	0	0.015
chr4:137880579-137880814	236	18458	-7.21003	0.00324074	1	0	0.015	Alpl
chr5:73875701-73876319	619	5631	-7.21003	0.0024634	1	0	0.015
chr5:150490251-150491192	942	0	-7.21003	0.00694699	1	0	0.014
chr6:34575978-34576441	464	8287	-7.21003	0.0023542	1	0	0.014
chr6:38023161-38023752	592	152111	-7.21003	0.0100679	1	0	0.015	Trim24
chr6:54399253-54399790	538	166205	-7.21003	0.00182047	1	0	0.014	Scrn1
chr6:93168555-93168835	281	298321	-7.21003	0.000963612	1	0	0.015
chr6:94911467-94912177	711	47623	-7.21003	0.00106154	1	0	0.014
chr6:143941234-143941926	693	267405	-7.21003	0.000843009	1	0	0.015
chr7:34618545-34619162	618	11163	-7.21003	0.0054749	1	0	0.015
chr7:36133541-36134198	658	231315	-7.21003	0.00503703	1	0	0.014
chr7:66339637-66340410	774	46462	-7.21003	0.0041374	1	0	0.014
chr7:73155648-73155980	333	87726	-7.21003	0.00195109	1	0	0.015
chr7:89483393-89484308	916	48836	-7.21003	0.00723529	1	0	0.014
chr7:91045133-91045699	567	709100	-7.21003	0.0066019	1	0	0.015
chr7:127869179-127869496	318	27558	-7.21003	0.000874957	1	0	0.015
chr8:34994084-34994478	395	1326	-7.21003	0.000992177	1	0	0.015
chr8:83748634-83749048	415	61600	-7.21003	0.00124383	1	0	0.015
chr8:88377079-88377579	501	60623	-7.21003	0.00480439	1	0	0.014
chr8:108361287-108361961	675	0	-7.21003	0.00293752	1	0	0.014
chr8:118479993-118480439	447	678085	-7.21003	0.00182109	1	0	0.014
chr9:25218919-25219492	574	42408	-7.21003	0.00490111	1	0	0.014
chr9:45555025-45555683	659	210460	-7.21003	0.00935095	1	0	0.015	Tagln
chr9:54139245-54139931	687	146503	-7.21003	0.00836334	1	0	0.015
chr9:63712880-63713305	426	43958	-7.21003	0.00955121	1	0	0.013
chr9:67216229-67216680	452	23823	-7.21003	0.00616816	1	0	0.015
chr9:76024303-76024890	588	96437	-7.21003	0.00256603	1	0	0.015
chr9:89902494-89903027	534	197489	-7.21003	0.00862932	1	0	0.015
chr10:22777867-22778489	623	0	-7.21003	0.00606843	1	0	0.014
chr10:41896640-41897090	451	8852	-7.21003	0.00709443	1	0	0.014
chr10:106174349-106174934	586	136463	-7.21003	0.000880029	1	0	0.013
chr10:111923594-111924052	459	29414	-7.21003	0.00323492	1	0	0.015
chr11:33221613-33222369	757	73050	-7.21003	0.00374604	1	0	0.015
chr11:115383550-115383980	431	29309	-7.21003	0.00551252	1	0	0.014
chr11:117384163-117384512	350	38549	-7.21003	0.00383566	1	0	0.014
chr12:33715413-33715765	353	285355	-7.21003	0.00756621	1	0	0.014
chr12:54443206-54443695	490	0	-7.21003	0.00118615	1	0	0.014
chr12:93254465-93254939	475	1405340	-7.21003	0.00384285	1	0	0.014
chr13:40364722-40365237	516	358012	-7.21003	0.00117278	1	0	0.014
chr13:58838129-58838472	344	236883	-7.21003	0.00372153	1	0	0.014
chr13:95443231-95444120	890	68282	-7.21003	0.000955721	1	0	0.014
chr13:102318972-102319852	881	305439	-7.21003	0.00358208	1	0	0.015
chr14:70178196-70178458	263	18448	-7.21003	0.00164476	1	0	0.015
chr14:116525314-116526014	701	806246	-7.21003	0.0035046	1	0	0.014
chr15:77257355-77257914	560	2866	-7.21003	0.00951125	1	0	0.014
chr16:21590556-21591144	589	103583	-7.21003	0.00088342	1	0	0.015
chr16:26280585-26280964	380	116124	-7.21003	0.00242064	1	0	0.015	Cldn1
chr16:70949760-70950310	551	385961	-7.21003	0.00877486	1	0	0.014
chr16:71851627-71852627	1001	810760	-7.21003	0.00676576	1	0	0.014
chr17:3338766-3339236	471	799	-7.21003	0.00291637	1	0	0.015
chr17:12830455-12831241	787	20636	-7.21003	0.00154947	1	0	0.014
chr17:47559782-47560095	314	14663	-7.21003	0.0142977	1	0	0.015
chr17:63287248-63287696	449	212798	-7.21003	0.00318636	1	0	0.014
chr17:85737059-85737708	650	62639	-7.21003	0.00687486	1	0	0.013
chr18:39385021-39385469	449	104850	-7.21003	0.00261839	1	0	0.014
chr18:48277624-48278086	463	1318523	-7.21003	0.0104998	1	0	0.015
chr19:23379475-23379991	517	25021	-7.21003	0.00085012	1	0	0.014
chrX:51372354-51372922	569	307945	-7.21003	0.00067244	1	0	0.015
chrX:56477503-56478172	670	21349	-7.21003	0.00196255	1	0	0.015
chrX:142665065-142665854	790	15269	-7.21003	0.000479339	1	0	0.015
chr1:51514908-51515726	819	363728	-7.16594	0.00295184	1	0	0.014
chr1:57479312-57480228	917	72481	-7.16594	0.00602995	1	0	0.014
chr1:57489636-57490388	753	82805	-7.16594	0.00850594	1	0	0.014
chr1:66140439-66141167	729	327234	-7.16594	0.00136905	1	0	0.014
chr1:75582005-75582458	454	22437	-7.16594	0.00469912	1	0	0.014
chr1:89848479-89849101	623	262306	-7.16594	0.00228251	1	0	0.014
chr1:144544406-144544944	539	540147	-7.16594	0.00126785	1	0	0.014
chr1:159125647-159126194	548	0	-7.16594	0.00971803	1	0	0.014
chr1:174040650-174041164	515	462211	-7.16594	0.0124632	1	0	0.013
chr1:186412869-186413407	539	21908	-7.16594	0.00879108	1	0	0.014
chr1:192791959-192792223	265	6653	-7.16594	0.000463482	1	0	0.014
chr1:193552235-193552729	495	422151	-7.16594	0.00571378	1	0	0.013	Camk1g
chr2:27954952-27955207	256	136050	-7.16594	0.00730025	1	0	0.014
chr2:33575222-33575691	470	106697	-7.16594	0.00218929	1	0	0.014
chr2:76097848-76098133	286	3741	-7.16594	0.00364065	1	0	0.014
chr2:117217599-117218317	719	31402	-7.16594	0.0078331	1	0	0.014
chr2:124501841-124502447	607	34970	-7.16594	0.00375814	1	0	0.014
chr2:128526841-128527433	593	170845	-7.16594	0.00630194	1	0	0.014
chr2:155086380-155086692	313	12129	-7.16594	0.00244633	1	0	0.014
chr2:174849017-174849595	579	19248	-7.16594	0.00572675	1	0	0.014
chr3:20366717-20367356	640	308875	-7.16594	0.0025339	1	0	0.013
chr3:48276994-48277439	446	1359246	-7.16594	0.00189693	1	0	0.014
chr3:50286544-50286965	422	83836	-7.16594	0.00292014	1	0	0.014
chr3:53372859-53373322	464	331054	-7.16594	0.00449594	1	0	0.014
chr3:79978418-79978740	323	91863	-7.16594	0.00162297	1	0	0.013
chr3:101530933-101531629	697	24524	-7.16594	0.00616483	1	0	0.014
chr4:62705667-62706194	528	15587	-7.16594	0.00411854	1	0	0.014
chr4:63225443-63225822	380	104504	-7.16594	0.00229126	1	0	0.014
chr4:98318695-98319049	355	3254	-7.16594	0.00169389	1	0	0.014	Kank4
chr4:105848645-105849034	390	49371	-7.16594	0.0038312	1	0	0.014
chr4:114382644-114383189	546	71495	-7.16594	0.00205884	1	0	0.013
chr4:117090203-117090667	465	65395	-7.16594	0.00103428	1	0	0.014	Ccdc163,Hectd3,Ptch2
chr4:136797694-136798225	532	194729	-7.16594	0.00554747	1	0	0.013
chr4:154346645-154347115	471	287836	-7.16594	0.00170593	1	0	0.014
chr4:155018518-155019547	1030	66988	-7.16594	0.00799244	1	0	0.014
chr5:67572219-67573011	793	143999	-7.16594	0.00385521	1	0	0.014
chr5:67777779-67778408	630	349559	-7.16594	0.00945147	1	0	0.014
chr5:123879478-123880314	837	11302	-7.16594	0.00254107	1	0	0.014	Hip1r
chr5:136796872-136797424	553	85014	-7.16594	0.00286404	1	0	0.014	Ift22
chr6:22222989-22223483	495	11733	-7.16594	0.00663631	1	0	0.014
chr6:42475938-42476755	818	126090	-7.16594	0.0018586	1	0	0.014
chr6:50718398-50718857	460	121204	-7.16594	0.00316134	1	0	0.014
chr7:35836703-35837275	573	64652	-7.16594	0.00573414	1	0	0.014
chr7:40805016-40805702	687	587856	-7.16594	0.00429319	1	0	0.014
chr7:99356534-99356765	232	111258	-7.16594	0.00206348	1	0	0.014
chr7:110864887-110865398	512	110440	-7.16594	0.000743054	1	0	0.014
chr7:145102122-145102620	499	103797	-7.16594	0.000717596	1	0	0.014
chr8:11859967-11860667	701	101583	-7.16594	0.00224343	1	0	0.014
chr8:47345292-47345959	668	17360	-7.16594	0.00777128	1	0	0.013
chr8:56440857-56441436	580	899585	-7.16594	0.00652657	1	0	0.014
chr8:61428729-61429510	782	132938	-7.16594	0.00436067	1	0	0.014
chr8:78353367-78354243	877	13758	-7.16594	0.0120395	1	0	0.014
chr8:101258300-101258967	668	1337607	-7.16594	0.00326944	1	0	0.014
chr8:107251705-107252094	390	25101	-7.16594	0.000974002	1	0	0.014	Cyb5b
chr9:78615342-78616049	708	87804	-7.16594	0.00809918	1	0	0.014
chr9:117956549-117957033	485	83804	-7.16594	0.00265387	1	0	0.014	Rbms3
chr10:16990275-16990738	464	565638	-7.16594	0.00607897	1	0	0.013
chr10:28737888-28738363	476	10796	-7.16594	0.00489829	1	0	0.014
chr10:30843753-30844008	256	449	-7.16594	0.00181212	1	0	0.014
chr10:38421729-38422773	1045	131179	-7.16594	0.00218188	1	0	0.013
chr10:63980985-63981534	550	641463	-7.16594	0.0112381	1	0	0.013	Lrrtm3
chr10:69738720-69739215	496	126623	-7.16594	0.00455242	1	0	0.014
chr10:83191905-83192286	382	167637	-7.16594	0.00882808	1	0	0.014
chr10:87787348-87787877	530	193101	-7.16594	0.0157515	1	0	0.014
chr10:97564942-97565851	910	154862	-7.16594	0.0030729	1	0	0.014
chr11:12351622-12352005	384	13899	-7.16594	0.00101283	1	0	0.014
chr11:40850372-40851169	798	95023	-7.16594	0.00581064	1	0	0.014
chr11:79646169-79646731	563	57498	-7.16594	0.00335791	1	0	0.014
chr11:85492135-85492713	579	105864	-7.16594	0.00306856	1	0	0.014
chr11:101894263-101894635	373	63900	-7.16594	0.00349854	1	0	0.014
chr11:106742259-106742831	573	19516	-7.16594	0.00192797	1	0	0.013
chr12:4547505-4547926	422	23429	-7.16594	0.00108887	1	0	0.014
chr12:14271140-14271714	575	1001727	-7.16594	0.00855234	1	0	0.014
chr13:13573527-13573935	409	16404	-7.16594	0.00413288	1	0	0.014
chr13:18858138-18858576	439	9462	-7.16594	0.00793588	1	0	0.014
chr13:44238319-44238707	389	9254	-7.16594	0.00213366	1	0	0.014
chr13:102397446-102398077	632	227214	-7.16594	0.0073663	1	0	0.014
chr14:9751356-9751818	463	301014	-7.16594	0.0015042	1	0	0.014
chr14:25022222-25022740	519	840	-7.16594	0.0054672	1	0	0.014
chr14:54932725-54933135	411	6204	-7.16594	0.00115085	1	0	0.013	Ppp1r3e
chr14:65703843-65704342	500	205358	-7.16594	0.00286474	1	0	0.014
chr14:113835274-113835731	458	1204525	-7.16594	0.00390516	1	0	0.014
chr15:3536299-3537017	719	45439	-7.16594	0.0339165	1	0	0.014	Oxct1
chr15:4228004-4228487	484	200622	-7.16594	0.00443383	1	0	0.014	C6
chr15:8761506-8762279	774	308626	-7.16594	0.00256739	1	0	0.014
chr15:34389653-34389950	298	53260	-7.16594	0.0012451	1	0	0.013
chr15:34794886-34795585	700	25404	-7.16594	0.00519018	1	0	0.014	Stk3
chr15:60385630-60386106	477	230942	-7.16594	0.011807	1	0	0.014
chr15:67174650-67174848	199	116197	-7.16594	0.00147317	1	0	0.014
chr16:40878260-40878683	424	654503	-7.16594	0.00635289	1	0	0.014
chr17:29985427-29985873	447	18534	-7.16594	0.00425012	1	0	0.014
chr17:66720156-66720758	603	34332	-7.16594	0.000371535	1	0	0.013
chr17:72966579-72967186	608	79868	-7.16594	0.000732761	1	0	0.014	Alk
chr18:20565586-20566190	605	7351	-7.16594	0.00178278	1	0	0.014	B4galt6
chr18:43468854-43469622	769	30382	-7.16594	0.00307163	1	0	0.014
chr18:75537649-75538578	930	34471	-7.16594	0.00250037	1	0	0.014
chr19:7396911-7397462	552	24768	-7.16594	0.00526438	1	0	0.014
chr19:14361692-14362135	444	236418	-7.16594	0.00130385	1	0	0.014	Tle4
chr19:55137092-55137402	311	537	-7.16594	0.00686806	1	0	0.014
chr19:57017125-57017758	634	13824	-7.16594	0.0112225	1	0	0.014
chr1:4040675-4041133	459	368533	-7.12046	0.000731797	1	0	0.014
chr1:59394482-59395117	636	0	-7.12046	0.00104003	1	0	0.014
chr1:61784943-61785720	778	145484	-7.12046	0.0094503	1	0	0.013
chr1:66561665-66562605	941	92965	-7.12046	0.000570195	1	0	0.014	Acadl
chr1:89054395-89054755	361	15815	-7.12046	0.00410931	1	0	0.014
chr1:92676237-92676705	469	114703	-7.12046	0.00326255	1	0	0.014
chr1:105865033-105865725	693	201298	-7.12046	0.00303117	1	0	0.013
chr1:126556459-126557108	650	40355	-7.12046	0.00631324	1	0	0.013
chr1:131431604-131432173	570	278255	-7.12046	0.000613752	1	0	0.013	Ikbke
chr1:134096236-134096560	325	136318	-7.12046	0.00209299	1	0	0.013
chr1:162225597-162226032	436	7717	-7.12046	0.00127596	1	0	0.014
chr1:172515414-172515800	387	12550	-7.12046	0.00259618	1	0	0.014
chr1:194674951-194675687	737	45258	-7.12046	0.00109491	1	0	0.012
chr2:7819233-7819947	715	572780	-7.12046	0.00530862	1	0	0.013
chr2:12318039-12318419	381	104572	-7.12046	0.00317884	1	0	0.013
chr2:28807750-28808273	524	0	-7.12046	0.00170166	1	0	0.014
chr2:69244784-69245289	506	0	-7.12046	0.00131017	1	0	0.013
chr3:38912611-38913303	693	0	-7.12046	0.0069549	1	0	0.014	Fat4
chr3:39536757-39537346	590	229117	-7.12046	0.00334952	1	0	0.014
chr3:58679911-58680376	466	10875	-7.12046	0.00269723	1	0	0.014	Siah2
chr3:84085169-84085781	613	44632	-7.12046	0.00486254	1	0	0.014	Mnd1
chr3:85185665-85186256	592	0	-7.12046	0.00956452	1	0	0.014
chr3:120217730-120218176	447	390928	-7.12046	0.00970235	1	0	0.013
chr3:131213040-131213397	358	24483	-7.12046	0.00164892	1	0	0.013
chr4:6383508-6384184	677	604609	-7.12046	0.00176801	1	0	0.014
chr4:58736309-58737252	944	65403	-7.12046	0.00332447	1	0	0.013
chr4:71483726-71484421	696	272073	-7.12046	0.00644639	1	0	0.014
chr4:71968645-71969017	373	129852	-7.12046	0.0116303	1	0	0.014
chr4:86898660-86899399	740	41238	-7.12046	0.00292722	1	0	0.013
chr4:106168687-106169206	520	166433	-7.12046	0.0140016	1	0	0.013
chr4:118315253-118315589	337	44685	-7.12046	0.00846085	1	0	0.013	Cdc20
chr4:137578191-137578585	395	90250	-7.12046	0.00329613	1	0	0.013
chr4:153170388-153171342	955	215057	-7.12046	0.00668678	1	0	0.014
chr5:7933746-7934264	519	433513	-7.12046	0.00163574	1	0	0.013
chr5:16589943-16590763	821	36241	-7.12046	0.00290521	1	0	0.014
chr5:25029376-25029842	467	193159	-7.12046	0.00890365	1	0	0.014
chr5:25871315-25871889	575	111087	-7.12046	0.00288372	1	0	0.013
chr5:36292264-36292768	505	28889	-7.12046	0.00356963	1	0	0.012	Sorcs2
chr5:85248101-85248734	634	924013	-7.12046	0.00122872	1	0	0.014
chr5:92812863-92813196	334	21569	-7.12046	0.00335747	1	0	0.013	Scarb2
chr5:113584454-113584904	451	150511	-7.12046	0.0046694	1	0	0.014
chr5:124137981-124138453	473	25855	-7.12046	0.000794548	1	0	0.013	2810006K23Rik
chr5:130614174-130614584	411	8637	-7.12046	0.00546858	1	0	0.014
chr6:34515203-34515736	534	38761	-7.12046	0.00567831	1	0	0.014
chr6:52378870-52379892	1023	156898	-7.12046	0.00311099	1	0	0.013
chr6:72696676-72697253	578	14587	-7.12046	0.00340237	1	0	0.013	Gm15401
chr6:77516357-77516893	537	3144750	-7.12046	0.00191669	1	0	0.014
chr6:94259159-94259628	470	24458	-7.12046	0.00116783	1	0	0.013
chr6:117105100-117105668	569	194220	-7.12046	0.0189619	1	0	0.013
chr6:125992663-125993409	747	9502	-7.12046	0.00556925	1	0	0.013
chr6:136239166-136239812	647	279099	-7.12046	0.00326709	1	0	0.014
chr6:137934759-137935772	1014	179902	-7.12046	0.00897906	1	0	0.013
chr7:34938591-34939041	451	178763	-7.12046	0.0021082	1	0	0.014	Rhpn2
chr7:78924294-78924624	331	41572	-7.12046	0.00128017	1	0	0.014
chr7:129729503-129730153	651	60592	-7.12046	0.00268694	1	0	0.014
chr8:8109651-8110512	862	72284	-7.12046	0.00113202	1	0	0.013
chr8:15370990-15371455	466	458437	-7.12046	0.00341113	1	0	0.013
chr8:36961800-36962591	792	9515	-7.12046	0.000561305	1	0	0.013
chr8:61283320-61283943	624	0	-7.12046	0.00513624	1	0	0.013
chr8:103816233-103816813	581	78303	-7.12046	0.0030039	1	0	0.014
chr8:125299040-125299546	507	35606	-7.12046	0.0167646	1	0	0.013
chr8:127718003-127718286	284	51031	-7.12046	0.00363666	1	0	0.014
chr9:35313493-35313853	361	3122	-7.12046	0.00528181	1	0	0.013
chr9:35402516-35403016	501	55807	-7.12046	0.00379217	1	0	0.014
chr9:67541288-67541593	306	264	-7.12046	0.00305262	1	0	0.014
chr9:106348285-106348704	420	66674	-7.12046	0.00154359	1	0	0.014
chr10:42211365-42211647	283	40888	-7.12046	0.00283124	1	0	0.014
chr10:83926860-83927369	510	154398	-7.12046	0.00133515	1	0	0.014	1500009L16Rik
chr10:85175198-85175683	486	8513	-7.12046	0.00582293	1	0	0.014
chr10:125954752-125955483	732	11076	-7.12046	0.00451752	1	0	0.013
chr10:127530969-127531219	251	90471	-7.12046	0.00360539	1	0	0.013	Gpr182
chr12:15696512-15696832	321	7736	-7.12046	0.0046845	1	0	0.014
chr12:46421596-46422168	573	397232	-7.12046	0.00630092	1	0	0.013
chr12:80275249-80275447	199	15423	-7.12046	0.00317581	1	0	0.014	Exd2
chr12:80288952-80289511	560	29126	-7.12046	0.00143304	1	0	0.013
chr12:83916859-83917148	290	0	-7.12046	0.000936908	1	0	0.014
chr12:100001927-100002233	307	116980	-7.12046	0.011015	1	0	0.013	Efcab11
chr12:111769841-111770436	596	11060	-7.12046	0.000821716	1	0	0.013
chr13:5673831-5674349	519	150092	-7.12046	0.00201222	1	0	0.014
chr13:23493503-23493897	395	4907	-7.12046	0.00329267	1	0	0.013	Btn1a1,Hist1h2bf(H2bc7),Hist1h3d(H3c4)
chr13:26283497-26284059	563	128100	-7.12046	0.00451754	1	0	0.013
chr13:54389955-54390494	540	57283	-7.12046	0.00278694	1	0	0.014
chr13:100892098-100892540	443	40511	-7.12046	0.00536335	1	0	0.014	Ccnb1
chr14:8405266-8405752	487	58253	-7.12046	0.00518719	1	0	0.012
chr14:10795460-10795917	458	341677	-7.12046	0.00538585	1	0	0.014
chr14:68985313-68985764	452	43969	-7.12046	0.00404966	1	0	0.013
chr14:70992869-70993397	529	0	-7.12046	0.0036472	1	0	0.013
chr14:102706835-102707369	535	274808	-7.12046	0.00905797	1	0	0.014
chr15:25706133-25706809	677	83214	-7.12046	0.0137572	1	0	0.013
chr15:34540825-34541373	549	97316	-7.12046	0.00151399	1	0	0.013
chr15:103228891-103229297	407	10528	-7.12046	0.00377034	1	0	0.014
chr16:25839349-25840073	725	209355	-7.12046	0.0140048	1	0	0.014
chr16:37433299-37434005	707	27582	-7.12046	0.00864766	1	0	0.014	Ndufb4
chr16:37715047-37715687	641	60782	-7.12046	0.00603778	1	0	0.014	Lrrc58
chr16:77803077-77803615	539	53190	-7.12046	0.00904143	1	0	0.013
chr17:25082036-25082410	375	50910	-7.12046	0.000862994	1	0	0.013
chr17:56350434-56351007	574	24377	-7.12046	0.00844082	1	0	0.014
chr17:68489943-68490604	662	386188	-7.12046	0.00351546	1	0	0.014
chr17:79274234-79274782	549	80789	-7.12046	0.0164532	1	0	0.013
chr17:79701569-79701832	264	13842	-7.12046	0.0213417	1	0	0.012
chr18:44724272-44724870	599	61557	-7.12046	0.00572383	1	0	0.013	Mcc
chr18:54641862-54642326	465	91061	-7.12046	0.00680735	1	0	0.013	Zfp608
chr18:55034640-55035262	623	98414	-7.12046	0.00376398	1	0	0.014	Zfp608
chr18:58637756-58638402	647	37563	-7.12046	0.00258965	1	0	0.013
chr18:68137580-68137906	327	108972	-7.12046	0.0041348	1	0	0.013
chr18:83134785-83135393	609	161997	-7.12046	0.00225078	1	0	0.014
chr19:15606447-15606850	404	2470	-7.12046	0.00812775	1	0	0.013	Psat1
chrX:142426802-142427427	626	35886	-7.12046	0.00576503	1	0	0.013
chr1:63389112-63389770	659	140384	-7.0735	0.0111781	1	0	0.013	Adam23
chr1:65536367-65536928	562	357195	-7.0735	0.00401604	1	0	0.013
chr1:74047366-74047599	234	20697	-7.0735	0.0163924	1	0	0.013
chr1:80710498-80711185	688	47457	-7.0735	0.00242755	1	0	0.012
chr1:91903340-91903912	573	10864	-7.0735	0.00846467	1	0	0.013
chr1:121226282-121227044	763	961006	-7.0735	0.00635875	1	0	0.012
chr1:121734633-121735464	832	1469357	-7.0735	0.00214953	1	0	0.013
chr1:158513503-158513941	439	3541	-7.0735	0.00583059	1	0	0.013
chr1:189611819-189612270	452	0	-7.0735	0.00192329	1	0	0.013
chr1:191131938-191132588	651	68631	-7.0735	0.00493471	1	0	0.013
chr1:194197426-194197854	429	33932	-7.0735	0.0256171	1	0	0.013	Plxna2
chr2:35756475-35756974	500	148890	-7.0735	0.00343298	1	0	0.013
chr2:52811606-52812001	396	31775	-7.0735	0.0136992	1	0	0.012
chr2:66146488-66146839	352	42401	-7.0735	0.00446831	1	0	0.013
chr2:138551498-138551860	363	242346	-7.0735	0.00237055	1	0	0.013
chr2:159755132-159756031	900	36060	-7.0735	0.00358133	1	0	0.013
chr2:167942110-167942591	482	107568	-7.0735	0.0129689	1	0	0.013
chr3:28638800-28639327	528	73625	-7.0735	0.00562937	1	0	0.013
chr3:87114690-87115158	469	194534	-7.0735	0.00421851	1	0	0.013
chr3:138380950-138381497	548	61579	-7.0735	0.00874203	1	0	0.013
chr3:156629521-156629994	474	68353	-7.0735	0.00381092	1	0	0.013
chr4:8956630-8956945	316	45234	-7.0735	0.00615583	1	0	0.013
chr4:26017538-26018042	505	244879	-7.0735	0.00429161	1	0	0.013
chr4:28480048-28480599	552	522287	-7.0735	0.00346701	1	0	0.013
chr4:44502002-44502761	760	253262	-7.0735	0.0067508	1	0	0.012
chr4:81925136-81925546	411	31763	-7.0735	0.0103714	1	0	0.013
chr4:101067092-101067334	243	2052	-7.0735	0.00173607	1	0	0.013	Jak1
chr4:128431206-128431756	551	205486	-7.0735	0.000854139	1	0	0.013	Zscan20
chr4:130836307-130836542	236	7041	-7.0735	0.0091673	1	0	0.013
chr4:131050925-131051596	672	44648	-7.0735	0.00315851	1	0	0.013	Nkain1
chr4:148513017-148513564	548	68260	-7.0735	0.00923722	1	0	0.012
chr5:4654155-4654557	403	549329	-7.0735	0.00196439	1	0	0.013
chr5:17546054-17546527	474	0	-7.0735	0.0099623	1	0	0.013
chr5:111590385-111591028	644	8974	-7.0735	0.0038407	1	0	0.013	Mn1,C130026L21Rik
chr5:111823486-111823764	279	0	-7.0735	0.00778019	1	0	0.013
chr6:28622521-28622870	350	167971	-7.0735	0.00428564	1	0	0.013
chr6:52417442-52417833	392	195470	-7.0735	0.0027081	1	0	0.013
chr6:100402808-100403236	429	113955	-7.0735	0.00579178	1	0	0.012
chr6:101518831-101519640	810	141923	-7.0735	0.005567	1	0	0.013
chr6:139895531-139896124	594	123745	-7.0735	0.0079345	1	0	0.013
chr6:141575540-141575917	378	192488	-7.0735	0.00527849	1	0	0.012
chr7:37146796-37147341	546	81798	-7.0735	0.00919469	1	0	0.013
chr7:46316757-46317321	565	302320	-7.0735	0.00406789	1	0	0.013
chr7:117226202-117226622	421	153899	-7.0735	0.00489605	1	0	0.013
chr8:36954800-36955095	296	2515	-7.0735	0.015955	1	0	0.012
chr8:61576461-61576848	388	14260	-7.0735	0.00743683	1	0	0.013
chr8:77733809-77734184	376	0	-7.0735	0.00573067	1	0	0.013
chr8:87758810-87759249	440	308463	-7.0735	0.00939135	1	0	0.013
chr8:94134618-94135137	520	97090	-7.0735	0.00287957	1	0	0.013
chr8:120522073-120522271	199	66493	-7.0735	0.00230191	1	0	0.013
chr8:121201135-121201571	437	41238	-7.0735	0.0041587	1	0	0.012	Mthfsd
chr9:16782778-16783398	621	150196	-7.0735	0.00328314	1	0	0.013
chr9:29666401-29666845	445	69283	-7.0735	0.00514502	1	0	0.013
chr9:41923949-41924499	551	26227	-7.0735	0.00770858	1	0	0.013
chr9:60458230-60458869	640	176595	-7.0735	0.00452902	1	0	0.013
chr9:60974506-60974825	320	53540	-7.0735	0.00345378	1	0	0.013
chr9:98350299-98350942	644	53517	-7.0735	0.0166024	1	0	0.013
chr10:18955355-18955666	312	59564	-7.0735	0.00366678	1	0	0.012
chr10:37760472-37761207	736	362499	-7.0735	0.00897668	1	0	0.013
chr10:72778358-72778731	374	112002	-7.0735	0.0018913	1	0	0.013	Pcdh15
chr10:85421239-85421794	556	33685	-7.0735	0.00428212	1	0	0.013
chr10:92324431-92325039	609	397105	-7.0735	0.0168974	1	0	0.012	Rmst
chr10:94565505-94566218	714	20299	-7.0735	0.013081	1	0	0.013
chr10:109326763-109327088	326	315963	-7.0735	0.0191473	1	0	0.013
chr10:111759712-111760196	485	89745	-7.0735	0.00185446	1	0	0.013
chr10:119055164-119055556	393	75585	-7.0735	0.00993252	1	0	0.013
chr11:22560545-22561169	625	22966	-7.0735	0.00146435	1	0	0.013
chr11:29634220-29634430	211	58511	-7.0735	0.00386485	1	0	0.013
chr11:61277484-61278321	838	102660	-7.0735	0.0221688	1	0	0.013	Mfap4
chr11:72947885-72948127	243	21072	-7.0735	0.00753233	1	0	0.013
chr11:101617665-101618159	495	9895	-7.0735	0.00217375	1	0	0.013
chr11:116285653-116286064	412	11313	-7.0735	0.00214995	1	0	0.013
chr12:10653282-10654045	764	261930	-7.0735	0.0177886	1	0	0.013
chr12:16222923-16223336	414	286017	-7.0735	0.0057931	1	0	0.013	Trib2
chr12:33102209-33102708	500	148087	-7.0735	0.00717265	1	0	0.013
chr12:33779945-33780221	277	349887	-7.0735	0.00208211	1	0	0.012
chr12:36597248-36597838	591	215422	-7.0735	0.00577333	1	0	0.013
chr12:75038735-75039179	445	347914	-7.0735	0.00227927	1	0	0.013
chr12:79663098-79663644	547	1510	-7.0735	0.00548827	1	0	0.013
chr12:80021095-80021397	303	34315	-7.0735	0.00181565	1	0	0.013
chr12:109614483-109614791	309	177279	-7.0735	0.00543523	1	0	0.013
chr13:5592434-5592863	430	231578	-7.0735	0.00406535	1	0	0.013
chr13:15457640-15458196	557	5325	-7.0735	0.00366649	1	0	0.012
chr13:24656710-24657425	716	17713	-7.0735	0.00696097	1	0	0.013
chr13:28504251-28504605	355	227320	-7.0735	0.00187038	1	0	0.013
chr13:29191427-29191921	495	18644	-7.0735	0.00516477	1	0	0.012
chr13:37531489-37532026	538	16745	-7.0735	0.00482028	1	0	0.013
chr13:44248226-44248780	555	0	-7.0735	0.0164323	1	0	0.013
chr13:56167520-56168215	696	31481	-7.0735	0.0166932	1	0	0.013
chr13:63988317-63988550	234	7652	-7.0735	0.00335032	1	0	0.013
chr13:89047815-89048280	466	341058	-7.0735	0.00835885	1	0	0.013
chr13:101811717-101812336	620	42822	-7.0735	0.0110594	1	0	0.012
chr13:112418112-112418607	496	45379	-7.0735	0.00419189	1	0	0.013
chr13:113356316-113356990	675	368526	-7.0735	0.00910465	1	0	0.013
chr14:16554625-16555274	650	20006	-7.0735	0.00691376	1	0	0.013	Rarb
chr14:28170383-28171122	740	50239	-7.0735	0.00244217	1	0	0.013
chr14:31422968-31423498	531	4774	-7.0735	0.00471642	1	0	0.013
chr14:62130028-62130430	403	128607	-7.0735	0.00330927	1	0	0.013	Dleu2
chr14:72519439-72519965	527	129705	-7.0735	0.00240113	1	0	0.013
chr14:80683560-80684127	568	510257	-7.0735	0.00721122	1	0	0.012
chr14:117908459-117908882	424	180887	-7.0735	0.0127205	1	0	0.013
chr15:3434462-3434813	352	969	-7.0735	0.00275304	1	0	0.012
chr15:27461506-27461839	334	5073	-7.0735	0.00323248	1	0	0.013	Ank
chr15:66796987-66797342	356	119584	-7.0735	0.00960328	1	0	0.013
chr15:95743836-95744141	306	13004	-7.0735	0.0039332	1	0	0.013
chr16:5570454-5570971	518	14243	-7.0735	0.00373071	1	0	0.013
chr16:51079967-51080608	642	477496	-7.0735	0.00730679	1	0	0.013
chr16:61766517-61767016	500	1019529	-7.0735	0.00332435	1	0	0.013
chr16:61850341-61850574	234	935971	-7.0735	0.00021253	1	0	0.013
[truncated: 94,981 more rows]

## Sheet: C3 vs C0
ATAC peak range	ATAC peak width [bp]	nearest ChIP peak [bp]	log2fc	pvalue	adjp	pct_c3	pct_c0	Signac linked genes
chr8:25819135-25819559	425	0	7.46302	4.41424e-09	0.000428093	0.018	0	Ddhd2,Star
chr15:86203913-86204444	532	0	2.76187	6.8526e-11	6.64565e-06	0.038	0.006	Cerk,Tbc1d22a
chr2:131538284-131538714	431	0	2.71253	7.82487e-08	0.00758856	0.024	0.004
chr9:31431626-31432066	441	0	2.66923	2.35225e-07	0.0228121	0.018	0.003
chr5:21901245-21901829	585	0	2.62446	2.49995e-09	0.000242445	0.033	0.005
chr5:125224951-125225258	308	0	2.6218	5.2398e-15	5.08156e-10	0.053	0.008	Dnah10,Scarb1
chr16:35659917-35660595	679	0	2.35661	1.0521e-07	0.0102032	0.026	0.004
chr4:54967714-54968233	520	0	2.20718	1.62129e-07	0.0157233	0.026	0.006
chr14:63067469-63068247	779	0	2.14898	4.25583e-10	4.1273e-05	0.04	0.009	Wdfy2,Fdft1
chr2:152580145-152580873	729	0	1.94944	2.88329e-08	0.00279621	0.038	0.01	Srxn1
chr9:115802876-115803595	720	0	1.93728	4.03017e-08	0.00390846	0.043	0.012	Gadl1
chr4:134773220-134773696	477	0	1.9081	1.13639e-07	0.0110207	0.029	0.008	Ldlrap1,Rhd,Rsrp1
chr15:101279568-101279966	399	0	1.55749	2.70425e-10	2.62258e-05	0.075	0.023	Nr4a1
chr8:87449581-87450551	971	0	1.40285	9.22913e-09	0.000895041	0.064	0.023	Gm2694
chr8:121461090-121461670	581	0	1.39907	6.2797e-09	0.000609005	0.051	0.02
chr13:52222074-52223941	1868	0	1.28267	3.1361e-08	0.00304139	0.048	0.02
chr6:121171018-121171547	530	0	1.25128	1.82554e-07	0.0177041	0.059	0.024
chr9:46479879-46480727	849	0	1.15	2.84396e-08	0.00275807	0.065	0.029
chr10:103367285-103369449	2165	0	1.12385	1.40987e-08	0.00136729	0.056	0.026	Slc6a15
chr11:104269266-104269901	636	0	1.10743	7.93024e-08	0.00769075	0.056	0.027
chr13:95805586-95806280	695	0	1.08999	2.34486e-07	0.0227405	0.049	0.022	Iqgap2
chr3:65870952-65871709	758	0	0.946887	2.73178e-09	0.000264928	0.089	0.049
chr17:25867632-25869126	1495	0	0.650487	5.34596e-08	0.00518452	0.088	0.057	Gng13
chr19:44266577-44267749	1173	0	0.577703	6.47577e-08	0.0062802	0.097	0.064
chr4:24897399-24898495	1097	0	0.566634	2.55856e-07	0.0248129	0.081	0.053
chr1:65178111-65179523	1413	0	0.0976983	2.16068e-07	0.0209543	0.128	0.12
chr19:10122004-10122428	425	22	3.1616	4.98783e-08	0.00483719	0.024	0.003	Fads2
chr9:24470139-24470421	283	62	3.11451	1.29152e-07	0.0125252	0.024	0.002
chr11:110874457-110875065	609	381	2.63002	9.32502e-12	9.0434e-07	0.045	0.007
chr9:51964158-51964424	267	508	2.44085	3.63424e-08	0.00352449	0.03	0.006	Arhgap20,Fdx1
chr8:87038907-87039326	420	742	2.36709	8.42575e-09	0.000817129	0.03	0.005
chr1:39348730-39349751	1022	858	1.46933	1.0056e-07	0.00975235	0.033	0.011	Tbc1d8
chr8:60631401-60631952	552	1017	1.20496	4.32999e-07	0.0419922	0.049	0.021
chr8:26915441-26916154	714	1297	1.35644	3.10512e-07	0.0301135	0.043	0.017
chr7:130710643-130710856	214	1469	3.46817	1.35417e-08	0.00131327	0.021	0.002
chr14:48443800-48444093	294	1984	3.37654	1.45269e-08	0.00140882	0.029	0.002	Peli2
chr2:145936898-145937296	399	2012	3.19624	5.33491e-11	5.17379e-06	0.033	0.004
chr9:106265624-106266199	576	2153	3.57571	7.10077e-17	6.88633e-12	0.054	0.004	Alas1
chr10:81583346-81583657	312	2443	3.23934	1.48738e-09	0.000144246	0.029	0.003	Dohh,Tle2
chr4:128887475-128887780	306	2846	3.52804	6.09806e-13	5.91389e-08	0.03	0.003	Azin2,Zbtb8a
chr15:61161364-61161752	389	3058	3.52804	1.77899e-11	1.72527e-06	0.032	0.003
chr5:125344381-125344605	225	3233	3.76643	1.99423e-09	0.0001934	0.024	0.002	Scarb1,Aacs
chr14:28123546-28123913	368	3402	2.48052	7.92114e-09	0.000768192	0.03	0.005
chr7:38267107-38267588	482	3733	2.76187	5.38336e-09	0.000522078	0.037	0.006
chr11:74653398-74653716	319	3871	1.68552	5.88601e-08	0.00570825	0.043	0.013
chr18:36665902-36666149	248	3912	2.37476	2.86319e-08	0.00277672	0.033	0.007
chr7:127689701-127690028	328	4120	3.05231	5.05465e-09	0.0004902	0.03	0.004	Bcl7c,Fbxl19
chr5:5668938-5669215	278	4624	7.46302	8.06874e-08	0.00782506	0.018	0	Cdk14,Cfap69
chr2:38714313-38714789	477	4627	0.799699	2.08159e-12	2.01872e-07	0.132	0.079	Nr5a1
chr6:113599550-113600289	740	4669	1.0661	3.96179e-08	0.00384214	0.053	0.024
chr6:91872835-91873068	234	4709	7.58787	3.9775e-09	0.000385738	0.019	0	1810044D09Rik,Slc6a6
chr13:73932292-73932550	259	4725	4.15615	7.25258e-11	7.03355e-06	0.026	0.001	Slc12a7,Ahrr
chr4:121022019-121022294	276	4736	2.44085	5.24806e-09	0.000508957	0.03	0.006
chr3:68764768-68765402	635	4975	1.96505	1.38394e-07	0.0134214	0.035	0.009
chr7:47073397-47074184	788	5142	0.868352	9.96289e-08	0.00966201	0.069	0.04
chr15:79322366-79323058	693	5145	2.65671	2.6888e-11	2.6076e-06	0.037	0.006	Cby1
chr19:3845900-3846126	227	5324	5.25484	9.04103e-09	0.000876799	0.021	0	Aldh3b1,Rps6kb2
chr1:76535201-76535882	682	5355	2.87531	9.93398e-13	9.63397e-08	0.04	0.005
chr11:51599950-51600325	376	5439	4.7274	2.80093e-07	0.0271634	0.014	0
chr5:140654256-140654761	506	5496	1.66143	5.14505e-07	0.0498967	0.038	0.012
chr4:117162029-117162273	245	5668	4.77889	4.6036e-10	4.46457e-05	0.027	0.001
chr8:4331236-4331534	299	5742	3.93573	6.39911e-10	6.20586e-05	0.027	0.002
chr5:90217770-90218140	371	5782	4.32545	8.56984e-12	8.31103e-07	0.029	0.001
chr17:25126987-25127507	521	5813	2.54254	1.61888e-17	1.56999e-12	0.061	0.011	Eme2,Mapk8ip3
chr15:83156177-83156375	199	6106	3.57459	2.28928e-08	0.00222015	0.021	0.002	Pacsin2
chr8:107024912-107025120	209	6132	7.00665	1.42546e-07	0.0138241	0.013	0
chrX:93010882-93011926	1045	4454	-8.88683	5.95914e-07	0.0577918	0	0.045	Arx
chr12:3316119-3316434	316	6152	3.0154	5.97756e-08	0.00579704	0.022	0.003	Dtnb
chr6:84392389-84393233	845	6430	8.32183	2.2038e-14	2.13724e-09	0.032	0	Cyp26b1
chr7:102229868-102230078	211	6567	4.06341	3.3268e-10	3.22633e-05	0.024	0.001	Art5
chr17:31929741-31930307	567	6719	2.27858	6.34611e-10	6.15446e-05	0.04	0.008	Gm17276,Notch3
chr5:114436740-114437057	318	6749	4.87841	2.71447e-08	0.00263249	0.016	0	Mvk,Fam222a,Gltp
chr16:13660790-13660999	210	6880	7.9083	2.88373e-11	2.79664e-06	0.024	0	Parn,Pla2g10
chr6:34310089-34310363	275	6886	3.85789	7.90356e-08	0.00766487	0.021	0.001	Cald1
chr5:130248000-130248318	319	6977	3.96431	5.82732e-09	0.000565134	0.022	0.001	Zbed5
chr16:8630366-8630651	286	7003	3.22842	1.42927e-07	0.013861	0.018	0.002
chr2:168214740-168215201	462	7106	4.67799	1.57201e-13	1.52454e-08	0.035	0.001
chr3:101513598-101514272	675	7189	1.74248	1.92835e-07	0.0187012	0.046	0.014	Cd101
chr12:26477011-26477588	578	7418	3.36718	7.28742e-09	0.000706734	0.024	0.002	Cmpk2
chr1:36539200-36539541	342	7544	4.58614	3.35035e-18	3.24917e-13	0.054	0.002	Sema4c
chr3:38015283-38016303	1021	26411	-8.80295	1.0152e-06	0.0984539	0	0.041
chr16:33176854-33177313	460	7639	4.31537	1.32058e-20	1.2807e-15	0.045	0.002	Osbpl11
chr14:51921591-51922446	856	6808	-8.80295	8.70617e-07	0.0844324	0	0.041	Chd8
chr7:139957881-139958433	553	7709	2.59823	4.23109e-17	4.10331e-12	0.072	0.012	Gm2044,Echs1
chr16:23232662-23233048	387	7739	2.81203	7.96853e-09	0.000772788	0.03	0.004	St6gal1
chr3:51071948-51072618	671	39731	-8.78848	1.73606e-06	0.168363	0	0.042
chr6:42718072-42718273	202	7938	5.25484	3.45274e-09	0.000334847	0.021	0
chr12:58717263-58718475	1213	294940	-8.78848	6.65275e-07	0.0645184	0	0.042
chr18:57124242-57124470	229	8336	5.5531	7.15543e-11	6.93933e-06	0.024	0	March3(Marchf3),C330018D20Rik,Megf10,4930511M06Rik
chr16:5676657-5677385	729	0	-8.77386	7.38538e-07	0.0716235	0	0.043
chr4:135898284-135898660	377	8770	3.85789	2.85847e-07	0.0277215	0.021	0.001	Nipal3,Il22ra1
chr19:53427327-53428221	895	9093	1.8867	2.10725e-11	2.04361e-06	0.04	0.011
chr1:170622970-170623311	342	9358	3.12607	1.98428e-11	1.92435e-06	0.032	0.004	Atf6
chr10:76898532-76898845	314	9612	3.11451	4.10929e-07	0.0398519	0.024	0.003	Pcnt,Lss
chr4:117166038-117166263	226	9677	4.55872	4.88465e-07	0.0473713	0.013	0
chr6:103212919-103213599	681	1836011	-8.74419	5.79334e-07	0.0561838	0	0.041
chr8:92850101-92850631	531	22328	-8.74419	4.72562e-06	0.458291	0	0.041
chr5:123160357-123160857	501	9833	2.97457	2.80938e-08	0.00272453	0.027	0.004	Camkk2
chr14:32983901-32984949	1049	122178	-8.74419	6.2796e-07	0.0608996	0	0.04	Ercc6,Vstm4
chr8:25808265-25808648	384	10414	1.96505	7.66933e-08	0.00743772	0.033	0.009	Star,Hgsnat
chr8:13665640-13666097	458	10785	2.44085	8.47234e-08	0.00821647	0.029	0.006
chr7:82533790-82534758	969	47988	-8.71388	1.86698e-06	0.181059	0	0.038
chr12:91837465-91838038	574	10788	2.3329	1.39935e-10	1.35709e-05	0.041	0.008	Ston2,Sel1l
chr7:71524162-71525055	894	0	-8.69849	2.27691e-05	1	0	0.038
chr7:79302333-79302827	495	10871	3.26807	1.26892e-07	0.012306	0.021	0.002	Aen,Acan,Abhd2
chr14:66736602-66737373	772	0	-8.69849	6.31136e-07	0.0612075	0	0.041
chr7:27602924-27603169	246	10899	2.63972	1.5034e-08	0.001458	0.026	0.004	Akt2,Zfp626
chr1:101166066-101167001	936	3114654	-8.68293	5.1878e-07	0.0503113	0	0.039
chr4:101378243-101378597	355	10996	5.5531	4.31844e-12	4.18802e-07	0.024	0	Jak1
chr7:83564344-83565423	1080	19369	-8.68293	8.71639e-07	0.0845316	0	0.039
chr7:4646756-4647606	851	11017	1.83061	1.86056e-08	0.00180437	0.038	0.011
chr10:97386994-97387801	808	21420	-8.68293	6.02253e-07	0.0584065	0	0.04	Dcn
chr5:136888440-136889093	654	5703	-8.6672	1.12138e-06	0.108751	0	0.039	Trim56
chr1:59433987-59434541	555	39078	-8.6513	8.39406e-07	0.0814056	0	0.04
chr1:73822600-73823039	440	1374	-8.6513	9.38895e-07	0.091054	0	0.038	Tns1
chr6:119562385-119562903	519	284568	-8.6513	8.18118e-07	0.0793411	0	0.039
chr7:139961190-139961462	273	11018	3.70695	2.42579e-09	0.000235253	0.029	0.002	Kndc1,Gm2044,Echs1
chr13:19630889-19631286	398	11126	7.58787	3.3727e-10	3.27085e-05	0.019	0	Sfrp4
chr16:30611396-30611621	226	11341	2.80527	1.9749e-07	0.0191526	0.026	0.004
chr2:148397437-148398052	616	1475	-8.63522	2.90926e-06	0.28214	0	0.039	Sstr4
chr4:100144481-100145565	1085	48337	-8.63522	3.40855e-06	0.330561	0	0.037
chr7:36926344-36927210	867	0	-8.63522	2.34133e-06	0.227062	0	0.037
chr2:69810056-69810645	590	11666	2.04973	6.04758e-15	5.86494e-10	0.064	0.016	Ccdc173,Klhl23
chr18:30102128-30102803	676	427290	-8.63522	3.18518e-06	0.308899	0	0.039
chrX:99509148-99510077	930	0	-8.63522	2.63356e-06	0.255403	0	0.038	Eda
chr11:95568272-95569194	923	0	-8.61896	2.68367e-06	0.260262	0	0.037	Ngfr
chr12:64343545-64344348	804	3462	-8.61896	4.50105e-06	0.436512	0	0.038
chr5:124194431-124194944	514	11851	1.77151	8.40703e-09	0.000815314	0.038	0.011	Ogfod2
chr7:112478931-112479841	911	0	-8.60252	1.83324e-06	0.177787	0	0.037	Dkk3,Tead1
chr6:38341536-38342029	494	11967	2.10224	3.31071e-13	3.21072e-08	0.046	0.01	Zc3hav1
chr11:75912845-75913515	671	65809	-8.60252	6.70078e-06	0.649842	0	0.037	Serpinf1
chr2:45514393-45515411	1019	512477	-8.58588	1.9126e-05	1	0	0.037
chr3:108206908-108207346	439	40139	-8.58588	3.24687e-05	1	0	0.035
chr5:52130292-52130874	583	28488	-8.58588	6.65748e-07	0.0645642	0	0.037	Lgi2
chr6:116896208-116896766	559	0	-8.58588	9.87502e-07	0.095768	0	0.037	Cxcl12
chr7:36786616-36787485	870	139428	-8.58588	2.98002e-06	0.289002	0	0.037
chr1:58945526-58945892	367	12100	3.61814	1.59266e-07	0.0154456	0.018	0.001
chr12:36582365-36583345	981	200539	-8.58588	1.12829e-06	0.109421	0	0.037
chr15:31237101-31237715	615	12350	2.12977	1.91308e-09	0.000185531	0.033	0.008	Ropn1l
chr5:142945069-142945707	639	0	-8.56905	1.41444e-06	0.137173	0	0.037
chr8:125595537-125596462	926	89634	-8.56905	9.97335e-06	0.967216	0	0.035
chr13:15130029-15130849	821	76859	-8.56905	7.16083e-07	0.0694458	0	0.037
chr2:92822740-92823313	574	22157	-8.55202	1.51035e-06	0.146474	0	0.037
chr3:75610789-75611598	810	53910	-8.55202	7.43867e-07	0.0721403	0	0.037
chr4:114688298-114689203	906	22239	-8.55202	2.59062e-05	1	0	0.035
chr8:31370237-31370902	666	72192	-8.55202	1.0731e-06	0.104069	0	0.035
chr8:31621144-31621712	569	0	-8.55202	2.49016e-06	0.241495	0	0.036	Nrg1
chr8:61697844-61698829	986	57807	-8.55202	5.29818e-06	0.513817	0	0.037	Palld
chr12:100965642-100966632	991	14106	-8.55202	4.23786e-06	0.410988	0	0.036
chr13:91374187-91374718	532	2817	-8.55202	7.34151e-05	1	0	0.036	Ssbp2
chr14:117379780-117380415	636	0	-8.55202	8.16143e-06	0.791496	0	0.036	Gpc6
chr16:34322340-34322957	618	133444	-8.55202	7.2396e-07	0.0702096	0	0.037
chr1:63417792-63419040	1249	169064	-8.53479	4.61437e-06	0.447502	0	0.035	Adam23
chr18:73560846-73561551	706	12379	2.23767	3.16414e-08	0.00306859	0.032	0.007	Mro
chr4:7669918-7670919	1002	976034	-8.53479	2.8136e-06	0.272863	0	0.036
chr4:47136590-47137102	513	6753	-8.53479	1.71619e-06	0.166436	0	0.036	Col15a1
chr8:79626118-79626853	736	12397	2.71253	3.82312e-08	0.00370766	0.021	0.004
chr7:30968711-30968919	209	12544	4.87841	2.41307e-08	0.00234019	0.016	0	Igflr1
chr7:74111872-74112555	684	31005	-8.53479	2.00893e-06	0.194826	0	0.036
chr8:13506606-13507150	545	12562	3.05488	5.4528e-11	5.28812e-06	0.038	0.005	Cul4a
chr13:97487487-97488165	679	51276	-8.53479	3.69718e-06	0.358553	0	0.036
chr14:22757390-22758127	738	29522	-8.53479	6.27821e-06	0.608861	0	0.036
chr16:50050125-50050703	579	39123	-8.53479	4.47954e-06	0.434425	0	0.034
chr19:5060263-5060964	702	0	-8.53479	5.97049e-06	0.579018	0	0.034
chr7:71749617-71750257	641	3069	-8.51735	1.13644e-05	1	0	0.035
chr12:31205958-31206410	453	14331	-8.51735	2.04421e-06	0.198247	0	0.036	Lamb1
chr12:35846706-35847550	845	309020	-8.51735	2.00831e-06	0.194766	0	0.036
chr12:89572470-89573279	810	332166	-8.51735	5.08915e-06	0.493546	0	0.036
chr12:100980280-100981079	800	0	-8.51735	7.99742e-07	0.077559	0	0.035
chr13:54312639-54313449	811	18924	-8.51735	2.61857e-06	0.253949	0	0.035	Cplx2
chr1:17601282-17602230	949	935625	-8.4997	1.122e-06	0.108812	0	0.035	Pi15
chr3:109365768-109366831	1064	24503	-8.4997	1.38253e-06	0.134078	0	0.035	Vav3
chr3:130354151-130355014	864	82	-8.4997	1.34094e-06	0.130045	0	0.036
chr1:158700485-158700835	351	12604	3.07943	2.14268e-07	0.0207797	0.026	0.003
chr13:24678818-24679712	895	0	-8.4997	1.7894e-06	0.173536	0	0.035
chr5:35970368-35971030	663	0	-8.48182	5.9606e-07	0.0578059	0	0.034	Htra3,Sorcs2
chr9:23813364-23814469	1106	0	-8.48182	1.57179e-06	0.152433	0	0.035
chr10:105283993-105284729	737	124446	-8.48182	9.91898e-07	0.0961943	0	0.034
chr12:119576407-119577153	747	729409	-8.48182	7.20175e-07	0.0698426	0	0.034	Itgb8
chr15:93510586-93511240	655	0	-8.48182	2.69797e-05	1	0	0.035
chr2:157607510-157608351	842	239700	-8.46373	7.33999e-07	0.0711832	0	0.035	Nnat
chr5:89043628-89044318	691	126640	-8.46373	5.51111e-06	0.534468	0	0.033
chr6:118097501-118098488	988	1678	-8.46373	6.0789e-07	0.0589532	0	0.035
chr9:64605713-64606397	685	0	-8.46373	4.04526e-06	0.39231	0	0.034
chr9:96530323-96531054	732	5872	-8.46373	2.41327e-06	0.234039	0	0.035
chr10:60814284-60815328	1045	265642	-8.46373	1.96727e-06	0.190785	0	0.035	Unc5b
chr10:79932747-79933079	333	23863	-8.46373	8.95146e-06	0.868112	0	0.034
chr2:52623481-52624145	665	155387	-8.4454	9.56493e-06	0.927607	0	0.034	Fmnl2
chr6:4457453-4457988	536	834	-8.4454	3.24035e-06	0.314249	0	0.034
chr6:137109924-137110986	1063	33984	-8.4454	8.6736e-06	0.841166	0	0.033
chr7:144653613-144654273	661	62975	-8.4454	9.59623e-06	0.930642	0	0.033	Ppfia1,Ccnd1
chr8:119831544-119832116	573	269167	-8.4454	3.32934e-06	0.322879	0	0.031
chr9:16291966-16292926	961	138065	-8.4454	6.09912e-06	0.591492	0	0.033
chr9:116676343-116677527	1185	26381	-8.4454	4.083e-06	0.395969	0	0.034
chr11:93503724-93504432	709	381569	-8.4454	1.6349e-06	0.158552	0	0.034
chr17:66701290-66702405	1116	52685	-8.4454	2.74198e-06	0.265917	0	0.032
chr18:61634531-61635031	501	12681	-8.4454	4.51158e-06	0.437533	0	0.033
chr1:75344035-75345317	1283	26592	-8.42684	1.20712e-05	1	0	0.033	Stk16,Chpf
chr2:12221208-12222262	1055	7741	-8.42684	2.86728e-06	0.278069	0	0.033
chr5:140606367-140606683	317	24434	-8.42684	2.2764e-05	1	0	0.033
chr6:43858944-43859944	1001	1148810	-8.42684	2.59205e-05	1	0	0.033
chr6:108252473-108252942	470	21450	-8.42684	6.59507e-06	0.63959	0	0.033
chr8:47095654-47096473	820	20577	-8.42684	6.92275e-06	0.671368	0	0.033	Stox2
chr9:115139464-115140174	711	170463	-8.42684	1.43198e-05	1	0	0.033	Osbpl10
chr11:48460333-48460855	523	107951	-8.42684	1.76743e-06	0.171405	0	0.034
chr2:65119578-65120232	655	97089	-8.40804	2.4145e-05	1	0	0.033
chr5:124960176-124960862	687	120822	-8.40804	1.89304e-05	1	0	0.032	Ubc
chr8:120425010-120425958	949	59614	-8.40804	3.61595e-05	1	0	0.033	Gse1
chr9:63742214-63742787	574	14476	-8.40804	7.48388e-06	0.725786	0	0.033	Smad3
chr9:49980545-49981179	635	0	-8.38898	1.75466e-05	1	0	0.031
chr11:85524966-85525773	808	72804	-8.38898	1.36941e-06	0.132806	0	0.032
chr13:85777683-85778386	704	268076	-8.38898	4.29663e-06	0.416687	0	0.033
chr14:28083039-28083622	584	24503	-8.38898	2.58088e-05	1	0	0.033	Wnt5a
chr15:35816575-35817299	725	120464	-8.38898	3.17975e-06	0.308372	0	0.032
chr17:58040975-58041643	669	807638	-8.38898	2.95041e-06	0.286131	0	0.033
chr3:126418530-126419202	673	176939	-8.36968	3.27524e-06	0.317633	0	0.033	Arsj
chr4:57493857-57494719	863	0	-8.36968	1.41063e-05	1	0	0.033
chr6:148259951-148260780	830	47530	-8.36968	9.33977e-06	0.905771	0	0.032
chr7:71064387-71064966	580	40333	-8.36968	7.69137e-06	0.745909	0	0.031
chr8:45871867-45872584	718	12816	-8.36968	8.04587e-06	0.780288	0	0.031	Pdlim3
chr10:43751733-43752624	892	148827	-8.36968	8.20126e-06	0.795358	0	0.033
chr16:45361087-45361788	702	0	-8.36968	1.74566e-05	1	0	0.031
chr19:24783685-24784276	592	14334	-8.36968	3.88589e-05	1	0	0.032
chr3:52535275-52535942	668	0	-8.35011	2.01851e-05	1	0	0.032
chr4:76240801-76241640	840	208391	-8.35011	3.61646e-05	1	0	0.031
chr9:32968220-32968806	587	0	-8.35011	0.000127054	1	0	0.031
chr10:107626431-107627049	619	534275	-8.35011	6.53736e-06	0.633993	0	0.031
chr13:26593815-26594822	1008	0	-8.35011	1.30436e-05	1	0	0.03
chr13:56575604-56576351	748	5837	-8.35011	4.74449e-06	0.46012	0	0.032
chr16:26185449-26186293	845	20988	-8.35011	1.12859e-05	1	0	0.032
chr4:95733697-95734266	570	316389	-8.33027	7.78394e-06	0.754886	0	0.031
chr4:105332516-105333013	498	126720	-8.33027	1.5075e-05	1	0	0.03
chr6:18601638-18602392	755	331950	-8.33027	7.48554e-07	0.0725948	0	0.032
chr9:64447589-64448642	1054	106699	-8.33027	2.78457e-05	1	0	0.031	Smad6
chr11:8817119-8817838	720	17256	-8.33027	8.18759e-06	0.794032	0	0.03
chr11:95073942-95074263	322	42829	-8.33027	1.02124e-05	0.990398	0	0.031	Samd14
chr11:95365526-95365929	404	18800	-8.33027	5.92591e-06	0.574695	0	0.029
chr13:15741511-15742236	726	16903	-8.33027	6.11378e-05	1	0	0.031
chr18:54406107-54406891	785	143611	-8.33027	3.24897e-05	1	0	0.032
chrX:73476522-73477000	479	0	-8.33027	1.10315e-05	1	0	0.031	Bgn
chr9:102977854-102978670	817	142106	-8.31016	1.52369e-05	1	0	0.031
chr11:95633544-95633963	420	13860	-8.31016	1.82031e-05	1	0	0.03
chr12:70407679-70408625	947	180165	-8.31016	6.05754e-06	0.58746	0	0.03
chr13:26811030-26812041	1012	104514	-8.31016	7.54228e-05	1	0	0.029
chr13:27011106-27012055	950	19500	-8.31016	3.00538e-05	1	0	0.029
chr14:68940972-68941474	503	0	-8.31016	3.42907e-05	1	0	0.031	Stc1
chr14:82533703-82534590	888	2360400	-8.31016	2.15095e-06	0.208599	0	0.031
chr16:29886724-29887110	387	58787	-8.31016	4.8199e-06	0.467434	0	0.031	Hes1
chr2:79078502-79079237	736	8328	-8.28976	3.27013e-05	1	0	0.03	Itga4
chr3:54935053-54935744	692	19083	-8.28976	1.4084e-05	1	0	0.029
chr4:72204606-72204955	350	3965	-8.28976	1.08636e-06	0.105355	0	0.031
chr6:114725010-114725627	618	216166	-8.28976	6.10781e-06	0.592335	0	0.031
chr7:4514168-4514646	479	143977	-8.28976	9.03551e-06	0.876264	0	0.031
chr7:121520013-121520856	844	34611	-8.28976	3.74985e-05	1	0	0.03
chr8:121431342-121431955	614	29173	-8.28976	4.31698e-05	1	0	0.03
chr10:4178770-4179419	650	70890	-8.28976	8.02154e-05	1	0	0.03	Plekhg1
chr11:53781829-53782336	508	0	-8.28976	3.70822e-05	1	0	0.029	Irf1
chr11:97540637-97540994	358	34531	-8.28976	8.61595e-06	0.835575	0	0.03
chr13:32719256-32719728	473	82402	-8.28976	5.8585e-05	1	0	0.03	Mylk4
chr15:12560463-12561350	888	5348	-8.28976	5.22611e-06	0.506828	0	0.03	Pdzd2
chr16:63287270-63288133	864	192814	-8.28976	1.00972e-05	0.979226	0	0.031
chr19:49830762-49831767	1006	1750658	-8.28976	1.903e-05	1	0	0.03
chr1:76489598-76490370	773	0	-8.26906	8.22908e-06	0.798056	0	0.029
chr2:74893768-74894649	882	67433	-8.26906	2.46307e-05	1	0	0.031	Hoxd8,Hoxd3
chr2:93175103-93175612	510	2295	-8.26906	5.81366e-05	1	0	0.029	Trp53i11
chr5:30968356-30968957	602	6011	-8.26906	1.63896e-05	1	0	0.03	Fndc4
chr5:52534732-52535723	992	25187	-8.26906	1.18884e-05	1	0	0.03
chr6:67048964-67049900	937	11672	-8.26906	8.91088e-05	1	0	0.029
chr6:108738384-108739115	732	43726	-8.26906	3.05512e-05	1	0	0.029
chr9:57565787-57566396	610	4665	-8.26906	3.25787e-05	1	0	0.029
chr13:55881240-55882328	1089	121593	-8.26906	3.45396e-06	0.334965	0	0.03	Prr7
chr15:102010589-102011132	544	54498	-8.26906	1.76224e-05	1	0	0.029
chr17:54753316-54753952	637	1063543	-8.26906	4.05361e-05	1	0	0.029
chr17:81175615-81176688	1074	110423	-8.26906	1.23995e-05	1	0	0.029
chr18:52685640-52686358	719	43257	-8.26906	2.4468e-05	1	0	0.03
chr1:155040417-155041178	762	40487	-8.24807	1.23312e-06	0.119588	0	0.03
chr2:139031704-139032713	1010	645200	-8.24807	1.00156e-05	0.971314	0	0.03
chr3:68759301-68759877	577	0	-8.24807	4.34394e-06	0.421276	0	0.03
chr5:106956169-106956873	705	32347	-8.24807	4.14334e-05	1	0	0.029	Cdc7
chr10:84293047-84293789	743	7679	-8.24807	8.33077e-05	1	0	0.029
chr10:124732091-124733390	1300	375687	-8.24807	5.64027e-05	1	0	0.03
chr11:79279797-79280513	717	25024	-8.24807	2.74914e-06	0.266611	0	0.03	Lgals9
chr14:72866563-72867244	682	275530	-8.24807	1.06171e-05	1	0	0.03
chr15:3424817-3425443	627	7751	-8.24807	2.41101e-05	1	0	0.029
chr19:43231019-43231961	943	37025	-8.24807	3.53473e-05	1	0	0.028
chr2:46079579-46080215	637	906705	-8.22677	3.58583e-05	1	0	0.029
chr5:44414252-44414931	680	136126	-8.22677	3.96233e-05	1	0	0.028	Ldb2
chr7:76325527-76326578	1052	444534	-8.22677	1.09584e-05	1	0	0.028
chr9:34665385-34666368	984	450631	-8.22677	5.57469e-06	0.540633	0	0.029	Kirrel3
chr10:44646847-44647950	1104	117310	-8.22677	7.2707e-05	1	0	0.027
chr13:23498404-23499114	711	0	-8.22677	2.51254e-05	1	0	0.029	Hist1h3d(H3c4),Hist1h3b(H3c2)
chr14:102030906-102031810	905	376536	-8.22677	1.82829e-05	1	0	0.028
chr16:95847674-95848339	666	142343	-8.22677	4.69468e-05	1	0	0.029
chr18:5142388-5143198	811	19910	-8.22677	1.75236e-05	1	0	0.029
chr18:33741571-33742397	827	52103	-8.22677	3.84543e-06	0.372929	0	0.029	Nrep
chr1:121990417-121991483	1067	1725141	-8.20515	2.60171e-05	1	0	0.029
chr1:155013149-155013767	619	13219	-8.20515	3.74666e-05	1	0	0.029
chr4:72379228-72379991	764	17146	-8.20515	1.15882e-05	1	0	0.028
chr5:72855442-72856293	852	0	-8.20515	1.29201e-05	1	0	0.028
chr9:111542508-111543413	906	230734	-8.20515	4.52627e-05	1	0	0.029
chr13:16064995-16065552	558	0	-8.20515	7.91505e-06	0.767602	0	0.028
chr14:75280199-75280951	753	263540	-8.20515	1.25714e-05	1	0	0.028
chr14:106118999-106120100	1102	43271	-8.20515	1.87483e-05	1	0	0.029
chr17:45868956-45869751	796	0	-8.20515	6.86854e-05	1	0	0.028
chr2:20416865-20417961	1097	26239	-8.1832	7.43901e-06	0.721436	0	0.029
chr2:110085509-110086016	508	93823	-8.1832	6.80431e-06	0.659882	0	0.028
chr3:105707533-105707909	377	74964	-8.1832	2.91178e-05	1	0	0.027	Kcnd3
chr8:81451779-81452488	710	437328	-8.1832	1.7558e-05	1	0	0.028
chr8:84742312-84743134	823	57345	-8.1832	3.87928e-06	0.376213	0	0.029
chr8:88555438-88556215	778	34285	-8.1832	0.000215694	1	0	0.028
chr11:19530163-19531002	840	582	-8.1832	2.10464e-05	1	0	0.029
chr11:115841780-115842750	971	8858	-8.1832	1.2793e-05	1	0	0.028	Tsen54,Acox1
chr15:10272663-10273456	794	12486	-8.1832	2.96174e-05	1	0	0.028
chr1:26808823-26810077	1255	2129988	-8.16091	2.1211e-05	1	0	0.027
chr1:71767652-71768061	410	114487	-8.16091	2.54904e-05	1	0	0.027	Fn1
chr2:101981893-101982446	554	95458	-8.16091	0.000101742	1	0	0.028
chr3:138809959-138810666	708	11157	-8.16091	1.00358e-05	0.973267	0	0.028	Metap1
chr3:141814752-141815277	526	349066	-8.16091	2.51434e-05	1	0	0.028	Unc5c
chr3:142448598-142449468	871	52837	-8.16091	4.94796e-06	0.479853	0	0.028
chr5:113627715-113628400	686	107015	-8.16091	8.54433e-05	1	0	0.027	Cmklr1
chr6:137364290-137364965	676	5424	-8.16091	2.20637e-05	1	0	0.028	Mgp,Eps8
chr7:68337047-68337830	784	207603	-8.16091	0.000133991	1	0	0.028
chr7:81072084-81072899	816	78761	-8.16091	9.86485e-06	0.956693	0	0.029
chr8:10974563-10975055	493	644	-8.16091	2.03642e-05	1	0	0.028
chr9:47280053-47280518	466	99786	-8.16091	2.62639e-05	1	0	0.029
chr10:8431701-8432225	525	86156	-8.16091	8.49106e-06	0.823463	0	0.028
chr10:59424299-59425045	747	78731	-8.16091	3.53525e-05	1	0	0.027	Oit3
chr10:110309315-110309969	655	610254	-8.16091	4.00149e-05	1	0	0.028
chr13:57186000-57186493	494	310331	-8.16091	1.22803e-05	1	0	0.027
chr14:13074887-13075400	514	885279	-8.16091	0.000212317	1	0	0.026
chr16:49287779-49288956	1178	293590	-8.16091	8.66915e-05	1	0	0.028
chr1:133420524-133420799	276	0	-8.13826	0.000110882	1	0	0.028
chr2:84749986-84750562	577	7111	-8.13826	7.34243e-05	1	0	0.028	Ube2l6
chr2:159607136-159607812	677	110961	-8.13826	4.20692e-05	1	0	0.028
chr2:162197312-162197947	636	734805	-8.13826	1.37352e-05	1	0	0.027
chr2:163237605-163238392	788	50498	-8.13826	0.000101125	1	0	0.027
chr3:22929692-22930528	837	853733	-8.13826	3.88702e-05	1	0	0.027
chr4:139175269-139175764	496	16708	-8.13826	7.00128e-06	0.678985	0	0.028
chr6:92604802-92605496	695	100622	-8.13826	1.3351e-05	1	0	0.028
chr7:74107049-74107782	734	26182	-8.13826	2.43875e-05	1	0	0.028
chr8:115323768-115324378	611	89893	-8.13826	8.73852e-06	0.847462	0	0.027	Maf
chr12:88784240-88785053	814	16293	-8.13826	1.90848e-05	1	0	0.028	Nrxn3
chr13:54376637-54377221	585	43965	-8.13826	0.000137882	1	0	0.028
chr13:98651672-98652005	334	0	-8.13826	8.38749e-06	0.813419	0	0.027
chr14:115993581-115994219	639	950999	-8.13826	9.55041e-06	0.926199	0	0.028
chr15:102593927-102594635	709	75148	-8.13826	3.55025e-05	1	0	0.028	Hoxc6
chr17:63012192-63012745	554	0	-8.13826	4.12842e-05	1	0	0.027
chr1:24225936-24226530	595	125733	-8.11526	4.4179e-05	1	0	0.027
chr4:34420945-34421494	550	265683	-8.11526	8.7933e-05	1	0	0.028
chr4:101723277-101723947	671	303698	-8.11526	1.2013e-05	1	0	0.028
chr4:150768846-150769549	704	85343	-8.11526	3.9929e-05	1	0	0.027
chr4:152697113-152697814	702	219220	-8.11526	0.000113467	1	0	0.027
chr5:33195018-33195764	747	79433	-8.11526	6.94104e-05	1	0	0.026	Tacc3
chr5:44640878-44641545	668	0	-8.11526	0.000107978	1	0	0.027	Ldb2
chr5:74315733-74316364	632	0	-8.11526	5.99862e-05	1	0	0.027
chr5:76633893-76634427	535	0	-8.11526	0.000804858	1	0	0.026
chr5:119312749-119313179	431	65138	-8.11526	1.44083e-06	0.139732	0	0.028
chr7:43489461-43490587	1127	45132	-8.11526	0.000856281	1	0	0.025
chr8:23352107-23352789	683	50351	-8.11526	3.69873e-05	1	0	0.027
chr10:44653452-44654130	679	123915	-8.11526	5.20229e-06	0.504518	0	0.027
chr11:65646113-65646650	538	150881	-8.11526	3.0806e-06	0.298757	0	0.028
chr13:111856378-111857258	881	122197	-8.11526	1.75115e-05	1	0	0.026
chr15:4648543-4649065	523	78627	-8.11526	8.94331e-05	1	0	0.026	Plcxd3
chr15:10134669-10135518	850	27546	-8.11526	0.000190003	1	0	0.027	Prlr
chr18:80636991-80637608	618	13554	-8.11526	0.000101546	1	0	0.027	Nfatc1
chrX:133604153-133604802	650	330144	-8.11526	4.55019e-05	1	0	0.026
chr1:16334271-16335113	843	229261	-8.09189	0.000115786	1	0	0.025
chr1:38679498-38680262	765	51519	-8.09189	1.36386e-05	1	0	0.027
chr1:73658957-73659817	861	12454	-8.09189	6.02326e-05	1	0	0.026	6030407O03Rik
chr2:66094452-66095124	673	94116	-8.09189	7.2598e-05	1	0	0.026
chr2:79713624-79714489	866	71114	-8.09189	4.44682e-05	1	0	0.027	Ppp1r1c
chr6:43295715-43296261	547	585581	-8.09189	0.000315751	1	0	0.026
chr6:50725719-50726701	983	128525	-8.09189	3.56921e-05	1	0	0.027
chr7:132407218-132407683	466	0	-8.09189	4.7843e-05	1	0	0.026
chr8:82601324-82601902	579	172038	-8.09189	0.000177333	1	0	0.026	Rnf150
chr8:108424170-108424708	539	62396	-8.09189	8.39388e-05	1	0	0.026
chr9:70993078-70993917	840	139604	-8.09189	0.000363762	1	0	0.026
chr9:105851844-105852702	859	5159	-8.09189	2.18195e-06	0.211606	0	0.027
chr13:28507763-28508489	727	223436	-8.09189	8.60116e-05	1	0	0.027	Sox4
chr14:80172621-80173332	712	0	-8.09189	8.97234e-05	1	0	0.026
chr15:83293784-83294740	957	69866	-8.09189	1.77888e-05	1	0	0.026	Serhl,A4galt
chr16:18176043-18176515	473	59121	-8.09189	0.000301316	1	0	0.025	Scarf2
chr16:29821942-29822478	537	66986	-8.09189	0.000312878	1	0	0.025	Hes1
chr17:62171478-62172509	1032	340239	-8.09189	4.35057e-06	0.421919	0	0.027
chr18:43493715-43494668	954	55243	-8.09189	0.000198209	1	0	0.026
chr1:3477105-3477977	873	193866	-8.06813	4.03886e-05	1	0	0.026	Xkr4
chr1:24451984-24452599	616	225937	-8.06813	8.58899e-05	1	0	0.026
chr1:135631320-135631820	501	36463	-8.06813	0.000240865	1	0	0.025
chr4:10189556-10190466	911	314541	-8.06813	1.9646e-05	1	0	0.027
chr4:104010971-104011727	757	229314	-8.06813	0.000153419	1	0	0.025
chr5:64877922-64878426	505	0	-8.06813	1.30784e-05	1	0	0.027
chr5:111824325-111824923	599	549	-8.06813	0.000229396	1	0	0.026
chr6:13052490-13053217	728	554609	-8.06813	5.08175e-06	0.492828	0	0.026
chr7:89183836-89184274	439	154224	-8.06813	5.88673e-05	1	0	0.026
chr7:139673332-139674179	848	0	-8.06813	0.000110294	1	0	0.026
chr8:84793802-84794696	895	5783	-8.06813	4.47682e-05	1	0	0.025	Cacna1a
chr8:90254307-90254952	646	92682	-8.06813	0.000144883	1	0	0.026
chr13:42269756-42270523	768	256381	-8.06813	8.13184e-05	1	0	0.025	Edn1
chr14:11874840-11875597	758	94860	-8.06813	3.65843e-05	1	0	0.026
chr18:27123299-27124267	969	953371	-8.06813	7.04807e-05	1	0	0.025
chr19:44907840-44908510	671	22574	-8.06813	9.38525e-05	1	0	0.025	Sfxn3
chr1:60778109-60778975	867	42739	-8.04398	8.32849e-05	1	0	0.025
chr1:69319207-69320203	997	211406	-8.04398	3.92096e-05	1	0	0.025
chr1:176098320-176099443	1124	217534	-8.04398	4.19807e-05	1	0	0.025	Pld5
chr1:179197198-179198501	1304	98011	-8.04398	0.000177779	1	0	0.025
chr2:35557845-35558615	771	347249	-8.04398	0.000208045	1	0	0.026
chr3:48787284-48788128	845	848557	-8.04398	2.85412e-05	1	0	0.025
chr3:56436783-56437330	548	252759	-8.04398	5.797e-05	1	0	0.025	Nbea
chr4:34467897-34468471	575	218706	-8.04398	0.000361217	1	0	0.025
chr4:106815731-106816693	963	1795	-8.04398	0.000107246	1	0	0.026
chr5:149513493-149514704	1212	4705	-8.04398	7.84801e-05	1	0	0.025	Hmgb1
chr6:18529562-18530240	679	404102	-8.04398	4.50004e-05	1	0	0.025
chr6:50777172-50778144	973	112659	-8.04398	7.49376e-05	1	0	0.025
chr7:135723567-135724357	791	7402	-8.04398	0.000132491	1	0	0.025
chr8:115636510-115637247	738	12788	-8.04398	5.4424e-05	1	0	0.026
chr8:116191963-116192565	603	55807	-8.04398	0.000129123	1	0	0.025
chr9:32024790-32025087	298	6803	-8.04398	2.14587e-05	1	0	0.025
chr12:8825024-8825582	559	87252	-8.04398	5.97657e-05	1	0	0.026
chr13:28492614-28493367	754	238558	-8.04398	9.52218e-05	1	0	0.026
chr15:40896052-40897318	1267	239721	-8.04398	3.846e-05	1	0	0.024
chr16:25209055-25209531	477	149259	-8.04398	0.000256294	1	0	0.025
chr1:162253641-162254670	1030	35761	-8.01941	0.000101066	1	0	0.024
chr2:75618616-75619077	462	40614	-8.01941	4.24545e-05	1	0	0.025
chr3:23972874-23974001	1128	631575	-8.01941	8.63369e-05	1	0	0.025
chr3:109476530-109477000	471	135265	-8.01941	1.27748e-05	1	0	0.025
chr4:64842100-64842700	601	577985	-8.01941	3.12407e-05	1	0	0.025
chr4:130801744-130802265	522	8463	-8.01941	0.000348234	1	0	0.025
chr5:74455611-74456220	610	19740	-8.01941	2.81608e-05	1	0	0.025
chr5:118671930-118672590	661	112025	-8.01941	9.93368e-05	1	0	0.025
chr6:7446802-7447370	569	245789	-8.01941	0.000228263	1	0	0.025
chr6:117137453-117138095	643	161793	-8.01941	0.000192236	1	0	0.025	Cxcl12
chr7:74184024-74184596	573	103157	-8.01941	1.71444e-05	1	0	0.025
chr10:94595494-94596292	799	8532	-8.01941	3.55299e-05	1	0	0.025
chr11:98765559-98766204	646	30365	-8.01941	0.000124061	1	0	0.025
chr12:82441406-82441913	508	44485	-8.01941	0.000192393	1	0	0.024
chr13:112439019-112440286	1268	23700	-8.01941	0.000318974	1	0	0.024
chr16:6991866-6992612	747	1314654	-8.01941	9.3916e-05	1	0	0.024
chr19:40490598-40491051	454	75115	-8.01941	0.000113263	1	0	0.025	Sorbs1
chr2:27848259-27848840	582	29357	-7.99441	0.000120453	1	0	0.024
chr4:71488578-71489131	554	267363	-7.99441	6.89023e-05	1	0	0.025
chr6:75537058-75537717	660	2288172	-7.99441	4.79117e-05	1	0	0.025
chr7:27596671-27597167	497	4646	-7.99441	0.000100475	1	0	0.025
chr8:35661964-35662479	516	45389	-7.99441	0.000313525	1	0	0.024
chr8:36779254-36780182	929	46152	-7.99441	1.23248e-05	1	0	0.025
chr8:78035218-78035707	490	64437	-7.99441	0.000397995	1	0	0.023
chr8:116115742-116116429	688	131943	-7.99441	6.65514e-05	1	0	0.025	Maf
chr12:35408141-35408892	752	125846	-7.99441	6.23712e-05	1	0	0.025
chr13:111939466-111939983	518	39472	-7.99441	3.48409e-05	1	0	0.025
chr16:29972603-29973514	912	0	-7.99441	4.43023e-05	1	0	0.025	Hes1
chr18:82106687-82107620	934	190212	-7.99441	0.000481196	1	0	0.024
chr2:77143537-77143993	457	27524	-7.96898	0.000365283	1	0	0.025
chr3:104895860-104896462	603	31170	-7.96898	0.000474429	1	0	0.024
chr4:20769601-20770249	649	760835	-7.96898	0.000104751	1	0	0.024
chr4:126110636-126111131	496	12281	-7.96898	4.14276e-05	1	0	0.025
chr5:64389134-64389906	773	91954	-7.96898	9.67229e-05	1	0	0.024
chr5:72329466-72330257	792	0	-7.96898	2.37603e-05	1	0	0.025
chr6:30699781-30700761	981	5992	-7.96898	5.18033e-05	1	0	0.025	Mest
chr6:40347405-40347888	484	21809	-7.96898	3.23334e-05	1	0	0.025
chr6:135525639-135526208	570	80531	-7.96898	2.85502e-05	1	0	0.025
chr7:109826834-109827262	429	45405	-7.96898	7.7334e-05	1	0	0.024
chr10:126931369-126931673	305	157	-7.96898	4.92437e-05	1	0	0.025
chr11:97669285-97670148	864	15491	-7.96898	0.000296622	1	0	0.024
chr12:33851471-33852031	561	421413	-7.96898	0.000824145	1	0	0.023
chr13:24550926-24551804	879	68784	-7.96898	5.32107e-05	1	0	0.025
chr14:97588108-97588786	679	579147	-7.96898	8.85274e-05	1	0	0.024
chr15:31961743-31962306	564	360111	-7.96898	0.00019996	1	0	0.025
chr16:53130396-53131288	893	1098409	-7.96898	7.22415e-06	0.700598	0	0.024
chr16:86122616-86123396	781	129340	-7.96898	0.000182671	1	0	0.024
chr18:56682983-56683388	406	24799	-7.96898	0.000199305	1	0	0.022
chr19:47320098-47320658	561	28523	-7.96898	0.000138731	1	0	0.024
chr1:192061512-192062227	716	0	-7.94309	8.73386e-05	1	0	0.024	Nek2
chr2:4361638-4362534	897	90279	-7.94309	0.000161036	1	0	0.023	Gm13187
chr2:63580573-63581180	608	121222	-7.94309	0.000138246	1	0	0.024
chr2:106789692-106790724	1033	96029	-7.94309	0.000160792	1	0	0.024
chr2:129699272-129700073	802	100063	-7.94309	0.000380885	1	0	0.024	Ckap2l
chr4:136218211-136219268	1058	11444	-7.94309	0.000190245	1	0	0.023	Hnrnpr
chr4:141899883-141900403	521	108869	-7.94309	0.000183023	1	0	0.023	Fblim1,Tmem51os1
chr5:57396014-57396829	816	1602954	-7.94309	0.000194888	1	0	0.024
chr5:130927528-130928138	611	10313	-7.94309	0.000304189	1	0	0.024
chr6:119515384-119515919	536	331552	-7.94309	0.000107837	1	0	0.023
chr7:68637559-68638318	760	508115	-7.94309	0.000250989	1	0	0.023
chr7:69807059-69807731	673	409351	-7.94309	0.000385239	1	0	0.022
chr8:34429306-34429869	564	132525	-7.94309	8.57782e-05	1	0	0.022
chr9:26523879-26524421	543	3357	-7.94309	0.00012765	1	0	0.025
chr9:56871181-56871534	354	123145	-7.94309	0.000413612	1	0	0.023	Lingo1
chr9:63771661-63772738	1078	14099	-7.94309	0.000364913	1	0	0.022	Snapc5
chr10:104757458-104758149	692	651026	-7.94309	3.69599e-05	1	0	0.024
chr12:10691700-10692374	675	300348	-7.94309	4.53954e-05	1	0	0.024	Kcns3
chr12:82895125-82896600	1476	38844	-7.94309	0.000263822	1	0	0.024
chr14:73376849-73377297	449	7615	-7.94309	5.87556e-05	1	0	0.024
chr14:102880579-102881114	536	101063	-7.94309	0.00025228	1	0	0.025
chr16:26024167-26024682	516	24746	-7.94309	0.000133317	1	0	0.024
chr16:64145905-64146451	547	0	-7.94309	0.000187261	1	0	0.023	Epha3
chr17:79543662-79544870	1209	33309	-7.94309	0.00016595	1	0	0.024
chr19:60120977-60121538	562	307	-7.94309	3.28361e-05	1	0	0.024	Rab11fip2
chr1:43454503-43455296	794	116832	-7.91673	0.000356634	1	0	0.022
chr1:148707672-148708528	857	391397	-7.91673	3.92023e-05	1	0	0.024
chr1:176289209-176289947	739	408423	-7.91673	0.000393289	1	0	0.023
chr1:184446982-184447620	639	376999	-7.91673	4.16792e-05	1	0	0.023
chr1:189619081-189619753	673	6956	-7.91673	6.76917e-05	1	0	0.023
chr3:54989096-54989928	833	73126	-7.91673	0.000367985	1	0	0.024	Smad9
chr3:130588088-130588960	873	0	-7.91673	0.00018014	1	0	0.023
chr3:132359560-132360118	559	323722	-7.91673	3.02638e-05	1	0	0.024	Dkk2
chr3:148558613-148559210	598	0	-7.91673	0.000127614	1	0	0.023
chr4:49584067-49585028	962	47035	-7.91673	0.000315208	1	0	0.023
chr4:71187413-71188119	707	477922	-7.91673	0.000146876	1	0	0.023
chr4:106020216-106020770	555	17962	-7.91673	5.98283e-05	1	0	0.024
chr5:97952965-97953891	927	76525	-7.91673	0.000161739	1	0	0.024
chr5:111579009-111579223	215	1889	-7.91673	4.2109e-05	1	0	0.024
chr6:35349592-35350115	524	171314	-7.91673	6.39482e-05	1	0	0.023
chr6:87746759-87747248	490	15948	-7.91673	7.91972e-05	1	0	0.024	Gm5577
chr6:117102535-117103069	535	196819	-7.91673	0.000602398	1	0	0.024
chr7:36317348-36318214	867	233441	-7.91673	0.000196185	1	0	0.023
chr7:109729114-109730131	1018	22111	-7.91673	4.46134e-05	1	0	0.024
chr9:74049761-74050186	426	80563	-7.91673	4.13382e-05	1	0	0.023
chr9:83604505-83605008	504	908	-7.91673	0.000212098	1	0	0.023
chr9:102863921-102864533	613	28173	-7.91673	0.00022418	1	0	0.023
chr11:47688690-47689412	723	47643	-7.91673	0.000215058	1	0	0.024
chr11:88297421-88297864	444	92762	-7.91673	0.000255034	1	0	0.024	Msi2
chr12:108430863-108431292	430	36841	-7.91673	0.000163453	1	0	0.022
chr14:33661918-33662631	714	214259	-7.91673	0.000232248	1	0	0.023
chr14:57859462-57859881	420	30139	-7.91673	0.000187341	1	0	0.024
chr16:34855198-34856143	946	102442	-7.91673	5.60262e-05	1	0	0.024
chr17:46081360-46081891	532	17733	-7.91673	7.83387e-05	1	0	0.024	Mrpl14,Srf
chr17:70040524-70041293	770	622844	-7.91673	6.04293e-05	1	0	0.024
chr19:10272465-10273113	649	89133	-7.91673	0.000573842	1	0	0.022
chrX:142623417-142624238	822	0	-7.91673	0.00033156	1	0	0.024
chr1:176349576-176350351	776	463576	-7.88987	0.000101007	1	0	0.023	Pld5
chr2:137591532-137592003	472	168507	-7.88987	0.00118694	1	0	0.022
chr3:9573554-9573991	438	259760	-7.88987	0.000188072	1	0	0.023
chr5:61355280-61355959	680	2562211	-7.88987	2.05446e-05	1	0	0.023
chr6:92414548-92415174	627	290944	-7.88987	0.000427355	1	0	0.023
chr7:51503786-51504354	569	0	-7.88987	0.000105606	1	0	0.023
chr8:47103517-47104368	852	12682	-7.88987	0.000342912	1	0	0.023
chr9:14261068-14261589	522	14431	-7.88987	0.000124752	1	0	0.023	Fut4
chr9:47367443-47368369	927	11935	-7.88987	5.44161e-05	1	0	0.023
chr9:69477287-69477809	523	79103	-7.88987	0.000126702	1	0	0.024
chr9:96041017-96041808	792	0	-7.88987	0.00067813	1	0	0.023	Trpc1
chr10:22868226-22868946	721	6708	-7.88987	0.000265587	1	0	0.024
chr11:26802374-26802935	562	208641	-7.88987	0.000397409	1	0	0.022
chr11:88097146-88097482	337	21414	-7.88987	0.000808877	1	0	0.023	Cuedc1
chr12:17037953-17038639	687	143203	-7.88987	0.000234947	1	0	0.023
chr12:117501124-117501652	529	313906	-7.88987	0.000109951	1	0	0.023
chr13:25828912-25830039	1128	325059	-7.88987	0.000144279	1	0	0.023
chr14:23491125-23491674	550	31071	-7.88987	0.000235259	1	0	0.022
chr14:33687396-33687947	552	239737	-7.88987	0.000121257	1	0	0.024
chr14:82313412-82314016	605	2140109	-7.88987	0.000268779	1	0	0.023
chr14:97840076-97840637	562	327296	-7.88987	6.44835e-06	0.625361	0	0.023
chr14:118883262-118884442	1181	99483	-7.88987	0.000263135	1	0	0.023
chr15:13174579-13175121	543	434184	-7.88987	0.00032084	1	0	0.023	Cdh6
chr16:41062896-41064038	1143	469148	-7.88987	0.000704891	1	0	0.022
chr16:86276958-86277639	682	23923	-7.88987	0.00108356	1	0	0.023
chr18:5198400-5199326	927	34993	-7.88987	5.61504e-05	1	0	0.022
chr19:55749312-55750027	716	145506	-7.88987	1.9122e-05	1	0	0.023
chrX:103519261-103520188	928	0	-7.88987	0.000124171	1	0	0.023
chr1:56089068-56089960	893	0	-7.86251	6.71424e-05	1	0	0.023
chr1:61140677-61141149	473	10	-7.86251	0.000204009	1	0	0.022
chr1:159978534-159979398	865	581563	-7.86251	0.000626543	1	0	0.023
chr2:58793173-58793955	783	111426	-7.86251	0.000323464	1	0	0.023
chr3:100394817-100395558	742	290539	-7.86251	0.000552535	1	0	0.023
chr3:105504174-105504631	458	41578	-7.86251	9.335e-05	1	0	0.023
chr3:132041403-132042027	625	551466	-7.86251	0.000281727	1	0	0.022
chr3:137551971-137552618	648	70902	-7.86251	0.000377376	1	0	0.022
chr4:57525244-57525954	711	30795	-7.86251	0.000855778	1	0	0.022
chr4:75329577-75330254	678	51223	-7.86251	0.0001053	1	0	0.023
chr4:84019463-84020153	691	362481	-7.86251	0.000664105	1	0	0.023
chr4:84088072-84088643	572	431090	-7.86251	0.000233694	1	0	0.022
chr4:107641279-107642023	745	0	-7.86251	7.84203e-05	1	0	0.022	Glis1
chr4:133093454-133093934	481	9649	-7.86251	0.000111246	1	0	0.023	Rpa2
chr5:30519184-30519837	654	118214	-7.86251	2.3596e-05	1	0	0.023	Otof
chr5:75701433-75702164	732	16573	-7.86251	0.000178088	1	0	0.023
chr5:144957213-144957767	555	12288	-7.86251	0.000224903	1	0	0.022
chr8:46024250-46024721	472	24017	-7.86251	5.3901e-05	1	0	0.023	Pdlim3
chr8:75625206-75626238	1033	455464	-7.86251	4.66374e-05	1	0	0.023
chr9:47624937-47625800	864	244334	-7.86251	7.25173e-05	1	0	0.023
chr10:31221522-31222348	827	48037	-7.86251	0.000110777	1	0	0.023
chr10:40103820-40104475	656	142278	-7.86251	0.000220132	1	0	0.022
chr10:54018576-54019439	864	56029	-7.86251	8.86641e-05	1	0	0.023	Man1a
chr10:84360637-84361295	659	50076	-7.86251	0.00168837	1	0	0.023
chr10:89491320-89491732	413	0	-7.86251	8.64599e-05	1	0	0.021
chr10:119579626-119580481	856	125064	-7.86251	0.000203072	1	0	0.022	Grip1
chr11:94468696-94469063	368	79955	-7.86251	2.08474e-05	1	0	0.023
chr13:110931026-110932325	1300	359535	-7.86251	4.22799e-05	1	0	0.022
chr14:20655663-20655997	335	4792	-7.86251	0.000431638	1	0	0.023
chr14:105740703-105741324	622	8059	-7.86251	0.000162468	1	0	0.022
chr15:101296134-101296387	254	16237	-7.86251	0.0002076	1	0	0.022	Acvr1b
chr16:90046115-90046988	874	531822	-7.86251	0.000912995	1	0	0.022
chr16:91362459-91362857	399	9831	-7.86251	8.72264e-05	1	0	0.023	Son
chr18:25630283-25630751	469	15217	-7.86251	0.000136106	1	0	0.023
chr1:90111176-90111807	632	0	-7.83461	0.000198134	1	0	0.022
chr1:120223617-120223963	347	41014	-7.83461	0.000476007	1	0	0.021
chr2:19406216-19407202	987	34311	-7.83461	0.000334149	1	0	0.022
chr2:26494368-26494839	472	85140	-7.83461	5.82545e-05	1	0	0.023
chr3:38050086-38050681	596	7073	-7.83461	0.00027016	1	0	0.021
chr4:84146184-84146788	605	489202	-7.83461	0.000309968	1	0	0.021
chr5:38372223-38372751	529	5253	-7.83461	0.000130756	1	0	0.021
chr5:134394452-134395023	572	79948	-7.83461	7.64186e-05	1	0	0.023	Clip2
chr6:111756450-111757309	860	108665	-7.83461	0.000193759	1	0	0.022
chr6:114272205-114272630	426	180740	-7.83461	0.000129188	1	0	0.022	Atp2b2
chr6:117613740-117614639	900	99007	-7.83461	0.000760693	1	0	0.022	Rasgef1a
chr7:36075841-36076432	592	173615	-7.83461	4.85991e-05	1	0	0.022
chr7:140939608-140940080	473	30661	-7.83461	0.000158925	1	0	0.022
chr8:35985081-35985719	639	38624	-7.83461	0.00194351	1	0	0.022
chr8:56982506-56983363	858	357658	-7.83461	2.44331e-05	1	0	0.023
chr8:113858688-113859231	544	9941	-7.83461	0.000432705	1	0	0.022
chr8:114499141-114499905	765	0	-7.83461	0.000976739	1	0	0.021
chr8:125474694-125475287	594	139243	-7.83461	0.000457659	1	0	0.022
chr9:42764643-42765430	788	0	-7.83461	5.50058e-05	1	0	0.022	Pou2f3
chr9:51409664-51410452	789	52282	-7.83461	0.000131566	1	0	0.022
chr10:102695987-102696510	524	672159	-7.83461	6.12646e-05	1	0	0.022
chr11:30155883-30156304	422	41921	-7.83461	0.000547403	1	0	0.021
chr11:79806828-79807376	549	3392	-7.83461	0.000277576	1	0	0.022
chr12:4285167-4285592	426	177382	-7.83461	7.32331e-05	1	0	0.023
chr12:45733572-45734089	518	659368	-7.83461	9.22796e-05	1	0	0.023
chr12:77755855-77756423	569	4350	-7.83461	0.000111285	1	0	0.022
chr12:111162367-111162725	359	123498	-7.83461	9.33027e-05	1	0	0.021
chr13:32053571-32053860	290	1462	-7.83461	0.000268134	1	0	0.022
chr14:15685401-15686257	857	556953	-7.83461	2.04075e-05	1	0	0.022
chr14:62583727-62584352	626	12403	-7.83461	0.000249906	1	0	0.022
chr15:18903314-18904206	893	4849744	-7.83461	0.000186953	1	0	0.022
chr15:37534227-37534870	644	33896	-7.83461	0.000114112	1	0	0.022
chr15:77150079-77150483	405	51802	-7.83461	0.000113048	1	0	0.022
chr15:92087496-92088162	667	35870	-7.83461	0.000926527	1	0	0.022
chr17:27505378-27505819	442	49294	-7.83461	0.000180334	1	0	0.022	Uqcc2
chr19:48342624-48343156	533	262520	-7.83461	0.000369536	1	0	0.021
chr1:74041629-74042042	414	26254	-7.80617	0.000256548	1	0	0.022
chr2:50573141-50573846	706	215303	-7.80617	8.34179e-05	1	0	0.02
chr2:63516300-63517147	848	185255	-7.80617	0.000244879	1	0	0.021
chr2:141669688-141670387	700	998044	-7.80617	0.00043706	1	0	0.022
chr3:77197659-77198587	929	1336607	-7.80617	0.000271931	1	0	0.02
chr3:126187557-126188790	1234	407351	-7.80617	0.000288553	1	0	0.022
chr4:22120793-22121678	886	236070	-7.80617	0.00024699	1	0	0.021
chr4:106001649-106002126	478	0	-7.80617	0.000492886	1	0	0.021
chr5:33234208-33235107	900	40090	-7.80617	0.00025935	1	0	0.022
chr5:64364446-64364937	492	67266	-7.80617	6.26897e-05	1	0	0.021
chr6:97881842-97882263	422	264292	-7.80617	0.000107283	1	0	0.022
chr7:50889171-50889692	522	410575	-7.80617	0.00132588	1	0	0.021
chr7:73088863-73089456	594	154250	-7.80617	0.00015885	1	0	0.022
chr7:75574944-75575669	726	176897	-7.80617	0.000457381	1	0	0.022	Klhl25
chr8:9879806-9880633	828	54686	-7.80617	0.000123969	1	0	0.022
chr8:113496751-113497273	523	84533	-7.80617	0.000171566	1	0	0.021
chr8:114294766-114295811	1046	143975	-7.80617	0.00109505	1	0	0.021
chr9:47276307-47277035	729	103269	-7.80617	0.000112034	1	0	0.022
chr9:67605692-67606447	756	26674	-7.80617	0.000217751	1	0	0.022
chr9:79607831-79608535	705	8869	-7.80617	9.56641e-05	1	0	0.021
chr9:119025176-119026087	912	47198	-7.80617	0.000420529	1	0	0.022
chr10:49790308-49790811	504	0	-7.80617	0.000255317	1	0	0.021	Grik2
chr10:97668261-97669021	761	51692	-7.80617	0.000294787	1	0	0.022
chr11:29924097-29924674	578	101034	-7.80617	0.000176351	1	0	0.022
chr11:48152231-48152872	642	163288	-7.80617	2.91555e-05	1	0	0.022	Sgcd
chr11:65386251-65387176	926	0	-7.80617	0.000819893	1	0	0.022	Myocd
chr11:93530899-93531575	677	354426	-7.80617	6.25043e-05	1	0	0.022
chr12:26556874-26557958	1085	87281	-7.80617	9.91024e-05	1	0	0.021
chr12:28128425-28129018	594	279933	-7.80617	0.000366914	1	0	0.022
chr12:72512031-72512938	908	23231	-7.80617	0.000358706	1	0	0.021
chr13:16680206-16680668	463	133453	-7.80617	0.000574485	1	0	0.022
chr13:24244449-24244913	465	16258	-7.80617	0.000390751	1	0	0.022
chr14:105377160-105378171	1012	117758	-7.80617	0.000185336	1	0	0.021
chr15:101025450-101026001	552	51870	-7.80617	0.000312837	1	0	0.022	Pou6f1
chr17:84180049-84180310	262	6249	-7.80617	0.00127171	1	0	0.022
chr18:50058491-50058996	506	79081	-7.80617	0.000199308	1	0	0.021	Tnfaip8
chr18:64646370-64647030	661	142348	-7.80617	0.000148394	1	0	0.022
chr19:56983951-56984553	603	12639	-7.80617	0.000200164	1	0	0.021
chr1:32363308-32363933	626	190585	-7.77716	0.00021553	1	0	0.02
chr1:65511902-65512676	775	332730	-7.77716	0.000948768	1	0	0.02
chr1:192796163-192796709	547	2167	-7.77716	0.000234677	1	0	0.021	A130010J15Rik
chr2:5297880-5298698	819	0	-7.77716	0.000782925	1	0	0.021
chr2:50347321-50347905	585	280923	-7.77716	7.75103e-05	1	0	0.021
chr2:78159681-78160476	796	213463	-7.77716	0.000719425	1	0	0.021
chr2:84424962-84425584	623	198550	-7.77716	0.000770495	1	0	0.021	Clp1
chr2:167818661-167819369	709	53251	-7.77716	0.000142946	1	0	0.021
chr3:121433909-121434588	680	6556	-7.77716	0.000164904	1	0	0.021
chr4:13908831-13909659	829	123691	-7.77716	0.00127437	1	0	0.022	Runx1t1
chr5:18166424-18167038	615	237592	-7.77716	0.00016844	1	0	0.021
chr5:63867256-63867738	483	50432	-7.77716	0.000867933	1	0	0.021
chr6:108608318-108608892	575	37535	-7.77716	0.00122493	1	0	0.021
chr7:90124917-90125299	383	4406	-7.77716	0.000923861	1	0	0.022	Sytl2
chr7:113761985-113762678	694	0	-7.77716	5.53864e-05	1	0	0.022
chr8:77490151-77490662	512	15177	-7.77716	0.000136399	1	0	0.021
chr9:64449136-64449561	426	108246	-7.77716	0.000313644	1	0	0.021
chr9:75989265-75990017	753	61399	-7.77716	0.000341565	1	0	0.02
chr10:41758837-41759458	622	50647	-7.77716	0.000296851	1	0	0.021
chr10:66303022-66303798	777	510968	-7.77716	0.000672091	1	0	0.021
chr11:47563063-47563905	843	76843	-7.77716	0.000245398	1	0	0.022
chr11:112976835-112977272	438	187919	-7.77716	0.000100479	1	0	0.022	2610035D17Rik
chr12:70611686-70612236	551	0	-7.77716	0.000677099	1	0	0.021	Frmd6
chr13:59947388-59947825	438	0	-7.77716	0.000222169	1	0	0.021
chr13:94377848-94378529	682	12251	-7.77716	0.000450287	1	0	0.021
chr14:23014586-23015463	878	0	-7.77716	0.000229392	1	0	0.022
chr14:59801892-59802730	839	123915	-7.77716	0.000690852	1	0	0.021
chr14:117681005-117681889	885	300606	-7.77716	0.000746934	1	0	0.021
chr15:95138800-95139367	568	389326	-7.77716	8.75875e-05	1	0	0.021
chr16:86929764-86930622	859	90931	-7.77716	0.000294559	1	0	0.022
chr18:45841353-45842150	798	282161	-7.77716	0.000512425	1	0	0.021
chr19:36207644-36208298	655	201056	-7.77716	0.000645506	1	0	0.021
chr19:40331586-40332230	645	9001	-7.77716	0.000101519	1	0	0.021
chrX:58586690-58587417	728	548370	-7.77716	0.000390274	1	0	0.022
chr1:119022102-119022804	703	3033	-7.74755	0.000624264	1	0	0.021	Gli2
chr1:153980687-153981360	674	26902	-7.74755	0.000447953	1	0	0.021
chr1:193188948-193189681	734	58864	-7.74755	0.00139028	1	0	0.02
chr2:173676682-173677278	597	0	-7.74755	0.0002597	1	0	0.021
chr4:13890314-13890803	490	105174	-7.74755	0.00038813	1	0	0.02
chr4:95526526-95527161	636	109218	-7.74755	0.000160597	1	0	0.02
chr5:136810368-136811439	1072	70999	-7.74755	0.0012374	1	0	0.021
chr7:37145695-37146481	787	80697	-7.74755	0.000217554	1	0	0.021	Tshz3
chr7:114202986-114203610	625	50535	-7.74755	0.000848831	1	0	0.021
chr7:142515938-142516582	645	16713	-7.74755	0.000300037	1	0	0.021	Igf2
chr8:7309113-7309703	591	873093	-7.74755	0.000382792	1	0	0.021
chr8:34671519-34672190	672	108826	-7.74755	0.00141669	1	0	0.02
chr8:103230702-103231389	688	3041	-7.74755	0.000932555	1	0	0.021	Cdh11
chr9:49110355-49111127	773	31148	-7.74755	0.000173034	1	0	0.021
chr9:117442395-117442908	514	0	-7.74755	0.000100186	1	0	0.021
chr10:14977961-14978711	751	272444	-7.74755	9.65539e-05	1	0	0.021	Vta1
chr11:49858157-49858880	724	42432	-7.74755	0.000425551	1	0	0.02
chr11:112106648-112107591	944	132012	-7.74755	0.000309129	1	0	0.02
chr12:33718943-33719393	451	288885	-7.74755	0.000130672	1	0	0.021
chr12:63759378-63760239	862	255195	-7.74755	0.000795284	1	0	0.021
chr12:79842156-79842572	417	17053	-7.74755	0.000590695	1	0	0.02
chr14:10634613-10635249	637	180830	-7.74755	6.174e-05	1	0	0.021
chr14:79689939-79690468	530	78484	-7.74755	0.000476026	1	0	0.021
chr16:29774854-29775369	516	19898	-7.74755	0.000259456	1	0	0.021	Hes1
chr1:38743661-38744366	706	13597	-7.71732	0.000854636	1	0	0.02	Aff3
chr1:184621879-184622713	835	201906	-7.71732	0.000191742	1	0	0.02
chr1:184781740-184782522	783	42097	-7.71732	0.000546433	1	0	0.02
chr2:12033231-12033984	754	0	-7.71732	0.000685446	1	0	0.02
chr2:178454635-178455582	948	38428	-7.71732	0.000516259	1	0	0.02
chr3:37916917-37917529	613	41119	-7.71732	0.000188991	1	0	0.02
chr3:41319189-41319740	552	22347	-7.71732	0.000275563	1	0	0.02
chr3:75942239-75943137	899	81187	-7.71732	0.000659327	1	0	0.02
chr3:103647196-103647848	653	68411	-7.71732	0.000194191	1	0	0.021
chr3:132022975-132023802	828	533038	-7.71732	0.000200279	1	0	0.02
chr4:32170018-32170738	721	25363	-7.71732	0.000351378	1	0	0.021
chr4:153002970-153003671	702	382728	-7.71732	0.000381125	1	0	0.02
chr5:141970929-141971708	780	118445	-7.71732	0.000291048	1	0	0.02
chr6:36896357-36897055	699	120037	-7.71732	0.0027514	1	0	0.02	Ptn
chr6:81665812-81666707	896	985943	-7.71732	0.000126495	1	0	0.021
chr7:6860594-6860978	385	8409	-7.71732	0.000291497	1	0	0.021
chr7:71047339-71047901	563	23285	-7.71732	0.000362485	1	0	0.02
chr7:109584348-109584805	458	4145	-7.71732	0.00114439	1	0	0.02	Rpl27a
chr7:124834639-124835127	489	32992	-7.71732	0.000600115	1	0	0.02
chr8:60301170-60301997	828	203794	-7.71732	0.000199458	1	0	0.021
chr9:16214953-16215830	878	61052	-7.71732	0.000900015	1	0	0.02
chr10:65700445-65701137	693	1113629	-7.71732	0.000295094	1	0	0.02
chr10:67746021-67746598	578	196369	-7.71732	0.00140613	1	0	0.021
chr10:86566488-86567474	987	118015	-7.71732	0.00187557	1	0	0.02	Syn3
chr10:86933173-86933644	472	0	-7.71732	0.000288261	1	0	0.021
chr11:11102031-11102877	847	359321	-7.71732	0.00151699	1	0	0.02
chr11:115071430-115072352	923	204040	-7.71732	0.000152203	1	0	0.02
chr11:116980319-116980852	534	95674	-7.71732	0.000743831	1	0	0.02
chr12:74516339-74516895	557	231907	-7.71732	0.000388454	1	0	0.02
chr13:34776616-34777146	531	51376	-7.71732	0.000238688	1	0	0.02
chr13:44260728-44261337	610	12468	-7.71732	0.00141496	1	0	0.02
chr13:60358360-60359066	707	59435	-7.71732	0.000274988	1	0	0.02
chr13:69294140-69294790	651	240051	-7.71732	0.000693084	1	0	0.02
chr13:90560066-90560567	502	184571	-7.71732	0.000136736	1	0	0.02
chr13:101813224-101813684	461	44329	-7.71732	0.000931781	1	0	0.02
chr14:80046861-80047930	1070	36027	-7.71732	0.000664449	1	0	0.02
chr15:12675348-12675775	428	43059	-7.71732	0.000907949	1	0	0.02
chr15:55790951-55791613	663	0	-7.71732	0.000800354	1	0	0.02
chr15:83848115-83848794	680	181175	-7.71732	0.000977701	1	0	0.02
chr16:44425236-44425727	492	26611	-7.71732	0.000209252	1	0	0.02
chr16:77295476-77296757	1282	32289	-7.71732	0.000158769	1	0	0.02
chr17:48028288-48028602	315	30144	-7.71732	0.00254814	1	0	0.02
chr18:30070926-30071750	825	458343	-7.71732	0.000736093	1	0	0.021
chrX:52626727-52627627	901	0	-7.71732	6.0729e-05	1	0	0.02	Gpc3
chr1:46829914-46831007	1094	0	-7.68644	0.000904628	1	0	0.019
chr1:133959456-133959857	402	0	-7.68644	0.000227949	1	0	0.02	Ppfia4
chr1:161426258-161427260	1003	12221	-7.68644	6.91933e-05	1	0	0.02
chr1:188456476-188457598	1123	224542	-7.68644	0.000708094	1	0	0.02
chr2:72657191-72657922	732	16347	-7.68644	0.000611272	1	0	0.02
chr2:75138577-75138819	243	857	-7.68644	0.000345181	1	0	0.02	Hoxd3
chr2:77146431-77146993	563	24524	-7.68644	0.00300773	1	0	0.02
chr2:109554654-109554967	314	4444	-7.68644	0.000940763	1	0	0.02
chr2:131096142-131096767	626	30299	-7.68644	0.000724575	1	0	0.02	Adam33
chr2:178687446-178688116	671	193137	-7.68644	0.000961487	1	0	0.02
chr3:9885399-9885863	465	51349	-7.68644	0.00031917	1	0	0.02
chr3:116080171-116080654	484	72258	-7.68644	0.00022732	1	0	0.02
chr3:141226597-141227441	845	237946	-7.68644	0.00014219	1	0	0.02	Unc5c
chr4:63742872-63743280	409	78478	-7.68644	0.00103594	1	0	0.02
chr4:130045633-130045928	296	8033	-7.68644	0.00117575	1	0	0.02
chr5:36373201-36373506	306	51245	-7.68644	0.00186896	1	0	0.02
chr5:64861901-64862530	630	15520	-7.68644	0.000944216	1	0	0.02
chr5:111812608-111813175	568	10302	-7.68644	0.000791058	1	0	0.02
chr6:93140039-93140764	726	269805	-7.68644	0.000155622	1	0	0.02
chr7:36720647-36721201	555	168693	-7.68644	0.000185647	1	0	0.02
chr8:88317406-88317611	206	950	-7.68644	0.000300992	1	0	0.02
chr9:15472851-15473542	692	100724	-7.68644	0.000911665	1	0	0.02
chr9:15489208-15489555	348	117081	-7.68644	0.000235084	1	0	0.02
chr9:15976966-15977512	547	176090	-7.68644	0.000599307	1	0	0.02
chr10:42204793-42205348	556	34316	-7.68644	0.00206712	1	0	0.02
chr10:79803702-79804043	342	57132	-7.68644	9.19682e-05	1	0	0.02
chr10:122018484-122019032	549	0	-7.68644	0.000406259	1	0	0.02
chr11:71283145-71283760	616	249629	-7.68644	0.00159982	1	0	0.02
chr11:108936065-108936810	746	33287	-7.68644	0.000107013	1	0	0.02
chr11:109357147-109357467	321	5811	-7.68644	7.51611e-05	1	0	0.02
chr12:35493846-35494311	466	40427	-7.68644	0.00369962	1	0	0.02
chr12:82076789-82077078	290	44144	-7.68644	0.00253845	1	0	0.02
chr12:102303929-102304184	256	740	-7.68644	0.000713446	1	0	0.019
chr14:21702925-21703684	760	16040	-7.68644	0.000690235	1	0	0.02
chr14:117393774-117394456	683	13375	-7.68644	0.000561009	1	0	0.02
chr15:38176416-38176921	506	97177	-7.68644	0.000171959	1	0	0.02
chr15:93562791-93563335	545	31953	-7.68644	0.000135183	1	0	0.02
chr16:74682528-74683672	1145	167737	-7.68644	0.000357698	1	0	0.02	Robo2
chr17:43119561-43120413	853	144854	-7.68644	0.000383301	1	0	0.02
chr19:16518395-16519004	610	7387	-7.68644	0.000486743	1	0	0.02
chrX:93002016-93002875	860	13505	-7.68644	0.000323311	1	0	0.02	Arx
chrX:142152799-142153333	535	237284	-7.68644	0.000189569	1	0	0.02
chr1:57095051-57095883	833	200358	-7.65488	0.000370601	1	0	0.019
chr2:58041716-58042493	778	314913	-7.65488	0.00028625	1	0	0.019	Galnt5,Acvr1c
chr2:167586981-167587267	287	7227	-7.65488	0.000715281	1	0	0.02
chr2:174903588-174903891	304	31187	-7.65488	0.000302291	1	0	0.02
chr3:97363335-97363855	521	204369	-7.65488	0.00100091	1	0	0.019
chr3:126397640-126398527	888	197614	-7.65488	0.000483307	1	0	0.02
chr4:22130510-22131030	521	226718	-7.65488	0.000208606	1	0	0.02
chr4:109910306-109911021	716	140033	-7.65488	6.81979e-05	1	0	0.019
chr4:133390953-133391545	593	21005	-7.65488	0.00063389	1	0	0.019
chr5:43454857-43455254	398	55853	-7.65488	0.000230314	1	0	0.02
chr5:111154287-111155007	721	32051	-7.65488	0.001341	1	0	0.019	Ttc28
chr5:117397559-117398406	848	8577	-7.65488	0.000503167	1	0	0.02	Taok3
chr6:37791126-37791780	655	78971	-7.65488	0.000314397	1	0	0.02
chr6:76595896-76596447	552	3347010	-7.65488	0.000232483	1	0	0.02
chr7:70871078-70871747	670	10797	-7.65488	0.00058447	1	0	0.019
chr7:142470209-142470561	353	865	-7.65488	0.00050055	1	0	0.02	Lsp1
chr8:25465462-25466082	621	48274	-7.65488	0.000530391	1	0	0.02	Fgfr1
chr8:88006659-88007145	487	111514	-7.65488	0.000716662	1	0	0.019
chr8:118004363-118005225	863	202455	-7.65488	0.000327747	1	0	0.019
chr8:122194034-122194707	674	86899	-7.65488	0.00070205	1	0	0.019
chr8:125121151-125122010	860	19108	-7.65488	0.000990235	1	0	0.02
chr9:16149991-16150338	348	3264	-7.65488	0.0010907	1	0	0.02
chr9:44490294-44490563	270	72128	-7.65488	0.000927011	1	0	0.02
chr9:51717236-51718005	770	47482	-7.65488	0.000880662	1	0	0.02
chr9:61765195-61765806	612	296738	-7.65488	0.000135728	1	0	0.02
chr10:62016858-62017277	420	93181	-7.65488	0.00011598	1	0	0.02
chr10:69258596-69258957	362	3883	-7.65488	0.000455774	1	0	0.02
chr10:107514374-107514990	617	646334	-7.65488	0.00035818	1	0	0.02
chr11:7630023-7630801	779	167503	-7.65488	0.000106423	1	0	0.019	Igfbp3
chr11:17450141-17450891	751	192347	-7.65488	0.00159097	1	0	0.02
chr11:46069386-46069633	248	3700	-7.65488	0.000242936	1	0	0.02
chr11:54126752-54127409	658	25358	-7.65488	0.00114074	1	0	0.019	P4ha2
chr11:75219603-75220452	850	43165	-7.65488	0.00161528	1	0	0.02
chr11:95594779-95595259	481	7139	-7.65488	0.000491579	1	0	0.02	Fam117a
chr12:82075375-82075884	510	45338	-7.65488	0.000852656	1	0	0.02
chr13:32479999-32480607	609	17092	-7.65488	0.000432466	1	0	0.02
chr14:66663084-66663688	605	4562	-7.65488	0.000608942	1	0	0.02	Ppp2r2a
chr15:59029735-59030854	1120	24032	-7.65488	0.000104033	1	0	0.02
chr15:60877633-60878252	620	260286	-7.65488	0.000307674	1	0	0.02
chr17:70728398-70729127	730	20862	-7.65488	0.00246349	1	0	0.019
chr18:54447553-54448075	523	102427	-7.65488	0.000899794	1	0	0.02
chr18:54613258-54613747	490	62457	-7.65488	0.000428227	1	0	0.019
chr19:27076854-27077404	551	9702	-7.65488	0.0019635	1	0	0.02
chrX:42103595-42104455	861	191574	-7.65488	0.000221789	1	0	0.019
chrX:51698915-51699447	533	17749	-7.65488	0.00118653	1	0	0.019
chrX:166723475-166724250	776	212952	-7.65488	0.000488495	1	0	0.02
chr1:51270204-51270524	321	474592	-7.62263	0.000271966	1	0	0.019
chr1:88875869-88876732	864	148463	-7.62263	0.00200372	1	0	0.02
chr1:165718731-165719046	316	10752	-7.62263	0.000403237	1	0	0.02
chr2:29407524-29408140	617	30379	-7.62263	0.000686981	1	0	0.02	6530402F18Rik
chr2:67257347-67257852	506	308125	-7.62263	0.000145913	1	0	0.019
chr2:68885741-68886430	690	1654	-7.62263	0.000441072	1	0	0.019
chr2:75173115-75173761	647	28665	-7.62263	0.000266874	1	0	0.019
chr2:79061858-79062617	760	24948	-7.62263	0.00160883	1	0	0.019
chr2:80434630-80435619	990	0	-7.62263	0.00261519	1	0	0.018
chr2:178606364-178607130	767	112055	-7.62263	0.000447841	1	0	0.02	Ppp1r3d
chr3:57967919-57968521	603	119651	-7.62263	0.00350337	1	0	0.019
chr3:109478000-109478439	440	136735	-7.62263	0.000101044	1	0	0.019	Vav3
chr4:57515226-57515935	710	20777	-7.62263	0.000166028	1	0	0.019
chr4:63528616-63529258	643	15702	-7.62263	0.000606469	1	0	0.019
chr4:120022276-120022690	415	1482	-7.62263	0.00046532	1	0	0.019
chr4:120708363-120709228	866	16488	-7.62263	0.000949338	1	0	0.019
chr5:74048978-74049435	458	19056	-7.62263	0.000234034	1	0	0.02
chr5:111818254-111818715	462	4762	-7.62263	0.000733309	1	0	0.019
chr6:78270630-78271285	656	2390358	-7.62263	0.000571942	1	0	0.018
chr6:114941112-114941990	879	0	-7.62263	0.000427773	1	0	0.019
chr6:117129385-117129769	385	170119	-7.62263	0.00232449	1	0	0.019
chr6:126194584-126195495	912	52746	-7.62263	0.00473593	1	0	0.018
chr7:83565934-83566310	377	18482	-7.62263	0.000779014	1	0	0.019
chr8:36906872-36907265	394	2238	-7.62263	0.00430829	1	0	0.019
chr8:114451624-114452081	458	11539	-7.62263	0.000228009	1	0	0.02
chr8:115986409-115987153	745	261219	-7.62263	0.00059355	1	0	0.019
chr9:41525213-41525968	756	77360	-7.62263	0.000405359	1	0	0.019
chr9:80274867-80275950	1084	100990	-7.62263	0.00238632	1	0	0.02
chr9:98629729-98630591	863	0	-7.62263	0.000484592	1	0	0.019
chr9:118717163-118717763	601	83556	-7.62263	0.000491194	1	0	0.02
chr9:121477109-121477663	555	63889	-7.62263	0.00100664	1	0	0.019
chr10:13209963-13210704	742	6809	-7.62263	0.00073782	1	0	0.018	Plagl1
chr10:17451656-17452582	927	103794	-7.62263	0.00769734	1	0	0.019
chr10:28510045-28510772	728	216021	-7.62263	0.00066549	1	0	0.02
chr10:96733401-96733934	534	0	-7.62263	0.00309813	1	0	0.018
chr10:100259291-100260045	755	0	-7.62263	0.000309691	1	0	0.02
chr11:18912398-18913068	671	26434	-7.62263	0.000921704	1	0	0.02	Meis1
chr11:50546008-50547021	1014	75254	-7.62263	0.000373491	1	0	0.019
chr11:85765203-85765431	229	4139	-7.62263	0.000316039	1	0	0.02
chr11:90094760-90095337	578	5809	-7.62263	0.000268063	1	0	0.02
chr11:94933652-94933860	209	4508	-7.62263	0.000314663	1	0	0.019
chr11:116312335-116312684	350	37995	-7.62263	0.000437406	1	0	0.019
chr11:118512034-118512629	596	90533	-7.62263	0.000843793	1	0	0.019
chr12:7450190-7450841	652	527629	-7.62263	0.000123644	1	0	0.02
chr12:9934221-9934604	384	0	-7.62263	0.000554528	1	0	0.019
chr12:11841865-11842439	575	334140	-7.62263	0.000934457	1	0	0.019
chr12:17673814-17674772	959	15645	-7.62263	0.00140234	1	0	0.018
chr12:26285589-26286434	846	69837	-7.62263	0.000917127	1	0	0.019
chr12:119151990-119152606	617	304992	-7.62263	0.000968356	1	0	0.02
chr13:38407585-38407966	382	100911	-7.62263	0.000741694	1	0	0.018
chr13:43801810-43802395	586	62127	-7.62263	0.00251253	1	0	0.019
chr13:70037739-70038596	858	122571	-7.62263	0.00162405	1	0	0.019
chr14:12161744-12162369	626	190988	-7.62263	0.00237234	1	0	0.019
chr14:16957685-16958093	409	148787	-7.62263	0.000724903	1	0	0.018
chr14:33889562-33890383	822	189840	-7.62263	0.000663052	1	0	0.018
chr16:93116145-93116952	808	87929	-7.62263	0.00226602	1	0	0.019
chr17:46443480-46444077	598	112474	-7.62263	0.00016375	1	0	0.02
chr17:66761464-66762266	803	0	-7.62263	0.000349579	1	0	0.019
chr18:9786651-9787414	764	43539	-7.62263	0.000212619	1	0	0.02
chr18:60921837-60922262	426	41004	-7.62263	0.00064733	1	0	0.019	Camk2a
chr18:61317141-61317558	418	105641	-7.62263	0.000429477	1	0	0.02
chrX:52557266-52557876	611	56176	-7.62263	0.000339548	1	0	0.019
chr1:6370033-6370604	572	155354	-7.58963	0.000866959	1	0	0.018
chr1:61428566-61429227	662	10570	-7.58963	0.000469306	1	0	0.019
chr1:114528357-114529065	709	0	-7.58963	0.000135871	1	0	0.019
chr1:135544814-135545067	254	5714	-7.58963	0.000217165	1	0	0.019
chr2:33753440-33754165	726	116206	-7.58963	0.000227183	1	0	0.019
chr2:63558003-63558518	516	143884	-7.58963	0.00127439	1	0	0.019
chr2:124330906-124331496	591	205921	-7.58963	0.00222997	1	0	0.018
chr2:139054584-139055575	992	622338	-7.58963	0.00360922	1	0	0.018
chr2:174797512-174797982	471	70861	-7.58963	0.000132628	1	0	0.019
chr3:53284153-53284776	624	242348	-7.58963	0.00622592	1	0	0.018
chr3:102469646-102470457	812	265225	-7.58963	0.000904202	1	0	0.019
chr4:95346498-95347300	803	6566	-7.58963	0.00398856	1	0	0.017
chr4:101490449-101490921	473	70870	-7.58963	0.000420382	1	0	0.019
chr4:137739024-137739465	442	1362	-7.58963	0.000497323	1	0	0.019
chr5:45627636-45628334	699	41210	-7.58963	0.000730246	1	0	0.018
chr5:48230444-48230984	541	246589	-7.58963	0.0003608	1	0	0.019
chr5:111619863-111620447	585	11013	-7.58963	0.000598455	1	0	0.019
chr5:118108345-118108916	572	136254	-7.58963	0.000346016	1	0	0.018
chr5:132161243-132161930	688	87579	-7.58963	0.000153343	1	0	0.019
chr5:150945996-150946514	519	6406	-7.58963	0.00026523	1	0	0.019
chr6:25522815-25523643	829	166112	-7.58963	0.000533443	1	0	0.018	Gpr37
chr6:51399029-51399510	482	70006	-7.58963	0.0025835	1	0	0.018
chr6:101500208-101500742	535	123300	-7.58963	0.000184317	1	0	0.019
chr7:129730712-129731304	593	59441	-7.58963	0.000540885	1	0	0.019
chr8:5513922-5514391	470	835212	-7.58963	0.000631534	1	0	0.018
chr8:36052015-36052985	971	27373	-7.58963	0.00160125	1	0	0.019
chr8:48152293-48152694	402	0	-7.58963	0.000109885	1	0	0.019
chr8:68112068-68112437	370	56969	-7.58963	0.000811124	1	0	0.019
chr9:16801859-16802442	584	131152	-7.58963	0.000916549	1	0	0.018
chr9:41879094-41879411	318	10846	-7.58963	0.0014454	1	0	0.018
chr9:49921982-49922536	555	58354	-7.58963	0.0010707	1	0	0.018
chr9:86630473-86630967	495	64267	-7.58963	0.000208228	1	0	0.019
chr9:92411961-92412616	656	44731	-7.58963	0.000417011	1	0	0.019
chr9:92566168-92566806	639	23671	-7.58963	0.000514738	1	0	0.019
chr10:3596552-3597151	600	143537	-7.58963	0.000512795	1	0	0.019
chr10:102667373-102667879	507	700790	-7.58963	0.000182778	1	0	0.018
chr10:111689548-111689990	443	19581	-7.58963	0.00175786	1	0	0.019	Krr1
chr11:101855990-101856630	641	25627	-7.58963	0.00274751	1	0	0.018
chr11:102138243-102138701	459	17525	-7.58963	0.000782787	1	0	0.019
chr12:10746569-10747337	769	355217	-7.58963	0.000748001	1	0	0.019
chr12:27465468-27466209	742	36663	-7.58963	0.000791449	1	0	0.019	Gm9866
chr12:71639959-71640452	494	190101	-7.58963	0.000455575	1	0	0.019	L3hypdh
chr12:75351971-75352870	900	34223	-7.58963	0.000544558	1	0	0.019	Rhoj,Ppp2r5e
chr12:80022711-80023426	716	35931	-7.58963	0.00151782	1	0	0.019
chr12:106839568-106840610	1043	0	-7.58963	0.000269118	1	0	0.018
chr13:32018670-32019443	774	35879	-7.58963	0.000386154	1	0	0.019
chr13:54238472-54239306	835	93067	-7.58963	0.000348445	1	0	0.018
chr13:80734196-80735072	877	150650	-7.58963	0.0017368	1	0	0.019
chr13:94101981-94102349	369	41003	-7.58963	0.001398	1	0	0.018
chr14:49369501-49370063	563	197376	-7.58963	0.000287348	1	0	0.018
chr15:12067661-12068394	734	49363	-7.58963	0.00138731	1	0	0.019
chr15:100775141-100775515	375	17317	-7.58963	0.00125763	1	0	0.019
chr16:23832826-23833357	532	559816	-7.58963	0.000353766	1	0	0.019
chr16:35509330-35510143	814	18689	-7.58963	0.000637093	1	0	0.018	Sec22a
chr17:4735110-4735559	450	108626	-7.58963	0.0014483	1	0	0.019
chr17:79286794-79287931	1138	67640	-7.58963	0.00124013	1	0	0.019
chr18:82798164-82798858	695	13929	-7.58963	0.000504228	1	0	0.019
chr19:40394631-40395462	832	10539	-7.58963	0.000304963	1	0	0.018
chr1:57436964-57437283	320	30133	-7.55586	0.00127129	1	0	0.018
chr1:60825559-60826166	608	90189	-7.55586	0.00119881	1	0	0.018
chr1:92848182-92848848	667	56475	-7.55586	0.000350843	1	0	0.018
chr2:142372372-142373193	822	529785	-7.55586	0.000868007	1	0	0.019
chr2:144598611-144599070	460	849	-7.55586	0.000107612	1	0	0.019
chr2:156784188-156784572	385	63286	-7.55586	0.00115344	1	0	0.018
chr2:165512260-165513272	1013	114625	-7.55586	0.00026704	1	0	0.019
chr2:166324354-166324785	432	90518	-7.55586	0.000448803	1	0	0.018
chr2:171373044-171374044	1001	302211	-7.55586	0.000336369	1	0	0.018
chr3:54281545-54282027	483	76542	-7.55586	0.00140668	1	0	0.018
chr3:109481119-109481726	608	139854	-7.55586	0.000270966	1	0	0.018	Fam102b
chr4:14330622-14331285	664	545482	-7.55586	0.004413	1	0	0.017
chr4:32486540-32487054	515	128092	-7.55586	0.00023171	1	0	0.018
chr4:53303918-53304640	723	33049	-7.55586	0.00224035	1	0	0.019
chr4:78784752-78785278	527	2126648	-7.55586	0.000208499	1	0	0.018
chr4:111467170-111467785	616	51722	-7.55586	0.000206617	1	0	0.019
chr5:100605716-100606261	546	30762	-7.55586	0.000615842	1	0	0.019
chr5:147990478-147991041	564	33199	-7.55586	0.000723495	1	0	0.019
chr6:42359205-42359761	557	9357	-7.55586	0.000195388	1	0	0.019
chr6:52428177-52429147	971	206205	-7.55586	4.82281e-05	1	0	0.018
chr6:53393720-53394391	672	4665	-7.55586	0.00024496	1	0	0.019
chr6:74875283-74875791	509	1626397	-7.55586	0.00186641	1	0	0.018
chr7:74065328-74065914	587	4609	-7.55586	0.000697791	1	0	0.019	St8sia2
chr7:123134764-123135330	567	10584	-7.55586	0.000200717	1	0	0.018
chr8:95346619-95347287	669	14808	-7.55586	0.000315139	1	0	0.018	Gins3,Setd6
chr9:16330411-16330989	579	105047	-7.55586	0.00101925	1	0	0.017
chr9:41847000-41847470	471	0	-7.55586	0.00056129	1	0	0.018
chr9:67240444-67240846	403	0	-7.55586	0.0004578	1	0	0.018
chr11:85719685-85720064	380	40701	-7.55586	0.000459125	1	0	0.018
chr11:88172704-88173588	885	7947	-7.55586	0.0019479	1	0	0.018	Cuedc1
chr11:98409419-98409787	369	107357	-7.55586	0.000331933	1	0	0.018
chr12:75854877-75855409	533	62684	-7.55586	0.00132582	1	0	0.019
chr13:95654913-95655592	680	150249	-7.55586	0.0031621	1	0	0.018
chr14:98471807-98472618	812	303575	-7.55586	0.00114626	1	0	0.017
chr15:10747288-10747999	712	75719	-7.55586	0.000778379	1	0	0.019
chr15:11780922-11781404	483	0	-7.55586	0.000793959	1	0	0.018
chr16:53095298-53096002	705	1063311	-7.55586	0.00102879	1	0	0.019
chr16:72633735-72634154	420	29233	-7.55586	0.0085324	1	0	0.017
chr16:78067408-78068186	779	0	-7.55586	0.000445649	1	0	0.019
chr16:90423692-90424186	495	154624	-7.55586	0.000476735	1	0	0.017
chr17:11486504-11487108	605	271621	-7.55586	0.00146509	1	0	0.018
chr18:5459029-5459395	367	8691	-7.55586	0.000440288	1	0	0.017
chr18:13081849-13082946	1098	139994	-7.55586	0.000522735	1	0	0.018
chr18:55344686-55345090	405	97760	-7.55586	0.00275659	1	0	0.017	Zfp608
chr19:5871189-5871733	545	25297	-7.55586	0.000223688	1	0	0.018	Cfl1
chr1:97961576-97962286	711	14877	-7.52128	0.00338586	1	0	0.017
chr2:4587698-4588076	379	27916	-7.52128	0.000644782	1	0	0.018
chr2:28539254-28539536	283	71133	-7.52128	0.000429591	1	0	0.018
chr2:29025248-29025728	481	29061	-7.52128	0.000841556	1	0	0.018
chr2:61100756-61101408	653	37930	-7.52128	0.000947835	1	0	0.018
chr2:110411479-110411923	445	1425	-7.52128	0.00166399	1	0	0.018
chr3:54099730-54100165	436	235881	-7.52128	0.000711702	1	0	0.018
chr3:56296684-56297294	611	112660	-7.52128	0.00128357	1	0	0.018
chr3:75868858-75869343	486	7806	-7.52128	0.00148986	1	0	0.017
chr3:123093188-123093678	491	108715	-7.52128	0.00019782	1	0	0.018
chr4:129256383-129256991	609	0	-7.52128	0.00616778	1	0	0.017	Zfp362,Marcksl1
chr5:88933491-88933832	342	16503	-7.52128	0.00326769	1	0	0.018
chr5:102868033-102868531	499	0	-7.52128	0.000667581	1	0	0.018	Arhgap24
chr5:137092333-137092727	395	46212	-7.52128	0.00164396	1	0	0.018	Col26a1
chr6:142708273-142708681	409	48234	-7.52128	0.000566355	1	0	0.018	Golt1b,Ldhb
chr6:144596566-144597217	652	84327	-7.52128	0.000830257	1	0	0.018
chr7:58733345-58733894	550	18134	-7.52128	0.000993404	1	0	0.018
chr7:89856313-89856885	573	84082	-7.52128	0.000973211	1	0	0.018	Me3
chr7:96523606-96524041	436	67530	-7.52128	0.000109347	1	0	0.018
chr8:36556105-36556640	536	6609	-7.52128	0.000868758	1	0	0.018
chr8:77804329-77805084	756	5913	-7.52128	0.000721489	1	0	0.018
chr9:23956358-23957072	715	0	-7.52128	0.000837001	1	0	0.018
chr9:32787428-32787981	554	29393	-7.52128	0.000923172	1	0	0.015	Gm3331
chr9:43230789-43231192	404	20363	-7.52128	0.000686376	1	0	0.018
chr9:58557884-58558182	299	169124	-7.52128	0.000618796	1	0	0.018	Islr
chr9:60510681-60511164	484	176632	-7.52128	0.00207337	1	0	0.018
chr9:65844250-65844673	424	16947	-7.52128	0.000294727	1	0	0.017	Plekho2
chr9:79605854-79606370	517	11034	-7.52128	0.000417193	1	0	0.018
chr10:98016566-98017215	650	295554	-7.52128	0.000486494	1	0	0.018
chr10:118648769-118649262	494	55823	-7.52128	0.000974674	1	0	0.018
chr11:6680101-6680795	695	0	-7.52128	0.00106131	1	0	0.018
chr11:8221654-8222212	559	362735	-7.52128	0.000332479	1	0	0.018	Tns3
chr12:25033821-25034939	1119	58693	-7.52128	0.00073835	1	0	0.017
chr12:61526177-61526555	379	2702	-7.52128	0.000273406	1	0	0.017	Lrfn5
chr13:20522402-20522821	420	333961	-7.52128	0.000765745	1	0	0.017
chr13:91975165-91975923	759	167534	-7.52128	0.00214858	1	0	0.018
chr13:106523095-106523768	674	412965	-7.52128	0.00155058	1	0	0.018
chr14:63272829-63273101	273	27107	-7.52128	0.00076746	1	0	0.017
chr14:66472775-66473478	704	175174	-7.52128	0.00113481	1	0	0.018	Adra1a
chr14:119968611-119969361	751	137049	-7.52128	0.000545138	1	0	0.018
chr15:56315194-56315648	455	450818	-7.52128	0.00477065	1	0	0.016
chr15:77156588-77156801	214	45484	-7.52128	0.00259129	1	0	0.018
chr15:79133194-79133581	388	7622	-7.52128	0.00195069	1	0	0.018
chr15:102020044-102020476	433	45154	-7.52128	0.000664721	1	0	0.018	Csad
chr17:13938625-13939188	564	54133	-7.52128	0.0116657	1	0	0.018
chr18:38770510-38771050	541	33461	-7.52128	0.000628042	1	0	0.018
chr1:52617918-52618591	674	116884	-7.48585	0.000497131	1	0	0.018
chr1:88845688-88846106	419	143157	-7.48585	0.00248983	1	0	0.016
chr1:165246540-165247448	909	9520	-7.48585	0.00110323	1	0	0.018
chr2:32642677-32643319	643	35141	-7.48585	0.000588018	1	0	0.017	Ttc16
chr2:110069407-110069685	279	110154	-7.48585	0.000517271	1	0	0.017
chr2:117170101-117170565	465	49433	-7.48585	0.00218408	1	0	0.016
chr2:131067373-131067856	484	59210	-7.48585	0.000601496	1	0	0.018	Gfra4
chr2:152718039-152718469	431	10784	-7.48585	0.000337874	1	0	0.018
chr2:158168669-158169388	720	21793	-7.48585	0.00517572	1	0	0.016
chr3:27519535-27519869	335	169618	-7.48585	0.000580771	1	0	0.017
chr3:104993710-104994142	433	25556	-7.48585	0.00169776	1	0	0.018	Kcnd3
chr3:116194658-116195056	399	186745	-7.48585	0.000479283	1	0	0.018
chr3:148237395-148237889	495	320996	-7.48585	0.0031725	1	0	0.017
chr4:58245226-58245979	754	288948	-7.48585	0.00284152	1	0	0.017	Svep1
chr4:95456280-95456711	432	38972	-7.48585	0.000881349	1	0	0.017
chr4:137301406-137301842	437	4134	-7.48585	0.000368066	1	0	0.017
chr4:154390192-154390800	609	244151	-7.48585	0.000790204	1	0	0.017
chr5:23525845-23526610	766	91632	-7.48585	0.000388016	1	0	0.018
chr5:100070000-100070523	524	30106	-7.48585	0.000980352	1	0	0.018
chr6:38144182-38144979	798	209017	-7.48585	0.000452971	1	0	0.017
chr6:73014354-73015139	786	0	-7.48585	0.00280683	1	0	0.016
chr7:96843871-96844642	772	236628	-7.48585	0.00199567	1	0	0.016
chr7:112656046-112656692	647	22219	-7.48585	0.00254793	1	0	0.018	Parva
chr7:134107712-134108223	512	181488	-7.48585	0.000604971	1	0	0.018
chr9:16195129-16195873	745	41228	-7.48585	0.00152192	1	0	0.017	Slc36a4
chr9:33546117-33546664	548	482979	-7.48585	0.00213047	1	0	0.018
chr9:48838185-48838593	409	118533	-7.48585	0.00120973	1	0	0.018
chr9:97344725-97345432	708	233516	-7.48585	0.0031388	1	0	0.016
chr9:98690960-98691485	526	37834	-7.48585	0.00374853	1	0	0.017
chr10:4079413-4080194	782	27387	-7.48585	0.00109163	1	0	0.017
chr10:85962753-85963228	476	5061	-7.48585	0.000854112	1	0	0.017
chr10:94129565-94130096	532	17775	-7.48585	0.00076893	1	0	0.017
chr10:120271933-120272795	863	44674	-7.48585	0.000167816	1	0	0.018	Irak3
chr11:9597307-9598138	832	797444	-7.48585	0.0045848	1	0	0.017
chr12:54605079-54605500	422	50724	-7.48585	0.00146261	1	0	0.018
chr12:79429362-79430443	1082	81805	-7.48585	0.00103157	1	0	0.018
chr12:80603303-80604150	848	39376	-7.48585	0.00148392	1	0	0.017
chr13:55912152-55912641	490	91280	-7.48585	0.00112162	1	0	0.018
chr13:100933057-100933652	596	0	-7.48585	0.000123668	1	0	0.017
chr13:107676186-107677037	852	154308	-7.48585	0.000727097	1	0	0.017
chr15:11932304-11932898	595	25318	-7.48585	0.000240593	1	0	0.018
chr15:78836197-78836498	302	14552	-7.48585	0.00241577	1	0	0.018
chr16:26196276-26196733	458	31815	-7.48585	0.000974416	1	0	0.017
chr18:75410168-75410470	303	43332	-7.48585	0.00108698	1	0	0.017
chr19:23401608-23402213	606	47154	-7.48585	0.0010467	1	0	0.017
chr19:48079707-48080093	387	0	-7.48585	0.00249885	1	0	0.017
chr19:55838734-55839357	624	56176	-7.48585	0.00255503	1	0	0.017
chr1:59409581-59410291	711	14672	-7.44953	0.00297465	1	0	0.017
chr1:131235882-131236141	260	82533	-7.44953	0.00143903	1	0	0.016
chr1:131739469-131739888	420	57359	-7.44953	0.00232103	1	0	0.017
chr1:152273365-152273834	470	0	-7.44953	0.00119839	1	0	0.017
chr2:30836307-30836974	668	27934	-7.44953	0.00139972	1	0	0.016
chr2:45371090-45371609	520	369174	-7.44953	0.00195669	1	0	0.017
chr2:159732130-159732764	635	13058	-7.44953	0.000310055	1	0	0.016
chr3:94935394-94935653	260	4350	-7.44953	0.00038738	1	0	0.017
chr4:13886192-13886855	664	101052	-7.44953	0.001546	1	0	0.016
chr4:58661806-58662303	498	8304	-7.44953	0.000565943	1	0	0.017
chr4:63744605-63745145	541	80211	-7.44953	0.00185646	1	0	0.016
chr4:72014037-72014805	769	175244	-7.44953	0.00260615	1	0	0.017	C630043F03Rik
chr4:95317664-95318274	611	891	-7.44953	0.00192156	1	0	0.017
chr4:97844608-97845254	647	4479	-7.44953	0.00371218	1	0	0.016
chr4:100154440-100155044	605	58296	-7.44953	0.000331929	1	0	0.017
chr4:132815843-132816567	725	25908	-7.44953	0.000409822	1	0	0.017
chr4:139697520-139698199	680	74196	-7.44953	0.00184286	1	0	0.016
chr5:5175725-5176274	550	203620	-7.44953	0.00137634	1	0	0.017
chr5:54746887-54747655	769	748448	-7.44953	0.00104384	1	0	0.017
chr5:96206880-96207186	307	2676	-7.44953	0.000437577	1	0	0.017
chr5:134568888-134569304	417	0	-7.44953	0.00131564	1	0	0.017	Clip2,Lat2
chr5:139599128-139599644	517	114393	-7.44953	0.00267066	1	0	0.016
chr6:17730043-17730386	344	299683	-7.44953	0.00163723	1	0	0.017
chr6:82737231-82737497	267	84282	-7.44953	0.00010925	1	0	0.017
chr6:144681052-144681912	861	0	-7.44953	0.0007383	1	0	0.016
chr7:69820296-69820920	625	396162	-7.44953	0.003748	1	0	0.016
chr7:71782218-71782711	494	28593	-7.44953	0.000611041	1	0	0.017
chr7:83810131-83810565	435	73498	-7.44953	0.000471909	1	0	0.017
chr7:93408700-93409311	612	328357	-7.44953	0.000981886	1	0	0.017
chr7:97247420-97248471	1052	83828	-7.44953	0.000635285	1	0	0.017	Gab2,Rsf1os2
chr7:109326753-109327332	580	191892	-7.44953	0.00253849	1	0	0.016
chr7:112389376-112390342	967	37281	-7.44953	0.000372952	1	0	0.017	Dkk3
chr7:121579234-121579796	563	11009	-7.44953	0.000538996	1	0	0.017
chr8:36713685-36714187	503	18616	-7.44953	0.0014195	1	0	0.017
chr8:94377522-94378217	696	7734	-7.44953	0.00191164	1	0	0.017	Rspry1
chr9:51750000-51750454	455	15033	-7.44953	0.00267686	1	0	0.017
chr9:103763644-103763932	289	11788	-7.44953	0.00640363	1	0	0.017
chr9:118794741-118795557	817	5762	-7.44953	0.00208453	1	0	0.017
chr10:22981788-22982311	524	68363	-7.44953	0.000652322	1	0	0.017
chr10:38972777-38973350	574	64095	-7.44953	0.00244273	1	0	0.017
chr10:77014106-77014647	542	6064	-7.44953	0.00177157	1	0	0.017
chr10:97725951-97726473	523	4939	-7.44953	7.56468e-05	1	0	0.017	Dcn
chr11:46032251-46032736	486	6664	-7.44953	0.00133658	1	0	0.016
chr11:59629609-59630203	595	77780	-7.44953	0.000362698	1	0	0.017
chr11:109817324-109817923	600	205976	-7.44953	0.000565355	1	0	0.017	Abca6
chr12:112151712-112152199	488	0	-7.44953	0.00163464	1	0	0.016
chr12:119027471-119028039	569	180473	-7.44953	0.00123381	1	0	0.016
chr13:97510475-97511398	924	74264	-7.44953	0.000931852	1	0	0.017	Enc1
chr14:25044792-25045328	537	20913	-7.44953	0.00476383	1	0	0.016
chr14:44549184-44549777	594	623800	-7.44953	0.000613637	1	0	0.017
chr15:44368188-44368718	531	250657	-7.44953	0.00104035	1	0	0.017
chr16:52849439-52850289	851	817452	-7.44953	0.00186138	1	0	0.017	Alcam
chr17:8415396-8416116	721	131195	-7.44953	0.000964567	1	0	0.015
chr17:12428265-12428682	418	0	-7.44953	0.00286182	1	0	0.017	Mrpl18
chr17:71129814-71130282	469	52740	-7.44953	0.00104173	1	0	0.016
chr17:72997165-72997772	608	49282	-7.44953	0.00123999	1	0	0.017
chr19:14634885-14635739	855	36033	-7.44953	0.000635559	1	0	0.016	Tle4
chr19:45651775-45652660	886	94760	-7.44953	0.00131492	1	0	0.016
chr19:47682781-47683294	514	48375	-7.44953	0.00143646	1	0	0.016
chrX:12366763-12367273	511	71522	-7.44953	0.00198556	1	0	0.017
chr1:75667604-75668052	449	4558	-7.41228	0.00162137	1	0	0.016	Des
chr1:80605840-80606572	733	49831	-7.41228	0.00256588	1	0	0.016	Dock10
chr1:94452038-94452655	618	626597	-7.41228	0.000297111	1	0	0.017
chr1:97832715-97833987	1273	62749	-7.41228	0.000417303	1	0	0.017
chr1:139080481-139080827	347	154235	-7.41228	0.000245753	1	0	0.016
chr1:186189202-186189737	536	71759	-7.41228	0.00337296	1	0	0.016
chr2:5314400-5314932	533	15946	-7.41228	0.00195853	1	0	0.016
chr2:27085739-27086095	357	6404	-7.41228	0.00144129	1	0	0.016	Cacfd1
chr2:29973396-29973848	453	50997	-7.41228	0.00070618	1	0	0.016	Wdr34(Dync2i2)
chr2:50818490-50819268	779	29042	-7.41228	0.000916922	1	0	0.016
chr2:51429615-51430059	445	160685	-7.41228	0.0016269	1	0	0.017
chr2:158232419-158232743	325	1558	-7.41228	0.00105519	1	0	0.016
chr2:166094248-166094763	516	62719	-7.41228	0.00116824	1	0	0.017
chr3:39718884-39719445	562	47018	-7.41228	0.000768606	1	0	0.016
chr3:41043806-41044416	611	32812	-7.41228	0.00519536	1	0	0.016
chr3:49865945-49866471	527	78207	-7.41228	0.00266385	1	0	0.016
chr3:59450854-59451563	710	106260	-7.41228	0.000602682	1	0	0.016
chr3:135699503-135699836	334	93689	-7.41228	0.00240713	1	0	0.016
chr4:45436630-45437342	713	27560	-7.41228	0.00195695	1	0	0.017
chr4:101182566-101183055	490	81501	-7.41228	0.0010896	1	0	0.017	Cachd1
chr4:105994417-105994837	421	5879	-7.41228	0.00302144	1	0	0.016
chr4:133092312-133092577	266	11006	-7.41228	0.00039821	1	0	0.017	Wdtc1
chr5:46412190-46412662	473	742347	-7.41228	0.0013422	1	0	0.017
chr5:53283395-53283801	407	240	-7.41228	0.00193166	1	0	0.016
chr5:65456980-65457504	525	65329	-7.41228	0.00139069	1	0	0.016
chr5:79734613-79735172	560	358504	-7.41228	0.00195674	1	0	0.016
chr5:113930801-113931161	361	13154	-7.41228	0.000906024	1	0	0.017
chr5:151403367-151404089	723	34357	-7.41228	0.00259334	1	0	0.016
chr6:87152362-87153103	742	268328	-7.41228	0.000655224	1	0	0.017
chr6:93802335-93802852	518	153394	-7.41228	0.00094847	1	0	0.016
chr6:115210639-115211294	656	268547	-7.41228	0.00076021	1	0	0.017
chr6:120951041-120951652	612	114800	-7.41228	0.0016775	1	0	0.016
chr7:49476999-49477431	433	18703	-7.41228	0.000362691	1	0	0.017
chr7:67034230-67034830	601	187464	-7.41228	0.000580209	1	0	0.016
chr7:73334621-73335182	562	22426	-7.41228	0.00208714	1	0	0.016
chr7:79523775-79524145	371	54639	-7.41228	0.000406824	1	0	0.016	Kif7
chr7:84339100-84339474	375	69994	-7.41228	0.00126265	1	0	0.017
chr7:95720027-95720598	572	69017	-7.41228	0.00344098	1	0	0.016
chr7:132270287-132270674	388	45954	-7.41228	0.000550221	1	0	0.016
chr8:11411790-11412190	401	85113	-7.41228	0.00153141	1	0	0.016
chr8:40388708-40389363	656	34018	-7.41228	0.00187109	1	0	0.017
chr8:57562708-57563186	479	50567	-7.41228	0.000932582	1	0	0.016	Sap30,Hmgb2
chr8:90302059-90302632	574	45002	-7.41228	0.00149887	1	0	0.017
chr9:47384730-47385200	471	4127	-7.41228	0.00233911	1	0	0.017
chr9:63568705-63569184	480	12800	-7.41228	0.000874713	1	0	0.016
chr9:67676726-67677303	578	42342	-7.41228	0.00420585	1	0	0.014
chr9:87524959-87525709	751	213921	-7.41228	0.000660585	1	0	0.016
chr9:90626658-90627187	530	356950	-7.41228	0.00162634	1	0	0.017
chr9:118688789-118689426	638	58741	-7.41228	0.00421641	1	0	0.016
chr10:30002726-30003540	815	196901	-7.41228	0.00343395	1	0	0.017
chr10:44114279-44115000	722	0	-7.41228	0.00138718	1	0	0.016
chr10:76964359-76964784	426	2439	-7.41228	0.0025397	1	0	0.016
chr10:126082518-126082959	442	115660	-7.41228	0.0102158	1	0	0.016
chr11:35270858-35271407	550	157614	-7.41228	8.90892e-05	1	0	0.017	Pank3
chr11:35496168-35496994	827	200850	-7.41228	0.000620084	1	0	0.017
chr11:94499559-94500248	690	48770	-7.41228	0.0041265	1	0	0.016
chr12:36670749-36671308	560	288923	-7.41228	0.00134343	1	0	0.017
chr12:54859614-54859830	217	2436	-7.41228	0.00130033	1	0	0.016
chr12:86855554-86856047	494	31292	-7.41228	0.0041442	1	0	0.016
chr13:29698301-29698953	653	285758	-7.41228	0.00174879	1	0	0.016
chr13:45391599-45391823	225	1436	-7.41228	0.000703769	1	0	0.016	Mylip
chr13:45715639-45716133	495	200454	-7.41228	0.00305084	1	0	0.016
chr13:56078794-56079238	445	56502	-7.41228	0.00164211	1	0	0.016
chr14:30922340-30922950	611	78365	-7.41228	0.00317397	1	0	0.016
chr14:33797676-33798363	688	281860	-7.41228	0.00053267	1	0	0.016
chr15:34336318-34336960	643	97941	-7.41228	0.00222627	1	0	0.017
chr15:40973543-40973968	426	317212	-7.41228	0.00141761	1	0	0.016
chr15:103229850-103230108	259	9717	-7.41228	0.00375353	1	0	0.017	Cbx5
chr16:14713632-14713967	336	7969	-7.41228	0.00226819	1	0	0.016
chr16:44579458-44580080	623	52763	-7.41228	0.00190762	1	0	0.016
chr16:63708498-63709431	934	147607	-7.41228	0.00656	1	0	0.016
chr16:87833886-87834655	770	0	-7.41228	0.00395897	1	0	0.015
chr17:7262658-7263063	406	398798	-7.41228	0.0019823	1	0	0.017
chr17:31556267-31556498	232	929	-7.41228	0.00111628	1	0	0.017
chr18:9832368-9832821	454	1116	-7.41228	0.000750379	1	0	0.016
chr18:38512780-38513217	438	28377	-7.41228	0.000589224	1	0	0.016
chr18:43405328-43405883	556	32290	-7.41228	0.000417008	1	0	0.017
chr18:47567011-47567546	536	607910	-7.41228	0.00142585	1	0	0.016
chr18:60764794-60765236	443	9052	-7.41228	0.0028271	1	0	0.016	Iigp1
chr18:63548618-63549580	963	54313	-7.41228	0.000651873	1	0	0.016
chr18:66259819-66260444	626	26310	-7.41228	0.000713853	1	0	0.016
chrX:93048985-93049649	665	32306	-7.41228	0.00614531	1	0	0.015
chr1:77645863-77646416	554	130177	-7.37403	0.00156232	1	0	0.016
chr1:82395248-82395985	738	78460	-7.37403	0.00164782	1	0	0.016
chr1:103333776-103334356	581	1784212	-7.37403	0.00129939	1	0	0.016
chr1:106065678-106066076	399	105179	-7.37403	0.00197668	1	0	0.016
chr1:152809683-152810194	512	92643	-7.37403	0.00282454	1	0	0.016
chr1:172530582-172531003	422	27718	-7.37403	0.000245287	1	0	0.016
chr1:178936293-178936829	537	66490	-7.37403	0.000580568	1	0	0.016
chr1:181408114-181408901	788	195530	-7.37403	0.00264731	1	0	0.016
chr2:26705615-26706321	707	58450	-7.37403	0.00139076	1	0	0.016	Sec16a
chr2:33315125-33315538	414	1070	-7.37403	0.000269397	1	0	0.016
chr2:35832722-35833234	513	72630	-7.37403	0.00267534	1	0	0.016
chr2:50578304-50578930	627	210219	-7.37403	0.00289502	1	0	0.016
chr2:51238266-51238935	670	29696	-7.37403	0.000629925	1	0	0.016	Rnd3
chr2:77087119-77087584	466	83933	-7.37403	0.00111439	1	0	0.016	Ccdc141
chr2:115468700-115469760	1061	0	-7.37403	0.00571604	1	0	0.015
chr2:115592574-115593192	619	10858	-7.37403	0.00555895	1	0	0.016	Meis2
chr2:167583066-167583450	385	11044	-7.37403	0.00142296	1	0	0.016
chr2:174121480-174121895	416	44953	-7.37403	0.00196024	1	0	0.016
chr3:18731244-18731974	731	430923	-7.37403	0.0039306	1	0	0.016
chr3:84059277-84059973	697	18740	-7.37403	0.00349554	1	0	0.016
chr3:135573077-135573473	397	32042	-7.37403	0.00104234	1	0	0.016	Cenpe
chr3:153073083-153073444	362	74800	-7.37403	0.00184648	1	0	0.016
chr4:5559927-5560523	597	218077	-7.37403	0.00130109	1	0	0.016
chr4:91122105-91122533	429	34487	-7.37403	0.00209502	1	0	0.016
chr4:118058121-118058434	314	76605	-7.37403	0.001358	1	0	0.016
chr4:125629121-125630076	956	94295	-7.37403	0.00405827	1	0	0.015	2610028E06Rik
chr4:126131320-126131585	266	17396	-7.37403	0.00173711	1	0	0.016
chr4:129882372-129883128	757	4820	-7.37403	0.000827347	1	0	0.016
chr5:74593062-74593525	464	0	-7.37403	0.00288239	1	0	0.015
chr5:107977642-107978235	594	9024	-7.37403	0.000570317	1	0	0.016
chr5:113024097-113024727	631	164300	-7.37403	0.00425749	1	0	0.016
chr6:21894374-21894775	402	91030	-7.37403	0.00153901	1	0	0.016
chr6:53885781-53886337	557	17990	-7.37403	0.00107012	1	0	0.016
chr6:75558345-75558884	540	2309459	-7.37403	0.00045539	1	0	0.016
chr6:95938981-95939787	807	220360	-7.37403	0.0017728	1	0	0.015
chr6:110339030-110339581	552	1510599	-7.37403	0.000484183	1	0	0.016
chr7:58749851-58750330	480	1698	-7.37403	0.00453936	1	0	0.016
chr7:73238051-73238830	780	4876	-7.37403	0.00231835	1	0	0.016
chr8:14907912-14908330	419	2783	-7.37403	0.00173984	1	0	0.016
chr8:36426475-36427083	609	101214	-7.37403	0.000935446	1	0	0.016
chr8:103235545-103235974	430	816	-7.37403	0.000561339	1	0	0.016
chr9:33891658-33892320	663	137323	-7.37403	0.00272535	1	0	0.016
chr9:56075949-56076326	378	365	-7.37403	0.00067834	1	0	0.016
chr9:58175783-58176405	623	28234	-7.37403	0.00656288	1	0	0.016
chr9:61703292-61703810	519	234835	-7.37403	0.00260003	1	0	0.016
chr9:84139483-84140037	555	0	-7.37403	0.00195788	1	0	0.016	Ttk
chr9:94382020-94382527	508	154615	-7.37403	0.000844022	1	0	0.016
chr9:97813023-97813740	718	219737	-7.37403	0.00139027	1	0	0.016
chr10:3509505-3510019	515	114350	-7.37403	0.000718392	1	0	0.016
chr10:12724326-12724869	544	144121	-7.37403	0.00142752	1	0	0.016	Zc2hc1b
chr10:13151288-13151794	507	41052	-7.37403	0.000637473	1	0	0.016
chr10:22915694-22916168	475	2269	-7.37403	0.000738059	1	0	0.016
chr10:24373669-24374742	1074	56225	-7.37403	0.00146538	1	0	0.016
chr10:41550572-41550944	373	31173	-7.37403	0.00102247	1	0	0.016
chr10:70537693-70538228	536	291827	-7.37403	0.000132344	1	0	0.016	Fam13c
chr10:87817836-87818115	280	223589	-7.37403	0.000284422	1	0	0.016
chr10:94494411-94494899	489	18	-7.37403	0.000886128	1	0	0.016	Cep83
chr10:97571979-97572676	698	148037	-7.37403	0.00528001	1	0	0.016
chr10:120551487-120552172	686	273	-7.37403	0.00114386	1	0	0.016
chr11:5184053-5184723	671	77074	-7.37403	0.00119071	1	0	0.015
chr11:22347580-22348438	859	163880	-7.37403	0.00249751	1	0	0.016
chr11:78984693-78985115	423	11560	-7.37403	0.000327522	1	0	0.016
chr12:33110753-33111484	732	156631	-7.37403	0.000818674	1	0	0.016
chr12:46632413-46633078	666	186322	-7.37403	0.00330081	1	0	0.016
chr12:73269437-73270242	806	16586	-7.37403	0.00148962	1	0	0.016	Six4
chr14:16897748-16898732	985	208148	-7.37403	0.000173567	1	0	0.016	Rarb
chr14:105870314-105870891	578	0	-7.37403	0.00357769	1	0	0.016
chr15:3564007-3564903	897	17553	-7.37403	0.000554092	1	0	0.016
chr15:45173930-45174449	520	554256	-7.37403	0.000814396	1	0	0.016
chr15:55417188-55417683	496	139704	-7.37403	0.00248393	1	0	0.016
chr16:23568358-23569104	747	343435	-7.37403	0.000703875	1	0	0.016	Masp1
chr16:57420507-57421141	635	6422	-7.37403	0.00114118	1	0	0.016
chr16:80873998-80874464	467	2739126	-7.37403	0.000617362	1	0	0.016
chr17:67133420-67134033	614	174420	-7.37403	0.0015897	1	0	0.016
chr18:52816043-52816442	400	44732	-7.37403	0.00335445	1	0	0.016
chr18:55196447-55196866	420	13029	-7.37403	0.00271814	1	0	0.016	Gm4221
chr18:69428328-69428744	417	83958	-7.37403	0.00933167	1	0	0.016
chr18:74513308-74514072	765	70544	-7.37403	0.00493922	1	0	0.016
chr19:17332734-17333394	661	60856	-7.37403	0.00139803	1	0	0.016
chr19:24251533-24252223	691	27599	-7.37403	0.00389578	1	0	0.016
chr19:42937472-42937904	433	3946	-7.37403	0.00192288	1	0	0.016
chrX:10775746-10776716	971	58143	-7.37403	0.00175877	1	0	0.016
chrX:164323437-164324021	585	247143	-7.37403	0.0018133	1	0	0.016
chr1:23846139-23846639	501	158813	-7.33475	0.000468844	1	0	0.016
chr1:50795040-50795588	549	0	-7.33475	0.000732617	1	0	0.016	Tmeff2
chr1:183120347-183120814	468	211501	-7.33475	0.0016207	1	0	0.016
chr2:54323459-54324153	695	1132033	-7.33475	0.00812929	1	0	0.016
chr2:67827652-67828148	497	129511	-7.33475	0.00118703	1	0	0.016
chr2:75378708-75379388	681	11334	-7.33475	0.00531626	1	0	0.016
chr2:81143323-81144042	720	349663	-7.33475	0.00250889	1	0	0.016
chr2:117769506-117770376	871	237491	-7.33475	0.00120971	1	0	0.015
chr2:125484154-125484506	353	1177	-7.33475	0.000438188	1	0	0.016
chr3:85214775-85215232	458	28507	-7.33475	0.00858484	1	0	0.016
chr3:130366866-130367229	364	11471	-7.33475	0.00137333	1	0	0.016
chr4:13436249-13436831	583	0	-7.33475	0.00130558	1	0	0.016
chr4:15550169-15550828	660	130576	-7.33475	0.00159744	1	0	0.016
chr4:52210982-52211547	566	800435	-7.33475	0.00264656	1	0	0.016
chr4:82155694-82156400	707	120049	-7.33475	0.000794974	1	0	0.016
chr4:133174127-133174648	522	43266	-7.33475	0.0033933	1	0	0.015
chr5:118202654-118203243	590	41927	-7.33475	0.00546628	1	0	0.015
chr5:147089873-147090745	873	126149	-7.33475	0.00194859	1	0	0.016
chr6:51898337-51899251	915	40151	-7.33475	0.00517059	1	0	0.015	Hoxa3,Hoxa10
chr6:137342821-137343214	394	15353	-7.33475	0.000666536	1	0	0.016	Ptpro
chr7:31111741-31112245	505	55588	-7.33475	0.000384581	1	0	0.016
chr7:49321085-49321346	262	110985	-7.33475	0.000491037	1	0	0.016
chr7:83802432-83802852	421	81211	-7.33475	0.00194931	1	0	0.016
chr7:96061718-96062258	541	53366	-7.33475	0.000407568	1	0	0.016
chr7:96491717-96492349	633	35641	-7.33475	0.012253	1	0	0.016
chr7:125631984-125632655	672	38964	-7.33475	0.00144145	1	0	0.016	Gsg1l
chr8:18741065-18741709	645	104112	-7.33475	0.00205988	1	0	0.016	Agpat5
chr8:41056812-41057655	844	181753	-7.33475	0.00124525	1	0	0.015
chr9:8454228-8455038	811	89061	-7.33475	0.00569805	1	0	0.016
chr9:29317465-29318017	553	110352	-7.33475	0.00184416	1	0	0.016
chr9:58107489-58107908	420	53944	-7.33475	0.00156031	1	0	0.016
chr10:20036768-20037292	525	102590	-7.33475	0.00333079	1	0	0.015
chr10:22814898-22815211	314	2396	-7.33475	0.00392312	1	0	0.016
chr10:43672549-43672784	236	131688	-7.33475	0.00101066	1	0	0.016
chr10:68706732-68707404	673	164875	-7.33475	0.00392638	1	0	0.016
chr10:95817393-95817911	519	302483	-7.33475	0.00110755	1	0	0.016
chr10:97601860-97602390	531	118323	-7.33475	0.00203539	1	0	0.016
chr10:106311075-106311667	593	0	-7.33475	0.00162868	1	0	0.015
chr11:17481349-17482119	771	223555	-7.33475	0.00377276	1	0	0.016
chr11:22601866-22602351	486	17432	-7.33475	0.00142075	1	0	0.016
chr11:64576146-64576888	743	79943	-7.33475	0.00264482	1	0	0.015
chr11:68074331-68075007	677	29717	-7.33475	0.00357745	1	0	0.016
chr11:90129734-90130456	723	28289	-7.33475	0.00105278	1	0	0.016
chr11:120510401-120511003	603	25456	-7.33475	0.0029533	1	0	0.015	Oxld1
chr12:26872351-26872822	472	0	-7.33475	0.00394805	1	0	0.015
chr12:26921043-26922028	986	48226	-7.33475	0.00209509	1	0	0.016
chr12:33663095-33663857	763	233037	-7.33475	0.00453543	1	0	0.016
chr12:71407275-71407770	496	29915	-7.33475	0.00275807	1	0	0.016
chr12:75994799-75995428	630	76407	-7.33475	0.00154307	1	0	0.015	Zbtb1
chr12:85228355-85228719	365	8650	-7.33475	0.00189868	1	0	0.016	Pgf
chr12:90608901-90609390	490	980827	-7.33475	0.00187288	1	0	0.015
chr13:5202508-5203106	599	621335	-7.33475	0.000725229	1	0	0.016
chr13:26565057-26565817	761	28458	-7.33475	0.000944758	1	0	0.015
chr13:91756044-91756451	408	14413	-7.33475	0.00169147	1	0	0.016
chr13:95671165-95671853	689	133988	-7.33475	0.00135916	1	0	0.016
chr14:22863743-22864500	758	45996	-7.33475	0.00393139	1	0	0.016
chr14:78281776-78282273	498	254564	-7.33475	0.00148215	1	0	0.016
chr14:101042987-101043871	885	152961	-7.33475	0.0035633	1	0	0.015
chr14:107008983-107009954	972	933255	-7.33475	0.00652222	1	0	0.016
chr14:117961099-117961759	661	128010	-7.33475	0.0032345	1	0	0.016
chr15:8789715-8790271	557	280634	-7.33475	0.000861434	1	0	0.016
chr15:55120816-55121748	933	48586	-7.33475	0.0012624	1	0	0.016	Mrpl13
chr15:86508317-86509083	767	66902	-7.33475	0.00171266	1	0	0.016
chr16:4913393-4914106	714	26803	-7.33475	0.00165764	1	0	0.015
chr17:30497515-30498683	1169	396953	-7.33475	0.000263753	1	0	0.015
chr17:63157949-63158517	569	98951	-7.33475	0.00159898	1	0	0.016
chr18:30155193-30155937	745	374156	-7.33475	0.00177489	1	0	0.016
chr18:47064964-47065808	845	105863	-7.33475	0.00137732	1	0	0.016
chr18:58472249-58472536	288	0	-7.33475	0.000496809	1	0	0.016
chr18:68020217-68020967	751	7342	-7.33475	0.00373587	1	0	0.016
chr19:17477177-17477833	657	5677	-7.33475	0.0132683	1	0	0.016
chr19:54559769-54560733	965	327288	-7.33475	0.00104609	1	0	0.016
chrX:98380067-98380789	723	556329	-7.33475	0.000862615	1	0	0.016
chrX:99425054-99425842	789	5931	-7.33475	0.00135414	1	0	0.016
chr1:57820181-57820882	702	44382	-7.29436	0.00141242	1	0	0.015
chr1:154813853-154814525	673	0	-7.29436	0.0047386	1	0	0.016
chr1:181466561-181467237	677	253977	-7.29436	0.00729134	1	0	0.015
chr2:5381703-5382110	408	83249	-7.29436	0.00327351	1	0	0.015
chr2:73005667-73006133	467	24890	-7.29436	0.00129195	1	0	0.015	Sp3
chr2:156821303-156821923	621	40868	-7.29436	0.00112578	1	0	0.015
chr2:173380198-173380660	463	51621	-7.29436	0.00222717	1	0	0.016	Pmepa1
chr3:40114722-40115185	464	347960	-7.29436	0.0010599	1	0	0.015
chr3:52053100-52053764	665	5827	-7.29436	0.00180365	1	0	0.014
chr3:96250732-96251316	585	77936	-7.29436	0.000808902	1	0	0.015
chr3:127020287-127020650	364	236886	-7.29436	0.00484955	1	0	0.015
chr4:51927903-51928593	691	1083389	-7.29436	0.00502547	1	0	0.016
chr4:64129260-64129618	359	149306	-7.29436	0.00221666	1	0	0.016
chr4:87767716-87768500	785	264657	-7.29436	0.000849533	1	0	0.016
chr4:118031044-118031584	541	103455	-7.29436	0.0027831	1	0	0.014
chr4:118318156-118318519	364	41755	-7.29436	0.000984778	1	0	0.016
chr4:134605885-134606347	463	26961	-7.29436	0.000871633	1	0	0.016
chr4:136407708-136408175	468	54021	-7.29436	0.00368708	1	0	0.015
chr4:137253859-137254328	470	51648	-7.29436	0.00262675	1	0	0.014	C1qa
chr4:156196225-156196482	258	7043	-7.29436	0.00685235	1	0	0.015
chr5:17470755-17471360	606	74773	-7.29436	0.00228608	1	0	0.016
chr5:80952503-80953174	672	392253	-7.29436	0.00336404	1	0	0.015
chr5:90029694-90030234	541	133313	-7.29436	0.0018262	1	0	0.015
chr5:92370715-92371236	522	133865	-7.29436	0.00181253	1	0	0.015
chr6:30525769-30526171	403	16033	-7.29436	0.00706834	1	0	0.015
chr6:67200692-67201246	555	41789	-7.29436	0.00105874	1	0	0.016
chr6:91546020-91546766	747	29832	-7.29436	0.00116129	1	0	0.015
chr7:105774685-105775064	380	2704	-7.29436	0.00353708	1	0	0.015
chr7:145197016-145197418	403	8999	-7.29436	0.000397738	1	0	0.016
chr8:8131537-8132385	849	50411	-7.29436	0.00360123	1	0	0.015
chr8:35130181-35130825	645	134078	-7.29436	0.00744042	1	0	0.015
chr8:36004353-36004786	434	19557	-7.29436	0.00284587	1	0	0.016
chr8:112146476-112147210	735	0	-7.29436	0.0024414	1	0	0.015
chr9:33549420-33549677	258	479966	-7.29436	0.00831326	1	0	0.015
chr9:38845609-38846223	615	1188319	-7.29436	0.00444737	1	0	0.015
chr9:61618445-61618847	403	149988	-7.29436	0.000620869	1	0	0.015
chr9:61713919-61714950	1032	245462	-7.29436	0.0012131	1	0	0.014
chr9:63668634-63668891	258	65743	-7.29436	0.00165569	1	0	0.015
chr9:92473993-92474572	580	16347	-7.29436	0.0108813	1	0	0.015
chr9:94286963-94287586	624	249556	-7.29436	0.00242944	1	0	0.016
chr10:13431631-13431881	251	55484	-7.29436	0.00233999	1	0	0.016
chr10:91572376-91573034	659	390652	-7.29436	0.00633535	1	0	0.016
chr10:118648152-118648547	396	55206	-7.29436	0.00292031	1	0	0.015
chr10:119819366-119820112	747	364804	-7.29436	0.0020103	1	0	0.015
chr10:124465721-124466209	489	642868	-7.29436	0.00248349	1	0	0.015
chr10:126360034-126360412	379	29091	-7.29436	0.00183808	1	0	0.015
chr11:61644509-61645088	580	39316	-7.29436	0.00122399	1	0	0.016
chr11:109575687-109576347	661	34702	-7.29436	0.00115615	1	0	0.015
chr12:11392477-11392835	359	0	-7.29436	0.00158634	1	0	0.015
chr12:119042463-119043231	769	195465	-7.29436	0.00302025	1	0	0.016
chr13:25611820-25612375	556	542723	-7.29436	0.000965096	1	0	0.016
chr13:34462367-34463446	1080	0	-7.29436	0.00292783	1	0	0.015
chr13:38086777-38087159	383	49439	-7.29436	0.00654715	1	0	0.016
chr13:41307336-41307649	314	57283	-7.29436	0.00150011	1	0	0.016
chr13:41899278-41900087	810	158338	-7.29436	0.00914242	1	0	0.015
chr13:49543996-49544622	627	108089	-7.29436	0.00137222	1	0	0.015
chr13:54436530-54437271	742	66126	-7.29436	0.00278588	1	0	0.016
chr13:69403727-69404630	904	130211	-7.29436	0.00686135	1	0	0.015
chr13:95545791-95546221	431	170842	-7.29436	0.00143139	1	0	0.016
chr14:25138263-25138786	524	15017	-7.29436	0.000400144	1	0	0.016
chr14:28992501-28992847	347	99703	-7.29436	0.00160601	1	0	0.016
chr14:46077463-46077861	399	9441	-7.29436	0.00221851	1	0	0.015
chr14:55189173-55189803	631	66935	-7.29436	0.00162885	1	0	0.016	Jph4
chr14:104208543-104209186	644	169315	-7.29436	0.00113434	1	0	0.015
chr15:5945102-5945574	473	619479	-7.29436	0.00417608	1	0	0.014
chr15:11905051-11905353	303	1334	-7.29436	0.00101625	1	0	0.015
chr15:56817359-56818562	1204	50594	-7.29436	0.00235687	1	0	0.015
chr15:102590483-102590863	381	71704	-7.29436	0.00110675	1	0	0.016	Espl1,Hoxc6
chr16:12187550-12188149	600	278065	-7.29436	0.00217561	1	0	0.016
chr16:32697918-32698738	821	38081	-7.29436	0.00199223	1	0	0.015	Osbpl11
chr16:60894673-60895221	549	1255544	-7.29436	0.00308737	1	0	0.015	Epha6
chr16:67127844-67128453	610	491394	-7.29436	0.0015068	1	0	0.016
chr16:77372740-77373113	374	43395	-7.29436	0.00096377	1	0	0.016
chr17:26530470-26531005	536	22063	-7.29436	0.00074719	1	0	0.015
chr17:61123431-61124058	628	350339	-7.29436	0.00385428	1	0	0.016
chr18:3768301-3768657	357	3379	-7.29436	0.000222641	1	0	0.015
chr18:4037031-4037609	579	66503	-7.29436	0.00181457	1	0	0.014
chr18:58138181-58138919	739	70617	-7.29436	0.00501736	1	0	0.015
chr18:65101419-65101922	504	257776	-7.29436	0.00466754	1	0	0.015
chr18:68966034-68966505	472	23374	-7.29436	0.00169691	1	0	0.015
chr19:10247989-10248539	551	64657	-7.29436	0.000952808	1	0	0.015	Cyb561a3
chr19:36646245-36646831	587	42371	-7.29436	0.00229826	1	0	0.016
chrX:127503861-127504505	645	5106510	-7.29436	0.0013179	1	0	0.016
chr1:32350375-32350836	462	177652	-7.25281	0.000667267	1	0	0.015
chr1:38388384-38388768	385	51368	-7.25281	0.00303233	1	0	0.014
chr1:137578494-137578965	472	203463	-7.25281	0.00982891	1	0	0.013
chr1:160009025-160009625	601	612054	-7.25281	0.0032129	1	0	0.015
chr1:193636528-193637044	517	506444	-7.25281	0.00806938	1	0	0.015
chr2:28798324-28798699	376	9163	-7.25281	0.00177937	1	0	0.015
chr2:33273854-33274122	269	42486	-7.25281	0.00487478	1	0	0.014
chr2:55505408-55506003	596	1610214	-7.25281	0.00598959	1	0	0.015
chr2:69155841-69156229	389	26445	-7.25281	0.00442405	1	0	0.014
chr2:110269046-110269605	560	88908	-7.25281	0.00271522	1	0	0.015	Ccdc34
chr2:113027727-113028209	483	401832	-7.25281	0.00361578	1	0	0.014
chr2:146621046-146621575	530	109129	-7.25281	0.00149942	1	0	0.015	Xrn2
chr2:172933600-172933891	292	10058	-7.25281	0.00187167	1	0	0.015
chr3:53059904-53060413	510	18099	-7.25281	0.00230064	1	0	0.015	Lhfp
chr3:64964480-64965324	845	0	-7.25281	0.00639373	1	0	0.015
chr3:132277755-132278213	459	405627	-7.25281	0.000583123	1	0	0.015
chr3:144428387-144428867	481	62101	-7.25281	0.00314448	1	0	0.015
chr3:148448463-148449236	774	109649	-7.25281	0.00701711	1	0	0.014
chr4:30621962-30622489	528	558292	-7.25281	0.0067783	1	0	0.015
chr4:59697653-59698195	543	85264	-7.25281	0.000453395	1	0	0.015
chr4:86533376-86534413	1038	34309	-7.25281	0.00146971	1	0	0.014
chr4:101719211-101719594	384	299632	-7.25281	0.00345494	1	0	0.015	Lepr
chr4:106643372-106644152	781	82485	-7.25281	0.00231851	1	0	0.015	Mroh7
chr4:155178996-155179299	304	42615	-7.25281	0.0027875	1	0	0.015
chr5:32058935-32059778	844	0	-7.25281	0.000950449	1	0	0.015
chr5:52487956-52488377	422	20869	-7.25281	0.00297653	1	0	0.015
chr5:107151344-107151688	345	40214	-7.25281	0.00193352	1	0	0.015
chr5:123700495-123701111	617	19658	-7.25281	0.00212729	1	0	0.014
chr5:138901077-138901813	737	272837	-7.25281	0.00154586	1	0	0.015
chr6:36325749-36326408	660	449613	-7.25281	0.00508937	1	0	0.014
chr6:51846947-51847470	524	10417	-7.25281	0.0024522	1	0	0.015
chr6:75787348-75787893	546	2538462	-7.25281	0.000265756	1	0	0.014
chr6:128243968-128244579	612	43269	-7.25281	0.00368511	1	0	0.014
chr6:134608892-134609350	459	31687	-7.25281	0.00108684	1	0	0.014
chr7:72541429-72542354	926	169294	-7.25281	0.00213979	1	0	0.015
chr7:83431042-83431553	512	48044	-7.25281	0.000927249	1	0	0.015
chr7:126354924-126355386	463	21896	-7.25281	0.000895299	1	0	0.015
chr7:132286642-132286988	347	29640	-7.25281	0.0017826	1	0	0.015
chr7:132468272-132468808	537	60758	-7.25281	0.00903342	1	0	0.015
chr8:9236100-9236453	354	2364	-7.25281	0.00544911	1	0	0.015
chr8:36974294-36974857	564	22009	-7.25281	0.00677492	1	0	0.014
chr8:64318308-64318724	417	29456	-7.25281	0.00370302	1	0	0.015	Msmo1
chr8:125301980-125302454	475	32698	-7.25281	0.00198959	1	0	0.015
chr9:9092940-9093460	521	121413	-7.25281	0.00216071	1	0	0.015	Arhgap42
chr9:24914800-24915269	470	236579	-7.25281	0.000364947	1	0	0.015
chr9:25169496-25170167	672	334	-7.25281	0.00108833	1	0	0.015
chr9:43993118-43993858	741	73242	-7.25281	0.0117798	1	0	0.015	Gm10687
chr9:62590435-62591349	915	106609	-7.25281	0.00995328	1	0	0.015
chr9:64058074-64058483	410	26465	-7.25281	0.00139189	1	0	0.015
chr9:80258356-80258834	479	84479	-7.25281	0.000824131	1	0	0.015
chr10:42934644-42935049	406	52407	-7.25281	0.00587041	1	0	0.015	Scml4
chr10:67787894-67788519	626	191119	-7.25281	0.000856309	1	0	0.015
chr10:69334764-69335389	626	80051	-7.25281	0.00175758	1	0	0.015	Cdk1
chr10:84365084-84365440	357	45931	-7.25281	0.00155476	1	0	0.015
chr10:91579196-91579815	620	397472	-7.25281	0.000727886	1	0	0.015	Tmpo
chr10:91988288-91988787	500	733357	-7.25281	0.00222077	1	0	0.015
chr11:18845432-18846067	636	25594	-7.25281	0.010134	1	0	0.015
chr11:28697890-28698424	535	332223	-7.25281	0.00086781	1	0	0.014
chr11:59364332-59364842	511	85313	-7.25281	0.00180546	1	0	0.014
chr11:64313198-64313516	319	127022	-7.25281	0.0055348	1	0	0.015	Hs3st3a1
chr11:76315352-76316077	726	16357	-7.25281	0.00472268	1	0	0.015
chr11:87276380-87277016	637	21624	-7.25281	0.000516984	1	0	0.015
chr11:97896423-97896885	463	12618	-7.25281	0.00146654	1	0	0.015
chr11:112543277-112543810	534	9803	-7.25281	0.0018514	1	0	0.015	Sox9
chr12:59626747-59627334	588	214980	-7.25281	0.00136337	1	0	0.015
chr12:101832570-101833021	452	79820	-7.25281	0.000871654	1	0	0.015
chr12:118887976-118888418	443	40978	-7.25281	0.00124158	1	0	0.015	Itgb8
chr13:63940023-63940556	534	11445	-7.25281	0.00615003	1	0	0.014
chr13:69392781-69393217	437	141624	-7.25281	0.00592387	1	0	0.015
chr13:80339062-80339459	398	546263	-7.25281	0.000945062	1	0	0.014
chr13:93919459-93919842	384	147271	-7.25281	0.00782854	1	0	0.015
chr14:32874940-32875241	302	13217	-7.25281	0.005702	1	0	0.015
chr14:58859535-58860009	475	340849	-7.25281	0.00571738	1	0	0.014
chr14:64447911-64448361	451	6858	-7.25281	0.00106805	1	0	0.015
chr15:3432998-3433620	623	0	-7.25281	0.00175575	1	0	0.015
chr15:41040010-41040494	485	383679	-7.25281	0.00557128	1	0	0.014
chr15:43024932-43025405	474	256975	-7.25281	0.00261293	1	0	0.015
chr16:33347117-33347555	439	95441	-7.25281	0.00511676	1	0	0.015
chr16:45435364-45435967	604	26604	-7.25281	0.000931245	1	0	0.014
chr16:51053601-51053930	330	451130	-7.25281	0.00220931	1	0	0.015
chr16:91569040-91569260	221	27832	-7.25281	0.000556039	1	0	0.015
chr17:16339631-16340429	799	284865	-7.25281	0.00253499	1	0	0.015
chr17:49029836-49030194	359	3153	-7.25281	0.00090325	1	0	0.015	Lrfn2
chr18:4098928-4099391	464	128400	-7.25281	0.00100342	1	0	0.015
chr18:6406543-6407327	785	83061	-7.25281	0.000359771	1	0	0.015
chr18:46867167-46867883	717	0	-7.25281	0.00307445	1	0	0.015	Ap3s1
chr18:56763380-56763850	471	54894	-7.25281	0.00395091	1	0	0.015
chr18:79050699-79051335	637	58784	-7.25281	0.00507538	1	0	0.015
chr19:4728910-4729601	692	26622	-7.25281	0.00551297	1	0	0.014
chr19:6491935-6492398	464	127729	-7.25281	0.000504718	1	0	0.015
chr19:7160666-7160874	209	35819	-7.25281	0.000999985	1	0	0.015
chr19:30842881-30843567	687	239343	-7.25281	0.0019373	1	0	0.015
chr19:41613327-41613859	533	56596	-7.25281	0.00449124	1	0	0.015	Arhgap19
chr19:41675607-41676015	409	4853	-7.25281	0.00256271	1	0	0.015
chrX:73774635-73775435	801	11316	-7.25281	0.00225737	1	0	0.014
chr1:43154338-43154860	523	17414	-7.21003	0.00373447	1	0	0.014
chr1:43404743-43405587	845	67072	-7.21003	0.00476331	1	0	0.014
chr1:71686843-71687087	245	33678	-7.21003	0.00224288	1	0	0.015
chr1:77082932-77083729	798	346321	-7.21003	0.00351391	1	0	0.014
chr1:127408975-127409850	876	86968	-7.21003	0.00229063	1	0	0.014
chr1:151971415-151971940	526	89191	-7.21003	0.000957064	1	0	0.015
chr1:153989291-153989716	426	18546	-7.21003	0.00759867	1	0	0.015
chr1:165702490-165703003	514	4677	-7.21003	0.000602193	1	0	0.015
chr1:184060286-184061038	753	26432	-7.21003	0.00811558	1	0	0.014
chr2:27858380-27858927	548	39478	-7.21003	0.00141903	1	0	0.014
chr2:51532437-51533443	1007	263507	-7.21003	0.00782175	1	0	0.015
chr2:61938272-61938625	354	122396	-7.21003	0.000279216	1	0	0.015	Slc4a10
chr2:72551341-72551852	512	74632	-7.21003	0.0019383	1	0	0.014
chr2:74901705-74902207	503	75370	-7.21003	0.0047208	1	0	0.015
chr2:75603175-75603800	626	39243	-7.21003	0.00442061	1	0	0.014
chr2:85197976-85198842	867	25217	-7.21003	0.00335814	1	0	0.015
chr2:125067839-125068278	440	179203	-7.21003	0.00094775	1	0	0.015	Myef2,Fbn1
chr2:144743126-144743624	499	93389	-7.21003	0.00206363	1	0	0.014
chr2:158099953-158100472	520	8263	-7.21003	0.00194648	1	0	0.015
chr3:23937211-23937678	468	667898	-7.21003	0.00267072	1	0	0.015
chr3:38042506-38043089	584	0	-7.21003	0.00745816	1	0	0.015
chr3:49908651-49909401	751	35277	-7.21003	0.0115991	1	0	0.014
chr3:56302355-56303045	691	118331	-7.21003	0.00443173	1	0	0.014
chr3:68605010-68605348	339	110031	-7.21003	0.000889926	1	0	0.014
chr3:109755824-109756599	776	26073	-7.21003	0.00285651	1	0	0.015
chr3:138739267-138739539	273	82284	-7.21003	0.00401439	1	0	0.014
chr4:33586588-33587456	869	40758	-7.21003	0.00600559	1	0	0.014
chr4:58578215-58578948	734	24458	-7.21003	0.00268203	1	0	0.015
chr4:84056889-84057401	513	399907	-7.21003	0.0166448	1	0	0.014
chr4:86527215-86527910	696	28148	-7.21003	0.00628337	1	0	0.013
chr4:94186755-94187417	663	198265	-7.21003	0.00493491	1	0	0.015
chr4:117039911-117040544	634	115518	-7.21003	0.00278706	1	0	0.014
chr4:125174595-125175168	574	88814	-7.21003	0.0281604	1	0	0.013
chr4:136761742-136762241	500	158777	-7.21003	0.0171526	1	0	0.015
chr4:137880579-137880814	236	18458	-7.21003	0.00324074	1	0	0.015	Alpl
chr5:73875701-73876319	619	5631	-7.21003	0.0024634	1	0	0.015
chr5:150490251-150491192	942	0	-7.21003	0.00694699	1	0	0.014
chr6:34575978-34576441	464	8287	-7.21003	0.0023542	1	0	0.014
chr6:38023161-38023752	592	152111	-7.21003	0.0100679	1	0	0.015	Trim24
chr6:54399253-54399790	538	166205	-7.21003	0.00182047	1	0	0.014	Scrn1
chr6:93168555-93168835	281	298321	-7.21003	0.000963612	1	0	0.015
chr6:94911467-94912177	711	47623	-7.21003	0.00106154	1	0	0.014
chr6:143941234-143941926	693	267405	-7.21003	0.000843009	1	0	0.015
chr7:34618545-34619162	618	11163	-7.21003	0.0054749	1	0	0.015
chr7:36133541-36134198	658	231315	-7.21003	0.00503703	1	0	0.014
chr7:66339637-66340410	774	46462	-7.21003	0.0041374	1	0	0.014
chr7:73155648-73155980	333	87726	-7.21003	0.00195109	1	0	0.015
chr7:89483393-89484308	916	48836	-7.21003	0.00723529	1	0	0.014
chr7:91045133-91045699	567	709100	-7.21003	0.0066019	1	0	0.015
chr7:127869179-127869496	318	27558	-7.21003	0.000874957	1	0	0.015
chr8:34994084-34994478	395	1326	-7.21003	0.000992177	1	0	0.015
chr8:83748634-83749048	415	61600	-7.21003	0.00124383	1	0	0.015
chr8:88377079-88377579	501	60623	-7.21003	0.00480439	1	0	0.014
chr8:108361287-108361961	675	0	-7.21003	0.00293752	1	0	0.014
chr8:118479993-118480439	447	678085	-7.21003	0.00182109	1	0	0.014
chr9:25218919-25219492	574	42408	-7.21003	0.00490111	1	0	0.014
chr9:45555025-45555683	659	210460	-7.21003	0.00935095	1	0	0.015	Tagln
chr9:54139245-54139931	687	146503	-7.21003	0.00836334	1	0	0.015
chr9:63712880-63713305	426	43958	-7.21003	0.00955121	1	0	0.013
chr9:67216229-67216680	452	23823	-7.21003	0.00616816	1	0	0.015
chr9:76024303-76024890	588	96437	-7.21003	0.00256603	1	0	0.015
chr9:89902494-89903027	534	197489	-7.21003	0.00862932	1	0	0.015
chr10:22777867-22778489	623	0	-7.21003	0.00606843	1	0	0.014
chr10:41896640-41897090	451	8852	-7.21003	0.00709443	1	0	0.014
chr10:106174349-106174934	586	136463	-7.21003	0.000880029	1	0	0.013
chr10:111923594-111924052	459	29414	-7.21003	0.00323492	1	0	0.015
chr11:33221613-33222369	757	73050	-7.21003	0.00374604	1	0	0.015
chr11:115383550-115383980	431	29309	-7.21003	0.00551252	1	0	0.014
chr11:117384163-117384512	350	38549	-7.21003	0.00383566	1	0	0.014
chr12:33715413-33715765	353	285355	-7.21003	0.00756621	1	0	0.014
chr12:54443206-54443695	490	0	-7.21003	0.00118615	1	0	0.014
chr12:93254465-93254939	475	1405340	-7.21003	0.00384285	1	0	0.014
chr13:40364722-40365237	516	358012	-7.21003	0.00117278	1	0	0.014
chr13:58838129-58838472	344	236883	-7.21003	0.00372153	1	0	0.014
chr13:95443231-95444120	890	68282	-7.21003	0.000955721	1	0	0.014
chr13:102318972-102319852	881	305439	-7.21003	0.00358208	1	0	0.015
chr14:70178196-70178458	263	18448	-7.21003	0.00164476	1	0	0.015
chr14:116525314-116526014	701	806246	-7.21003	0.0035046	1	0	0.014
chr15:77257355-77257914	560	2866	-7.21003	0.00951125	1	0	0.014
chr16:21590556-21591144	589	103583	-7.21003	0.00088342	1	0	0.015
chr16:26280585-26280964	380	116124	-7.21003	0.00242064	1	0	0.015	Cldn1
chr16:70949760-70950310	551	385961	-7.21003	0.00877486	1	0	0.014
chr16:71851627-71852627	1001	810760	-7.21003	0.00676576	1	0	0.014
chr17:3338766-3339236	471	799	-7.21003	0.00291637	1	0	0.015
chr17:12830455-12831241	787	20636	-7.21003	0.00154947	1	0	0.014
chr17:47559782-47560095	314	14663	-7.21003	0.0142977	1	0	0.015
chr17:63287248-63287696	449	212798	-7.21003	0.00318636	1	0	0.014
chr17:85737059-85737708	650	62639	-7.21003	0.00687486	1	0	0.013
chr18:39385021-39385469	449	104850	-7.21003	0.00261839	1	0	0.014
chr18:48277624-48278086	463	1318523	-7.21003	0.0104998	1	0	0.015
chr19:23379475-23379991	517	25021	-7.21003	0.00085012	1	0	0.014
chrX:51372354-51372922	569	307945	-7.21003	0.00067244	1	0	0.015
chrX:56477503-56478172	670	21349	-7.21003	0.00196255	1	0	0.015
chrX:142665065-142665854	790	15269	-7.21003	0.000479339	1	0	0.015
chr1:51514908-51515726	819	363728	-7.16594	0.00295184	1	0	0.014
chr1:57479312-57480228	917	72481	-7.16594	0.00602995	1	0	0.014
chr1:57489636-57490388	753	82805	-7.16594	0.00850594	1	0	0.014
chr1:66140439-66141167	729	327234	-7.16594	0.00136905	1	0	0.014
chr1:75582005-75582458	454	22437	-7.16594	0.00469912	1	0	0.014
chr1:89848479-89849101	623	262306	-7.16594	0.00228251	1	0	0.014
chr1:144544406-144544944	539	540147	-7.16594	0.00126785	1	0	0.014
chr1:159125647-159126194	548	0	-7.16594	0.00971803	1	0	0.014
chr1:174040650-174041164	515	462211	-7.16594	0.0124632	1	0	0.013
chr1:186412869-186413407	539	21908	-7.16594	0.00879108	1	0	0.014
chr1:192791959-192792223	265	6653	-7.16594	0.000463482	1	0	0.014
chr1:193552235-193552729	495	422151	-7.16594	0.00571378	1	0	0.013	Camk1g
chr2:27954952-27955207	256	136050	-7.16594	0.00730025	1	0	0.014
chr2:33575222-33575691	470	106697	-7.16594	0.00218929	1	0	0.014
chr2:76097848-76098133	286	3741	-7.16594	0.00364065	1	0	0.014
chr2:117217599-117218317	719	31402	-7.16594	0.0078331	1	0	0.014
chr2:124501841-124502447	607	34970	-7.16594	0.00375814	1	0	0.014
chr2:128526841-128527433	593	170845	-7.16594	0.00630194	1	0	0.014
chr2:155086380-155086692	313	12129	-7.16594	0.00244633	1	0	0.014
chr2:174849017-174849595	579	19248	-7.16594	0.00572675	1	0	0.014
chr3:20366717-20367356	640	308875	-7.16594	0.0025339	1	0	0.013
chr3:48276994-48277439	446	1359246	-7.16594	0.00189693	1	0	0.014
chr3:50286544-50286965	422	83836	-7.16594	0.00292014	1	0	0.014
chr3:53372859-53373322	464	331054	-7.16594	0.00449594	1	0	0.014
chr3:79978418-79978740	323	91863	-7.16594	0.00162297	1	0	0.013
chr3:101530933-101531629	697	24524	-7.16594	0.00616483	1	0	0.014
chr4:62705667-62706194	528	15587	-7.16594	0.00411854	1	0	0.014
chr4:63225443-63225822	380	104504	-7.16594	0.00229126	1	0	0.014
chr4:98318695-98319049	355	3254	-7.16594	0.00169389	1	0	0.014	Kank4
chr4:105848645-105849034	390	49371	-7.16594	0.0038312	1	0	0.014
chr4:114382644-114383189	546	71495	-7.16594	0.00205884	1	0	0.013
chr4:117090203-117090667	465	65395	-7.16594	0.00103428	1	0	0.014	Ccdc163,Hectd3,Ptch2
chr4:136797694-136798225	532	194729	-7.16594	0.00554747	1	0	0.013
chr4:154346645-154347115	471	287836	-7.16594	0.00170593	1	0	0.014
chr4:155018518-155019547	1030	66988	-7.16594	0.00799244	1	0	0.014
chr5:67572219-67573011	793	143999	-7.16594	0.00385521	1	0	0.014
chr5:67777779-67778408	630	349559	-7.16594	0.00945147	1	0	0.014
chr5:123879478-123880314	837	11302	-7.16594	0.00254107	1	0	0.014	Hip1r
chr5:136796872-136797424	553	85014	-7.16594	0.00286404	1	0	0.014	Ift22
chr6:22222989-22223483	495	11733	-7.16594	0.00663631	1	0	0.014
chr6:42475938-42476755	818	126090	-7.16594	0.0018586	1	0	0.014
chr6:50718398-50718857	460	121204	-7.16594	0.00316134	1	0	0.014
chr7:35836703-35837275	573	64652	-7.16594	0.00573414	1	0	0.014
chr7:40805016-40805702	687	587856	-7.16594	0.00429319	1	0	0.014
chr7:99356534-99356765	232	111258	-7.16594	0.00206348	1	0	0.014
chr7:110864887-110865398	512	110440	-7.16594	0.000743054	1	0	0.014
chr7:145102122-145102620	499	103797	-7.16594	0.000717596	1	0	0.014
chr8:11859967-11860667	701	101583	-7.16594	0.00224343	1	0	0.014
chr8:47345292-47345959	668	17360	-7.16594	0.00777128	1	0	0.013
chr8:56440857-56441436	580	899585	-7.16594	0.00652657	1	0	0.014
chr8:61428729-61429510	782	132938	-7.16594	0.00436067	1	0	0.014
chr8:78353367-78354243	877	13758	-7.16594	0.0120395	1	0	0.014
chr8:101258300-101258967	668	1337607	-7.16594	0.00326944	1	0	0.014
chr8:107251705-107252094	390	25101	-7.16594	0.000974002	1	0	0.014	Cyb5b
chr9:78615342-78616049	708	87804	-7.16594	0.00809918	1	0	0.014
chr9:117956549-117957033	485	83804	-7.16594	0.00265387	1	0	0.014	Rbms3
chr10:16990275-16990738	464	565638	-7.16594	0.00607897	1	0	0.013
chr10:28737888-28738363	476	10796	-7.16594	0.00489829	1	0	0.014
chr10:30843753-30844008	256	449	-7.16594	0.00181212	1	0	0.014
chr10:38421729-38422773	1045	131179	-7.16594	0.00218188	1	0	0.013
chr10:63980985-63981534	550	641463	-7.16594	0.0112381	1	0	0.013	Lrrtm3
chr10:69738720-69739215	496	126623	-7.16594	0.00455242	1	0	0.014
chr10:83191905-83192286	382	167637	-7.16594	0.00882808	1	0	0.014
chr10:87787348-87787877	530	193101	-7.16594	0.0157515	1	0	0.014
chr10:97564942-97565851	910	154862	-7.16594	0.0030729	1	0	0.014
chr11:12351622-12352005	384	13899	-7.16594	0.00101283	1	0	0.014
chr11:40850372-40851169	798	95023	-7.16594	0.00581064	1	0	0.014
chr11:79646169-79646731	563	57498	-7.16594	0.00335791	1	0	0.014
chr11:85492135-85492713	579	105864	-7.16594	0.00306856	1	0	0.014
chr11:101894263-101894635	373	63900	-7.16594	0.00349854	1	0	0.014
chr11:106742259-106742831	573	19516	-7.16594	0.00192797	1	0	0.013
chr12:4547505-4547926	422	23429	-7.16594	0.00108887	1	0	0.014
chr12:14271140-14271714	575	1001727	-7.16594	0.00855234	1	0	0.014
chr13:13573527-13573935	409	16404	-7.16594	0.00413288	1	0	0.014
chr13:18858138-18858576	439	9462	-7.16594	0.00793588	1	0	0.014
chr13:44238319-44238707	389	9254	-7.16594	0.00213366	1	0	0.014
chr13:102397446-102398077	632	227214	-7.16594	0.0073663	1	0	0.014
chr14:9751356-9751818	463	301014	-7.16594	0.0015042	1	0	0.014
chr14:25022222-25022740	519	840	-7.16594	0.0054672	1	0	0.014
chr14:54932725-54933135	411	6204	-7.16594	0.00115085	1	0	0.013	Ppp1r3e
chr14:65703843-65704342	500	205358	-7.16594	0.00286474	1	0	0.014
chr14:113835274-113835731	458	1204525	-7.16594	0.00390516	1	0	0.014
chr15:3536299-3537017	719	45439	-7.16594	0.0339165	1	0	0.014	Oxct1
chr15:4228004-4228487	484	200622	-7.16594	0.00443383	1	0	0.014	C6
chr15:8761506-8762279	774	308626	-7.16594	0.00256739	1	0	0.014
chr15:34389653-34389950	298	53260	-7.16594	0.0012451	1	0	0.013
chr15:34794886-34795585	700	25404	-7.16594	0.00519018	1	0	0.014	Stk3
chr15:60385630-60386106	477	230942	-7.16594	0.011807	1	0	0.014
chr15:67174650-67174848	199	116197	-7.16594	0.00147317	1	0	0.014
chr16:40878260-40878683	424	654503	-7.16594	0.00635289	1	0	0.014
chr17:29985427-29985873	447	18534	-7.16594	0.00425012	1	0	0.014
chr17:66720156-66720758	603	34332	-7.16594	0.000371535	1	0	0.013
chr17:72966579-72967186	608	79868	-7.16594	0.000732761	1	0	0.014	Alk
chr18:20565586-20566190	605	7351	-7.16594	0.00178278	1	0	0.014	B4galt6
chr18:43468854-43469622	769	30382	-7.16594	0.00307163	1	0	0.014
chr18:75537649-75538578	930	34471	-7.16594	0.00250037	1	0	0.014
chr19:7396911-7397462	552	24768	-7.16594	0.00526438	1	0	0.014
chr19:14361692-14362135	444	236418	-7.16594	0.00130385	1	0	0.014	Tle4
chr19:55137092-55137402	311	537	-7.16594	0.00686806	1	0	0.014
chr19:57017125-57017758	634	13824	-7.16594	0.0112225	1	0	0.014
chr1:4040675-4041133	459	368533	-7.12046	0.000731797	1	0	0.014
chr1:59394482-59395117	636	0	-7.12046	0.00104003	1	0	0.014
chr1:61784943-61785720	778	145484	-7.12046	0.0094503	1	0	0.013
chr1:66561665-66562605	941	92965	-7.12046	0.000570195	1	0	0.014	Acadl
chr1:89054395-89054755	361	15815	-7.12046	0.00410931	1	0	0.014
chr1:92676237-92676705	469	114703	-7.12046	0.00326255	1	0	0.014
chr1:105865033-105865725	693	201298	-7.12046	0.00303117	1	0	0.013
chr1:126556459-126557108	650	40355	-7.12046	0.00631324	1	0	0.013
chr1:131431604-131432173	570	278255	-7.12046	0.000613752	1	0	0.013	Ikbke
chr1:134096236-134096560	325	136318	-7.12046	0.00209299	1	0	0.013
chr1:162225597-162226032	436	7717	-7.12046	0.00127596	1	0	0.014
chr1:172515414-172515800	387	12550	-7.12046	0.00259618	1	0	0.014
chr1:194674951-194675687	737	45258	-7.12046	0.00109491	1	0	0.012
chr2:7819233-7819947	715	572780	-7.12046	0.00530862	1	0	0.013
chr2:12318039-12318419	381	104572	-7.12046	0.00317884	1	0	0.013
chr2:28807750-28808273	524	0	-7.12046	0.00170166	1	0	0.014
chr2:69244784-69245289	506	0	-7.12046	0.00131017	1	0	0.013
chr3:38912611-38913303	693	0	-7.12046	0.0069549	1	0	0.014	Fat4
chr3:39536757-39537346	590	229117	-7.12046	0.00334952	1	0	0.014
chr3:58679911-58680376	466	10875	-7.12046	0.00269723	1	0	0.014	Siah2
chr3:84085169-84085781	613	44632	-7.12046	0.00486254	1	0	0.014	Mnd1
chr3:85185665-85186256	592	0	-7.12046	0.00956452	1	0	0.014
chr3:120217730-120218176	447	390928	-7.12046	0.00970235	1	0	0.013
chr3:131213040-131213397	358	24483	-7.12046	0.00164892	1	0	0.013
chr4:6383508-6384184	677	604609	-7.12046	0.00176801	1	0	0.014
chr4:58736309-58737252	944	65403	-7.12046	0.00332447	1	0	0.013
chr4:71483726-71484421	696	272073	-7.12046	0.00644639	1	0	0.014
chr4:71968645-71969017	373	129852	-7.12046	0.0116303	1	0	0.014
chr4:86898660-86899399	740	41238	-7.12046	0.00292722	1	0	0.013
chr4:106168687-106169206	520	166433	-7.12046	0.0140016	1	0	0.013
chr4:118315253-118315589	337	44685	-7.12046	0.00846085	1	0	0.013	Cdc20
chr4:137578191-137578585	395	90250	-7.12046	0.00329613	1	0	0.013
chr4:153170388-153171342	955	215057	-7.12046	0.00668678	1	0	0.014
chr5:7933746-7934264	519	433513	-7.12046	0.00163574	1	0	0.013
chr5:16589943-16590763	821	36241	-7.12046	0.00290521	1	0	0.014
chr5:25029376-25029842	467	193159	-7.12046	0.00890365	1	0	0.014
chr5:25871315-25871889	575	111087	-7.12046	0.00288372	1	0	0.013
chr5:36292264-36292768	505	28889	-7.12046	0.00356963	1	0	0.012	Sorcs2
chr5:85248101-85248734	634	924013	-7.12046	0.00122872	1	0	0.014
chr5:92812863-92813196	334	21569	-7.12046	0.00335747	1	0	0.013	Scarb2
chr5:113584454-113584904	451	150511	-7.12046	0.0046694	1	0	0.014
chr5:124137981-124138453	473	25855	-7.12046	0.000794548	1	0	0.013	2810006K23Rik
chr5:130614174-130614584	411	8637	-7.12046	0.00546858	1	0	0.014
chr6:34515203-34515736	534	38761	-7.12046	0.00567831	1	0	0.014
chr6:52378870-52379892	1023	156898	-7.12046	0.00311099	1	0	0.013
chr6:72696676-72697253	578	14587	-7.12046	0.00340237	1	0	0.013	Gm15401
chr6:77516357-77516893	537	3144750	-7.12046	0.00191669	1	0	0.014
chr6:94259159-94259628	470	24458	-7.12046	0.00116783	1	0	0.013
chr6:117105100-117105668	569	194220	-7.12046	0.0189619	1	0	0.013
chr6:125992663-125993409	747	9502	-7.12046	0.00556925	1	0	0.013
chr6:136239166-136239812	647	279099	-7.12046	0.00326709	1	0	0.014
chr6:137934759-137935772	1014	179902	-7.12046	0.00897906	1	0	0.013
chr7:34938591-34939041	451	178763	-7.12046	0.0021082	1	0	0.014	Rhpn2
chr7:78924294-78924624	331	41572	-7.12046	0.00128017	1	0	0.014
chr7:129729503-129730153	651	60592	-7.12046	0.00268694	1	0	0.014
chr8:8109651-8110512	862	72284	-7.12046	0.00113202	1	0	0.013
chr8:15370990-15371455	466	458437	-7.12046	0.00341113	1	0	0.013
chr8:36961800-36962591	792	9515	-7.12046	0.000561305	1	0	0.013
chr8:61283320-61283943	624	0	-7.12046	0.00513624	1	0	0.013
chr8:103816233-103816813	581	78303	-7.12046	0.0030039	1	0	0.014
chr8:125299040-125299546	507	35606	-7.12046	0.0167646	1	0	0.013
chr8:127718003-127718286	284	51031	-7.12046	0.00363666	1	0	0.014
chr9:35313493-35313853	361	3122	-7.12046	0.00528181	1	0	0.013
chr9:35402516-35403016	501	55807	-7.12046	0.00379217	1	0	0.014
chr9:67541288-67541593	306	264	-7.12046	0.00305262	1	0	0.014
chr9:106348285-106348704	420	66674	-7.12046	0.00154359	1	0	0.014
chr10:42211365-42211647	283	40888	-7.12046	0.00283124	1	0	0.014
chr10:83926860-83927369	510	154398	-7.12046	0.00133515	1	0	0.014	1500009L16Rik
chr10:85175198-85175683	486	8513	-7.12046	0.00582293	1	0	0.014
chr10:125954752-125955483	732	11076	-7.12046	0.00451752	1	0	0.013
chr10:127530969-127531219	251	90471	-7.12046	0.00360539	1	0	0.013	Gpr182
chr12:15696512-15696832	321	7736	-7.12046	0.0046845	1	0	0.014
chr12:46421596-46422168	573	397232	-7.12046	0.00630092	1	0	0.013
chr12:80275249-80275447	199	15423	-7.12046	0.00317581	1	0	0.014	Exd2
chr12:80288952-80289511	560	29126	-7.12046	0.00143304	1	0	0.013
chr12:83916859-83917148	290	0	-7.12046	0.000936908	1	0	0.014
chr12:100001927-100002233	307	116980	-7.12046	0.011015	1	0	0.013	Efcab11
chr12:111769841-111770436	596	11060	-7.12046	0.000821716	1	0	0.013
chr13:5673831-5674349	519	150092	-7.12046	0.00201222	1	0	0.014
chr13:23493503-23493897	395	4907	-7.12046	0.00329267	1	0	0.013	Btn1a1,Hist1h2bf(H2bc7),Hist1h3d(H3c4)
chr13:26283497-26284059	563	128100	-7.12046	0.00451754	1	0	0.013
chr13:54389955-54390494	540	57283	-7.12046	0.00278694	1	0	0.014
chr13:100892098-100892540	443	40511	-7.12046	0.00536335	1	0	0.014	Ccnb1
chr14:8405266-8405752	487	58253	-7.12046	0.00518719	1	0	0.012
chr14:10795460-10795917	458	341677	-7.12046	0.00538585	1	0	0.014
chr14:68985313-68985764	452	43969	-7.12046	0.00404966	1	0	0.013
chr14:70992869-70993397	529	0	-7.12046	0.0036472	1	0	0.013
chr14:102706835-102707369	535	274808	-7.12046	0.00905797	1	0	0.014
chr15:25706133-25706809	677	83214	-7.12046	0.0137572	1	0	0.013
chr15:34540825-34541373	549	97316	-7.12046	0.00151399	1	0	0.013
chr15:103228891-103229297	407	10528	-7.12046	0.00377034	1	0	0.014
chr16:25839349-25840073	725	209355	-7.12046	0.0140048	1	0	0.014
chr16:37433299-37434005	707	27582	-7.12046	0.00864766	1	0	0.014	Ndufb4
chr16:37715047-37715687	641	60782	-7.12046	0.00603778	1	0	0.014	Lrrc58
chr16:77803077-77803615	539	53190	-7.12046	0.00904143	1	0	0.013
chr17:25082036-25082410	375	50910	-7.12046	0.000862994	1	0	0.013
chr17:56350434-56351007	574	24377	-7.12046	0.00844082	1	0	0.014
chr17:68489943-68490604	662	386188	-7.12046	0.00351546	1	0	0.014
chr17:79274234-79274782	549	80789	-7.12046	0.0164532	1	0	0.013
chr17:79701569-79701832	264	13842	-7.12046	0.0213417	1	0	0.012
chr18:44724272-44724870	599	61557	-7.12046	0.00572383	1	0	0.013	Mcc
chr18:54641862-54642326	465	91061	-7.12046	0.00680735	1	0	0.013	Zfp608
chr18:55034640-55035262	623	98414	-7.12046	0.00376398	1	0	0.014	Zfp608
chr18:58637756-58638402	647	37563	-7.12046	0.00258965	1	0	0.013
chr18:68137580-68137906	327	108972	-7.12046	0.0041348	1	0	0.013
chr18:83134785-83135393	609	161997	-7.12046	0.00225078	1	0	0.014
chr19:15606447-15606850	404	2470	-7.12046	0.00812775	1	0	0.013	Psat1
chrX:142426802-142427427	626	35886	-7.12046	0.00576503	1	0	0.013
chr1:63389112-63389770	659	140384	-7.0735	0.0111781	1	0	0.013	Adam23
chr1:65536367-65536928	562	357195	-7.0735	0.00401604	1	0	0.013
chr1:74047366-74047599	234	20697	-7.0735	0.0163924	1	0	0.013
chr1:80710498-80711185	688	47457	-7.0735	0.00242755	1	0	0.012
chr1:91903340-91903912	573	10864	-7.0735	0.00846467	1	0	0.013
chr1:121226282-121227044	763	961006	-7.0735	0.00635875	1	0	0.012
chr1:121734633-121735464	832	1469357	-7.0735	0.00214953	1	0	0.013
chr1:158513503-158513941	439	3541	-7.0735	0.00583059	1	0	0.013
chr1:189611819-189612270	452	0	-7.0735	0.00192329	1	0	0.013
chr1:191131938-191132588	651	68631	-7.0735	0.00493471	1	0	0.013
chr1:194197426-194197854	429	33932	-7.0735	0.0256171	1	0	0.013	Plxna2
chr2:35756475-35756974	500	148890	-7.0735	0.00343298	1	0	0.013
chr2:52811606-52812001	396	31775	-7.0735	0.0136992	1	0	0.012
chr2:66146488-66146839	352	42401	-7.0735	0.00446831	1	0	0.013
chr2:138551498-138551860	363	242346	-7.0735	0.00237055	1	0	0.013
chr2:159755132-159756031	900	36060	-7.0735	0.00358133	1	0	0.013
chr2:167942110-167942591	482	107568	-7.0735	0.0129689	1	0	0.013
chr3:28638800-28639327	528	73625	-7.0735	0.00562937	1	0	0.013
chr3:87114690-87115158	469	194534	-7.0735	0.00421851	1	0	0.013
chr3:138380950-138381497	548	61579	-7.0735	0.00874203	1	0	0.013
chr3:156629521-156629994	474	68353	-7.0735	0.00381092	1	0	0.013
chr4:8956630-8956945	316	45234	-7.0735	0.00615583	1	0	0.013
chr4:26017538-26018042	505	244879	-7.0735	0.00429161	1	0	0.013
chr4:28480048-28480599	552	522287	-7.0735	0.00346701	1	0	0.013
chr4:44502002-44502761	760	253262	-7.0735	0.0067508	1	0	0.012
chr4:81925136-81925546	411	31763	-7.0735	0.0103714	1	0	0.013
chr4:101067092-101067334	243	2052	-7.0735	0.00173607	1	0	0.013	Jak1
chr4:128431206-128431756	551	205486	-7.0735	0.000854139	1	0	0.013	Zscan20
chr4:130836307-130836542	236	7041	-7.0735	0.0091673	1	0	0.013
chr4:131050925-131051596	672	44648	-7.0735	0.00315851	1	0	0.013	Nkain1
chr4:148513017-148513564	548	68260	-7.0735	0.00923722	1	0	0.012
chr5:4654155-4654557	403	549329	-7.0735	0.00196439	1	0	0.013
chr5:17546054-17546527	474	0	-7.0735	0.0099623	1	0	0.013
chr5:111590385-111591028	644	8974	-7.0735	0.0038407	1	0	0.013	Mn1,C130026L21Rik
chr5:111823486-111823764	279	0	-7.0735	0.00778019	1	0	0.013
chr6:28622521-28622870	350	167971	-7.0735	0.00428564	1	0	0.013
chr6:52417442-52417833	392	195470	-7.0735	0.0027081	1	0	0.013
chr6:100402808-100403236	429	113955	-7.0735	0.00579178	1	0	0.012
chr6:101518831-101519640	810	141923	-7.0735	0.005567	1	0	0.013
chr6:139895531-139896124	594	123745	-7.0735	0.0079345	1	0	0.013
chr6:141575540-141575917	378	192488	-7.0735	0.00527849	1	0	0.012
chr7:37146796-37147341	546	81798	-7.0735	0.00919469	1	0	0.013
chr7:46316757-46317321	565	302320	-7.0735	0.00406789	1	0	0.013
chr7:117226202-117226622	421	153899	-7.0735	0.00489605	1	0	0.013
chr8:36954800-36955095	296	2515	-7.0735	0.015955	1	0	0.012
chr8:61576461-61576848	388	14260	-7.0735	0.00743683	1	0	0.013
chr8:77733809-77734184	376	0	-7.0735	0.00573067	1	0	0.013
chr8:87758810-87759249	440	308463	-7.0735	0.00939135	1	0	0.013
chr8:94134618-94135137	520	97090	-7.0735	0.00287957	1	0	0.013
chr8:120522073-120522271	199	66493	-7.0735	0.00230191	1	0	0.013
chr8:121201135-121201571	437	41238	-7.0735	0.0041587	1	0	0.012	Mthfsd
chr9:16782778-16783398	621	150196	-7.0735	0.00328314	1	0	0.013
chr9:29666401-29666845	445	69283	-7.0735	0.00514502	1	0	0.013
chr9:41923949-41924499	551	26227	-7.0735	0.00770858	1	0	0.013
chr9:60458230-60458869	640	176595	-7.0735	0.00452902	1	0	0.013
chr9:60974506-60974825	320	53540	-7.0735	0.00345378	1	0	0.013
chr9:98350299-98350942	644	53517	-7.0735	0.0166024	1	0	0.013
chr10:18955355-18955666	312	59564	-7.0735	0.00366678	1	0	0.012
chr10:37760472-37761207	736	362499	-7.0735	0.00897668	1	0	0.013
chr10:72778358-72778731	374	112002	-7.0735	0.0018913	1	0	0.013	Pcdh15
chr10:85421239-85421794	556	33685	-7.0735	0.00428212	1	0	0.013
chr10:92324431-92325039	609	397105	-7.0735	0.0168974	1	0	0.012	Rmst
chr10:94565505-94566218	714	20299	-7.0735	0.013081	1	0	0.013
chr10:109326763-109327088	326	315963	-7.0735	0.0191473	1	0	0.013
chr10:111759712-111760196	485	89745	-7.0735	0.00185446	1	0	0.013
chr10:119055164-119055556	393	75585	-7.0735	0.00993252	1	0	0.013
chr11:22560545-22561169	625	22966	-7.0735	0.00146435	1	0	0.013
chr11:29634220-29634430	211	58511	-7.0735	0.00386485	1	0	0.013
chr11:61277484-61278321	838	102660	-7.0735	0.0221688	1	0	0.013	Mfap4
chr11:72947885-72948127	243	21072	-7.0735	0.00753233	1	0	0.013
chr11:101617665-101618159	495	9895	-7.0735	0.00217375	1	0	0.013
chr11:116285653-116286064	412	11313	-7.0735	0.00214995	1	0	0.013
chr12:10653282-10654045	764	261930	-7.0735	0.0177886	1	0	0.013
chr12:16222923-16223336	414	286017	-7.0735	0.0057931	1	0	0.013	Trib2
chr12:33102209-33102708	500	148087	-7.0735	0.00717265	1	0	0.013
chr12:33779945-33780221	277	349887	-7.0735	0.00208211	1	0	0.012
chr12:36597248-36597838	591	215422	-7.0735	0.00577333	1	0	0.013
chr12:75038735-75039179	445	347914	-7.0735	0.00227927	1	0	0.013
chr12:79663098-79663644	547	1510	-7.0735	0.00548827	1	0	0.013
chr12:80021095-80021397	303	34315	-7.0735	0.00181565	1	0	0.013
chr12:109614483-109614791	309	177279	-7.0735	0.00543523	1	0	0.013
chr13:5592434-5592863	430	231578	-7.0735	0.00406535	1	0	0.013
chr13:15457640-15458196	557	5325	-7.0735	0.00366649	1	0	0.012
chr13:24656710-24657425	716	17713	-7.0735	0.00696097	1	0	0.013
chr13:28504251-28504605	355	227320	-7.0735	0.00187038	1	0	0.013
chr13:29191427-29191921	495	18644	-7.0735	0.00516477	1	0	0.012
chr13:37531489-37532026	538	16745	-7.0735	0.00482028	1	0	0.013
chr13:44248226-44248780	555	0	-7.0735	0.0164323	1	0	0.013
chr13:56167520-56168215	696	31481	-7.0735	0.0166932	1	0	0.013
chr13:63988317-63988550	234	7652	-7.0735	0.00335032	1	0	0.013
chr13:89047815-89048280	466	341058	-7.0735	0.00835885	1	0	0.013
chr13:101811717-101812336	620	42822	-7.0735	0.0110594	1	0	0.012
chr13:112418112-112418607	496	45379	-7.0735	0.00419189	1	0	0.013
chr13:113356316-113356990	675	368526	-7.0735	0.00910465	1	0	0.013
chr14:16554625-16555274	650	20006	-7.0735	0.00691376	1	0	0.013	Rarb
chr14:28170383-28171122	740	50239	-7.0735	0.00244217	1	0	0.013
chr14:31422968-31423498	531	4774	-7.0735	0.00471642	1	0	0.013
chr14:62130028-62130430	403	128607	-7.0735	0.00330927	1	0	0.013	Dleu2
chr14:72519439-72519965	527	129705	-7.0735	0.00240113	1	0	0.013
chr14:80683560-80684127	568	510257	-7.0735	0.00721122	1	0	0.012
chr14:117908459-117908882	424	180887	-7.0735	0.0127205	1	0	0.013
chr15:3434462-3434813	352	969	-7.0735	0.00275304	1	0	0.012
chr15:27461506-27461839	334	5073	-7.0735	0.00323248	1	0	0.013	Ank
chr15:66796987-66797342	356	119584	-7.0735	0.00960328	1	0	0.013
chr15:95743836-95744141	306	13004	-7.0735	0.0039332	1	0	0.013
chr16:5570454-5570971	518	14243	-7.0735	0.00373071	1	0	0.013
chr16:51079967-51080608	642	477496	-7.0735	0.00730679	1	0	0.013
chr16:61766517-61767016	500	1019529	-7.0735	0.00332435	1	0	0.013
chr16:61850341-61850574	234	935971	-7.0735	0.00021253	1	0	0.013
[truncated: 94,981 more rows]

## Sheet: Reactome Linked genes C0
Term	Overlap	P-value	Adjusted P-value	Old P-value	Old Adjusted P-value	Odds Ratio	Combined Score	Genes
Collagen Chain Trimerization R-HSA-8948216	8/44	2.83324e-08	1.53562e-05	0	0	20.214	351.305	COL1A1;COL15A1;COL3A1;COL16A1;COL1A2;COL5A1;COL5A2;COL6A3
Extracellular Matrix Organization R-HSA-1474244	16/291	2.09094e-07	5.66646e-05	0	0	5.42845	83.4921	COL15A1;COL16A1;LTBP4;COL1A1;ADAMTS5;MFAP4;COL3A1;COL1A2;COL5A1;COL5A2;DAG1;ITGB8;COL6A3;NCAM1;ERC2;FBN1
GLI Proteins Bind Promoters Of Hh Responsive Genes To Promote Transcription R-HSA-5635851	4/7	5.31565e-07	9.6036e-05	0	0	119.288	1723.41	PTCH1;PTCH2;GLI3;GLI2
Collagen Biosynthesis And Modifying Enzymes R-HSA-1650814	8/67	8.35023e-07	0.000113146	0	0	12.3196	172.423	COL1A1;COL15A1;COL3A1;COL16A1;COL1A2;COL5A1;COL5A2;COL6A3
Assembly Of Collagen Fibrils And Other Multimeric Structures R-HSA-2022090	7/57	3.4057e-06	0.000369178	0	0	12.6674	159.484	COL1A1;COL15A1;COL3A1;COL1A2;COL5A1;COL5A2;COL6A3
Collagen Formation R-HSA-1474290	8/90	7.95111e-06	0.000718251	0	0	8.85377	103.963	COL1A1;COL15A1;COL3A1;COL16A1;COL1A2;COL5A1;COL5A2;COL6A3
Signal Transduction R-HSA-162582	50/2465	2.16747e-05	0.00167824	0	0	2.05383	22.0568	AMHR2;WIPF1;RORA;GLI3;GLI2;EDNRA;NUF2;PMEPA1;ITGB8;CDON;PDGFRB;TLE2;RBFOX2;FNBP1;WNT5A;PDYN;DNM3;COL6A3;HDAC4;LTBP4;ADCY2;FAM169A;CENPA;ARHGAP20;RXRA;RAD21;NHS;SLC38A9;S1PR3;NCAM1;MARK3;MTA3;AAMP;WNT4;FARP1;PHC2;PTCH1;PTCH2;INHBA;GNG11;DLK1;HEYL;KIF18A;COL1A2;CXCL12;DLC1;AMOTL2;LGR4;TRIM33;FGFR1
Binding And Uptake Of Ligands By Scavenger Receptors R-HSA-2173782	5/41	9.28547e-05	0.00629091	0	0	12.4615	115.698	COL1A1;SCARB1;COL3A1;COL1A2;DLC1
RUNX2 Regulates Bone Development R-HSA-8941326	4/31	0.000386573	0.0217123	0	0	13.2381	104.028	HDAC4;COL1A1;GLI3;GLI2
Signaling By TGFB Family Members R-HSA-9006936	7/119	0.000400596	0.0217123	0	0	5.63733	44.0983	COL1A2;AMHR2;LTBP4;ITGB8;PMEPA1;INHBA;TRIM33
NCAM Signaling For Neurite Out-Growth R-HSA-375165	5/57	0.000448392	0.0220935	0	0	8.62019	66.4603	CACNB4;COL6A3;NCAM1;CACNA1G;FGFR1
Cell-extracellular Matrix Interactions R-HSA-446353	3/16	0.000706042	0.0318896	0	0	20.5426	149.054	FBLIM1;PARVA;FLNC
NCAM1 Interactions R-HSA-419037	4/37	0.000769729	0.0320918	0	0	10.8279	77.6305	CACNB4;COL6A3;NCAM1;CACNA1G
Elastic Fibre Formation R-HSA-1566948	4/39	0.000941921	0.0364658	0	0	10.2081	71.1262	MFAP4;LTBP4;ITGB8;FBN1
Developmental Biology R-HSA-1266738	24/1073	0.0010625	0.0383915	0	0	2.1315	14.5946	ROBO2;NR2F2;HIF3A;FLI1;CACNA1G;DNM3;MEIS1;RXRA;CACNB4;CXCL12;MED10;DAG1;KCNQ3;PLXNA2;COL6A3;HOXD4;NCAM1;HOXD3;EPHB2;RPL28;TRIM33;CDON;WNT4;FGFR1
Scavenging By Class A Receptors R-HSA-3000480	3/19	0.00119167	0.0392844	0	0	16.6883	112.353	COL1A1;COL3A1;COL1A2
RUNX2 Regulates Chondrocyte Maturation R-HSA-8941284	2/5	0.00123217	0.0392844	0	0	59.1091	395.971	HDAC4;GLI2
Heme Signaling R-HSA-9707616	4/45	0.00161884	0.0487452	0	0	8.71162	55.9813	BRIP1;RXRA;RORA;NPAS2
Hedgehog On State R-HSA-5632684	5/85	0.00272522	0.0777405	0	0	5.59517	33.0406	PTCH1;PTCH2;GLI3;GLI2;CDON
Endogenous Sterols R-HSA-211976	3/27	0.00336676	0.0866221	0	0	11.1211	63.3211	RXRA;CYP11A1;FDX1
Ligand-receptor Interactions R-HSA-5632681	2/8	0.00337399	0.0866221	0	0	29.5501	168.189	PTCH1;CDON
Signaling By TGF-beta Receptor Complex R-HSA-170834	5/91	0.00366005	0.0866221	0	0	5.20322	29.1915	COL1A2;LTBP4;ITGB8;PMEPA1;TRIM33
Molecules Associated With Elastic Fibres R-HSA-2129379	3/28	0.00373978	0.0866221	0	0	10.6757	59.6635	MFAP4;LTBP4;ITGB8
Class B/2 (Secretin Family Receptors) R-HSA-373080	5/92	0.00383566	0.0866221	0	0	5.14316	28.6135	PTCH1;WNT5A;PTCH2;GNG11;WNT4
SUMOylation Of Intracellular Receptors R-HSA-4090294	3/29	0.00413703	0.0891586	0	0	10.2646	56.3296	HDAC4;RXRA;RORA
Signaling By Hedgehog R-HSA-5358351	6/135	0.00427698	0.0891586	0	0	4.17245	22.7587	PTCH1;PTCH2;ADCY2;GLI3;CDON;GLI2
Meiotic Synapsis R-HSA-1221632	4/60	0.00464782	0.0933007	0	0	6.3733	34.2333	RAD21;PMEPA1;SYNE1;SMC1B
L1CAM Interactions R-HSA-373760	5/99	0.00523778	0.0998521	0	0	4.75846	24.9908	DNM3;KCNQ3;NCAM1;EPHB2;FGFR1
Cohesin Loading Onto Chromatin R-HSA-2470946	2/10	0.00534264	0.0998521	0	0	22.1603	115.944	RAD21;PMEPA1
Potassium Channels R-HSA-1296071	5/102	0.00593726	0.103326	0	0	4.61059	23.6362	KCNB2;KCNQ3;KCNN2;GNG11;KCNK3
Amino Acid Transport Across Plasma Membrane R-HSA-352230	3/33	0.00597702	0.103326	0	0	8.89414	45.5365	SLC7A8;SLC7A1;SLC38A4
Axon Guidance R-HSA-422475	13/519	0.00610279	0.103326	0	0	2.33516	11.907	ROBO2;CACNA1G;DNM3;CACNB4;CXCL12;DAG1;KCNQ3;PLXNA2;COL6A3;NCAM1;EPHB2;RPL28;FGFR1
Establishment Of Sister Chromatid Cohesion R-HSA-2468052	2/11	0.0064817	0.103326	0	0	19.6971	99.249	RAD21;PMEPA1
WNT5A-dependent Internalization Of FZD2	2/11	0.0064817	0.103326	0	0	19.6971	99.249	WNT5A;RORA
Resolution Of Sister Chromatid Cohesion R-HSA-2500257	5/106	0.00696888	0.107918	0	0	4.42709	21.9863	KIF18A;RAD21;NUF2;PMEPA1;CENPA
Pregnenolone Biosynthesis R-HSA-196108	2/12	0.0077207	0.116239	0	0	17.7265	86.2188	CYP11A1;FDX1
Nervous System Development R-HSA-9675108	13/545	0.00900671	0.125873	0	0	2.21804	10.4465	ROBO2;CACNA1G;DNM3;CACNB4;CXCL12;DAG1;KCNQ3;PLXNA2;COL6A3;NCAM1;EPHB2;RPL28;FGFR1
Synthesis Of PE R-HSA-1483213	2/13	0.00905725	0.125873	0	0	16.1141	75.804	PCYT2;ETNK2
Mitotic Telophase/Cytokinesis R-HSA-68884	2/13	0.00905725	0.125873	0	0	16.1141	75.804	RAD21;PMEPA1
Signaling By NOTCH1 R-HSA-1980143	4/74	0.0097117	0.131594	0	0	5.09502	23.6125	HDAC4;HEYL;TLE2;DLK1
PPARA Activates Gene Expression R-HSA-1989781	5/116	0.0100837	0.133301	0	0	4.02621	18.5078	RXRA;MED10;RORA;NPAS2;FDFT1
Regulation Of Lipid Metabolism By PPARalpha R-HSA-400206	5/118	0.0108048	0.139433	0	0	3.95455	17.9053	RXRA;MED10;RORA;NPAS2;FDFT1
Transcriptional Regulation By RUNX2 R-HSA-8878166	5/119	0.0111782	0.140898	0	0	3.91966	17.6141	COL1A1;HDAC4;HIVEP3;GLI3;GLI2
Cell-Cell Communication R-HSA-1500931	5/120	0.0115604	0.141553	0	0	3.88538	17.3294	FBLIM1;CDH11;PARVA;ACTN4;FLNC
SUMO E3 Ligases SUMOylate Target Proteins R-HSA-3108232	6/168	0.0119992	0.141553	0	0	3.31693	14.6705	HDAC4;PHC2;RXRA;RAD21;PMEPA1;RORA
Negative Regulation Of TCF-dependent Signaling By WNT Ligand Antagonists R-HSA-3772470	2/15	0.0120137	0.141553	0	0	13.6337	60.284	WNT5A;WNT4
Separation Of Sister Chromatids R-HSA-2467813	6/170	0.0126624	0.146022	0	0	3.27614	14.3139	KIF18A;ESPL1;RAD21;NUF2;PMEPA1;CENPA
TGF-beta Receptor Signaling Activates SMADs R-HSA-2173789	3/44	0.013257	0.149694	0	0	6.50428	28.1195	LTBP4;ITGB8;PMEPA1
SUMOylation R-HSA-2990846	6/174	0.0140652	0.155579	0	0	3.19749	13.6342	HDAC4;PHC2;RXRA;RAD21;PMEPA1;RORA
Cell Junction Organization R-HSA-446728	4/86	0.0161587	0.175055	0	0	4.34676	17.9317	FBLIM1;CDH11;PARVA;FLNC
NOTCH1 Intracellular Domain Regulates Transcription R-HSA-2122947	3/48	0.0167566	0.175055	0	0	5.92492	24.2268	HDAC4;HEYL;TLE2
Activation Of SMO R-HSA-5635838	2/18	0.0171231	0.175055	0	0	11.0757	45.0484	PTCH1;CDON
RORA Activates Gene Expression R-HSA-1368082	2/18	0.0171231	0.175055	0	0	11.0757	45.0484	RXRA;RORA
Meiosis R-HSA-1500620	4/88	0.0174409	0.175055	0	0	4.24284	17.179	RAD21;PMEPA1;SYNE1;SMC1B
Regulation Of TP53 Activity Thru Phosphorylation R-HSA-6804756	4/90	0.0187849	0.183098	0	0	4.14374	16.4702	TPX2;BRIP1;NUAK1;TAF15
Mitotic Prometaphase R-HSA-68877	6/186	0.0189179	0.183098	0	0	2.9825	11.8335	KIF18A;RAD21;NUF2;PMEPA1;CENPA;NCAPH
Activation Of HOX Genes During Differentiation R-HSA-5619507	4/91	0.0194803	0.185233	0	0	4.09591	16.1311	MEIS1;RXRA;HOXD4;HOXD3
Signal Transduction By L1 R-HSA-445144	2/20	0.0209538	0.195809	0	0	9.84405	38.0515	NCAM1;FGFR1
Hedgehog Off State R-HSA-5610787	4/98	0.0247928	0.227758	0	0	3.78954	14.0107	PTCH1;ADCY2;GLI3;GLI2
CDC42 GTPase Cycle R-HSA-9013148	5/149	0.0267973	0.242069	0	0	3.09833	11.2143	FARP1;ARHGAP20;WIPF1;FNBP1;DLC1
RUNX2 Regulates Osteoblast Differentiation R-HSA-8940973	2/24	0.0295588	0.253882	0	0	8.05259	28.3562	COL1A1;GLI3
G-protein Activation R-HSA-202040	2/24	0.0295588	0.253882	0	0	8.05259	28.3562	PDYN;GNG11
Thromboxane Signaling Thru TP Receptor R-HSA-428930	2/24	0.0295588	0.253882	0	0	8.05259	28.3562	GNG11;AAMP
Transport Of Inorganic Cations/Anions And Amino Acids/Oligopeptides R-HSA-425393	4/104	0.0299786	0.253882	0	0	3.56109	12.4897	AHCYL2;SLC7A8;SLC7A1;SLC38A4
Regulation Of PTEN Gene Transcription R-HSA-8943724	3/61	0.0313721	0.261595	0	0	4.5939	15.9033	PHC2;SLC38A9;MTA3
WNT Ligand Biogenesis And Trafficking R-HSA-3238698	2/26	0.0343016	0.281147	0	0	7.38079	24.8922	WNT5A;WNT4
Degradation Of Extracellular Matrix R-HSA-1474228	4/109	0.0347543	0.281147	0	0	3.39065	11.3907	ADAMTS5;COL15A1;COL16A1;ERC2
BMAL1:CLOCK	2/27	0.0367764	0.289568	0	0	7.0852	23.4017	RXRA;NPAS2
Cytochrome P450 - Arranged By Substrate Type R-HSA-211897	3/65	0.0368638	0.289568	0	0	4.29664	14.1812	RXRA;CYP11A1;FDX1
Integrin Cell Surface Interactions R-HSA-216083	3/66	0.0383087	0.296619	0	0	4.22823	13.7928	COL16A1;ITGB8;FBN1
Reproduction R-HSA-1474165	4/113	0.0388749	0.296763	0	0	3.26556	10.6046	RAD21;PMEPA1;SYNE1;SMC1B
Activation Of Kainate Receptors Upon Glutamate Binding R-HSA-451326	2/29	0.0419237	0.315592	0	0	6.55971	20.8068	GRIK4;GNG11
Circadian Clock R-HSA-400253	3/69	0.0428143	0.317882	0	0	4.03542	12.7151	RXRA;RORA;NPAS2
HS-GAG Biosynthesis R-HSA-2022928	2/30	0.0445926	0.32661	0	0	6.32511	19.6723	EXT1;HS3ST3A1
Mitotic Anaphase R-HSA-68882	6/232	0.0477472	0.340202	0	0	2.36986	7.20873	KIF18A;ESPL1;RAD21;NUF2;PMEPA1;CENPA
Mitotic Metaphase And Anaphase R-HSA-2555396	6/233	0.0485703	0.340202	0	0	2.3593	7.13628	KIF18A;ESPL1;RAD21;NUF2;PMEPA1;CENPA
Glucagon Signaling In Metabolic Regulation R-HSA-163359	2/32	0.0501123	0.340202	0	0	5.90284	17.6701	ADCY2;GNG11
RAC1 GTPase Cycle R-HSA-9013149	5/178	0.0510537	0.340202	0	0	2.57514	7.66074	FARP1;ARHGAP20;WIPF1;DLC1;NHS
Sensory Processing Of Sound R-HSA-9659379	3/75	0.0525803	0.340202	0	0	3.69801	10.8922	EPS8;KCNN2;BSN
Signal Amplification R-HSA-392518	2/33	0.0529597	0.340202	0	0	5.71214	16.7835	AAMP;GNG11
SUMOylation Of DNA Damage Response And Repair Proteins R-HSA-3108214	3/76	0.0543037	0.340202	0	0	3.64717	10.6248	PHC2;RAD21;PMEPA1
Acetylcholine Inhibits Contraction Of Outer Hair Cells R-HSA-9667769	1/5	0.0550037	0.340202	0	0	22.0658	63.9988	KCNN2
Regulation Of HMOX1 Expression And Activity R-HSA-9707587	1/5	0.0550037	0.340202	0	0	22.0658	63.9988	BRIP1
HDL Clearance R-HSA-8964011	1/5	0.0550037	0.340202	0	0	22.0658	63.9988	SCARB1
NR1H2 And NR1H3 Regulate Gene Expression Linked To Gluconeogenesis R-HSA-9632974	1/5	0.0550037	0.340202	0	0	22.0658	63.9988	RXRA
NR1H2 And NR1H3 Regulate Gene Expression Linked To Triglyceride Lipolysis In Adipose R-HSA-9031528	1/5	0.0550037	0.340202	0	0	22.0658	63.9988	RXRA
NR1H2 And NR1H3 Regulate Gene Expression To Limit Cholesterol Uptake R-HSA-9031525	1/5	0.0550037	0.340202	0	0	22.0658	63.9988	RXRA
Glycerophospholipid Biosynthesis R-HSA-1483206	4/127	0.0554023	0.340202	0	0	2.89181	8.36639	DGAT2;PCYT2;ABHD4;ETNK2
Metabolic Disorders Of Biological Oxidation Enzymes R-HSA-5579029	2/34	0.0558634	0.340202	0	0	5.53335	15.9629	CYP11A1;FDX1
Vesicle-mediated Transport R-HSA-5653656	12/637	0.0571098	0.343928	0	0	1.7262	4.94172	COL1A1;DNM3;SCARB1;COL3A1;KIF18A;COL1A2;FNBP1;SORT1;DLC1;WNT5A;KIF21B;RAB8B
Metabolism Of Steroid Hormones R-HSA-196071	2/35	0.0588216	0.350344	0	0	5.3654	15.2015	CYP11A1;FDX1
SLC-mediated Transmembrane Transport R-HSA-425407	6/247	0.0610157	0.35934	0	0	2.22066	6.21034	AHCYL2;SLC45A3;SLC47A1;SLC7A8;SLC7A1;SLC38A4
ESR-mediated Signaling R-HSA-8939211	5/188	0.061658	0.35934	0	0	2.43318	6.77922	CXCL12;RAD21;PMEPA1;S1PR3;GNG11
Scavenging By Class B Receptors R-HSA-3000471	1/6	0.0656375	0.374479	0	0	17.6518	48.0765	SCARB1
FGFR1b Ligand Binding And Activation R-HSA-190370	1/6	0.0656375	0.374479	0	0	17.6518	48.0765	FGFR1
Cell Cycle R-HSA-1640170	12/654	0.0667708	0.376977	0	0	1.679	4.54419	TPX2;BRIP1;KIF18A;ESPL1;RAD21;NUF2;PMEPA1;CENPA;PHLDA1;NCAPH;SYNE1;SMC1B
Transcriptional Regulation Of White Adipocyte Differentiation R-HSA-381340	3/84	0.0690402	0.384761	0	0	3.28562	8.78268	RXRA;MED10;NR2F2
Metabolism Of Lipids R-HSA-556833	13/732	0.0708782	0.384761	0	0	1.62521	4.3016	DGAT2;PCYT2;ABHD4;RORA;NPAS2;ACLY;RXRA;ETNK2;CYP11A1;MED10;FDX1;ENPP6;FDFT1
Neuronal System R-HSA-112316	8/386	0.0711142	0.384761	0	0	1.89179	5.00089	CACNB4;KCNB2;KCNQ3;GRIK4;KCNN2;ADCY2;GNG11;KCNK3
Signaling By Nuclear Receptors R-HSA-9006931	6/260	0.0741218	0.384761	0	0	2.1056	5.47886	RXRA;CXCL12;RAD21;PMEPA1;S1PR3;GNG11
Collagen Degradation R-HSA-1442490	2/40	0.0743768	0.384761	0	0	4.65825	12.105	COL15A1;COL16A1
GPCR Ligand Binding R-HSA-500792	9/458	0.075013	0.384761	0	0	1.79343	4.64515	EDNRA;CXCL12;PTCH1;WNT5A;PTCH2;S1PR3;PDYN;GNG11;WNT4
Acyl Chain Remodeling Of DAG And TAG R-HSA-1482883	1/7	0.0761522	0.384761	0	0	14.7091	37.8762	DGAT2
ChREBP Activates Metabolic Gene Expression R-HSA-163765	1/7	0.0761522	0.384761	0	0	14.7091	37.8762	ACLY
Glycerophospholipid Catabolism R-HSA-6814848	1/7	0.0761522	0.384761	0	0	14.7091	37.8762	ENPP6
Beta-catenin Independent WNT Signaling R-HSA-3858494	4/142	0.0766855	0.384761	0	0	2.57551	6.61403	WNT5A;RORA;GNG11;WNT4
Opioid Signaling R-HSA-111885	3/88	0.0770174	0.384761	0	0	3.13037	8.02539	ADCY2;PDYN;GNG11
PCP/CE Pathway R-HSA-4086400	3/88	0.0770174	0.384761	0	0	3.13037	8.02539	WNT5A;RORA;WNT4
Carboxyterminal Post-Translational Modifications Of Tubulin R-HSA-8955332	2/41	0.0776302	0.384761	0	0	4.53858	11.5997	NICN1;VASH1
Activation Of GABAB Receptors R-HSA-991365	2/42	0.0809277	0.384761	0	0	4.42489	11.1251	ADCY2;GNG11
Activation Of Gene Expression By SREBF (SREBP) R-HSA-2426168	2/42	0.0809277	0.384761	0	0	4.42489	11.1251	RXRA;FDFT1
RHOF GTPase Cycle R-HSA-9035034	2/42	0.0809277	0.384761	0	0	4.42489	11.1251	FARP1;FAM169A
Vasopressin Regulates Renal Water Homeostasis Via Aquaporins R-HSA-432040	2/42	0.0809277	0.384761	0	0	4.42489	11.1251	ADCY2;GNG11
Kinesins R-HSA-983189	2/42	0.0809277	0.384761	0	0	4.42489	11.1251	KIF18A;KIF21B
Smooth Muscle Contraction R-HSA-445355	2/43	0.0842678	0.387683	0	0	4.31675	10.6786	TPM1;CACNA1G
GPER1 Signaling R-HSA-9634597	2/43	0.0842678	0.387683	0	0	4.31675	10.6786	ADCY2;GNG11
Voltage Gated Potassium Channels R-HSA-1296072	2/43	0.0842678	0.387683	0	0	4.31675	10.6786	KCNB2;KCNQ3
Phospholipid Metabolism R-HSA-1483257	5/208	0.086315	0.387683	0	0	2.19122	5.36795	DGAT2;PCYT2;ABHD4;ETNK2;ENPP6
Ca2+ Activated K+ Channels R-HSA-1296052	1/8	0.0865491	0.387683	0	0	12.6071	30.8502	KCNN2
ROBO Receptors Bind AKAP5 R-HSA-9010642	1/8	0.0865491	0.387683	0	0	12.6071	30.8502	ROBO2
Regulation Of Cytoskeletal Remodeling And Cell Spreading By IPP Complex Components R-HSA-446388	1/8	0.0865491	0.387683	0	0	12.6071	30.8502	PARVA
Unattached Kinetochores Signal Amplification Via A MAD2 Inhibitory Signal R-HSA-141444	3/93	0.0875282	0.388855	0	0	2.95571	7.19949	KIF18A;NUF2;CENPA
Metabolism Of Steroids R-HSA-8957322	4/153	0.0945386	0.406834	0	0	2.38404	5.62334	RXRA;CYP11A1;FDX1;FDFT1
EML4 And NUDC In Mitotic Spindle Formation R-HSA-9648025	3/97	0.0963476	0.406834	0	0	2.82936	6.62011	KIF18A;NUF2;CENPA
Activation Of Ca-permeable Kainate Receptor R-HSA-451308	1/9	0.0968295	0.406834	0	0	11.0307	25.7545	GRIK4
Adenylate Cyclase Activating Pathway R-HSA-170660	1/9	0.0968295	0.406834	0	0	11.0307	25.7545	ADCY2
Regulation Of Commissural Axon Pathfinding By SLIT And ROBO R-HSA-428542	1/9	0.0968295	0.406834	0	0	11.0307	25.7545	ROBO2
NR1H2 And NR1H3 Regulate Gene Expression Linked To Lipogenesis R-HSA-9029558	1/9	0.0968295	0.406834	0	0	11.0307	25.7545	RXRA
NR1H2 And NR1H3 Regulate Gene Expression To Control Bile Acid Homeostasis R-HSA-9623433	1/9	0.0968295	0.406834	0	0	11.0307	25.7545	RXRA
G Alpha (Z) Signaling Events R-HSA-418597	2/47	0.0980283	0.408703	0	0	3.93224	9.13262	ADCY2;GNG11
Regulation Of TP53 Activity R-HSA-5633007	4/157	0.101477	0.419853	0	0	2.32124	5.31081	TPX2;BRIP1;NUAK1;TAF15
Bicarbonate Transporters R-HSA-425381	1/10	0.106995	0.423293	0	0	9.80456	21.913	AHCYL2
RUNX3 Regulates p14-ARF R-HSA-8951936	1/10	0.106995	0.423293	0	0	9.80456	21.913	HDAC4
Condensation Of Prometaphase Chromosomes R-HSA-2514853	1/10	0.106995	0.423293	0	0	9.80456	21.913	NCAPH
Glycoprotein Hormones R-HSA-209822	1/10	0.106995	0.423293	0	0	9.80456	21.913	INHBA
HDL Remodeling R-HSA-8964058	1/10	0.106995	0.423293	0	0	9.80456	21.913	LIPG
HuR (ELAVL1) Binds And Stabilizes mRNA R-HSA-450520	1/10	0.106995	0.423293	0	0	9.80456	21.913	GPRC5A
Aquaporin-mediated Transport R-HSA-445717	2/50	0.108732	0.425765	0	0	3.68591	8.17855	ADCY2;GNG11
Transcriptional Activity Of SMAD2/SMAD3:SMAD4 Heterotrimer R-HSA-2173793	2/51	0.112367	0.425765	0	0	3.61051	7.89252	COL1A2;TRIM33
Phase I - Functionalization Of Compounds R-HSA-211945	3/104	0.112603	0.425765	0	0	2.63233	5.74869	RXRA;CYP11A1;FDX1
Integration Of Energy Metabolism R-HSA-163685	3/105	0.115006	0.425765	0	0	2.60639	5.63701	ACLY;ADCY2;GNG11
Signaling By WNT R-HSA-195721	6/294	0.115343	0.425765	0	0	1.85379	4.0039	TLE2;WNT5A;RORA;GNG11;LGR4;WNT4
Signaling By PDGF R-HSA-186797	2/52	0.116032	0.425765	0	0	3.53812	7.6207	PDGFRB;COL6A3
Carnitine Metabolism R-HSA-200425	1/11	0.117046	0.425765	0	0	8.82366	18.9284	RXRA
Regulation Of BACH1 Activity R-HSA-9708530	1/11	0.117046	0.425765	0	0	8.82366	18.9284	BRIP1
Regulation Of Gene Expression By Hypoxia-inducible Factor R-HSA-1234158	1/11	0.117046	0.425765	0	0	8.82366	18.9284	HIF3A
Signaling By Activated Point Mutants Of FGFR1 R-HSA-1839122	1/11	0.117046	0.425765	0	0	8.82366	18.9284	FGFR1
eNOS Activation R-HSA-203615	1/11	0.117046	0.425765	0	0	8.82366	18.9284	CYGB
Killing Mechanisms R-HSA-9664420	1/11	0.117046	0.425765	0	0	8.82366	18.9284	WNT5A
Sensory Processing Of Sound By Outer Hair Cells Of Cochlea R-HSA-9662361	2/53	0.119728	0.426926	0	0	3.46857	7.36214	EPS8;KCNN2
Heparan Sulfate/Heparin (HS-GAG) Metabolism R-HSA-1638091	2/53	0.119728	0.426926	0	0	3.46857	7.36214	EXT1;HS3ST3A1
Nuclear Receptor Transcription Pathway R-HSA-383280	2/53	0.119728	0.426926	0	0	3.46857	7.36214	RXRA;RORA
Peptide Hormone Biosynthesis R-HSA-209952	1/12	0.126985	0.428569	0	0	8.0211	16.5531	INHBA
Presynaptic Depolarization And Calcium Channel Opening R-HSA-112308	1/12	0.126985	0.428569	0	0	8.0211	16.5531	CACNB4
Cytosolic Iron-Sulfur Cluster Assembly R-HSA-2564830	1/12	0.126985	0.428569	0	0	8.0211	16.5531	BRIP1
Scavenging Of Heme From Plasma R-HSA-2168880	1/12	0.126985	0.428569	0	0	8.0211	16.5531	DLC1
FGFR1c Ligand Binding And Activation R-HSA-190373	1/12	0.126985	0.428569	0	0	8.0211	16.5531	FGFR1
Tandem Pore Domain Potassium Channels R-HSA-1296346	1/12	0.126985	0.428569	0	0	8.0211	16.5531	KCNK3
Regulation Of Cholesterol Biosynthesis By SREBP (SREBF) R-HSA-1655829	2/55	0.127206	0.428569	0	0	3.33734	6.88143	RXRA;FDFT1
ECM Proteoglycans R-HSA-3000178	2/55	0.127206	0.428569	0	0	3.33734	6.88143	DAG1;NCAM1
Mitotic Spindle Checkpoint R-HSA-69618	3/110	0.127305	0.428569	0	0	2.48396	5.11986	KIF18A;NUF2;CENPA
Intracellular Signaling By Second Messengers R-HSA-9006925	6/306	0.132179	0.43709	0	0	1.77854	3.59905	PDGFRB;PHC2;ADCY2;SLC38A9;MTA3;FGFR1
Cytoprotection By HMOX1 R-HSA-9707564	2/57	0.13479	0.43709	0	0	3.21565	6.44429	BRIP1;RXRA
SUMOylation Of Chromatin Organization Proteins R-HSA-4551638	2/57	0.13479	0.43709	0	0	3.21565	6.44429	HDAC4;PHC2
Adenylate Cyclase Inhibitory Pathway R-HSA-170670	1/13	0.136812	0.43709	0	0	7.35231	14.6248	ADCY2
Defective EXT1 Causes Exostoses 1	1/13	0.136812	0.43709	0	0	7.35231	14.6248	EXT1
Transcriptional Regulation Of Testis Differentiation R-HSA-9690406	1/13	0.136812	0.43709	0	0	7.35231	14.6248	WNT4
Mitochondrial Iron-Sulfur Cluster Biogenesis R-HSA-1362409	1/13	0.136812	0.43709	0	0	7.35231	14.6248	FDX1
Cell Cycle	9/523	0.136996	0.43709	0	0	1.56137	3.10369	TPX2;KIF18A;ESPL1;RAD21;NUF2;PMEPA1;CENPA;PHLDA1;NCAPH
M Phase R-HSA-68886	7/380	0.13812	0.43709	0	0	1.67024	3.30646	KIF18A;ESPL1;RAD21;NUF2;PMEPA1;CENPA;NCAPH
Constitutive Signaling By NOTCH1 HD+PEST Domain Mutants R-HSA-2894862	2/58	0.13862	0.43709	0	0	3.15807	6.24042	HDAC4;HEYL
RHOQ GTPase Cycle R-HSA-9013406	2/59	0.142473	0.43709	0	0	3.10251	6.04556	FNBP1;DLC1
GABA Receptor Activation R-HSA-977443	2/59	0.142473	0.43709	0	0	3.10251	6.04556	ADCY2;GNG11
Transcriptional Regulation Of Granulopoiesis R-HSA-9616222	2/59	0.142473	0.43709	0	0	3.10251	6.04556	RXRA;FLI1
Repression Of WNT Target Genes R-HSA-4641265	1/14	0.146529	0.43709	0	0	6.7864	13.0335	TLE2
Response To Metal Ions R-HSA-5660526	1/14	0.146529	0.43709	0	0	6.7864	13.0335	CSRP1
Retrograde Neurotrophin Signaling R-HSA-177504	1/14	0.146529	0.43709	0	0	6.7864	13.0335	DNM3
Role Of LAT2/NTAL/LAB On Calcium Mobilization R-HSA-2730905	1/14	0.146529	0.43709	0	0	6.7864	13.0335	SLC7A8
SEMA3A-Plexin Repulsion Signaling By Inhibiting Integrin Adhesion R-HSA-399955	1/14	0.146529	0.43709	0	0	6.7864	13.0335	PLXNA2
Triglyceride Biosynthesis R-HSA-75109	1/14	0.146529	0.43709	0	0	6.7864	13.0335	DGAT2
Lysosphingolipid And LPA Receptors R-HSA-419408	1/14	0.146529	0.43709	0	0	6.7864	13.0335	S1PR3
Diseases Of Metabolism R-HSA-5668914	5/247	0.146772	0.43709	0	0	1.83443	3.52004	EXT1;ADAMTS5;CYP11A1;FDX1;DAG1
Ca2+ Pathway R-HSA-4086398	2/61	0.150246	0.441052	0	0	2.99704	5.68082	WNT5A;GNG11
RHO GTPases Activate Formins R-HSA-5663220	3/119	0.150544	0.441052	0	0	2.29019	4.33648	KIF18A;NUF2;CENPA
Estrogen-dependent Gene Expression R-HSA-9018519	3/119	0.150544	0.441052	0	0	2.29019	4.33648	CXCL12;RAD21;PMEPA1
RAB Geranylgeranylation R-HSA-8873719	2/62	0.154165	0.443071	0	0	2.94694	5.50999	PTP4A2;RAB8B
Phase 2 - Plateau Phase R-HSA-5576893	1/15	0.156137	0.443071	0	0	6.30134	11.7017	CACNG7
Signaling By Activin R-HSA-1502540	1/15	0.156137	0.443071	0	0	6.30134	11.7017	INHBA
Synthesis Of Bile Acids And Bile Salts Via 27-Hydroxycholesterol R-HSA-193807	1/15	0.156137	0.443071	0	0	6.30134	11.7017	RXRA
WNT5A-dependent Internalization Of FZD4 R-HSA-5099900	1/15	0.156137	0.443071	0	0	6.30134	11.7017	WNT5A
Metabolism Of Nitric Oxide: NOS3 Activation And Regulation R-HSA-202131	1/15	0.156137	0.443071	0	0	6.30134	11.7017	CYGB
PKA Activation In Glucagon Signaling R-HSA-164378	1/16	0.165638	0.451135	0	0	5.88095	10.5737	ADCY2
Phospholipase C-mediated Cascade: FGFR1 R-HSA-5654219	1/16	0.165638	0.451135	0	0	5.88095	10.5737	FGFR1
CRMPs In Sema3A Signaling R-HSA-399956	1/16	0.165638	0.451135	0	0	5.88095	10.5737	PLXNA2
Regulation Of Pyruvate Dehydrogenase (PDH) Complex R-HSA-204174	1/16	0.165638	0.451135	0	0	5.88095	10.5737	RXRA
SUMOylation Of DNA Methylation Proteins R-HSA-4655427	1/16	0.165638	0.451135	0	0	5.88095	10.5737	PHC2
Sema3A PAK Dependent Axon Repulsion R-HSA-399954	1/16	0.165638	0.451135	0	0	5.88095	10.5737	PLXNA2
FGFR1 Ligand Binding And Activation R-HSA-190242	1/16	0.165638	0.451135	0	0	5.88095	10.5737	FGFR1
Translesion Synthesis By REV1 R-HSA-110312	1/16	0.165638	0.451135	0	0	5.88095	10.5737	REV3L
Transport Of Small Molecules R-HSA-382551	11/706	0.173635	0.462768	0	0	1.41115	2.47064	SCARB1;AHCYL2;SLC45A3;SLC47A1;SLC7A8;LIPG;ADCY2;GNG11;SLC7A1;CYGB;SLC38A4
Sensory Processing Of Sound By Inner Hair Cells Of Cochlea R-HSA-9662360	2/67	0.174032	0.462768	0	0	2.71956	4.75518	EPS8;BSN
PKA Activation R-HSA-163615	1/17	0.175032	0.462768	0	0	5.51311	9.60818	ADCY2
Gastrulation R-HSA-9758941	1/17	0.175032	0.462768	0	0	5.51311	9.60818	TRIM33
Translesion Synthesis By POLI R-HSA-5656121	1/17	0.175032	0.462768	0	0	5.51311	9.60818	REV3L
Translesion Synthesis By POLK R-HSA-5655862	1/17	0.175032	0.462768	0	0	5.51311	9.60818	REV3L
Muscle Contraction R-HSA-397014	4/196	0.179953	0.473417	0	0	1.84606	3.1661	CACNG7;TPM1;KCNK3;CACNA1G
Diseases Associated With O-glycosylation Of Proteins R-HSA-3906995	2/69	0.182092	0.473417	0	0	2.63811	4.49334	ADAMTS5;DAG1
Recycling Of Bile Acids And Salts R-HSA-159418	1/18	0.184321	0.473417	0	0	5.18855	8.77424	RXRA
Ephrin Signaling R-HSA-3928664	1/18	0.184321	0.473417	0	0	5.18855	8.77424	EPHB2
G Beta:Gamma Signaling Thru BTK R-HSA-8964315	1/18	0.184321	0.473417	0	0	5.18855	8.77424	GNG11
TCF Dependent Signaling In Response To WNT R-HSA-201681	4/198	0.184429	0.473417	0	0	1.82684	3.08826	TLE2;WNT5A;LGR4;WNT4
PIP3 Activates AKT Signaling R-HSA-1257604	5/268	0.185174	0.473417	0	0	1.68614	2.8436	PDGFRB;PHC2;SLC38A9;MTA3;FGFR1
Plasma Lipoprotein Assembly	2/71	0.190206	0.481101	0	0	2.56138	4.25099	SCARB1;LIPG
Signaling By Rho GTPases R-HSA-194315	10/644	0.190952	0.481101	0	0	1.40423	2.32502	FARP1;ARHGAP20;KIF18A;WIPF1;FNBP1;DLC1;NUF2;NHS;FAM169A;CENPA
Other Semaphorin Interactions R-HSA-416700	1/19	0.193506	0.481101	0	0	4.90005	8.04808	PLXNA2
PKA-mediated Phosphorylation Of CREB R-HSA-111931	1/19	0.193506	0.481101	0	0	4.90005	8.04808	ADCY2
Phase 4 - Resting Membrane Potential R-HSA-5576886	1/19	0.193506	0.481101	0	0	4.90005	8.04808	KCNK3
Prostacyclin Signaling Thru Prostacyclin Receptor R-HSA-392851	1/19	0.193506	0.481101	0	0	4.90005	8.04808	GNG11
Signaling By NOTCH R-HSA-157118	4/203	0.195776	0.484522	0	0	1.78049	2.90359	HDAC4;HEYL;TLE2;DLK1
Extra-nuclear Estrogen Signaling R-HSA-9009391	2/73	0.198368	0.48801	0	0	2.48898	4.02625	S1PR3;GNG11
Regulation Of FZD By Ubiquitination R-HSA-4641263	1/20	0.202587	0.48801	0	0	4.64192	7.41121	LGR4
SHC-mediated cascade:FGFR1 R-HSA-5654688	1/20	0.202587	0.48801	0	0	4.64192	7.41121	FGFR1
Signaling By Hippo R-HSA-2028269	1/20	0.202587	0.48801	0	0	4.64192	7.41121	AMOTL2
G Beta:Gamma Signaling Thru CDC42 R-HSA-8964616	1/20	0.202587	0.48801	0	0	4.64192	7.41121	GNG11
G Beta:Gamma Signaling Thru PLC Beta R-HSA-418217	1/20	0.202587	0.48801	0	0	4.64192	7.41121	GNG11
PTEN Regulation R-HSA-6807070	3/139	0.206277	0.492143	0	0	1.95141	3.08037	PHC2;SLC38A9;MTA3
Signaling By ROBO Receptors R-HSA-376176	4/209	0.209667	0.492143	0	0	1.72784	2.6993	ROBO2;CXCL12;DAG1;RPL28
Signaling By Rho GTPases	10/660	0.211029	0.492143	0	0	1.36852	2.12908	FARP1;ARHGAP20;KIF18A;WIPF1;FNBP1;DLC1;NUF2;NHS;FAM169A;CENPA
PI-3K cascade:FGFR1 R-HSA-5654689	1/21	0.211567	0.492143	0	0	4.4096	6.84905	FGFR1
Presynaptic Function Of Kainate Receptors R-HSA-500657	1/21	0.211567	0.492143	0	0	4.4096	6.84905	GNG11
Branched-chain Amino Acid Catabolism R-HSA-70895	1/21	0.211567	0.492143	0	0	4.4096	6.84905	ACAD8
Cellular Hexose Transport R-HSA-189200	1/21	0.211567	0.492143	0	0	4.4096	6.84905	SLC45A3
Deregulated CDK5 Triggers Neurodegenerative Pathways In Alzheimers Disease Models R-HSA-8862803	1/21	0.211567	0.492143	0	0	4.4096	6.84905	ERC2
Clathrin-mediated Endocytosis R-HSA-8856828	3/142	0.215018	0.493727	0	0	1.909	2.9342	DNM3;FNBP1;WNT5A
Diseases Of Glycosylation R-HSA-3781865	3/143	0.217949	0.493727	0	0	1.89527	2.88743	EXT1;ADAMTS5;DAG1
COPI-dependent Golgi-to-ER Retrograde Traffic R-HSA-6811434	2/78	0.218941	0.493727	0	0	2.32464	3.53102	KIF18A;KIF21B
Constitutive Signaling By Aberrant PI3K In Cancer R-HSA-2219530	2/78	0.218941	0.493727	0	0	2.32464	3.53102	PDGFRB;FGFR1
ADP Signaling Thru P2Y Purinoceptor 12 R-HSA-392170	1/22	0.220446	0.493727	0	0	4.1994	6.34993	GNG11
RNA Polymerase III Transcription Termination R-HSA-73980	1/22	0.220446	0.493727	0	0	4.1994	6.34993	NFIX
Response Of Mtb To Phagocytosis R-HSA-9637690	1/22	0.220446	0.493727	0	0	4.1994	6.34993	ENO1
FRS-mediated FGFR1 Signaling R-HSA-5654693	1/22	0.220446	0.493727	0	0	4.1994	6.34993	FGFR1
Nephrin Family Interactions R-HSA-373753	1/22	0.220446	0.493727	0	0	4.1994	6.34993	ACTN4
RHO GTPase Cycle R-HSA-9012999	7/441	0.229597	0.510355	0	0	1.43097	2.10558	FARP1;ARHGAP20;WIPF1;FNBP1;DLC1;NHS;FAM169A
RHOA GTPase Cycle R-HSA-8980692	3/147	0.229754	0.510355	0	0	1.84225	2.70948	FARP1;ARHGAP20;DLC1
Defective Intrinsic Pathway For Apoptosis R-HSA-9734009	1/24	0.237907	0.519942	0	0	3.83385	5.50493	ERC2
Synthesis Of Bile Acids And Bile Salts Via 7Alpha-Hydroxycholesterol R-HSA-193368	1/24	0.237907	0.519942	0	0	3.83385	5.50493	RXRA
Impaired BRCA2 Binding To PALB2 R-HSA-9709603	1/24	0.237907	0.519942	0	0	3.83385	5.50493	BRIP1
mTORC1-mediated Signaling R-HSA-166208	1/24	0.237907	0.519942	0	0	3.83385	5.50493	SLC38A9
ADP Signaling Thru P2Y Purinoceptor 1 R-HSA-418592	1/25	0.246491	0.528056	0	0	3.67392	5.14507	GNG11
Basigin Interactions R-HSA-210991	1/25	0.246491	0.528056	0	0	3.67392	5.14507	SLC7A8
Defective HDR Thru Homologous Recombination (HRR) Due To BRCA1 Loss-Of-Function R-HSA-9701192	1/25	0.246491	0.528056	0	0	3.67392	5.14507	BRIP1
G Beta:Gamma Signaling Thru PI3Kgamma R-HSA-392451	1/25	0.246491	0.528056	0	0	3.67392	5.14507	GNG11
NOTCH3 Intracellular Domain Regulates Transcription R-HSA-9013508	1/25	0.246491	0.528056	0	0	3.67392	5.14507	HEYL
Signaling By GPCR R-HSA-372790	10/689	0.249492	0.532382	0	0	1.30808	1.81604	EDNRA;CXCL12;PTCH1;WNT5A;PTCH2;ADCY2;S1PR3;PDYN;GNG11;WNT4
Signaling By FGFR R-HSA-190236	2/86	0.252179	0.533584	0	0	2.10239	2.89629	RBFOX2;FGFR1
Cholesterol Biosynthesis R-HSA-191273	1/26	0.254978	0.533584	0	0	3.52679	4.81962	FDFT1
Downregulation Of TGF-beta Receptor Signaling R-HSA-2173788	1/26	0.254978	0.533584	0	0	3.52679	4.81962	PMEPA1
FGFR2 Alternative Splicing R-HSA-6803529	1/26	0.254978	0.533584	0	0	3.52679	4.81962	RBFOX2
Infection With Mycobacterium Tuberculosis R-HSA-9635486	1/26	0.254978	0.533584	0	0	3.52679	4.81962	ENO1
Resolution Of D-loop Structures Thru Synthesis-Dependent Strand Annealing (SDSA) R-HSA-5693554	1/27	0.263371	0.546923	0	0	3.39097	4.5242	BRIP1
Signaling By BMP R-HSA-201451	1/27	0.263371	0.546923	0	0	3.39097	4.5242	AMHR2
Mitochondrial Biogenesis R-HSA-1592230	2/89	0.26469	0.547565	0	0	2.02959	2.69772	RXRA;CHCHD6
Generic Transcription Pathway R-HSA-212436	16/1190	0.266029	0.547624	0	0	1.21295	1.60612	HDAC4;PHC2;TAF15;RORA;GLI3;GLI2;COL1A1;TPX2;NUAK1;BRIP1;COL1A2;RXRA;MED10;HIVEP3;SLC38A9;TRIM33
Adrenaline	1/28	0.271669	0.547624	0	0	3.26521	4.25513	GNG11
Recycling Pathway Of L1 R-HSA-437239	1/28	0.271669	0.547624	0	0	3.26521	4.25513	DNM3
Downstream Signal Transduction R-HSA-186763	1/28	0.271669	0.547624	0	0	3.26521	4.25513	PDGFRB
Notch-HLH Transcription Pathway R-HSA-350054	1/28	0.271669	0.547624	0	0	3.26521	4.25513	HDAC4
G Alpha (I) Signaling Events R-HSA-418594	5/312	0.27516	0.547624	0	0	1.44122	1.85975	CXCL12;ADCY2;S1PR3;PDYN;GNG11
Gene Expression (Transcription) R-HSA-74160	19/1449	0.276595	0.547624	0	0	1.18323	1.52068	HDAC4;PHC2;NFIX;TAF15;RORA;GLI3;GLI2;COL1A1;TPX2;NUAK1;BRIP1;COL1A2;RXRA;MED10;SRSF2;HIVEP3;SLC38A9;MTA3;TRIM33
Activation Of G Protein Gated Potassium Channels R-HSA-1296041	1/29	0.279874	0.547624	0	0	3.14844	4.00927	GNG11
Acyl Chain Remodelling Of PE R-HSA-1482839	1/29	0.279874	0.547624	0	0	3.14844	4.00927	ABHD4
Adherens Junctions Interactions R-HSA-418990	1/29	0.279874	0.547624	0	0	3.14844	4.00927	CDH11
Cristae Formation R-HSA-8949613	1/29	0.279874	0.547624	0	0	3.14844	4.00927	CHCHD6
EGR2 And SOX10-mediated Initiation Of Schwann Cell Myelination R-HSA-9619665	1/29	0.279874	0.547624	0	0	3.14844	4.00927	DAG1
Energy Dependent Regulation Of mTOR By LKB1-AMPK R-HSA-380972	1/29	0.279874	0.547624	0	0	3.14844	4.00927	SLC38A9
Interaction Between L1 And Ankyrins R-HSA-445095	1/29	0.279874	0.547624	0	0	3.14844	4.00927	KCNQ3
Myogenesis R-HSA-525793	1/29	0.279874	0.547624	0	0	3.14844	4.00927	CDON
Downstream Signaling Of Activated FGFR1 R-HSA-5654687	1/30	0.287987	0.557462	0	0	3.03972	3.78396	FGFR1
FGFR1 Mutant Receptor Activation R-HSA-1839124	1/30	0.287987	0.557462	0	0	3.03972	3.78396	FGFR1
Transcriptional Regulation Of Pluripotent Stem Cells R-HSA-452723	1/30	0.287987	0.557462	0	0	3.03972	3.78396	HIF3A
Regulation Of Expression Of SLITs And ROBOs R-HSA-9010553	3/167	0.290204	0.559561	0	0	1.61594	1.99919	ROBO2;DAG1;RPL28
Activated NOTCH1 Transmits Signal To Nucleus R-HSA-2122948	1/31	0.29601	0.559561	0	0	2.93824	3.57691	DLK1
Pyruvate Metabolism R-HSA-70268	1/31	0.29601	0.559561	0	0	2.93824	3.57691	RXRA
Downregulation Of SMAD2/3:SMAD4 Transcriptional Activity R-HSA-2173795	1/31	0.29601	0.559561	0	0	2.93824	3.57691	TRIM33
Transmission Across Chemical Synapses R-HSA-112315	4/246	0.300204	0.559561	0	0	1.4609	1.75789	CACNB4;GRIK4;ADCY2;GNG11
Leishmania Infection R-HSA-9658195	4/247	0.30273	0.559561	0	0	1.45482	1.73838	WIPF1;WNT5A;ADCY2;GNG11
Phase 0 - Rapid Depolarisation R-HSA-5576892	1/32	0.303942	0.559561	0	0	2.84332	3.38616	CACNG7
RAF Activation R-HSA-5673000	1/32	0.303942	0.559561	0	0	2.84332	3.38616	MARK3
G-protein Beta:Gamma Signaling R-HSA-397795	1/32	0.303942	0.559561	0	0	2.84332	3.38616	GNG11
Gluconeogenesis R-HSA-70263	1/32	0.303942	0.559561	0	0	2.84332	3.38616	ENO1
Thrombin Signaling Thru Proteinase Activated Receptors (PARs) R-HSA-456926	1/32	0.303942	0.559561	0	0	2.84332	3.38616	GNG11
Nuclear Signaling By ERBB4 R-HSA-1251985	1/32	0.303942	0.559561	0	0	2.84332	3.38616	CXCL12
RNA Polymerase II Transcription R-HSA-73857	17/1312	0.308238	0.559561	0	0	1.16632	1.37262	HDAC4;PHC2;TAF15;RORA;GLI3;GLI2;COL1A1;TPX2;NUAK1;BRIP1;COL1A2;RXRA;MED10;SRSF2;HIVEP3;SLC38A9;TRIM33
Oncogene Induced Senescence R-HSA-2559585	1/33	0.311785	0.559561	0	0	2.75432	3.21	ETS1
Plasma Lipoprotein Remodeling R-HSA-8963899	1/33	0.311785	0.559561	0	0	2.75432	3.21	LIPG
CaM Pathway R-HSA-111997	1/33	0.311785	0.559561	0	0	2.75432	3.21	ADCY2
Resolution Of D-loop Structures Thru Holliday Junction Intermediates R-HSA-5693568	1/33	0.311785	0.559561	0	0	2.75432	3.21	BRIP1
Signaling By High-Kinase Activity BRAF Mutants R-HSA-6802948	1/33	0.311785	0.559561	0	0	2.75432	3.21	MARK3
Striated Muscle Contraction R-HSA-390522	1/33	0.311785	0.559561	0	0	2.75432	3.21	TPM1
Glucagon-type Ligand Receptors R-HSA-420092	1/33	0.311785	0.559561	0	0	2.75432	3.21	GNG11
NOD1/2 Signaling Pathway R-HSA-168638	1/33	0.311785	0.559561	0	0	2.75432	3.21	AAMP
Negative Regulation Of FGFR1 Signaling R-HSA-5654726	1/33	0.311785	0.559561	0	0	2.75432	3.21	FGFR1
Cellular Responses To Stimuli R-HSA-8953897	10/736	0.316351	0.56561	0	0	1.22039	1.40455	BRIP1;PHC2;RXRA;CSRP1;RORA;SLC38A9;HIF3A;RPL28;ETS1;NPAS2
Resolution Of D-Loop Structures R-HSA-5693537	1/34	0.31954	0.56561	0	0	2.67073	3.04696	BRIP1
Synthesis Of Bile Acids And Bile Salts R-HSA-192105	1/34	0.31954	0.56561	0	0	2.67073	3.04696	RXRA
Platelet Activation	4/254	0.320471	0.56561	0	0	1.41357	1.6086	ACTN4;LHFPL2;GNG11;AAMP
Signaling By Receptor Tyrosine Kinases R-HSA-9006934	7/496	0.325322	0.56561	0	0	1.26641	1.4221	PDGFRB;DNM3;RBFOX2;CXCL12;COL6A3;AAMP;FGFR1
MHC Class II Antigen Presentation R-HSA-2132295	2/104	0.327001	0.56561	0	0	1.7298	1.93356	DNM3;KIF18A
Plasma Lipoprotein Clearance R-HSA-8964043	1/35	0.327208	0.56561	0	0	2.59204	2.89572	SCARB1
Ca-dependent Events R-HSA-111996	1/35	0.327208	0.56561	0	0	2.59204	2.89572	ADCY2
RUNX1 Interacts With Co-Factors Whose Precise Effect On RUNX1 Targets Is Not Known R-HSA-8939243	1/35	0.327208	0.56561	0	0	2.59204	2.89572	PHC2
Impaired BRCA2 Binding To RAD51 R-HSA-9709570	1/35	0.327208	0.56561	0	0	2.59204	2.89572	BRIP1
Inwardly Rectifying K+ Channels R-HSA-1296065	1/35	0.327208	0.56561	0	0	2.59204	2.89572	GNG11
PI3K/AKT Signaling In Cancer R-HSA-2219528	2/105	0.331117	0.56561	0	0	1.71292	1.89326	PDGFRB;FGFR1
RHO GTPases Activate WASPs And WAVEs R-HSA-5663213	1/36	0.334791	0.56561	0	0	2.51786	2.75517	WIPF1
SMAD2/SMAD3:SMAD4 Heterotrimer Regulates Transcription R-HSA-2173796	1/36	0.334791	0.56561	0	0	2.51786	2.75517	COL1A2
Signaling By FGFR1 In Disease R-HSA-5655302	1/36	0.334791	0.56561	0	0	2.51786	2.75517	FGFR1
NR1H3 And NR1H2 Regulate Gene Expression Linked To Cholesterol Transport And Efflux R-HSA-9029569	1/36	0.334791	0.56561	0	0	2.51786	2.75517	RXRA
PI5P	2/106	0.335226	0.56561	0	0	1.69636	1.85404	PDGFRB;FGFR1
Neurotransmitter Receptors And Postsynaptic Signal Transmission R-HSA-112314	3/182	0.336291	0.56561	0	0	1.47939	1.61221	GRIK4;ADCY2;GNG11
O-linked Glycosylation R-HSA-5173105	2/107	0.339328	0.56561	0	0	1.68012	1.81585	ADAMTS5;DAG1
Interleukin-4 And Interleukin-13 Signaling R-HSA-6785807	2/107	0.339328	0.56561	0	0	1.68012	1.81585	COL1A2;RORA
Cooperation Of PDCL (PhLP1) And TRiC/CCT In G-protein Beta Folding R-HSA-6814122	1/37	0.342288	0.56561	0	0	2.44779	2.62429	GNG11
Defective B3GALTL Causes PpS R-HSA-5083635	1/37	0.342288	0.56561	0	0	2.44779	2.62429	ADAMTS5
Fatty acyl-CoA Biosynthesis R-HSA-75105	1/37	0.342288	0.56561	0	0	2.44779	2.62429	ACLY
HDR Thru Single Strand Annealing (SSA) R-HSA-5685938	1/37	0.342288	0.56561	0	0	2.44779	2.62429	BRIP1
Triglyceride Metabolism R-HSA-8979227	1/37	0.342288	0.56561	0	0	2.44779	2.62429	DGAT2
MAP2K And MAPK Activation R-HSA-5674135	1/37	0.342288	0.56561	0	0	2.44779	2.62429	MARK3
O-glycosylation Of TSR Domain-Containing Proteins R-HSA-5173214	1/38	0.349701	0.572622	0	0	2.38152	2.50221	ADAMTS5
Signaling By RAF1 Mutants R-HSA-9656223	1/38	0.349701	0.572622	0	0	2.38152	2.50221	MARK3
FCGR3A-mediated IL10 Synthesis R-HSA-9664323	1/38	0.349701	0.572622	0	0	2.38152	2.50221	ADCY2
DAG And IP3 Signaling R-HSA-1489509	1/39	0.35703	0.578514	0	0	2.31873	2.38814	ADCY2
Translesion Synthesis By Y Family DNA Polymerases Bypasses Lesions On DNA Template R-HSA-110313	1/39	0.35703	0.578514	0	0	2.31873	2.38814	REV3L
RHO GTPase Effectors R-HSA-195258	4/269	0.358699	0.578514	0	0	1.33254	1.36621	KIF18A;WIPF1;NUF2;CENPA
Golgi-to-ER Retrograde Transport R-HSA-8856688	2/112	0.359716	0.578514	0	0	1.60334	1.63932	KIF18A;KIF21B
Negative Regulation Of PI3K/AKT Network R-HSA-199418	2/113	0.363767	0.578514	0	0	1.58882	1.60668	PDGFRB;FGFR1
RAF/MAP Kinase Cascade R-HSA-5673001	4/271	0.363802	0.578514	0	0	1.32242	1.33716	PDGFRB;NCAM1;MARK3;FGFR1
Cell Cycle Checkpoints R-HSA-69620	4/271	0.363802	0.578514	0	0	1.32242	1.33716	BRIP1;KIF18A;NUF2;CENPA
Presynaptic Phase Of Homologous DNA Pairing And Strand Exchange R-HSA-5693616	1/40	0.364278	0.578514	0	0	2.25916	2.28138	BRIP1
RNA Polymerase III Abortive And Retractive Initiation R-HSA-749476	1/40	0.364278	0.578514	0	0	2.25916	2.28138	NFIX
Diseases Associated With Glycosaminoglycan Metabolism R-HSA-3560782	1/40	0.364278	0.578514	0	0	2.25916	2.28138	EXT1
Transcriptional Regulation By TP53 R-HSA-3700989	5/354	0.367666	0.578514	0	0	1.26504	1.26578	TPX2;NUAK1;BRIP1;TAF15;SLC38A9
Paradoxical Activation Of RAF Signaling By Kinase Inactive BRAF R-HSA-6802955	1/41	0.371444	0.578514	0	0	2.20257	2.18133	MARK3
Defective Homologous Recombination Repair (HRR) Due To BRCA2 Loss Of Function R-HSA-9701190	1/41	0.371444	0.578514	0	0	2.20257	2.18133	BRIP1
Signaling By Retinoic Acid R-HSA-5362517	1/41	0.371444	0.578514	0	0	2.20257	2.18133	RXRA
MTOR Signaling R-HSA-165159	1/41	0.371444	0.578514	0	0	2.20257	2.18133	SLC38A9
Negative Regulation Of MAPK Pathway R-HSA-5675221	1/41	0.371444	0.578514	0	0	2.20257	2.18133	MARK3
Non-integrin membrane-ECM Interactions R-HSA-3000171	1/41	0.371444	0.578514	0	0	2.20257	2.18133	DAG1
Deactivation Of Beta-Catenin Transactivating Complex R-HSA-3769402	1/42	0.37853	0.583867	0	0	2.14874	2.08741	TLE2
Glucagon-like Peptide-1 (GLP1) Regulates Insulin Secretion R-HSA-381676	1/42	0.37853	0.583867	0	0	2.14874	2.08741	GNG11
MAPK1/MAPK3 Signaling R-HSA-5684996	4/277	0.3791	0.583867	0	0	1.29296	1.25411	PDGFRB;NCAM1;MARK3;FGFR1
Peptide Ligand-Binding Receptors R-HSA-375276	3/196	0.379191	0.583867	0	0	1.3711	1.32957	EDNRA;CXCL12;PDYN
RND2 GTPase Cycle R-HSA-9696270	1/43	0.385536	0.588621	0	0	2.09747	1.99914	FNBP1
SUMOylation Of Transcription Cofactors R-HSA-3899300	1/43	0.385536	0.588621	0	0	2.09747	1.99914	PHC2
Homologous DNA Pairing And Strand Exchange R-HSA-5693579	1/43	0.385536	0.588621	0	0	2.09747	1.99914	BRIP1
Glycosaminoglycan Metabolism R-HSA-1630316	2/120	0.391835	0.595841	0	0	1.49403	1.39978	EXT1;HS3ST3A1
PI3K Cascade R-HSA-109704	1/44	0.392464	0.595841	0	0	2.04859	1.91607	FGFR1
Bile Acid And Bile Salt Metabolism R-HSA-194068	1/45	0.399314	0.601189	0	0	2.00193	1.83779	RXRA
ERCC6 (CSB) And EHMT2 (G9a) Positively Regulate rRNA Expression R-HSA-427389	1/45	0.399314	0.601189	0	0	2.00193	1.83779	MTA3
TBC/RABGAPs R-HSA-8854214	1/45	0.399314	0.601189	0	0	2.00193	1.83779	RAB8B
RNA Polymerase I Transcription Initiation R-HSA-73762	1/46	0.406087	0.606333	0	0	1.95734	1.76393	MTA3
HIV Transcription Initiation R-HSA-167161	1/46	0.406087	0.606333	0	0	1.95734	1.76393	TAF15
NR1H2 And NR1H3-mediated Signaling R-HSA-9024446	1/46	0.406087	0.606333	0	0	1.95734	1.76393	RXRA
Platelet Degranulation R-HSA-114608	2/125	0.411543	0.609615	0	0	1.43294	1.27222	ACTN4;LHFPL2
PLC Beta Mediated Events R-HSA-112043	1/47	0.412783	0.609615	0	0	1.91469	1.69418	ADCY2
SUMOylation Of RNA Binding Proteins R-HSA-4570464	1/47	0.412783	0.609615	0	0	1.91469	1.69418	PHC2
IRS-mediated Signaling R-HSA-112399	1/47	0.412783	0.609615	0	0	1.91469	1.69418	FGFR1
Cardiac Conduction R-HSA-5576891	2/126	0.415447	0.611881	0	0	1.42131	1.24848	CACNG7;KCNK3
DNA Damage Bypass R-HSA-73893	1/48	0.419405	0.615643	0	0	1.87386	1.62823	REV3L
Cellular Responses To Stress R-HSA-2262752	9/722	0.424915	0.615643	0	0	1.11396	0.953397	BRIP1;PHC2;RXRA;RORA;SLC38A9;HIF3A;RPL28;ETS1;NPAS2
Signaling By EGFR R-HSA-177929	1/49	0.425953	0.615643	0	0	1.83473	1.56581	AAMP
EPH-ephrin Mediated Repulsion Of Cells R-HSA-3928665	1/49	0.425953	0.615643	0	0	1.83473	1.56581	EPHB2
Signaling By FGFR1 R-HSA-5654736	1/49	0.425953	0.615643	0	0	1.83473	1.56581	FGFR1
Signaling By NOTCH3 R-HSA-9012852	1/49	0.425953	0.615643	0	0	1.83473	1.56581	HEYL
mRNA Splicing - Minor Pathway R-HSA-72165	1/49	0.425953	0.615643	0	0	1.83473	1.56581	SRSF2
Response To Elevated Platelet Cytosolic Ca2+ R-HSA-76005	2/130	0.430933	0.621185	0	0	1.37661	1.15884	ACTN4;LHFPL2
ADORA2B Mediated Anti-Inflammatory Cytokine Production R-HSA-9660821	2/131	0.43477	0.625054	0	0	1.36587	1.13768	ADCY2;GNG11
Diseases Of DNA Repair R-HSA-9675135	1/51	0.438828	0.627558	0	0	1.76116	1.45058	BRIP1
IRS-related Events Triggered By IGF1R R-HSA-2428928	1/51	0.438828	0.627558	0	0	1.76116	1.45058	FGFR1
G-protein Mediated Events R-HSA-112040	1/52	0.445157	0.630073	0	0	1.72654	1.39734	ADCY2
Transcriptional Activation Of Mitochondrial Biogenesis R-HSA-2151201	1/52	0.445157	0.630073	0	0	1.72654	1.39734	RXRA
IGF1R Signaling Cascade R-HSA-2428924	1/52	0.445157	0.630073	0	0	1.72654	1.39734	FGFR1
Biological Oxidations R-HSA-211859	3/218	0.445236	0.630073	0	0	1.22942	0.994782	RXRA;CYP11A1;FDX1
Nucleotide-binding Domain	1/53	0.451415	0.632215	0	0	1.69325	1.34676	AAMP
Deposition Of New CENPA-containing Nucleosomes At Centromere R-HSA-606279	1/53	0.451415	0.632215	0	0	1.69325	1.34676	CENPA
Signaling By Type 1 Insulin-like Growth Factor 1 Receptor (IGF1R) R-HSA-2404192	1/53	0.451415	0.632215	0	0	1.69325	1.34676	FGFR1
Insulin Receptor Signaling Cascade R-HSA-74751	1/53	0.451415	0.632215	0	0	1.69325	1.34676	FGFR1
Factors Involved In Megakaryocyte Development And Platelet Production R-HSA-983231	2/136	0.453747	0.633842	0	0	1.31457	1.03879	KIF18A;KIF21B
Pyruvate Metabolism And Citric Acid (TCA) Cycle R-HSA-71406	1/54	0.457603	0.635951	0	0	1.66122	1.29866	RXRA
RHOJ GTPase Cycle R-HSA-9013409	1/54	0.457603	0.635951	0	0	1.66122	1.29866	FNBP1
Amino Acids Regulate mTORC1 R-HSA-9639288	1/55	0.463722	0.641166	0	0	1.63037	1.25289	SLC38A9
Golgi Associated Vesicle Biogenesis R-HSA-432722	1/55	0.463722	0.641166	0	0	1.63037	1.25289	SORT1
Chemokine Receptors Bind Chemokines R-HSA-380108	1/56	0.469771	0.647878	0	0	1.60065	1.20931	CXCL12
Hemostasis R-HSA-109582	7/576	0.471835	0.649072	0	0	1.08384	0.814103	KIF18A;SLC7A8;KIF21B;ACTN4;LHFPL2;GNG11;AAMP
Signaling By ERBB4 R-HSA-1236394	1/57	0.475753	0.652806	0	0	1.57199	1.16776	CXCL12
MAPK Family Signaling Cascades R-HSA-5683057	4/318	0.481663	0.657592	0	0	1.12177	0.819464	PDGFRB;NCAM1;MARK3;FGFR1
mRNA 3-End Processing R-HSA-72187	1/58	0.481668	0.657592	0	0	1.54433	1.12813	SRSF2
Degradation Of GLI2 By Proteasome R-HSA-5610783	1/59	0.487516	0.66224	0	0	1.51763	1.09031	GLI2
GLI3 Is Processed To GLI3R By Proteasome R-HSA-5610785	1/59	0.487516	0.66224	0	0	1.51763	1.09031	GLI3
Disease R-HSA-1643685	20/1736	0.489971	0.663444	0	0	1.02672	0.732472	PDGFRB;HDAC4;TAF15;WIPF1;WNT5A;ADCY2;ENO1;GNG11;EXT1;HEYL;ADAMTS5;BRIP1;CYP11A1;FDX1;DAG1;ERC2;RPL28;MARK3;MTA3;FGFR1
FCGR3A-mediated Phagocytosis R-HSA-9664422	1/60	0.493299	0.663444	0	0	1.49183	1.05419	WIPF1
Formation Of beta-catenin:TCF Transactivating Complex R-HSA-201722	1/60	0.493299	0.663444	0	0	1.49183	1.05419	TLE2
HDACs Deacetylate Histones R-HSA-3214815	1/60	0.493299	0.663444	0	0	1.49183	1.05419	MTA3
Cell-cell Junction Organization R-HSA-421270	1/61	0.499016	0.667819	0	0	1.46689	1.01966	CDH11
Signaling By FGFR In Disease R-HSA-1226099	1/61	0.499016	0.667819	0	0	1.46689	1.01966	FGFR1
Class A/1 (Rhodopsin-like Receptors) R-HSA-373076	4/327	0.503366	0.668779	0	0	1.09001	0.748222	EDNRA;CXCL12;S1PR3;PDYN
Asymmetric Localization Of PCP Proteins R-HSA-4608870	1/62	0.504669	0.668779	0	0	1.44277	0.98664	WNT5A
Regulation Of Actin Dynamics For Phagocytic Cup Formation R-HSA-2029482	1/62	0.504669	0.668779	0	0	1.44277	0.98664	WIPF1
Signaling By BRAF And RAF1 Fusions R-HSA-6802952	1/62	0.504669	0.668779	0	0	1.44277	0.98664	MARK3
Membrane Trafficking R-HSA-199991	7/599	0.51304	0.675256	0	0	1.04049	0.694422	DNM3;KIF18A;FNBP1;SORT1;WNT5A;KIF21B;RAB8B
Cellular Response To Starvation R-HSA-9711097	2/153	0.515425	0.675256	0	0	1.16556	0.772493	SLC38A9;RPL28
G Alpha (S) Signaling Events R-HSA-418555	2/153	0.515425	0.675256	0	0	1.16556	0.772493	ADCY2;GNG11
Oxygen-dependent Proline Hydroxylation Of Hypoxia-inducible Factor Alpha R-HSA-1234176	1/64	0.515786	0.675256	0	0	1.39683	0.924787	HIF3A
Semaphorin Interactions R-HSA-373755	1/64	0.515786	0.675256	0	0	1.39683	0.924787	PLXNA2
Diseases Of Signal Transduction By Growth Factor Receptors And Second Messengers R-HSA-5663202	5/424	0.520559	0.679863	0	0	1.0499	0.685431	PDGFRB;HDAC4;HEYL;MARK3;FGFR1
RNA Polymerase II Transcription Termination R-HSA-73856	1/67	0.531997	0.691469	0	0	1.33313	0.841361	SRSF2
HDR Thru Homologous Recombination (HRR) R-HSA-5685942	1/67	0.531997	0.691469	0	0	1.33313	0.841361	BRIP1
RHOB GTPase Cycle R-HSA-9013026	1/69	0.542503	0.698836	0	0	1.29379	0.791231	DLC1
Glycolysis R-HSA-70171	1/69	0.542503	0.698836	0	0	1.29379	0.791231	ENO1
Transcription Of HIV Genome R-HSA-167172	1/69	0.542503	0.698836	0	0	1.29379	0.791231	TAF15
S Phase R-HSA-69242	2/161	0.542823	0.698836	0	0	1.10647	0.676021	RAD21;PMEPA1
Diseases Of Programmed Cell Death R-HSA-9645723	1/71	0.552775	0.706403	0	0	1.2567	0.744976	ERC2
trans-Golgi Network Vesicle Budding R-HSA-199992	1/71	0.552775	0.706403	0	0	1.2567	0.744976	SORT1
Anti-inflammatory Response Favoring Leishmania Infection R-HSA-9662851	2/165	0.556115	0.706403	0	0	1.07909	0.633191	ADCY2;GNG11
Cellular Senescence R-HSA-2559583	2/165	0.556115	0.706403	0	0	1.07909	0.633191	PHC2;ETS1
AURKA Activation By TPX2 R-HSA-8854518	1/72	0.557824	0.706403	0	0	1.23893	0.723181	TPX2
Regulation Of RUNX2 Expression And Activity R-HSA-8939902	1/72	0.557824	0.706403	0	0	1.23893	0.723181	HIVEP3
Signaling By FGFR2 R-HSA-5654738	1/72	0.557824	0.706403	0	0	1.23893	0.723181	RBFOX2
RHOC GTPase Cycle R-HSA-9013106	1/73	0.562816	0.70941	0	0	1.22166	0.702215	DLC1
Cellular Response To Hypoxia R-HSA-1234174	1/73	0.562816	0.70941	0	0	1.22166	0.702215	HIF3A
Positive Epigenetic Regulation Of rRNA Expression R-HSA-5250913	1/74	0.567752	0.712319	0	0	1.20487	0.682039	MTA3
Transport Of Mature mRNA Derived From An Intron-Containing Transcript R-HSA-159236	1/74	0.567752	0.712319	0	0	1.20487	0.682039	SRSF2
Fatty Acid Metabolism R-HSA-8978868	2/173	0.581872	0.723014	0	0	1.02819	0.55677	ACLY;RXRA
Regulation Of Insulin Secretion R-HSA-422356	1/77	0.582231	0.723014	0	0	1.15713	0.625878	GNG11
Signaling By Insulin Receptor R-HSA-74752	1/77	0.582231	0.723014	0	0	1.15713	0.625878	FGFR1
G2/M DNA Damage Checkpoint R-HSA-69473	1/77	0.582231	0.723014	0	0	1.15713	0.625878	BRIP1
Oncogenic MAPK Signaling R-HSA-6802957	1/78	0.586949	0.723014	0	0	1.14205	0.608502	MARK3
RNA Polymerase I Promoter Clearance R-HSA-73854	1/78	0.586949	0.723014	0	0	1.14205	0.608502	MTA3
G Alpha (12/13) Signaling Events R-HSA-416482	1/78	0.586949	0.723014	0	0	1.14205	0.608502	GNG11
Nuclear Events Mediated By NFE2L2 R-HSA-9759194	1/78	0.586949	0.723014	0	0	1.14205	0.608502	BRIP1
RNA Polymerase I Transcription R-HSA-73864	1/79	0.591614	0.727108	0	0	1.12735	0.591745	MTA3
Processing Of DNA Double-Strand Break Ends R-HSA-5693607	1/80	0.596227	0.728411	0	0	1.11302	0.575581	BRIP1
RNA Polymerase II Pre-transcription Events R-HSA-674695	1/80	0.596227	0.728411	0	0	1.11302	0.575581	TAF15
Post-translational Protein Modification R-HSA-597592	15/1383	0.596706	0.728411	0	0	0.961101	0.496246	HDAC4;PHC2;NRN1;NICN1;RORA;HIF3A;VASH1;ADAMTS5;PTP4A2;RXRA;RAD21;DAG1;PMEPA1;RAB8B;FBN1
Organelle Biogenesis And Maintenance R-HSA-1852241	3/275	0.600459	0.730105	0	0	0.968949	0.494223	RXRA;CHCHD6;FBF1
TP53 Regulates Metabolic Genes R-HSA-5628897	1/81	0.600787	0.730105	0	0	1.09905	0.559982	SLC38A9
PI Metabolism R-HSA-1483255	1/82	0.605297	0.731167	0	0	1.08543	0.544924	ENPP6
Intra-Golgi And Retrograde Golgi-to-ER Traffic R-HSA-6811442	2/181	0.606519	0.731167	0	0	0.981837	0.490938	KIF18A;KIF21B
Cellular Response To Chemical Stress R-HSA-9711123	2/182	0.609521	0.731167	0	0	0.976333	0.483364	BRIP1;RXRA
G2/M Transition R-HSA-69275	2/182	0.609521	0.731167	0	0	0.976333	0.483364	TPX2;PHLDA1
Platelet Homeostasis R-HSA-418346	1/83	0.609755	0.731167	0	0	1.07214	0.530383	GNG11
Transport Of Mature Transcript To Cytoplasm R-HSA-72202	1/83	0.609755	0.731167	0	0	1.07214	0.530383	SRSF2
Degradation Of Beta-Catenin By Destruction Complex R-HSA-195253	1/84	0.614164	0.734773	0	0	1.05917	0.516336	TLE2
Mitotic G2-G2/M Phases R-HSA-453274	2/184	0.615474	0.734773	0	0	0.965505	0.46862	TPX2;PHLDA1
Peptide Chain Elongation R-HSA-156902	1/86	0.622833	0.737573	0	0	1.03414	0.489641	RPL28
Transport Of Bile Salts And Organic Acids	1/86	0.622833	0.737573	0	0	1.03414	0.489641	SLC47A1
Metabolism R-HSA-1430728	22/2049	0.624452	0.737573	0	0	0.948904	0.44682	ACAD8;HS3ST3A1;DGAT2;PCYT2;ABHD4;ADCY2;RORA;ENO1;GNG11;NPAS2;CYGB;EXT1;ACLY;BRIP1;RXRA;ETNK2;CYP11A1;MED10;FDX1;ENPP6;RPL28;FDFT1
Metabolism Of Carbohydrates R-HSA-71387	3/285	0.624614	0.737573	0	0	0.93411	0.439612	EXT1;HS3ST3A1;ENO1
RAC2 GTPase Cycle R-HSA-9013404	1/87	0.627094	0.737573	0	0	1.02206	0.476954	NHS
Fcgamma Receptor (FCGR) Dependent Phagocytosis R-HSA-2029480	1/87	0.627094	0.737573	0	0	1.02206	0.476954	WIPF1
Regulation Of mRNA Stability By Proteins That Bind AU-rich Elements R-HSA-450531	1/88	0.631308	0.737573	0	0	1.01026	0.464682	GPRC5A
Peptide Hormone Metabolism R-HSA-2980736	1/89	0.635474	0.737573	0	0	0.998732	0.452809	INHBA
RAB GEFs Exchange GTP For GDP On RABs R-HSA-8876198	1/89	0.635474	0.737573	0	0	0.998732	0.452809	RAB8B
Glucose Metabolism R-HSA-70326	1/89	0.635474	0.737573	0	0	0.998732	0.452809	ENO1
Interferon Gamma Signaling R-HSA-877300	1/89	0.635474	0.737573	0	0	0.998732	0.452809	NCAM1
Chaperonin-mediated Protein Folding R-HSA-390466	1/90	0.639593	0.737573	0	0	0.98746	0.441319	GNG11
Selenocysteine Synthesis R-HSA-2408557	1/90	0.639593	0.737573	0	0	0.98746	0.441319	RPL28
Eukaryotic Translation Elongation R-HSA-156842	1/90	0.639593	0.737573	0	0	0.98746	0.441319	RPL28
Eukaryotic Translation Termination R-HSA-72764	1/90	0.639593	0.737573	0	0	0.98746	0.441319	RPL28
Viral mRNA Translation R-HSA-192823	1/90	0.639593	0.737573	0	0	0.98746	0.441319	RPL28
EPH-Ephrin Signaling R-HSA-2682334	1/91	0.643666	0.740694	0	0	0.976438	0.430195	EPHB2
Post-translational Modification: Synthesis Of GPI-anchored Proteins R-HSA-163125	1/92	0.647693	0.742177	0	0	0.965659	0.419423	NRN1
Nonsense Mediated Decay (NMD) Independent Of Exon Junction Complex (EJC) R-HSA-975956	1/92	0.647693	0.742177	0	0	0.965659	0.419423	RPL28
Oxidative Stress Induced Senescence R-HSA-2559580	1/93	0.651675	0.743595	0	0	0.955115	0.408989	PHC2
RAC3 GTPase Cycle R-HSA-9013423	1/93	0.651675	0.743595	0	0	0.955115	0.408989	NHS
Transcriptional Regulation By RUNX3 R-HSA-8878159	1/95	0.659504	0.750948	0	0	0.934698	0.389084	HDAC4
Protein Folding R-HSA-391251	1/96	0.663353	0.753747	0	0	0.924812	0.379587	GNG11
Anchoring Of Basal Body To Plasma Membrane R-HSA-5620912	1/97	0.667159	0.754906	0	0	0.915132	0.370379	FBF1
Potential Therapeutics For SARS R-HSA-9679191	1/97	0.667159	0.754906	0	0	0.915132	0.370379	MTA3
Response Of EIF2AK4 (GCN2) To Amino Acid Deficiency R-HSA-9633012	1/98	0.670921	0.756007	0	0	0.905652	0.361449	RPL28
Formation Of A Pool Of Free 40S Subunits R-HSA-72689	1/98	0.670921	0.756007	0	0	0.905652	0.361449	RPL28
KEAP1-NFE2L2 Pathway R-HSA-9755511	1/100	0.67832	0.762758	0	0	0.887266	0.34438	BRIP1
Signaling By VEGF R-HSA-194138	1/102	0.685553	0.769296	0	0	0.869607	0.328302	AAMP
G Alpha (Q) Signaling Events R-HSA-416476	2/212	0.691611	0.774026	0	0	0.835575	0.308103	EDNRA;GNG11
Cargo Recognition For Clathrin-Mediated Endocytosis R-HSA-8856825	1/104	0.692625	0.774026	0	0	0.852635	0.313145	WNT5A
Post-translational Protein Phosphorylation R-HSA-8957275	1/106	0.699538	0.779111	0	0	0.83631	0.298843	FBN1
GPCR Downstream Signaling R-HSA-388396	6/619	0.70005	0.779111	0	0	0.856421	0.305403	EDNRA;CXCL12;ADCY2;S1PR3;PDYN;GNG11
SRP-dependent Cotranslational Protein Targeting To Membrane R-HSA-1799339	1/108	0.706296	0.782847	0	0	0.820594	0.285338	RPL28
L13a-mediated Translational Silencing Of Ceruloplasmin Expression R-HSA-156827	1/108	0.706296	0.782847	0	0	0.820594	0.285338	RPL28
GTP Hydrolysis And Joining Of 60S Ribosomal Subunit R-HSA-72706	1/109	0.709618	0.784924	0	0	0.812955	0.278867	RPL28
Nonsense Mediated Decay (NMD) Enhanced By Exon Junction Complex (EJC) R-HSA-975957	1/112	0.719361	0.794081	0	0	0.790862	0.260503	RPL28
Selenoamino Acid Metabolism R-HSA-2408522	1/114	0.725675	0.794578	0	0	0.776786	0.249078	RPL28
Signaling By NTRK1 (TRKA) R-HSA-187037	1/114	0.725675	0.794578	0	0	0.776786	0.249078	DNM3
HDR Thru Homologous Recombination (HRR) Or Single Strand Annealing (SSA) R-HSA-5693567	1/114	0.725675	0.794578	0	0	0.776786	0.249078	BRIP1
Macroautophagy R-HSA-1632852	1/114	0.725675	0.794578	0	0	0.776786	0.249078	SLC38A9
Cap-dependent Translation Initiation R-HSA-72737	1/116	0.731848	0.798112	0	0	0.763199	0.238257	RPL28
Epigenetic Regulation Of Gene Expression R-HSA-212165	1/116	0.731848	0.798112	0	0	0.763199	0.238257	MTA3
Chromosome Maintenance R-HSA-73886	1/118	0.737883	0.803077	0	0	0.750076	0.228001	CENPA
Homology Directed Repair R-HSA-5693538	1/119	0.740849	0.80469	0	0	0.743682	0.223074	BRIP1
Rab Regulation Of Trafficking R-HSA-9007101	1/122	0.749549	0.812511	0	0	0.725133	0.209044	RAB8B
Regulation Of IGF Transport And Uptake By IGFBPs R-HSA-381426	1/123	0.752384	0.813956	0	0	0.719153	0.204605	FBN1
Autophagy R-HSA-9612973	1/128	0.766086	0.827128	0	0	0.690664	0.184035	SLC38A9
Fc Epsilon Receptor (FCERI) Signaling R-HSA-2454202	1/130	0.771353	0.83116	0	0	0.679886	0.176505	SLC7A8
Signaling By NTRKs R-HSA-166520	1/132	0.776502	0.835048	0	0	0.669438	0.169339	DNM3
Cell Surface Interactions At Vascular Wall R-HSA-202733	1/134	0.781535	0.838796	0	0	0.659305	0.162515	SLC7A8
Late Phase Of HIV Life Cycle R-HSA-162599	1/136	0.786456	0.842409	0	0	0.649471	0.156015	TAF15
Influenza Viral RNA Transcription And Replication R-HSA-168273	1/137	0.788875	0.843334	0	0	0.644663	0.15288	RPL28
Toll Like Receptor 4 (TLR4) Cascade R-HSA-166016	1/140	0.795969	0.849242	0	0	0.630653	0.143912	DNM3
Metabolism Of Proteins R-HSA-392499	18/1890	0.803732	0.85584	0	0	0.831615	0.181699	HDAC4;PHC2;NRN1;NICN1;RORA;HIF3A;VASH1;INHBA;GNG11;ADAMTS5;PTP4A2;RXRA;RAD21;DAG1;PMEPA1;RPL28;RAB8B;FBN1
G2/M Checkpoints R-HSA-69481	1/148	0.813747	0.863662	0	0	0.596088	0.122857	BRIP1
DNA Double-Strand Break Repair R-HSA-5693532	1/149	0.815858	0.863662	0	0	0.592031	0.120487	BRIP1
HIV Life Cycle R-HSA-162587	1/149	0.815858	0.863662	0	0	0.592031	0.120487	TAF15
Influenza Infection R-HSA-168255	1/157	0.83191	0.878938	0	0	0.561441	0.103322	RPL28
Toll-like Receptor Cascades R-HSA-168898	1/162	0.841227	0.887053	0	0	0.543866	0.094031	DNM3
Citric Acid (TCA) Cycle And Respiratory Electron Transport R-HSA-1428517	1/163	0.843028	0.887226	0	0	0.540482	0.0922901	RXRA
Infectious Disease R-HSA-5663205	8/961	0.852098	0.895033	0	0	0.72812	0.116538	TAF15;WIPF1;WNT5A;ADCY2;ENO1;RPL28;GNG11;MTA3
DNA Repair R-HSA-73894	2/310	0.866332	0.908224	0	0	0.566857	0.0813367	BRIP1;REV3L
Major Pathway Of rRNA Processing In Nucleolus And Cytosol R-HSA-6791226	1/179	0.869224	0.909497	0	0	0.491498	0.0688855	RPL28
mRNA Splicing - Major Pathway R-HSA-72163	1/181	0.872176	0.910828	0	0	0.485987	0.0664653	SRSF2
Cilium Assembly R-HSA-5617833	1/186	0.87927	0.91647	0	0	0.472732	0.0608233	FBF1
mRNA Splicing R-HSA-72172	1/189	0.883336	0.917181	0	0	0.465117	0.0576974	SRSF2
rRNA Processing In Nucleus And Cytosol R-HSA-8868773	1/189	0.883336	0.917181	0	0	0.465117	0.0576974	RPL28
rRNA Processing R-HSA-72312	1/199	0.895932	0.927931	0	0	0.441401	0.048506	RPL28
Interferon Signaling R-HSA-913531	1/200	0.897114	0.927931	0	0	0.43916	0.0476805	NCAM1
Transcriptional Regulation By RUNX1 R-HSA-8878171	1/204	0.901712	0.93091	0	0	0.430419	0.0445312	PHC2
Metabolism Of Amino Acids And Derivatives R-HSA-71291	2/364	0.918236	0.946167	0	0	0.48096	0.0410262	ACAD8;RPL28
HIV Infection R-HSA-162906	1/229	0.926156	0.952517	0	0	0.382734	0.0293607	TAF15
Neddylation R-HSA-8951664	1/237	0.932618	0.956323	0	0	0.369609	0.0257838	HIF3A
Chromatin Modifying Enzymes R-HSA-3247509	1/238	0.933385	0.956323	0	0	0.36803	0.0253711	MTA3
Processing Of Capped Intron-Containing Pre-mRNA R-HSA-72203	1/242	0.936367	0.957568	0	0	0.361848	0.0237905	SRSF2
Translation R-HSA-72766	1/281	0.959308	0.97918	0	0	0.310826	0.0129128	RPL28
Signaling By Interleukins R-HSA-449147	2/453	0.964834	0.98297	0	0	0.384278	0.013757	COL1A2;RORA
Neutrophil Degranulation R-HSA-6798695	2/468	0.969599	0.983864	0	0	0.37162	0.011473	ACLY;DLC1
Antigen Processing: Ubiquitination And Proteasome Degradation R-HSA-983168	1/307	0.96981	0.983864	0	0	0.284037	0.00870704	TRAIP
Sensory Perception R-HSA-9709957	3/616	0.971157	0.983864	0	0	0.422424	0.0123632	EPS8;KCNN2;BSN
Innate Immune System R-HSA-168249	6/1035	0.977812	0.988757	0	0	0.499115	0.0111992	DNM3;ACLY;SLC7A8;WIPF1;DLC1;AAMP
Metabolism Of RNA R-HSA-8953854	3/666	0.981498	0.990321	0	0	0.389548	0.00727492	GPRC5A;SRSF2;RPL28
SARS-CoV Infections R-HSA-9679506	1/369	0.985209	0.990321	0	0	0.23543	0.00350825	MTA3
Cytokine Signaling In Immune System R-HSA-1280215	3/702	0.986644	0.990321	0	0	0.368789	0.0049589	COL1A2;RORA;NCAM1
Class I MHC Mediated Antigen Processing And Presentation R-HSA-983169	1/378	0.986667	0.990321	0	0	0.229703	0.00308331	TRAIP
Adaptive Immune System R-HSA-1280218	3/733	0.98995	0.99178	0	0	0.352555	0.00356103	DNM3;KIF18A;TRAIP
Immune System R-HSA-168256	11/1943	0.997417	0.997417	0	0	0.474722	0.00122764	DNM3;ACLY;KIF18A;COL1A2;SLC7A8;WIPF1;DLC1;RORA;NCAM1;AAMP;TRAIP

## Sheet: Reactome Linked genes c3
Term	Overlap	P-value	Adjusted P-value	Old P-value	Old Adjusted P-value	Odds Ratio	Combined Score	Genes
Metabolism Of Steroids R-HSA-8957322	17/153	6.28067e-08	5.77194e-05	0	0	5.63109	93.3815	MVK;STARD6;SRD5A1;HSD3B1;HMGCR;CYP17A1;SQLE;GPAM;CYP11A1;CYP11B1;FDX1;FDXR;SCAP;DHCR7;LDLRAP1;PPARA;FDFT1
Metabolism Of Lipids R-HSA-556833	40/732	2.09194e-07	9.61247e-05	0	0	2.67199	41.0953	GLTP;ECHS1;ALAS1;MVK;CERK;CPNE7;ECI1;HMGCR;AACS;CYP17A1;LIPE;FADS2;ACOXL;SPTLC2;CYP11A1;INPP5D;ALDH3B1;FDXR;SCAP;SLC25A20;LDLRAP1;HAO2;FDFT1;STARD6;SRD5A1;PNPLA8;PTGES2;HSD3B1;DDHD2;PLEKHA8;SQLE;PIKFYVE;GPAM;LPCAT3;CYP11B1;FDX1;PLA2G10;AHRR;DHCR7;PPARA
Metabolism Of Steroid Hormones R-HSA-196071	8/35	8.24051e-07	0.000252434	0	0	13.1481	184.193	STARD6;CYP11A1;SRD5A1;CYP11B1;HSD3B1;FDX1;FDXR;CYP17A1
Regulation Of Cholesterol Biosynthesis By SREBP (SREBF) R-HSA-1655829	8/55	2.88086e-05	0.00661877	0	0	7.54545	78.8865	SQLE;MVK;GPAM;SCAP;HMGCR;DHCR7;PPARA;FDFT1
Activation Of Gene Expression By SREBF (SREBP) R-HSA-2426168	7/42	3.69754e-05	0.00679609	0	0	8.85125	90.3292	SQLE;MVK;GPAM;HMGCR;DHCR7;PPARA;FDFT1
Metabolism R-HSA-1430728	72/2049	7.57812e-05	0.0116072	0	0	1.70229	16.1507	GLTP;ALDH1L1;ALAS1;CERK;CPNE7;ECI1;ADK;GADL1;AACS;LIPE;FADS2;AS3MT;CYP26B1;ACOXL;PSMD4;SPTLC2;FDXR;LDLRAP1;STARD6;FDX1;PLA2G10;ALDH1A1;B3GNT3;AHRR;HECA;ALDOC;PPARA;PLCB2;OCA2;PFKFB4;ECHS1;ACSS2;MVK;HMGCR;NT5C2;RHD;CYP17A1;ACAN;PRKAR2B;CYP11A1;INPP5D;ALDH3B1;SCAP;SLC25A20;HAO2;SLC19A2;FDFT1;TRAP1;SLC37A1;SRD5A1;PNPLA8;PTGES2;EPHX1;HSD3B1;DDHD2;AZIN2;NMRAL1;GNG13;PLEKHA8;GSTZ1;PM20D1;SQLE;PFKL;PIKF…
Metabolic Disorders Of Biological Oxidation Enzymes R-HSA-5579029	6/34	9.64796e-05	0.0122459	0	0	9.46542	87.5189	CYP26B1;CYP11A1;CYP11B1;FDX1;FDXR;CYP17A1
Pregnenolone Biosynthesis R-HSA-196108	4/12	0.000106602	0.0122459	0	0	22.009	201.303	STARD6;CYP11A1;FDX1;FDXR
PI3K/AKT Signaling In Cancer R-HSA-2219528	10/105	0.00012447	0.0127098	0	0	4.67604	42.0443	PDGFRB;PDGFRA;NR4A1;TRAT1;AKT2;KIT;RPS6KB2;PDGFB;NRG1;ESR1
RUNX1 Regulates Estrogen Receptor Mediated Transcription R-HSA-8931987	3/6	0.000212327	0.0195129	0	0	43.9303	371.536	GPAM;ESR1;RUNX1
Cholesterol Biosynthesis R-HSA-191273	5/26	0.000245879	0.0205421	0	0	10.4972	87.2384	SQLE;MVK;HMGCR;DHCR7;FDFT1
Endogenous Sterols R-HSA-211976	5/27	0.00029625	0.0226878	0	0	10.0195	81.4014	CYP11A1;CYP11B1;FDX1;FDXR;AHRR
Phase I - Functionalization Of Compounds R-HSA-211945	9/104	0.000549895	0.0388733	0	0	4.19885	31.5157	CYP26B1;ACSS2;CYP11A1;CYP11B1;FDX1;EPHX1;ALDH1A1;FDXR;AHRR
AKT Phosphorylates Targets In Nucleus R-HSA-198693	3/10	0.00119143	0.0729952	0	0	18.8234	126.731	NR4A1;AKT2;RPS6KB2
Glucocorticoid Biosynthesis R-HSA-194002	3/10	0.00119143	0.0729952	0	0	18.8234	126.731	CYP11B1;HSD3B1;CYP17A1
Androgen Biosynthesis R-HSA-193048	3/11	0.00161109	0.0925373	0	0	16.4697	105.914	SRD5A1;HSD3B1;CYP17A1
Constitutive Signaling By Aberrant PI3K In Cancer R-HSA-2219530	7/78	0.0018154	0.0981381	0	0	4.35524	27.4879	PDGFRB;PDGFRA;TRAT1;KIT;PDGFB;NRG1;ESR1
IRF3-mediated Induction Of Type I IFN R-HSA-3270619	3/13	0.002701	0.137901	0	0	13.1744	77.9151	XRCC6;IRF3;NLRC3
ATF4 Activates Genes In Response To Endoplasmic Reticulum Stress R-HSA-380994	4/27	0.00289725	0.140136	0	0	7.64943	44.7032	CEBPB;PARN;ATF6;ATF4
Cytochrome P450 - Arranged By Substrate Type R-HSA-211897	6/65	0.00330811	0.152007	0	0	4.48493	25.6151	CYP26B1;CYP11A1;CYP11B1;FDX1;FDXR;AHRR
SUMOylation Of Intracellular Receptors R-HSA-4090294	4/29	0.0037853	0.152245	0	0	7.03676	39.2414	HDAC4;NR5A1;PPARA;ESR1
Biological Oxidations R-HSA-211859	12/218	0.00386201	0.152245	0	0	2.58475	14.3623	GSTZ1;AS3MT;CYP26B1;ACSS2;GSTA3;CYP11A1;CYP11B1;FDX1;EPHX1;ALDH1A1;FDXR;AHRR
Negative Regulation Of PI3K/AKT Network R-HSA-199418	8/113	0.00393151	0.152245	0	0	3.36745	18.6514	PDGFRB;PDGFRA;TRAT1;AKT2;KIT;PDGFB;NRG1;ESR1
Intracellular Signaling By Second Messengers R-HSA-9006925	15/306	0.00397593	0.152245	0	0	2.29292	12.6741	PDGFRB;PDGFRA;CBX4;TRAT1;PDGFB;NRG1;ESR1;RNF2;CAMKK2;NR4A1;PSMD4;PRKAR2B;AKT2;KIT;RPS6KB2
STING Mediated Induction Of Host Immune Responses R-HSA-1834941	3/16	0.00503141	0.184955	0	0	10.1326	53.6222	XRCC6;IRF3;NLRC3
G-protein Beta:Gamma Signaling R-HSA-397795	4/32	0.00543684	0.185054	0	0	6.28185	32.7571	AKT2;PLCB2;RHOA;GNG13
PERK Regulates Gene Expression R-HSA-381042	4/32	0.00543684	0.185054	0	0	6.28185	32.7571	CEBPB;PARN;ATF6;ATF4
Amino Acid Transport Across Plasma Membrane R-HSA-352230	4/33	0.00607917	0.199527	0	0	6.06493	30.9486	SLC6A6;SLC6A15;SLC7A11;SLC7A1
Nuclear Receptor Transcription Pathway R-HSA-383280	5/53	0.00654561	0.207428	0	0	4.58616	23.0636	NR5A1;NR4A1;ESRRG;PPARA;ESR1
RUNX1 Regulates Transcription Of Genes Involved In WNT Signaling R-HSA-8939256	2/6	0.0070743	0.216709	0	0	21.9148	108.506	ESR1;RUNX1
RUNX1 Interacts With Co-Factors Whose Precise Effect On RUNX1 Targets Is Not Known R-HSA-8939243	4/35	0.00751089	0.220955	0	0	5.67306	27.7492	CBX4;RNF2;HIPK2;RUNX1
PIP3 Activates AKT Signaling R-HSA-1257604	13/268	0.00769375	0.220955	0	0	2.26154	11.0077	PDGFRB;PDGFRA;CBX4;TRAT1;PDGFB;NRG1;ESR1;RNF2;NR4A1;PSMD4;AKT2;KIT;RPS6KB2
PI5P	7/106	0.00984921	0.274286	0	0	3.11897	14.4108	PDGFRB;PDGFRA;TRAT1;KIT;PDGFB;NRG1;ESR1
ER Quality Control Compartment (ERQC) R-HSA-901032	3/21	0.0110009	0.297348	0	0	7.3161	32.994	EDEM3;SEL1L;RNF185
Asparagine N-linked Glycosylation R-HSA-446203	13/282	0.0114681	0.301119	0	0	2.14228	9.57211	EDEM3;ST6GAL1;PTGES2;SEL1L;COG2;COPZ2;ARFGAP3;SPTB;MAN1A2;PPP6R1;ST3GAL5;ST8SIA5;RNF185
2-LTR Circle Formation R-HSA-164843	2/8	0.0128189	0.327237	0	0	14.6084	63.6463	XRCC6;SGIP1
Interferon Gamma Signaling R-HSA-877300	6/89	0.0149067	0.370251	0	0	3.18416	13.3924	PTPN1;IRF3;TRIM2;IRF2;IRF8;JAK1
ATF6 (ATF6-alpha) Activates Chaperone Genes R-HSA-381183	2/9	0.0162391	0.39273	0	0	12.5208	51.5899	ATF6;ATF4
G Beta:Gamma Signaling Thru PI3Kgamma R-HSA-392451	3/25	0.0178122	0.417749	0	0	5.98468	24.1055	AKT2;RHOA;GNG13
Calnexin/calreticulin Cycle R-HSA-901042	3/26	0.0198079	0.417749	0	0	5.72418	22.4484	EDEM3;SEL1L;RNF185
Constitutive Signaling By AKT1 E17K In Cancer R-HSA-5674400	3/26	0.0198079	0.417749	0	0	5.72418	22.4484	NR4A1;AKT2;RPS6KB2
Activation Of AMPK Downstream Of NMDARs R-HSA-9619483	2/10	0.020001	0.417749	0	0	10.9552	42.8563	MAPT;CAMKK2
Integration Of Provirus R-HSA-162592	2/10	0.020001	0.417749	0	0	10.9552	42.8563	XRCC6;SGIP1
RUNX3 Regulates p14-ARF R-HSA-8951936	2/10	0.020001	0.417749	0	0	10.9552	42.8563	HDAC4;RUNX1
Acyl Chain Remodelling Of PC R-HSA-1482788	3/27	0.0219218	0.418819	0	0	5.48539	20.9557	PNPLA8;LPCAT3;PLA2G10
DNA Damage Bypass R-HSA-73893	4/48	0.022259	0.418819	0	0	3.99427	15.1982	CUL4A;REV3L;POLI;POLK
Interferon Alpha/Beta Signaling R-HSA-909733	5/72	0.0226543	0.418819	0	0	3.2824	12.4318	PTPN1;IRF3;IRF2;IRF8;JAK1
Diseases Of Metabolism R-HSA-5668914	11/247	0.0239542	0.418819	0	0	2.06023	7.68799	NOTCH3;HGSNAT;ACAN;CYP26B1;CYP11A1;CYP11B1;FDX1;FDXR;CSPG5;CYP17A1;MUC6
ATF6 (ATF6-alpha) Activates Chaperones R-HSA-381033	2/11	0.0240877	0.418819	0	0	9.73742	36.2821	ATF6;ATF4
Dermatan Sulfate Biosynthesis R-HSA-2022923	2/11	0.0240877	0.418819	0	0	9.73742	36.2821	UST;CSPG5
Ethanol Oxidation R-HSA-71384	2/11	0.0240877	0.418819	0	0	9.73742	36.2821	ACSS2;ALDH1A1
Downstream Signal Transduction R-HSA-186763	3/28	0.0241539	0.418819	0	0	5.26571	19.6059	PDGFRB;PDGFRA;PDGFB
Prefoldin Mediated Transfer Of Substrate To CCT/TriC R-HSA-389957	3/28	0.0241539	0.418819	0	0	5.26571	19.6059	CCT3;TUBB3;PFDN1
KEAP1-NFE2L2 Pathway R-HSA-9755511	6/100	0.024977	0.425071	0	0	2.80995	10.3682	PSMD4;SRXN1;GSTA3;AKT2;SLC7A11;ATF4
Acyl Chain Remodelling Of PE R-HSA-1482839	3/29	0.0265041	0.442859	0	0	5.06292	18.3807	PNPLA8;LPCAT3;PLA2G10
Transcriptional Activation Of Mitochondrial Biogenesis R-HSA-2151201	4/52	0.0289014	0.467112	0	0	3.66066	12.9729	ALAS1;ACSS2;PPARA;MEF2D
Transcriptional Regulation Of Pluripotent Stem Cells R-HSA-452723	3/30	0.0289722	0.467112	0	0	4.87516	17.265	NR5A1;GATA6;PBX1
Transport Of Inorganic Cations/Anions And Amino Acids/Oligopeptides R-HSA-425393	6/104	0.029547	0.468167	0	0	2.69471	9.49015	SLC6A6;AHCYL2;SLC6A15;SLC7A11;SLC12A7;SLC7A1
Nuclear Events Mediated By NFE2L2 R-HSA-9759194	5/78	0.0307035	0.478246	0	0	3.01169	10.4909	SRXN1;PSMD4;GSTA3;SLC7A11;ATF4
Transport To Golgi And Subsequent Modification R-HSA-948021	8/164	0.0317209	0.483866	0	0	2.26061	7.80086	ST6GAL1;MAN1A2;PPP6R1;PTGES2;COG2;COPZ2;ARFGAP3;SPTB
Downregulation Of ERBB2:ERBB3 Signaling R-HSA-1358803	2/13	0.0331703	0.483866	0	0	7.96616	27.1335	AKT2;NRG1
Mitochondrial Iron-Sulfur Cluster Biogenesis R-HSA-1362409	2/13	0.0331703	0.483866	0	0	7.96616	27.1335	FDX1;FDXR
TFAP2 (AP-2) Family Regulates Transcription Of Growth Factors And Their Receptors R-HSA-8866910	2/13	0.0331703	0.483866	0	0	7.96616	27.1335	KIT;ESR1
COPI-mediated Anterograde Transport R-HSA-6807878	5/80	0.033738	0.484456	0	0	2.93108	9.9338	PTGES2;COG2;COPZ2;ARFGAP3;SPTB
SUMO E3 Ligases SUMOylate Target Proteins R-HSA-3108232	8/168	0.0358197	0.506436	0	0	2.20364	7.33647	NR5A1;HDAC4;CBX4;PPARA;ESR1;RNF2;NFKB2;HIPK2
Cooperation Of Prefoldin And TriC/CCT In Actin And Tubulin Folding R-HSA-389958	3/33	0.0370778	0.508575	0	0	4.38697	14.4539	CCT3;TUBB3;PFDN1
Sialic Acid Metabolism R-HSA-4085001	3/33	0.0370778	0.508575	0	0	4.38697	14.4539	ST6GAL1;ST3GAL5;ST8SIA5
Regulation Of IFNG Signaling R-HSA-877312	2/14	0.0381352	0.515387	0	0	7.30194	23.8526	PTPN1;JAK1
SUMOylation R-HSA-2990846	8/174	0.0426151	0.545896	0	0	2.12333	6.70027	NR5A1;HDAC4;CBX4;PPARA;ESR1;RNF2;NFKB2;HIPK2
N-glycan Trimming In ER And Calnexin/Calreticulin Cycle R-HSA-532668	3/35	0.0430577	0.545896	0	0	4.11236	12.9343	EDEM3;SEL1L;RNF185
Activation Of BAD And Translocation To Mitochondria R-HSA-111447	2/15	0.0433628	0.545896	0	0	6.73991	21.1509	PPP3R1;AKT2
ERBB2 Regulates Cell Motility R-HSA-6785631	2/15	0.0433628	0.545896	0	0	6.73991	21.1509	NRG1;RHOA
Response Of EIF2AK1 (HRI) To Heme Deficiency R-HSA-9648895	2/15	0.0433628	0.545896	0	0	6.73991	21.1509	CEBPB;ATF4
Phospholipid Metabolism R-HSA-1483257	9/208	0.0452372	0.561034	0	0	1.99376	6.17236	PIKFYVE;GPAM;PNPLA8;CPNE7;INPP5D;LPCAT3;PLA2G10;DDHD2;PLEKHA8
Organelle Biogenesis And Maintenance R-HSA-1852241	11/275	0.0464128	0.561034	0	0	1.83905	5.64623	CCT3;ALAS1;ACSS2;PRKAR2B;PTGES2;TCTN1;NPHP1;DYNLRB1;PPARA;PCNT;MEF2D
Opioid Signaling R-HSA-111885	5/88	0.0476926	0.561034	0	0	2.64747	8.05621	PPP3R1;PRKAR2B;PLCB2;CAMKK2;GNG13
Ca2+ Pathway R-HSA-4086398	4/61	0.0477309	0.561034	0	0	3.08124	9.37367	PPP3R1;NLK;PLCB2;GNG13
Post NMDA Receptor Activation Events R-HSA-438064	4/61	0.0477309	0.561034	0	0	3.08124	9.37367	PRKAR2B;NRG1;MAPT;CAMKK2
Early Phase Of HIV Life Cycle R-HSA-162594	2/16	0.0488387	0.561034	0	0	6.25817	18.8949	XRCC6;SGIP1
SUMOylation Of DNA Methylation Proteins R-HSA-4655427	2/16	0.0488387	0.561034	0	0	6.25817	18.8949	CBX4;RNF2
Unfolded Protein Response (UPR) R-HSA-381119	5/89	0.0496441	0.563246	0	0	2.61582	7.85499	CEBPB;EXTL1;PARN;ATF6;ATF4
Transcriptional Regulation By RUNX2 R-HSA-8878166	6/119	0.0514113	0.576183	0	0	2.3352	6.93064	HDAC4;PSMD4;AKT2;TWIST2;ESR1;RUNX1
Cytosolic Sensors Of Pathogen-Associated DNA R-HSA-1834949	4/63	0.0526512	0.58297	0	0	2.97648	8.76297	XRCC6;IRF3;NLRC3;NFKB2
Translesion Synthesis By POLI R-HSA-5656121	2/17	0.0545493	0.588551	0	0	5.84066	16.9884	REV3L;POLI
Translesion Synthesis By POLK R-HSA-5655862	2/17	0.0545493	0.588551	0	0	5.84066	16.9884	REV3L;POLK
Diseases Of Signal Transduction By Growth Factor Receptors And Second Messengers R-HSA-5663202	15/424	0.0557865	0.588551	0	0	1.6214	4.67972	HDAC4;PDGFRB;PDGFRA;CEBPB;TRAT1;SEL1L;PDGFB;NRG1;ZC3HAV1;ESR1;NR4A1;PSMD4;AKT2;KIT;RPS6KB2
Synthesis Of PA R-HSA-1483166	3/39	0.0563575	0.588551	0	0	3.65468	10.511	GPAM;PLA2G10;DDHD2
Translesion Synthesis By Y Family DNA Polymerases Bypasses Lesions On DNA Template R-HSA-110313	3/39	0.0563575	0.588551	0	0	3.65468	10.511	REV3L;POLI;POLK
MECP2 Regulates Neuronal Receptors And Channels R-HSA-9022699	2/18	0.0604814	0.617582	0	0	5.47534	15.3606	PTPN1;PTPN4
Pre-NOTCH Processing In Golgi R-HSA-1912420	2/18	0.0604814	0.617582	0	0	5.47534	15.3606	NOTCH3;SEL1L
Platelet Degranulation R-HSA-114608	6/125	0.0623389	0.629555	0	0	2.21678	6.15193	PIKFYVE;BRPF3;STXBP2;PDGFB;HRG;LEFTY2
Dual Incision In GG-NER R-HSA-5696400	3/41	0.0636533	0.635841	0	0	3.46198	9.53533	CUL4A;ERCC4;POLK
Glycerophospholipid Biosynthesis R-HSA-1483206	6/127	0.0662638	0.651339	0	0	2.17991	5.91652	GPAM;PNPLA8;CPNE7;LPCAT3;PLA2G10;DDHD2
Na+/Cl- Dependent Neurotransmitter Transporters R-HSA-442660	2/19	0.0666223	0.651339	0	0	5.15299	13.958	SLC6A6;SLC6A15
Deactivation Of Beta-Catenin Transactivating Complex R-HSA-3769402	3/42	0.0674567	0.652555	0	0	3.37303	9.09461	TLE2;AKT2;CBY1
SUMOylation Of Transcription Cofactors R-HSA-3899300	3/43	0.0713612	0.662542	0	0	3.28854	8.68175	CBX4;RNF2;HIPK2
Response To Elevated Platelet Cytosolic Ca2+ R-HSA-76005	6/130	0.0724159	0.662542	0	0	2.12684	5.58366	PIKFYVE;BRPF3;STXBP2;PDGFB;HRG;LEFTY2
G Beta:Gamma Signaling Thru PLC Beta R-HSA-418217	2/20	0.0729596	0.662542	0	0	4.86647	12.7397	PLCB2;GNG13
Transport Of Small Molecules R-HSA-382551	22/706	0.0754992	0.662542	0	0	1.42457	3.68056	SCARB1;AHCYL2;STEAP3;SLC45A3;SLC6A15;SEL1L;ATP1A3;SLC7A11;PHB2;SLC7A1;NALCN;RUNX1;GNG13;SLC6A6;PSMD4;SLCO3A1;PRKAR2B;FXYD2;NIPAL3;LDLRAP1;RNF185;SLC12A7
ER To Golgi Anterograde Transport R-HSA-199977	6/133	0.0788845	0.662542	0	0	2.07628	5.27328	PPP6R1;PTGES2;COG2;COPZ2;ARFGAP3;SPTB
Interleukin-37 Signaling R-HSA-9008059	2/21	0.0794816	0.662542	0	0	4.6101	11.6738	PTPN23;PTPN4
Presynaptic Function Of Kainate Receptors R-HSA-500657	2/21	0.0794816	0.662542	0	0	4.6101	11.6738	PLCB2;GNG13
ZBP1(DAI) Mediated Induction Of Type I IFNs R-HSA-1606322	2/21	0.0794816	0.662542	0	0	4.6101	11.6738	IRF3;NFKB2
Interferon Signaling R-HSA-913531	8/200	0.0815918	0.662542	0	0	1.83333	4.59438	EIF4A2;PTPN1;IRF3;SGIP1;TRIM2;IRF2;IRF8;JAK1
Activation Of NMDA Receptors And Postsynaptic Events R-HSA-442755	4/74	0.0843744	0.662542	0	0	2.50734	6.19937	PRKAR2B;NRG1;MAPT;CAMKK2
Acyl Chain Remodelling Of PS R-HSA-1482801	2/22	0.0861768	0.662542	0	0	4.37937	10.7354	LPCAT3;PLA2G10
ERK/MAPK Targets R-HSA-198753	2/22	0.0861768	0.662542	0	0	4.37937	10.7354	MEF2A;DUSP3
RA Biosynthesis Pathway R-HSA-5365859	2/22	0.0861768	0.662542	0	0	4.37937	10.7354	CYP26B1;ALDH1A1
Signaling By NOTCH R-HSA-157118	8/203	0.0871158	0.662542	0	0	1.80485	4.40476	HDAC4;NOTCH3;PRKCI;TLE2;PSMD4;SEL1L;PBX1;RUNX1
ISG15 Antiviral Mechanism R-HSA-1169408	4/75	0.0876358	0.662542	0	0	2.47189	6.01799	EIF4A2;IRF3;SGIP1;JAK1
PLC Beta Mediated Events R-HSA-112043	3/47	0.0879501	0.662542	0	0	2.98897	7.26614	PRKAR2B;PLCB2;CAMKK2
Fatty Acid Metabolism R-HSA-8978868	7/173	0.0948203	0.662542	0	0	1.8537	4.3669	FADS2;ACOXL;ECHS1;PTGES2;ECI1;SLC25A20;HAO2
Toll Like Receptor 4 (TLR4) Cascade R-HSA-166016	6/140	0.0951949	0.662542	0	0	1.96711	4.62631	MEF2A;DUSP3;IRF3;PELI2;PTPN4;NFKB2
Signaling By ERBB2 R-HSA-1227986	3/49	0.0967974	0.662542	0	0	2.85872	6.6755	AKT2;NRG1;RHOA
Pre-NOTCH Expression And Processing R-HSA-1912422	4/78	0.0977783	0.662542	0	0	2.37132	5.51344	NOTCH3;PRKCI;SEL1L;RUNX1
Degradation Of Extracellular Matrix R-HSA-1474228	5/109	0.0983176	0.662542	0	0	2.11061	4.89567	COL18A1;ACAN;CAPN9;SCUBE1;COL13A1
DARPP-32 Events R-HSA-180024	2/24	0.100043	0.662542	0	0	3.98084	9.1645	PPP3R1;PRKAR2B
Growth Hormone Receptor Signaling R-HSA-982772	2/24	0.100043	0.662542	0	0	3.98084	9.1645	PTPN1;PRLR
Other Interleukin Signaling R-HSA-449836	2/24	0.100043	0.662542	0	0	3.98084	9.1645	STXBP2;JAK1
Beta-catenin Independent WNT Signaling R-HSA-3858494	6/142	0.100163	0.662542	0	0	1.93798	4.45921	PPP3R1;PSMD4;NLK;PLCB2;RHOA;GNG13
Clathrin-mediated Endocytosis R-HSA-8856828	6/142	0.100163	0.662542	0	0	1.93798	4.45921	CTTN;FCHO1;SGIP1;PACSIN2;STON2;LDLRAP1
SLC-mediated Transmembrane Transport R-HSA-425407	9/247	0.104709	0.662542	0	0	1.66369	3.75424	SLC6A6;AHCYL2;SLC45A3;SLCO3A1;SLC6A15;SLC7A11;SLC12A7;SLC7A1;RUNX1
Abacavir Metabolism R-HSA-2161541	1/5	0.107103	0.662542	0	0	10.9329	24.4236	NT5C2
Acetylcholine Inhibits Contraction Of Outer Hair Cells R-HSA-9667769	1/5	0.107103	0.662542	0	0	10.9329	24.4236	KCNMA1
Beta Oxidation Of butanoyl-CoA To acetyl-CoA R-HSA-77352	1/5	0.107103	0.662542	0	0	10.9329	24.4236	ECHS1
Beta Oxidation Of hexanoyl-CoA To butanoyl-CoA R-HSA-77350	1/5	0.107103	0.662542	0	0	10.9329	24.4236	ECHS1
Beta Oxidation Of lauroyl-CoA To decanoyl-CoA-CoA R-HSA-77310	1/5	0.107103	0.662542	0	0	10.9329	24.4236	ECHS1
Beta Oxidation Of octanoyl-CoA To hexanoyl-CoA R-HSA-77348	1/5	0.107103	0.662542	0	0	10.9329	24.4236	ECHS1
Chylomicron Clearance R-HSA-8964026	1/5	0.107103	0.662542	0	0	10.9329	24.4236	LDLRAP1
Defective LFNG Causes SCDO3 R-HSA-5083630	1/5	0.107103	0.662542	0	0	10.9329	24.4236	NOTCH3
Fructose Catabolism R-HSA-70350	1/5	0.107103	0.662542	0	0	10.9329	24.4236	ALDH1A1
GRB7 Events In ERBB2 Signaling R-HSA-1306955	1/5	0.107103	0.662542	0	0	10.9329	24.4236	NRG1
HDL Clearance R-HSA-8964011	1/5	0.107103	0.662542	0	0	10.9329	24.4236	SCARB1
IRF3 Mediated Activation Of Type 1 IFN R-HSA-1606341	1/5	0.107103	0.662542	0	0	10.9329	24.4236	IRF3
LRR FLII-interacting Protein 1 (LRRFIP1) Activates Type I IFN Production R-HSA-3134973	1/5	0.107103	0.662542	0	0	10.9329	24.4236	IRF3
Melanin Biosynthesis R-HSA-5662702	1/5	0.107103	0.662542	0	0	10.9329	24.4236	OCA2
N-glycan Trimming And Elongation In cis-Golgi R-HSA-964739	1/5	0.107103	0.662542	0	0	10.9329	24.4236	MAN1A2
RUNX1 Regulates Expression Of Components Of Tight Junctions R-HSA-8935964	1/5	0.107103	0.662542	0	0	10.9329	24.4236	RUNX1
RUNX1 Regulates Transcription Of Genes Involved In Interleukin Signaling R-HSA-8939247	1/5	0.107103	0.662542	0	0	10.9329	24.4236	RUNX1
RUNX2 Regulates Chondrocyte Maturation R-HSA-8941284	1/5	0.107103	0.662542	0	0	10.9329	24.4236	HDAC4
Reelin Signaling Pathway R-HSA-8866376	1/5	0.107103	0.662542	0	0	10.9329	24.4236	DNAAF3
Tyrosine Catabolism R-HSA-8963684	1/5	0.107103	0.662542	0	0	10.9329	24.4236	GSTZ1
Vitamin B1 (Thiamin) Metabolism R-HSA-196819	1/5	0.107103	0.662542	0	0	10.9329	24.4236	SLC19A2
Deadenylation Of mRNA R-HSA-429947	2/25	0.107194	0.662542	0	0	3.80756	8.50273	EIF4A2;PARN
NOTCH3 Intracellular Domain Regulates Transcription R-HSA-9013508	2/25	0.107194	0.662542	0	0	3.80756	8.50273	NOTCH3;PBX1
Regulation Of IFNA/IFNB Signaling R-HSA-912694	2/25	0.107194	0.662542	0	0	3.80756	8.50273	PTPN1;JAK1
Termination Of O-glycan Biosynthesis R-HSA-977068	2/25	0.107194	0.662542	0	0	3.80756	8.50273	ST6GAL1;MUC6
Metabolism Of Carbohydrates R-HSA-71387	10/285	0.108906	0.662542	0	0	1.60042	3.54855	ACAN;PFKFB4;PFKL;SLC37A1;UST;ALDH1A1;B3GNT3;CSPG5;ALDOC;RHD
G-protein Mediated Events R-HSA-112040	3/52	0.110709	0.662542	0	0	2.68328	5.9055	PRKAR2B;PLCB2;CAMKK2
Signaling By Non-Receptor Tyrosine Kinases R-HSA-9006927	3/52	0.110709	0.662542	0	0	2.68328	5.9055	PTPN1;NRG1;RHOA
Signaling By PDGF R-HSA-186797	3/52	0.110709	0.662542	0	0	2.68328	5.9055	PDGFRB;PDGFRA;PDGFB
Formation Of Tubulin Folding Intermediates By CCT/TriC R-HSA-389960	2/26	0.114476	0.662542	0	0	3.64873	7.90822	CCT3;TUBB3
Interleukin-20 Family Signaling R-HSA-8854691	2/26	0.114476	0.662542	0	0	3.64873	7.90822	IL22RA1;JAK1
Synthesis Of IP3 And IP4 In Cytosol R-HSA-1855204	2/26	0.114476	0.662542	0	0	3.64873	7.90822	INPP5D;PLCB2
Cellular Response To Chemical Stress R-HSA-9711123	7/182	0.115503	0.662542	0	0	1.75755	3.7936	PSMD4;SRXN1;GSTA3;AKT2;SLC7A11;PPARA;ATF4
Antiviral Mechanism By IFN-stimulated Genes R-HSA-1169410	4/83	0.115828	0.662542	0	0	2.22066	4.78697	EIF4A2;IRF3;SGIP1;JAK1
CDC42 GTPase Cycle R-HSA-9013148	6/149	0.118598	0.662542	0	0	1.84245	3.92814	STEAP3;ARHGAP20;IQGAP2;ARFGAP3;CDC42BPA;CDC42SE2
Platelet Activation	9/254	0.118634	0.662542	0	0	1.61557	3.44394	PTPN1;PIKFYVE;BRPF3;STXBP2;PDGFB;HRG;LEFTY2;RHOA;GNG13
PPARA Activates Gene Expression R-HSA-1989781	5/116	0.119508	0.662542	0	0	1.9768	4.19945	ALAS1;AHRR;HMGCR;PPARA;FDFT1
Interleukin Receptor SHC Signaling R-HSA-912526	2/27	0.12188	0.662542	0	0	3.5026	7.37198	INPP5D;JAK1
RHO GTPase Cycle R-HSA-9012999	14/441	0.121886	0.662542	0	0	1.44481	3.04086	BCAP31;STEAP3;MSI2;IQGAP2;OSBPL11;ARFGAP3;CDC42BPA;RND2;FAM169A;RHOA;ARHGAP20;FILIP1;FERMT2;CDC42SE2
Cilium Assembly R-HSA-5617833	7/186	0.125395	0.662542	0	0	1.71792	3.5669	CCT3;PRKAR2B;PTGES2;NPHP1;TCTN1;DYNLRB1;PCNT
Regulation Of Lipid Metabolism By PPARalpha R-HSA-400206	5/118	0.125927	0.662542	0	0	1.94161	4.02311	ALAS1;AHRR;HMGCR;PPARA;FDFT1
APOBEC3G Mediated Resistance To HIV-1 R-HSA-180689	1/6	0.127109	0.662542	0	0	8.74586	18.0402	SGIP1
Beta Oxidation Of decanoyl-CoA To octanoyl-CoA-CoA R-HSA-77346	1/6	0.127109	0.662542	0	0	8.74586	18.0402	ECHS1
Binding And Entry Of HIV Virion R-HSA-173107	1/6	0.127109	0.662542	0	0	8.74586	18.0402	SGIP1
Mineralocorticoid Biosynthesis R-HSA-193993	1/6	0.127109	0.662542	0	0	8.74586	18.0402	HSD3B1
Mitochondrial Uncoupling R-HSA-166187	1/6	0.127109	0.662542	0	0	8.74586	18.0402	PM20D1
Pre-NOTCH Processing In Endoplasmic Reticulum R-HSA-1912399	1/6	0.127109	0.662542	0	0	8.74586	18.0402	NOTCH3
RUNX1 Regulates Transcription Of Genes Involved In BCR Signaling R-HSA-8939245	1/6	0.127109	0.662542	0	0	8.74586	18.0402	RUNX1
Scavenging By Class B Receptors R-HSA-3000471	1/6	0.127109	0.662542	0	0	8.74586	18.0402	SCARB1
Vasopressin-like Receptors R-HSA-388479	1/6	0.127109	0.662542	0	0	8.74586	18.0402	OXTR
Vitamins R-HSA-211916	1/6	0.127109	0.662542	0	0	8.74586	18.0402	CYP26B1
Mitochondrial Fatty Acid Beta-Oxidation Of Unsaturated Fatty Acids R-HSA-77288	1/6	0.127109	0.662542	0	0	8.74586	18.0402	ECI1
Keratan Sulfate Biosynthesis R-HSA-2022854	2/28	0.129398	0.662542	0	0	3.36771	6.88651	ACAN;B3GNT3
Notch-HLH Transcription Pathway R-HSA-350054	2/28	0.129398	0.662542	0	0	3.36771	6.88651	HDAC4;NOTCH3
SUMOylation Of Chromatin Organization Proteins R-HSA-4551638	3/57	0.13545	0.662542	0	0	2.43421	4.86636	HDAC4;CBX4;RNF2
Activation Of Kainate Receptors Upon Glutamate Binding R-HSA-451326	2/29	0.13702	0.662542	0	0	3.24282	6.44552	PLCB2;GNG13
Downregulation Of ERBB2 Signaling R-HSA-8863795	2/29	0.13702	0.662542	0	0	3.24282	6.44552	AKT2;NRG1
Myogenesis R-HSA-525793	2/29	0.13702	0.662542	0	0	3.24282	6.44552	MEF2A;MEF2D
Peroxisomal Lipid Metabolism R-HSA-390918	2/29	0.13702	0.662542	0	0	3.24282	6.44552	ACOXL;HAO2
Regulation Of TP53 Activity Thru Acetylation R-HSA-6804758	2/29	0.13702	0.662542	0	0	3.24282	6.44552	BRPF3;AKT2
Glucose Metabolism R-HSA-70326	4/89	0.13924	0.662542	0	0	2.06328	4.06786	PFKFB4;PFKL;SLC37A1;ALDOC
Mitochondrial Biogenesis R-HSA-1592230	4/89	0.13924	0.662542	0	0	2.06328	4.06786	ALAS1;ACSS2;PPARA;MEF2D
Sphingolipid Metabolism R-HSA-428157	4/89	0.13924	0.662542	0	0	2.06328	4.06786	GLTP;CERK;SPTLC2;ALDH3B1
Chaperonin-mediated Protein Folding R-HSA-390466	4/90	0.143314	0.662542	0	0	2.03918	3.96154	CCT3;TUBB3;PFDN1;GNG13
Activation Of BH3-only Proteins R-HSA-114452	2/30	0.144737	0.662542	0	0	3.12684	6.04367	PPP3R1;AKT2
MAPK Targets/ Nuclear Events Mediated By MAP Kinases R-HSA-450282	2/30	0.144737	0.662542	0	0	3.12684	6.04367	MEF2A;DUSP3
O-linked Glycosylation Of Mucins R-HSA-913709	3/59	0.145835	0.662542	0	0	2.34703	4.5187	ST6GAL1;B3GNT3;MUC6
APEX1-Independent Resolution Of AP Sites Via Single Nucleotide Replacement Pathway R-HSA-5649702	1/7	0.146668	0.662542	0	0	7.28784	13.9896	NEIL2
Activation Of RAC1 Downstream Of NMDARs R-HSA-9619229	1/7	0.146668	0.662542	0	0	7.28784	13.9896	CAMKK2
Aryl Hydrocarbon Receptor Signaling R-HSA-8937144	1/7	0.146668	0.662542	0	0	7.28784	13.9896	AHRR
Cation-coupled Chloride Cotransporters R-HSA-426117	1/7	0.146668	0.662542	0	0	7.28784	13.9896	SLC12A7
DEx/H-box Helicases Activate Type I IFN And Inflammatory Cytokines Production R-HSA-3134963	1/7	0.146668	0.662542	0	0	7.28784	13.9896	NFKB2
Fructose Metabolism R-HSA-5652084	1/7	0.146668	0.662542	0	0	7.28784	13.9896	ALDH1A1
GLI Proteins Bind Promoters Of Hh Responsive Genes To Promote Transcription R-HSA-5635851	1/7	0.146668	0.662542	0	0	7.28784	13.9896	PTCH1
IkBA Variant Leads To EDA-ID R-HSA-5603029	1/7	0.146668	0.662542	0	0	7.28784	13.9896	NFKB2
Phase 1 - Inactivation Of Fast Na+ Channels R-HSA-5576894	1/7	0.146668	0.662542	0	0	7.28784	13.9896	KCNIP4
RUNX1 Regulates Transcription Of Genes Involved In Differentiation Of Myeloid Cells R-HSA-8939246	1/7	0.146668	0.662542	0	0	7.28784	13.9896	RUNX1
Post-translational Protein Modification R-HSA-597592	37/1383	0.149435	0.662542	0	0	1.21767	2.31466	HDAC4;SEL1L;USP19;RNF2;BABAM1;PSMD4;TUBB3;PPP6R1;MAN1A2;RAB29;ST3GAL5;ST8SIA5;MUC6;EDEM3;ST6GAL1;UBE2H;CBX4;PTGES2;FBXL19;COG2;COPZ2;DOHH;JOSD1;ARFGAP3;SPTB;ESR1;RHOA;HIPK2;NFKB2;CUL4A;NR5A1;AGBL3;B3GNT3;RNF181;PPARA;RNF185;LY6E
Defective CFTR Causes Cystic Fibrosis R-HSA-5678895	3/60	0.151122	0.662542	0	0	2.30574	4.35707	PSMD4;SEL1L;RNF185
Transcriptional Regulation By MECP2 R-HSA-8986944	3/60	0.151122	0.662542	0	0	2.30574	4.35707	PTPN1;PTPN4;HIPK2
Nuclear Events (Kinase And Transcription Factor Activation) R-HSA-198725	3/61	0.15647	0.662542	0	0	2.26587	4.20293	MEF2A;DUSP3;MEF2D
Toll-like Receptor Cascades R-HSA-168898	6/162	0.156899	0.662542	0	0	1.68778	3.12604	MEF2A;DUSP3;IRF3;PELI2;PTPN4;NFKB2
Glucagon Signaling In Metabolic Regulation R-HSA-163359	2/32	0.160428	0.662542	0	0	2.91809	5.33983	PRKAR2B;GNG13
Gluconeogenesis R-HSA-70263	2/32	0.160428	0.662542	0	0	2.91809	5.33983	SLC37A1;ALDOC
Nuclear Signaling By ERBB4 R-HSA-1251985	2/32	0.160428	0.662542	0	0	2.91809	5.33983	NRG1;ESR1
Termination Of Translesion DNA Synthesis R-HSA-5656169	2/32	0.160428	0.662542	0	0	2.91809	5.33983	POLI;POLK
Pre-NOTCH Transcription And Translation R-HSA-1912408	3/62	0.161876	0.662542	0	0	2.22735	4.05584	NOTCH3;PRKCI;RUNX1
Cytokine Signaling In Immune System R-HSA-1280215	20/702	0.16263	0.662542	0	0	1.29293	2.34831	MEF2A;EIF4A2;PTPN1;DUSP3;SGIP1;PELI2;STXBP2;PTPN23;PRLR;NFKB2;IL22RA1;PSMD4;IRF3;AKT2;TRIM2;INPP5D;IRF2;IRF8;PTPN4;JAK1
Axonal Growth Inhibition (RHOA Activation) R-HSA-193634	1/8	0.165789	0.662542	0	0	6.2464	11.225	RHOA
CREB1 Phosphorylation Thru Activation Of CaMKII/CaMKK/CaMKIV Cascasde R-HSA-442729	1/8	0.165789	0.662542	0	0	6.2464	11.225	CAMKK2
Ca2+ Activated K+ Channels R-HSA-1296052	1/8	0.165789	0.662542	0	0	6.2464	11.225	KCNMA1
Defective B4GALT1 Causes B4GALT1-CDG (CDG-2d) R-HSA-3656244	1/8	0.165789	0.662542	0	0	6.2464	11.225	ACAN
Defective CHST14 Causes EDS	1/8	0.165789	0.662542	0	0	6.2464	11.225	CSPG5
Defective CHST3 Causes SEDCJD R-HSA-3595172	1/8	0.165789	0.662542	0	0	6.2464	11.225	CSPG5
Defective CHST6 Causes MCDC1 R-HSA-3656225	1/8	0.165789	0.662542	0	0	6.2464	11.225	ACAN
Defective CHSY1 Causes TPBS R-HSA-3595177	1/8	0.165789	0.662542	0	0	6.2464	11.225	CSPG5
Defective ST3GAL3 Causes MCT12 And EIEE15 R-HSA-3656243	1/8	0.165789	0.662542	0	0	6.2464	11.225	ACAN
Fatty Acids Bound To GPR40 (FFAR1) Regulate Insulin Secretion R-HSA-434316	1/8	0.165789	0.662542	0	0	6.2464	11.225	PLCB2
Histidine Catabolism R-HSA-70921	1/8	0.165789	0.662542	0	0	6.2464	11.225	HECA
Ligand-receptor Interactions R-HSA-5632681	1/8	0.165789	0.662542	0	0	6.2464	11.225	PTCH1
Linoleic Acid (LA) Metabolism R-HSA-2046105	1/8	0.165789	0.662542	0	0	6.2464	11.225	FADS2
Noncanonical Activation Of NOTCH3 R-HSA-9017802	1/8	0.165789	0.662542	0	0	6.2464	11.225	NOTCH3
RUNX1 Regulates Transcription Of Genes Involved In Differentiation Of Keratinocytes R-HSA-8939242	1/8	0.165789	0.662542	0	0	6.2464	11.225	RUNX1
RUNX2 Regulates Genes Involved In Cell Migration R-HSA-8941332	1/8	0.165789	0.662542	0	0	6.2464	11.225	AKT2
Sema4D Mediated Inhibition Of Cell Attachment And Migration R-HSA-416550	1/8	0.165789	0.662542	0	0	6.2464	11.225	RHOA
Synthesis Of Ketone Bodies R-HSA-77111	1/8	0.165789	0.662542	0	0	6.2464	11.225	AACS
Transport Of RCbl Within Body R-HSA-9758890	1/8	0.165789	0.662542	0	0	6.2464	11.225	LDLRAP1
Synthesis Of Substrates In N-glycan Biosythesis R-HSA-446219	3/63	0.167337	0.662542	0	0	2.19011	3.91536	ST6GAL1;ST3GAL5;ST8SIA5
CaM Pathway R-HSA-111997	2/33	0.168386	0.662542	0	0	2.82381	5.0306	PRKAR2B;CAMKK2
Keratan Sulfate/Keratin Metabolism R-HSA-1638074	2/33	0.168386	0.662542	0	0	2.82381	5.0306	ACAN;B3GNT3
MyD88 Cascade Initiated On Plasma Membrane R-HSA-975871	4/96	0.1687	0.662542	0	0	1.9056	3.39128	MEF2A;DUSP3;PELI2;NFKB2
Protein Folding R-HSA-391251	4/96	0.1687	0.662542	0	0	1.9056	3.39128	CCT3;TUBB3;PFDN1;GNG13
Anchoring Of Basal Body To Plasma Membrane R-HSA-5620912	4/97	0.173077	0.66261	0	0	1.88501	3.30635	PRKAR2B;NPHP1;TCTN1;PCNT
Transcriptional Regulation By RUNX1 R-HSA-8878171	7/204	0.174848	0.66261	0	0	1.5595	2.71952	PSMD4;GPAM;CBX4;ESR1;RNF2;RUNX1;HIPK2
Dual Incision In TC-NER R-HSA-6782135	3/65	0.178417	0.66261	0	0	2.11925	3.65281	CUL4A;ERCC4;POLK
Mitochondrial Protein Import R-HSA-1268020	3/65	0.178417	0.66261	0	0	2.11925	3.65281	TOMM40;TIMM23;ACO2
Beta-oxidation Of pristanoyl-CoA R-HSA-389887	1/9	0.184483	0.66261	0	0	5.46532	9.23748	ACOXL
Calcineurin Activates NFAT R-HSA-2025928	1/9	0.184483	0.66261	0	0	5.46532	9.23748	PPP3R1
Interleukin-1 Processing R-HSA-448706	1/9	0.184483	0.66261	0	0	5.46532	9.23748	NFKB2
Interleukin-9 Signaling R-HSA-8985947	1/9	0.184483	0.66261	0	0	5.46532	9.23748	JAK1
MAPK1 (ERK2) Activation R-HSA-112411	1/9	0.184483	0.66261	0	0	5.46532	9.23748	JAK1
Maturation Of Protein 3A R-HSA-9683673	1/9	0.184483	0.66261	0	0	5.46532	9.23748	ST6GAL1
PI3K/AKT Activation R-HSA-198203	1/9	0.184483	0.66261	0	0	5.46532	9.23748	RHOA
POU5F1 (OCT4)	1/9	0.184483	0.66261	0	0	5.46532	9.23748	GATA6
Prostanoid Ligand Receptors R-HSA-391908	1/9	0.184483	0.66261	0	0	5.46532	9.23748	PTGFR
RHO GTPases Activate Rhotekin And Rhophilins R-HSA-5666185	1/9	0.184483	0.66261	0	0	5.46532	9.23748	RHOA
Sperm Motility And Taxes R-HSA-1300642	1/9	0.184483	0.66261	0	0	5.46532	9.23748	CATSPER4
p75NTR Regulates Axonogenesis R-HSA-193697	1/9	0.184483	0.66261	0	0	5.46532	9.23748	RHOA
Ca-dependent Events R-HSA-111996	2/35	0.184492	0.66261	0	0	2.6524	4.48295	PRKAR2B;CAMKK2
Negative Regulators Of DDX58/IFIH1 Signaling R-HSA-936440	2/35	0.184492	0.66261	0	0	2.6524	4.48295	RNF216;IRF3
Plasma Lipoprotein Clearance R-HSA-8964043	2/35	0.184492	0.66261	0	0	2.6524	4.48295	SCARB1;LDLRAP1
TRAF6 Mediated Induction Of NFkB And MAP Kinases Upon TLR7/8 Or 9 Activation R-HSA-975138	4/101	0.190965	0.66261	0	0	1.80691	2.99164	MEF2A;DUSP3;PELI2;NFKB2
Glutathione Conjugation R-HSA-156590	2/36	0.192626	0.66261	0	0	2.57425	4.23982	GSTZ1;GSTA3
Mitochondrial Fatty Acid Beta-Oxidation R-HSA-77289	2/36	0.192626	0.66261	0	0	2.57425	4.23982	ECHS1;ECI1
Transcriptional Regulation By AP-2 (TFAP2) Family Of Transcription Factors R-HSA-8864260	2/36	0.192626	0.66261	0	0	2.57425	4.23982	KIT;ESR1
MyD88 Dependent Cascade Initiated On Endosome R-HSA-975155	4/102	0.195526	0.66261	0	0	1.78838	2.91875	MEF2A;DUSP3;PELI2;NFKB2
Toll Like Receptor 3 (TLR3) Cascade R-HSA-168164	4/103	0.20012	0.66261	0	0	1.77022	2.84801	MEF2A;DUSP3;IRF3;NFKB2
Toll Like Receptor 7/8 (TLR7/8) Cascade R-HSA-168181	4/103	0.20012	0.66261	0	0	1.77022	2.84801	MEF2A;DUSP3;PELI2;NFKB2
Cooperation Of PDCL (PhLP1) And TRiC/CCT In G-protein Beta Folding R-HSA-6814122	2/37	0.200805	0.66261	0	0	2.50058	4.01448	CCT3;GNG13
Triglyceride Metabolism R-HSA-8979227	2/37	0.200805	0.66261	0	0	2.50058	4.01448	LIPE;GPAM
Glycolysis R-HSA-70171	3/69	0.201139	0.66261	0	0	1.9904	3.19212	PFKFB4;PFKL;ALDOC
Abacavir ADME R-HSA-2161522	1/10	0.202759	0.66261	0	0	4.85782	7.75181	NT5C2
Acetylcholine Regulates Insulin Secretion R-HSA-399997	1/10	0.202759	0.66261	0	0	4.85782	7.75181	PLCB2
Bicarbonate Transporters R-HSA-425381	1/10	0.202759	0.66261	0	0	4.85782	7.75181	AHCYL2
CaMK IV-mediated Phosphorylation Of CREB R-HSA-111932	1/10	0.202759	0.66261	0	0	4.85782	7.75181	CAMKK2
Folding Of Actin By CCT/TriC R-HSA-390450	1/10	0.202759	0.66261	0	0	4.85782	7.75181	CCT3
IRAK1 Recruits IKK Complex R-HSA-937039	1/10	0.202759	0.66261	0	0	4.85782	7.75181	PELI2
Interleukin-21 Signaling R-HSA-9020958	1/10	0.202759	0.66261	0	0	4.85782	7.75181	JAK1
Ketone Body Metabolism R-HSA-74182	1/10	0.202759	0.66261	0	0	4.85782	7.75181	AACS
MAPK3 (ERK1) Activation R-HSA-110056	1/10	0.202759	0.66261	0	0	4.85782	7.75181	JAK1
MASTL Facilitates Mitotic Progression R-HSA-2465910	1/10	0.202759	0.66261	0	0	4.85782	7.75181	PPP2R2D
Organic Cation Transport R-HSA-549127	1/10	0.202759	0.66261	0	0	4.85782	7.75181	RUNX1
PI3K Events In ERBB4 Signaling R-HSA-1250342	1/10	0.202759	0.66261	0	0	4.85782	7.75181	NRG1
RHO GTPases Activate KTN1 R-HSA-5625970	1/10	0.202759	0.66261	0	0	4.85782	7.75181	RHOA
RUNX1 And FOXP3 Control Development Of Regulatory T Lymphocytes (Tregs) R-HSA-8877330	1/10	0.202759	0.66261	0	0	4.85782	7.75181	RUNX1
Urea Cycle R-HSA-70635	1/10	0.202759	0.66261	0	0	4.85782	7.75181	NMRAL1
mRNA Editing R-HSA-75072	1/10	0.202759	0.66261	0	0	4.85782	7.75181	ADARB1
Cargo Recognition For Clathrin-Mediated Endocytosis R-HSA-8856825	4/104	0.204746	0.66261	0	0	1.75243	2.77933	FCHO1;SGIP1;STON2;LDLRAP1
Apoptotic Cleavage Of Cellular Proteins R-HSA-111465	2/38	0.209024	0.66261	0	0	2.43099	3.80525	BCAP31;MAPT
Fanconi Anemia Pathway R-HSA-6783310	2/38	0.209024	0.66261	0	0	2.43099	3.80525	EME2;ERCC4
Toll Like Receptor 9 (TLR9) Cascade R-HSA-168138	4/106	0.214092	0.66261	0	0	1.71789	2.64788	MEF2A;DUSP3;PELI2;NFKB2
Signaling By WNT R-HSA-195721	9/294	0.215439	0.66261	0	0	1.38595	2.12754	PPP3R1;TLE2;PSMD4;AKT2;CBY1;NLK;PLCB2;RHOA;GNG13
DAG And IP3 Signaling R-HSA-1489509	2/39	0.217276	0.66261	0	0	2.36517	3.61064	PRKAR2B;CAMKK2
Ovarian Tumor Domain Proteases R-HSA-5689896	2/39	0.217276	0.66261	0	0	2.36517	3.61064	ESR1;RHOA
MyD88-independent TLR4 Cascade R-HSA-166166	4/107	0.218808	0.66261	0	0	1.70113	2.58497	MEF2A;DUSP3;IRF3;NFKB2
Aspartate And Asparagine Metabolism R-HSA-8963693	1/11	0.220626	0.66261	0	0	4.37181	6.60706	GADL1
CLEC7A (Dectin-1) Induces NFAT Activation R-HSA-5607763	1/11	0.220626	0.66261	0	0	4.37181	6.60706	PPP3R1
Carnitine Metabolism R-HSA-200425	1/11	0.220626	0.66261	0	0	4.37181	6.60706	SLC25A20
DSCAM Interactions R-HSA-376172	1/11	0.220626	0.66261	0	0	4.37181	6.60706	DSCAML1
Free Fatty Acids Regulate Insulin Secretion R-HSA-400451	1/11	0.220626	0.66261	0	0	4.37181	6.60706	PLCB2
Interleukin-27 Signaling R-HSA-9020956	1/11	0.220626	0.66261	0	0	4.37181	6.60706	JAK1
Interleukin-6 Signaling R-HSA-1059683	1/11	0.220626	0.66261	0	0	4.37181	6.60706	JAK1
Mucopolysaccharidoses R-HSA-2206281	1/11	0.220626	0.66261	0	0	4.37181	6.60706	HGSNAT
Phenylalanine And Tyrosine Metabolism R-HSA-8963691	1/11	0.220626	0.66261	0	0	4.37181	6.60706	GSTZ1
RHO GTPases Activate IQGAPs R-HSA-5626467	1/11	0.220626	0.66261	0	0	4.37181	6.60706	IQGAP2
Regulation Of Signaling By NODAL R-HSA-1433617	1/11	0.220626	0.66261	0	0	4.37181	6.60706	LEFTY2
SUMOylation Of Immune Response Proteins R-HSA-4755510	1/11	0.220626	0.66261	0	0	4.37181	6.60706	NFKB2
Signaling By PDGFRA Extracellular Domain Mutants R-HSA-9673770	1/11	0.220626	0.66261	0	0	4.37181	6.60706	PDGFRA
Synthesis Of PIPs At Late Endosome Membrane R-HSA-1660517	1/11	0.220626	0.66261	0	0	4.37181	6.60706	PIKFYVE
Transport Of Organic Anions R-HSA-879518	1/11	0.220626	0.66261	0	0	4.37181	6.60706	SLCO3A1
Mitochondrial Fatty Acid Beta-Oxidation Of Saturated Fatty Acids R-HSA-77286	1/11	0.220626	0.66261	0	0	4.37181	6.60706	ECHS1
Hemostasis R-HSA-109582	16/576	0.223005	0.66261	0	0	1.25608	1.88483	PTPN1;BRPF3;STXBP2;GATA6;PDGFB;SLC7A11;RHOA;GNG13;PIKFYVE;GRB14;PRKAR2B;INPP5D;KCNMA1;IRF2;HRG;LEFTY2
Extra-nuclear Estrogen Signaling R-HSA-9009391	3/73	0.224493	0.66261	0	0	1.87628	2.80299	AKT2;ESR1;GNG13
Neurotransmitter Receptors And Postsynaptic Signal Transmission R-HSA-112314	6/182	0.224608	0.66261	0	0	1.49445	2.2318	PRKAR2B;NRG1;MAPT;PLCB2;GNG13;CAMKK2
Collagen Degradation R-HSA-1442490	2/40	0.225556	0.66261	0	0	2.30281	3.42931	COL18A1;COL13A1
Diseases Associated With Glycosaminoglycan Metabolism R-HSA-3560782	2/40	0.225556	0.66261	0	0	2.30281	3.42931	ACAN;CSPG5
Binding And Uptake Of Ligands By Scavenger Receptors R-HSA-2173782	2/41	0.233859	0.66261	0	0	2.24365	3.26011	SCARB1;SCARA5
Carboxyterminal Post-Translational Modifications Of Tubulin R-HSA-8955332	2/41	0.233859	0.66261	0	0	2.24365	3.26011	TUBB3;AGBL3
Sensory Perception Of Sweet	2/41	0.233859	0.66261	0	0	2.24365	3.26011	PLCB2;GNG13
Signaling By Retinoic Acid R-HSA-5362517	2/41	0.233859	0.66261	0	0	2.24365	3.26011	CYP26B1;ALDH1A1
CREB1 Phosphorylation Thru Activation Of Adenylate Cyclase R-HSA-442720	1/12	0.238093	0.66261	0	0	3.97417	5.7033	PRKAR2B
Caspase-mediated Cleavage Of Cytoskeletal Proteins R-HSA-264870	1/12	0.238093	0.66261	0	0	3.97417	5.7033	MAPT
HDR Thru MMEJ (alt-NHEJ) R-HSA-5685939	1/12	0.238093	0.66261	0	0	3.97417	5.7033	POLK
Hormone Ligand-Binding Receptors R-HSA-375281	1/12	0.238093	0.66261	0	0	3.97417	5.7033	LHCGR
Interleukin-2 Signaling R-HSA-9020558	1/12	0.238093	0.66261	0	0	3.97417	5.7033	JAK1
Interleukin-35 Signaling R-HSA-8984722	1/12	0.238093	0.66261	0	0	3.97417	5.7033	JAK1
Josephin Domain DUBs R-HSA-5689877	1/12	0.238093	0.66261	0	0	3.97417	5.7033	JOSD1
Keratan Sulfate Degradation R-HSA-2022857	1/12	0.238093	0.66261	0	0	3.97417	5.7033	ACAN
PECAM1 Interactions R-HSA-210990	1/12	0.238093	0.66261	0	0	3.97417	5.7033	INPP5D
Regulation Of Glycolysis By Fructose 2	1/12	0.238093	0.66261	0	0	3.97417	5.7033	PFKFB4
Regulation Of Localization Of FOXO Transcription Factors R-HSA-9614399	1/12	0.238093	0.66261	0	0	3.97417	5.7033	AKT2
TICAM1-dependent Activation Of IRF3/IRF7 R-HSA-9013973	1/12	0.238093	0.66261	0	0	3.97417	5.7033	IRF3
TP53 Regulates Transcription Of Caspase Activators And Caspases R-HSA-6803207	1/12	0.238093	0.66261	0	0	3.97417	5.7033	CRADD
Vitamin D (Calciferol) Metabolism R-HSA-196791	1/12	0.238093	0.66261	0	0	3.97417	5.7033	LDLRAP1
Formation Of Incision Complex In GG-NER R-HSA-5696395	2/42	0.242179	0.66261	0	0	2.18744	3.10197	CUL4A;ERCC4
Glucagon-like Peptide-1 (GLP1) Regulates Insulin Secretion R-HSA-381676	2/42	0.242179	0.66261	0	0	2.18744	3.10197	PRKAR2B;GNG13
Intra-Golgi Traffic R-HSA-6811438	2/42	0.242179	0.66261	0	0	2.18744	3.10197	MAN1A2;COG2
RHOF GTPase Cycle R-HSA-9035034	2/42	0.242179	0.66261	0	0	2.18744	3.10197	STEAP3;FAM169A
Vasopressin Regulates Renal Water Homeostasis Via Aquaporins R-HSA-432040	2/42	0.242179	0.66261	0	0	2.18744	3.10197	PRKAR2B;GNG13
DNA Double-Strand Break Repair R-HSA-5693532	5/149	0.242418	0.66261	0	0	1.52119	2.15567	BABAM1;XRCC6;EME2;ERCC4;POLK
MyD88:MAL(TIRAP) Cascade Initiated On Plasma Membrane R-HSA-166058	4/112	0.242784	0.66261	0	0	1.62196	2.29601	MEF2A;DUSP3;PELI2;NFKB2
ABC Transporter Disorders R-HSA-5619084	3/77	0.248338	0.66261	0	0	1.77449	2.4718	PSMD4;SEL1L;RNF185
Biosynthesis Of N-glycan Precursor (Dolichol LLO) And Transfer To Protein R-HSA-446193	3/77	0.248338	0.66261	0	0	1.77449	2.4718	ST6GAL1;ST3GAL5;ST8SIA5
Regulation Of Insulin Secretion R-HSA-422356	3/77	0.248338	0.66261	0	0	1.77449	2.4718	PRKAR2B;PLCB2;GNG13
Transcription-Coupled Nucleotide Excision Repair (TC-NER) R-HSA-6781827	3/77	0.248338	0.66261	0	0	1.77449	2.4718	CUL4A;ERCC4;POLK
GPER1 Signaling R-HSA-9634597	2/43	0.250511	0.66261	0	0	2.13398	2.95397	PRKAR2B;GNG13
HDR Thru Homologous Recombination (HRR) Or Single Strand Annealing (SSA) R-HSA-5693567	4/114	0.252538	0.66261	0	0	1.5923	2.19131	BABAM1;EME2;ERCC4;POLK
Signaling By NTRK1 (TRKA) R-HSA-187037	4/114	0.252538	0.66261	0	0	1.5923	2.19131	MEF2A;DUSP3;MEF2D;RHOA
COPI-dependent Golgi-to-ER Retrograde Traffic R-HSA-6811434	3/78	0.254361	0.66261	0	0	1.75074	2.39677	PTGES2;COPZ2;ARFGAP3
Interleukin-1 Family Signaling R-HSA-446652	5/152	0.254996	0.66261	0	0	1.48992	2.03598	PSMD4;PELI2;PTPN23;PTPN4;NFKB2
Degradation Of Cysteine And Homocysteine R-HSA-1614558	1/13	0.25517	0.66261	0	0	3.6428	4.97543	GADL1
Dissolution Of Fibrin Clot R-HSA-75205	1/13	0.25517	0.66261	0	0	3.6428	4.97543	HRG
ERBB2 Activates PTK6 Signaling R-HSA-8847993	1/13	0.25517	0.66261	0	0	3.6428	4.97543	NRG1
ERKs Are Inactivated R-HSA-202670	1/13	0.25517	0.66261	0	0	3.6428	4.97543	DUSP3
PTK6 Regulates RHO GTPases	1/13	0.25517	0.66261	0	0	3.6428	4.97543	RHOA
Purine Salvage R-HSA-74217	1/13	0.25517	0.66261	0	0	3.6428	4.97543	ADK
SARS-CoV-2 Targets Host Intracellular Signaling And Regulatory Pathways R-HSA-9755779	1/13	0.25517	0.66261	0	0	3.6428	4.97543	AKT2
SHC1 Events In ERBB4 Signaling R-HSA-1250347	1/13	0.25517	0.66261	0	0	3.6428	4.97543	NRG1
Transcriptional Regulation Of Testis Differentiation R-HSA-9690406	1/13	0.25517	0.66261	0	0	3.6428	4.97543	NR5A1
Alpha-Linolenic (Omega3) And Linoleic (Omega6) Acid Metabolism R-HSA-2046104	1/13	0.25517	0.66261	0	0	3.6428	4.97543	FADS2
p75NTR Recruits Signaling Complexes R-HSA-209543	1/13	0.25517	0.66261	0	0	3.6428	4.97543	PRKCI
Collagen Chain Trimerization R-HSA-8948216	2/44	0.258852	0.66261	0	0	2.08307	2.81526	COL18A1;COL13A1
Interleukin-2 Family Signaling R-HSA-451927	2/44	0.258852	0.66261	0	0	2.08307	2.81526	INPP5D;JAK1
Interleukin-3	2/44	0.258852	0.66261	0	0	2.08307	2.81526	INPP5D;JAK1
Sphingolipid De Novo Biosynthesis R-HSA-1660661	2/44	0.258852	0.66261	0	0	2.08307	2.81526	SPTLC2;ALDH3B1
TP53 Regulates Transcription Of Cell Death Genes R-HSA-5633008	2/44	0.258852	0.66261	0	0	2.08307	2.81526	STEAP3;CRADD
G Alpha (S) Signaling Events R-HSA-418555	5/153	0.259224	0.66261	0	0	1.47978	1.99779	LHCGR;PRKAR2B;PDE8B;CRHR1;GNG13
DNA Repair R-HSA-73894	9/310	0.260971	0.66261	0	0	1.31119	1.76138	BABAM1;CUL4A;XRCC6;NEIL2;EME2;ERCC4;REV3L;POLI;POLK
TCR Signaling R-HSA-202403	4/116	0.262372	0.66261	0	0	1.56371	2.09223	PSMD4;TRAT1;INPP5D;CD101
RAF/MAP Kinase Cascade R-HSA-5673001	8/271	0.26337	0.66261	0	0	1.33349	1.77914	PDGFRB;PDGFRA;PSMD4;KIT;PDGFB;NRG1;SPTB;JAK1
Vesicle-mediated Transport R-HSA-5653656	17/637	0.263416	0.66261	0	0	1.20442	1.60672	SCARB1;SCARA5;SGIP1;PTGES2;COG2;COPZ2;STON2;ARFGAP3;SPTB;FCHO1;CTTN;PPP6R1;MAN1A2;AKT2;PACSIN2;LDLRAP1;RIN2
Recruitment Of NuMA To Mitotic Centrosomes R-HSA-380320	3/80	0.266465	0.66261	0	0	1.70509	2.25501	PRKAR2B;TUBGCP3;PCNT
Glycosphingolipid Metabolism R-HSA-1660662	2/45	0.267195	0.66261	0	0	2.03452	2.68511	GLTP;CERK
Heme Signaling R-HSA-9707616	2/45	0.267195	0.66261	0	0	2.03452	2.68511	PPARA;MEF2D
AKT Phosphorylates Targets In Cytosol R-HSA-198323	1/14	0.271865	0.66261	0	0	3.36242	4.37937	AKT2
CS/DS Degradation R-HSA-2024101	1/14	0.271865	0.66261	0	0	3.36242	4.37937	CSPG5
Heme Biosynthesis R-HSA-189451	1/14	0.271865	0.66261	0	0	3.36242	4.37937	ALAS1
Interleukin-15 Signaling R-HSA-8983432	1/14	0.271865	0.66261	0	0	3.36242	4.37937	JAK1
LGI-ADAM Interactions R-HSA-5682910	1/14	0.271865	0.66261	0	0	3.36242	4.37937	LGI3
Methylation R-HSA-156581	1/14	0.271865	0.66261	0	0	3.36242	4.37937	AS3MT
Physiological Factors R-HSA-5578768	1/14	0.271865	0.66261	0	0	3.36242	4.37937	HIPK2
Regulation Of TP53 Activity Thru Association With Co-factors R-HSA-6804759	1/14	0.271865	0.66261	0	0	3.36242	4.37937	AKT2
Repression Of WNT Target Genes R-HSA-4641265	1/14	0.271865	0.66261	0	0	3.36242	4.37937	TLE2
Triglyceride Biosynthesis R-HSA-75109	1/14	0.271865	0.66261	0	0	3.36242	4.37937	GPAM
Centrosome Maturation R-HSA-380287	3/81	0.272543	0.66261	0	0	1.68315	2.18802	PRKAR2B;TUBGCP3;PCNT
DDX58/IFIH1-mediated Induction Of Interferon-Alpha/Beta R-HSA-168928	3/81	0.272543	0.66261	0	0	1.68315	2.18802	IRF3;RNF216;NFKB2
Homology Directed Repair R-HSA-5693538	4/119	0.277254	0.667113	0	0	1.52268	1.95333	BABAM1;EME2;ERCC4;POLK
Global Genome Nucleotide Excision Repair (GG-NER) R-HSA-5696399	3/82	0.278635	0.667113	0	0	1.66176	2.12348	CUL4A;ERCC4;POLK
PI Metabolism R-HSA-1483255	3/82	0.278635	0.667113	0	0	1.66176	2.12348	PIKFYVE;INPP5D;PLEKHA8
Glycosaminoglycan Metabolism R-HSA-1630316	4/120	0.282245	0.667113	0	0	1.50947	1.90945	ACAN;UST;B3GNT3;CSPG5
MAPK1/MAPK3 Signaling R-HSA-5684996	8/277	0.282551	0.667113	0	0	1.30335	1.6473	PDGFRB;PDGFRA;PSMD4;KIT;PDGFB;NRG1;SPTB;JAK1
SUMOylation Of RNA Binding Proteins R-HSA-4570464	2/47	0.283875	0.667113	0	0	1.9439	2.4478	CBX4;RNF2
Sensory Perception Of Taste R-HSA-9717189	2/47	0.283875	0.667113	0	0	1.9439	2.4478	PLCB2;GNG13
EPHA-mediated Growth Cone Collapse R-HSA-3928663	1/15	0.288187	0.667113	0	0	3.12208	3.88433	RHOA
Eicosanoid Ligand-Binding Receptors R-HSA-391903	1/15	0.288187	0.667113	0	0	3.12208	3.88433	PTGFR
GRB2 Events In ERBB2 Signaling R-HSA-1963640	1/15	0.288187	0.667113	0	0	3.12208	3.88433	NRG1
Membrane Binding And Targetting Of GAG Proteins R-HSA-174490	1/15	0.288187	0.667113	0	0	3.12208	3.88433	SGIP1
N-Glycan Antennae Elongation R-HSA-975577	1/15	0.288187	0.667113	0	0	3.12208	3.88433	ST6GAL1
Organic Cation/Anion/Zwitterion Transport R-HSA-549132	1/15	0.288187	0.667113	0	0	3.12208	3.88433	RUNX1
Prolactin Receptor Signaling R-HSA-1170546	1/15	0.288187	0.667113	0	0	3.12208	3.88433	PRLR
Regulation Of Innate Immune Responses To Cytosolic DNA R-HSA-3134975	1/15	0.288187	0.667113	0	0	3.12208	3.88433	IRF3
Synthesis Of Prostaglandins (PG) And Thromboxanes (TX) R-HSA-2162123	1/15	0.288187	0.667113	0	0	3.12208	3.88433	PTGES2
TRAF3-dependent IRF Activation Pathway R-HSA-918233	1/15	0.288187	0.667113	0	0	3.12208	3.88433	IRF3
YAP1- And WWTR1 (TAZ)-stimulated Gene Expression R-HSA-2032785	1/15	0.288187	0.667113	0	0	3.12208	3.88433	HIPK2
cGMP Effects R-HSA-418457	1/15	0.288187	0.667113	0	0	3.12208	3.88433	KCNMA1
Inositol Phosphate Metabolism R-HSA-1483249	2/48	0.292203	0.673019	0	0	1.90154	2.33948	INPP5D;PLCB2
NOTCH1 Intracellular Domain Regulates Transcription R-HSA-2122947	2/48	0.292203	0.673019	0	0	1.90154	2.33948	HDAC4;TLE2
Signaling By NOTCH3 R-HSA-9012852	2/49	0.300518	0.678417	0	0	1.86099	2.23737	NOTCH3;PBX1
Transport Of Bile Salts And Organic Acids	3/86	0.303115	0.678417	0	0	1.58135	1.88756	SLC6A6;SLC6A15;RUNX1
Cell-extracellular Matrix Interactions R-HSA-446353	1/16	0.304144	0.678417	0	0	2.9138	3.46816	FERMT2
PI3K Events In ERBB2 Signaling R-HSA-1963642	1/16	0.304144	0.678417	0	0	2.9138	3.46816	NRG1
PKA Activation In Glucagon Signaling R-HSA-164378	1/16	0.304144	0.678417	0	0	2.9138	3.46816	PRKAR2B
Processing Of SMDT1 R-HSA-8949664	1/16	0.304144	0.678417	0	0	2.9138	3.46816	PHB2
Regulation Of KIT Signaling R-HSA-1433559	1/16	0.304144	0.678417	0	0	2.9138	3.46816	KIT
Regulation Of Pyruvate Dehydrogenase (PDH) Complex R-HSA-204174	1/16	0.304144	0.678417	0	0	2.9138	3.46816	GSTZ1
Synthesis Of PIPs At Early Endosome Membrane R-HSA-1660516	1/16	0.304144	0.678417	0	0	2.9138	3.46816	PIKFYVE
TGF-beta Receptor Signaling In EMT (Epithelial To Mesenchymal Transition) R-HSA-2173791	1/16	0.304144	0.678417	0	0	2.9138	3.46816	RHOA
NLRP3 Inflammasome R-HSA-844456	1/16	0.304144	0.678417	0	0	2.9138	3.46816	NFKB2
Translesion Synthesis By REV1 R-HSA-110312	1/16	0.304144	0.678417	0	0	2.9138	3.46816	REV3L
p75NTR Signals Via NF-kB R-HSA-193639	1/16	0.304144	0.678417	0	0	2.9138	3.46816	PRKCI
Aquaporin-mediated Transport R-HSA-445717	2/50	0.308817	0.681773	0	0	1.82212	2.14101	PRKAR2B;GNG13
Cargo Trafficking To Periciliary Membrane R-HSA-5620920	2/50	0.308817	0.681773	0	0	1.82212	2.14101	CCT3;PTGES2
Chondroitin Sulfate/Dermatan Sulfate Metabolism R-HSA-1793185	2/50	0.308817	0.681773	0	0	1.82212	2.14101	UST;CSPG5
Ion Homeostasis R-HSA-5578775	2/50	0.308817	0.681773	0	0	1.82212	2.14101	FXYD2;ATP1A3
Signal Transduction R-HSA-162582	59/2465	0.311805	0.681773	0	0	1.08086	1.25961	OXTR;STEAP3;CBY1;MSI2;OSBPL11;RND2;CYP26B1;PSMD4;AKT2;PDE8B;JAK1;NDEL1;MEF2A;PDGFRB;PDGFRA;PRKCI;LHCGR;TLE2;DUSP3;NRG1;ARFGAP3;SPTB;RHOA;RUNX1;CTTN;KIT;ADAM12;ALDH1A1;PLCB2;HDAC4;NOTCH3;PTGFR;SEL1L;PDGFB;IQGAP2;NLK;FAM169A;CRHR1;RNF2;CAMKK2;PPP3R1;ARHGAP20;PRKAR2B;MEF2D;BCAP31;PTPN1;CBX4;TRAT1;PTCH1;CDC42BPA;ESR1;PBX1;GNG13;NR4A1;GPAM;RPS6KB2;FILIP1;FERMT2;CDC42SE2
Cardiac Conduction R-HSA-5576891	4/126	0.312445	0.681773	0	0	1.4348	1.66914	FXYD2;KCNIP4;ATP1A3;HIPK2
Nonhomologous End-Joining (NHEJ) R-HSA-5693571	2/51	0.317095	0.681773	0	0	1.78484	2.04999	BABAM1;XRCC6
Synthesis Of PIPs At Plasma Membrane R-HSA-1660499	2/51	0.317095	0.681773	0	0	1.78484	2.04999	INPP5D;PLEKHA8
Activation Of IRF3/IRF7 Mediated By TBK1/IKK Epsilon R-HSA-936964	1/17	0.319743	0.681773	0	0	2.73154	3.11461	IRF3
Acyl Chain Remodelling Of PI R-HSA-1482922	1/17	0.319743	0.681773	0	0	2.73154	3.11461	PLA2G10
IL-6-type Cytokine Receptor Ligand Interactions R-HSA-6788467	1/17	0.319743	0.681773	0	0	2.73154	3.11461	JAK1
KSRP (KHSRP) Binds And Destabilizes mRNA R-HSA-450604	1/17	0.319743	0.681773	0	0	2.73154	3.11461	PARN
Metabolism Of Folate And Pterines R-HSA-196757	1/17	0.319743	0.681773	0	0	2.73154	3.11461	ALDH1L1
PKA Activation R-HSA-163615	1/17	0.319743	0.681773	0	0	2.73154	3.11461	PRKAR2B
Purine Catabolism R-HSA-74259	1/17	0.319743	0.681773	0	0	2.73154	3.11461	NT5C2
RIP-mediated NFkB Activation Via ZBP1 R-HSA-1810476	1/17	0.319743	0.681773	0	0	2.73154	3.11461	NFKB2
Regulation Of RUNX1 Expression And Activity R-HSA-8934593	1/17	0.319743	0.681773	0	0	2.73154	3.11461	RUNX1
Synthesis Of PIPs At Golgi Membrane R-HSA-1660514	1/17	0.319743	0.681773	0	0	2.73154	3.11461	PIKFYVE
Tie2 Signaling R-HSA-210993	1/17	0.319743	0.681773	0	0	2.73154	3.11461	GRB14
Signaling By Receptor Tyrosine Kinases R-HSA-9006934	13/496	0.321026	0.682924	0	0	1.17987	1.34061	MEF2A;PDGFRB;PTPN1;PDGFRA;DUSP3;PDGFB;NRG1;ESR1;RHOA;AKT2;KIT;ADAM12;MEF2D
Programmed Cell Death R-HSA-5357801	6/208	0.323462	0.686516	0	0	1.30034	1.46767	BCAP31;PPP3R1;PSMD4;AKT2;IRF2;MAPT
Apoptotic Execution Phase R-HSA-75153	2/52	0.325351	0.68735	0	0	1.74906	1.96393	BCAP31;MAPT
RHOD GTPase Cycle R-HSA-9013405	2/52	0.325351	0.68735	0	0	1.74906	1.96393	STEAP3;FILIP1
Ion Transport By P-type ATPases R-HSA-936837	2/53	0.33358	0.693331	0	0	1.71468	1.8825	FXYD2;ATP1A3
Activation Of SMO R-HSA-5635838	1/18	0.334994	0.693331	0	0	2.57073	2.81146	PTCH1
Acyl Chain Remodelling Of PG R-HSA-1482925	1/18	0.334994	0.693331	0	0	2.57073	2.81146	PLA2G10
Assembly Of HIV Virion R-HSA-175474	1/18	0.334994	0.693331	0	0	2.57073	2.81146	SGIP1
Defective GALNT12 Causes CRCS1 R-HSA-5083636	1/18	0.334994	0.693331	0	0	2.57073	2.81146	MUC6
Defective GALNT3 Causes HFTC R-HSA-5083625	1/18	0.334994	0.693331	0	0	2.57073	2.81146	MUC6
G Beta:Gamma Signaling Thru BTK R-HSA-8964315	1/18	0.334994	0.693331	0	0	2.57073	2.81146	GNG13
LDL Clearance R-HSA-8964038	1/18	0.334994	0.693331	0	0	2.57073	2.81146	LDLRAP1
RORA Activates Gene Expression R-HSA-1368082	1/18	0.334994	0.693331	0	0	2.57073	2.81146	PPARA
ADORA2B Mediated Anti-Inflammatory Cytokine Production R-HSA-9660821	4/131	0.33783	0.693331	0	0	1.37795	1.49537	LHCGR;PRKAR2B;CRHR1;GNG13
Class B/2 (Secretin Family Receptors) R-HSA-373080	3/92	0.339974	0.693331	0	0	1.47428	1.59058	PTCH1;CRHR1;GNG13
Pyruvate Metabolism And Citric Acid (TCA) Cycle R-HSA-71406	2/54	0.34178	0.693331	0	0	1.68161	1.80536	GSTZ1;ACO2
RHOJ GTPase Cycle R-HSA-9013409	2/54	0.34178	0.693331	0	0	1.68161	1.80536	STEAP3;CDC42BPA
Signaling By NTRKs R-HSA-166520	4/132	0.342919	0.693331	0	0	1.36712	1.46317	MEF2A;DUSP3;MEF2D;RHOA
Defective C1GALT1C1 Causes TNPS R-HSA-5083632	1/19	0.349903	0.693331	0	0	2.42779	2.54942	MUC6
Nuclear Events Stimulated By ALK Signaling In Cancer R-HSA-9725371	1/19	0.349903	0.693331	0	0	2.42779	2.54942	CEBPB
PKA-mediated Phosphorylation Of CREB R-HSA-111931	1/19	0.349903	0.693331	0	0	2.42779	2.54942	PRKAR2B
Prostacyclin Signaling Thru Prostacyclin Receptor R-HSA-392851	1/19	0.349903	0.693331	0	0	2.42779	2.54942	GNG13
RHO GTPases Activate ROCKs R-HSA-5627117	1/19	0.349903	0.693331	0	0	2.42779	2.54942	RHOA
RHO GTPases Activate CIT R-HSA-5625900	1/19	0.349903	0.693331	0	0	2.42779	2.54942	RHOA
Scavenging By Class A Receptors R-HSA-3000480	1/19	0.349903	0.693331	0	0	2.42779	2.54942	SCARA5
Signaling By KIT In Disease R-HSA-9669938	1/19	0.349903	0.693331	0	0	2.42779	2.54942	KIT
Signaling By PDGFR In Disease R-HSA-9671555	1/19	0.349903	0.693331	0	0	2.42779	2.54942	PDGFRA
Hh Mutants Are Degraded By ERAD R-HSA-5362768	2/55	0.349947	0.693331	0	0	1.6498	1.73225	PSMD4;SEL1L
Intrinsic Pathway For Apoptosis R-HSA-109606	2/55	0.349947	0.693331	0	0	1.6498	1.73225	PPP3R1;AKT2
Downstream TCR Signaling R-HSA-202424	3/94	0.352246	0.693331	0	0	1.44173	1.50434	PSMD4;TRAT1;INPP5D
Metabolism Of Proteins R-HSA-392499	45/1890	0.355005	0.693331	0	0	1.07166	1.10983	HDAC4;EIF4A2;SEL1L;GATA6;USP19;RNF2;BABAM1;PSMD4;TUBB3;PPP6R1;MAN1A2;RAB29;ST3GAL5;ST8SIA5;IARS2;MUC6;EDEM3;CCT3;ST6GAL1;UBE2H;CBX4;PTGES2;FBXL19;COG2;COPZ2;DOHH;MYRIP;JOSD1;ARFGAP3;SPTB;MRPS6;ESR1;RHOA;HIPK2;NFKB2;GNG13;CUL4A;NR5A1;AGBL3;B3GNT3;RNF181;PFDN1;PPARA;RNF185;LY6E
Deadenylation-dependent mRNA Decay R-HSA-429914	2/56	0.35808	0.693331	0	0	1.61917	1.66288	EIF4A2;PARN
Signaling By Hedgehog R-HSA-5358351	4/135	0.358196	0.693331	0	0	1.3356	1.37123	PSMD4;PRKAR2B;PTCH1;SEL1L
Transcriptional Regulation By RUNX3 R-HSA-8878159	3/95	0.358373	0.693331	0	0	1.42599	1.46332	HDAC4;PSMD4;RUNX1
Chaperone Mediated Autophagy R-HSA-9613829	1/20	0.364479	0.693331	0	0	2.29989	2.32125	PCNT
Chondroitin Sulfate Biosynthesis R-HSA-2022870	1/20	0.364479	0.693331	0	0	2.29989	2.32125	CSPG5
Defective B3GALT6 Causes EDSP2 And SEMDJL1 R-HSA-4420332	1/20	0.364479	0.693331	0	0	2.29989	2.32125	CSPG5
Defective B3GAT3 Causes JDSSDHD R-HSA-3560801	1/20	0.364479	0.693331	0	0	2.29989	2.32125	CSPG5
Defective B4GALT7 Causes EDS	1/20	0.364479	0.693331	0	0	2.29989	2.32125	CSPG5
G Beta:Gamma Signaling Thru CDC42 R-HSA-8964616	1/20	0.364479	0.693331	0	0	2.29989	2.32125	GNG13
Regulation Of Gene Expression In Beta Cells R-HSA-210745	1/20	0.364479	0.693331	0	0	2.29989	2.32125	AKT2
Sema4D Induced Cell Migration And Growth-Cone Collapse R-HSA-416572	1/20	0.364479	0.693331	0	0	2.29989	2.32125	RHOA
TP53 Regulates Transcription Of Genes Involved In Cytochrome C Release R-HSA-6803204	1/20	0.364479	0.693331	0	0	2.29989	2.32125	STEAP3
Signaling By Nuclear Receptors R-HSA-9006931	7/260	0.364909	0.693331	0	0	1.2108	1.22062	CYP26B1;GPAM;AKT2;ALDH1A1;ESR1;RUNX1;GNG13
Neuronal System R-HSA-112316	10/386	0.365088	0.693331	0	0	1.16438	1.17325	PRKAR2B;KCNMA1;DLGAP1;NRG1;MAPT;PLCB2;SHANK2;KCNH1;GNG13;CAMKK2
Neurexins And Neuroligins R-HSA-6794361	2/57	0.366176	0.693331	0	0	1.58965	1.59702	DLGAP1;SHANK2
Signaling By ERBB4 R-HSA-1236394	2/57	0.366176	0.693331	0	0	1.58965	1.59702	NRG1;ESR1
Membrane Trafficking R-HSA-199991	15/599	0.3664	0.693331	0	0	1.12515	1.12969	SGIP1;PTGES2;COG2;COPZ2;STON2;ARFGAP3;SPTB;FCHO1;CTTN;PPP6R1;MAN1A2;AKT2;PACSIN2;LDLRAP1;RIN2
Apoptosis R-HSA-109581	5/178	0.368592	0.693331	0	0	1.2643	1.26186	BCAP31;PPP3R1;PSMD4;AKT2;MAPT
Potential Therapeutics For SARS R-HSA-9679191	3/97	0.370601	0.693331	0	0	1.39551	1.38522	FXYD2;ATP1A3;JAK1
Signaling By Rho GTPases R-HSA-194315	16/644	0.371605	0.693331	0	0	1.11607	1.10482	BCAP31;STEAP3;MSI2;IQGAP2;OSBPL11;ARFGAP3;CDC42BPA;RND2;FAM169A;RHOA;ARHGAP20;CTTN;FILIP1;FERMT2;CDC42SE2;NDEL1
Hh Mutants Abrogate Ligand Secretion R-HSA-5387390	2/58	0.374232	0.693331	0	0	1.56118	1.53445	PSMD4;SEL1L
Metabolism Of Polyamines R-HSA-351202	2/58	0.374232	0.693331	0	0	1.56118	1.53445	PSMD4;AZIN2
NIK To Noncanonical NF-kB Signaling R-HSA-5676590	2/58	0.374232	0.693331	0	0	1.56118	1.53445	PSMD4;NFKB2
Hedgehog Off State R-HSA-5610787	3/98	0.376699	0.693331	0	0	1.38075	1.34803	PSMD4;PRKAR2B;PTCH1
PTEN Regulation R-HSA-6807070	4/139	0.378552	0.693331	0	0	1.29576	1.25871	PSMD4;CBX4;AKT2;RNF2
Branched-chain Amino Acid Catabolism R-HSA-70895	1/21	0.378729	0.693331	0	0	2.18479	2.12128	ECHS1
CTLA4 Inhibitory Signaling R-HSA-389513	1/21	0.378729	0.693331	0	0	2.18479	2.12128	AKT2
Cellular Hexose Transport R-HSA-189200	1/21	0.378729	0.693331	0	0	2.18479	2.12128	SLC45A3
Citric Acid Cycle (TCA Cycle) R-HSA-71403	1/21	0.378729	0.693331	0	0	2.18479	2.12128	ACO2
Cobalamin (Cbl	1/21	0.378729	0.693331	0	0	2.18479	2.12128	LDLRAP1
Inflammasomes R-HSA-622312	1/21	0.378729	0.693331	0	0	2.18479	2.12128	NFKB2
Initial Triggering Of Complement R-HSA-166663	1/21	0.378729	0.693331	0	0	2.18479	2.12128	PIKFYVE
Mitochondrial tRNA Aminoacylation R-HSA-379726	1/21	0.378729	0.693331	0	0	2.18479	2.12128	IARS2
Negative Regulation Of MET Activity R-HSA-6807004	1/21	0.378729	0.693331	0	0	2.18479	2.12128	PTPN1
Nitric Oxide Stimulates Guanylate Cyclase R-HSA-392154	1/21	0.378729	0.693331	0	0	2.18479	2.12128	KCNMA1
RHO GTPases Activate PAKs R-HSA-5627123	1/21	0.378729	0.693331	0	0	2.18479	2.12128	CTTN
SHC1 Events In ERBB2 Signaling R-HSA-1250196	1/21	0.378729	0.693331	0	0	2.18479	2.12128	NRG1
Signaling By ERBB2 TMD/JMD Mutants R-HSA-9665686	1/21	0.378729	0.693331	0	0	2.18479	2.12128	NRG1
Synthesis	1/21	0.378729	0.693331	0	0	2.18479	2.12128	GNG13
VxPx Cargo-Targeting To Cilium R-HSA-5620916	1/21	0.378729	0.693331	0	0	2.18479	2.12128	PTGES2
Intra-Golgi And Retrograde Golgi-to-ER Traffic R-HSA-6811442	5/181	0.381929	0.695216	0	0	1.24256	1.19599	MAN1A2;PTGES2;COG2;COPZ2;ARFGAP3
RHOQ GTPase Cycle R-HSA-9013406	2/59	0.382246	0.695216	0	0	1.53371	1.47496	STEAP3;CDC42BPA
Transcriptional Regulation Of Granulopoiesis R-HSA-9616222	2/59	0.382246	0.695216	0	0	1.53371	1.47496	CEBPB;RUNX1
CLEC7A (Dectin-1) Signaling R-HSA-5607764	3/99	0.382785	0.695216	0	0	1.36629	1.31203	PPP3R1;PSMD4;NFKB2
C-type Lectin Receptors (CLRs) R-HSA-5621481	4/141	0.388709	0.702052	0	0	1.27671	1.2064	PPP3R1;PSMD4;NFKB2;MUC6
rRNA Modification In Nucleus And Cytosol R-HSA-6790901	2/60	0.390216	0.702052	0	0	1.50719	1.41835	NOP14;UTP3
ADP Signaling Thru P2Y Purinoceptor 12 R-HSA-392170	1/22	0.39266	0.702052	0	0	2.08064	1.94501	GNG13
Blood Group Systems Biosynthesis R-HSA-9033658	1/22	0.39266	0.702052	0	0	2.08064	1.94501	RHD
Laminin Interactions R-HSA-3000157	1/22	0.39266	0.702052	0	0	2.08064	1.94501	COL18A1
Mitochondrial Calcium Ion Transport R-HSA-8949215	1/22	0.39266	0.702052	0	0	2.08064	1.94501	PHB2
PINK1-PRKN Mediated Mitophagy R-HSA-5205685	1/22	0.39266	0.702052	0	0	2.08064	1.94501	TOMM40
Signaling By NODAL R-HSA-1181150	1/22	0.39266	0.702052	0	0	2.08064	1.94501	LEFTY2
Dectin-1 Mediated Noncanonical NF-kB Signaling R-HSA-5607761	2/61	0.398139	0.704474	0	0	1.48157	1.36446	PSMD4;NFKB2
Regulation Of PTEN Gene Transcription R-HSA-8943724	2/61	0.398139	0.704474	0	0	1.48157	1.36446	CBX4;RNF2
Selective Autophagy R-HSA-9663891	2/61	0.398139	0.704474	0	0	1.48157	1.36446	TOMM40;PCNT
Diseases Of Glycosylation R-HSA-3781865	4/143	0.398843	0.704474	0	0	1.25822	1.15653	NOTCH3;ACAN;CSPG5;MUC6
ABC-family Proteins Mediated Transport R-HSA-382556	3/102	0.400957	0.704474	0	0	1.32469	1.21063	PSMD4;SEL1L;RNF185
Potassium Channels R-HSA-1296071	3/102	0.400957	0.704474	0	0	1.32469	1.21063	KCNMA1;KCNH1;GNG13
MAP Kinase Activation R-HSA-450294	2/62	0.406015	0.704474	0	0	1.4568	1.31311	MEF2A;DUSP3
BBSome-mediated Cargo-Targeting To Cilium R-HSA-5620922	1/23	0.40628	0.704474	0	0	1.98597	1.78879	CCT3
CD28 Dependent PI3K/Akt Signaling R-HSA-389357	1/23	0.40628	0.704474	0	0	1.98597	1.78879	AKT2
Long-term Potentiation R-HSA-9620244	1/23	0.40628	0.704474	0	0	1.98597	1.78879	NRG1
Miscellaneous Transport And Binding Events R-HSA-5223345	1/23	0.40628	0.704474	0	0	1.98597	1.78879	NIPAL3
Nucleotide Salvage R-HSA-8956321	1/23	0.40628	0.704474	0	0	1.98597	1.78879	ADK
Post-chaperonin Tubulin Folding Pathway R-HSA-389977	1/23	0.40628	0.704474	0	0	1.98597	1.78879	TUBB3
RAF-independent MAPK1/3 Activation R-HSA-112409	1/23	0.40628	0.704474	0	0	1.98597	1.78879	JAK1
RHOBTB2 GTPase Cycle R-HSA-9013418	1/23	0.40628	0.704474	0	0	1.98597	1.78879	MSI2
Triglyceride Catabolism R-HSA-163560	1/23	0.40628	0.704474	0	0	1.98597	1.78879	LIPE
Signaling By Rho GTPases	16/660	0.409111	0.708048	0	0	1.08742	0.971898	BCAP31;STEAP3;MSI2;IQGAP2;OSBPL11;ARFGAP3;CDC42BPA;RND2;FAM169A;RHOA;ARHGAP20;CTTN;FILIP1;FERMT2;CDC42SE2;NDEL1
ESR-mediated Signaling R-HSA-8939211	5/188	0.412983	0.710756	0	0	1.1946	1.05644	GPAM;AKT2;ESR1;RUNX1;GNG13
Integration Of Energy Metabolism R-HSA-163685	3/105	0.418977	0.710756	0	0	1.28553	1.11833	PRKAR2B;PLCB2;GNG13
Aggrephagy R-HSA-9646399	1/24	0.419594	0.710756	0	0	1.89952	1.64967	PCNT
Estrogen-dependent Nuclear Events Downstream Of ESR-membrane Signaling R-HSA-9634638	1/24	0.419594	0.710756	0	0	1.89952	1.64967	AKT2
G-protein Activation R-HSA-202040	1/24	0.419594	0.710756	0	0	1.89952	1.64967	GNG13
Incretin Synthesis	1/24	0.419594	0.710756	0	0	1.89952	1.64967	GNG13
Interleukin-6 Family Signaling R-HSA-6783589	1/24	0.419594	0.710756	0	0	1.89952	1.64967	JAK1
Sema4D In Semaphorin Signaling R-HSA-400685	1/24	0.419594	0.710756	0	0	1.89952	1.64967	RHOA
Signaling By ERBB2 KD Mutants R-HSA-9664565	1/24	0.419594	0.710756	0	0	1.89952	1.64967	NRG1
Thromboxane Signaling Thru TP Receptor R-HSA-428930	1/24	0.419594	0.710756	0	0	1.89952	1.64967	GNG13
Xenobiotics R-HSA-211981	1/24	0.419594	0.710756	0	0	1.89952	1.64967	AHRR
MAPK Family Signaling Cascades R-HSA-5683057	8/318	0.419957	0.710756	0	0	1.12856	0.979145	PDGFRB;PDGFRA;PSMD4;KIT;PDGFB;NRG1;SPTB;JAK1
Gap-filling DNA Repair Synthesis And Ligation In TC-NER R-HSA-6782210	2/64	0.421614	0.710942	0	0	1.40966	1.21748	CUL4A;POLK
Hedgehog Ligand Biogenesis R-HSA-5358346	2/64	0.421614	0.710942	0	0	1.40966	1.21748	PSMD4;SEL1L
O-linked Glycosylation R-HSA-5173105	3/107	0.430891	0.713769	0	0	1.26067	1.06136	ST6GAL1;B3GNT3;MUC6
Phase II - Conjugation Of Compounds R-HSA-156580	3/107	0.430891	0.713769	0	0	1.26067	1.06136	GSTZ1;AS3MT;GSTA3
ADP Signaling Thru P2Y Purinoceptor 1 R-HSA-418592	1/25	0.432611	0.713769	0	0	1.82028	1.52525	GNG13
Basigin Interactions R-HSA-210991	1/25	0.432611	0.713769	0	0	1.82028	1.52525	SLC7A11
Cell Recruitment (Pro-Inflammatory Response) R-HSA-9664424	1/25	0.432611	0.713769	0	0	1.82028	1.52525	NFKB2
Fertilization R-HSA-1187000	1/25	0.432611	0.713769	0	0	1.82028	1.52525	CATSPER4
Gap-filling DNA Repair Synthesis And Ligation In GG-NER R-HSA-5696397	1/25	0.432611	0.713769	0	0	1.82028	1.52525	POLK
Inactivation Of CSF3 (G-CSF) Signaling R-HSA-9705462	1/25	0.432611	0.713769	0	0	1.82028	1.52525	JAK1
Interleukin-7 Signaling R-HSA-1266695	1/25	0.432611	0.713769	0	0	1.82028	1.52525	JAK1
NOTCH3 Activation And Transmission Of Signal To Nucleus R-HSA-9013507	1/25	0.432611	0.713769	0	0	1.82028	1.52525	NOTCH3
Signaling By ERBB2 In Cancer R-HSA-1227990	1/25	0.432611	0.713769	0	0	1.82028	1.52525	NRG1
TRAF6 Mediated NF-kB Activation R-HSA-933542	1/25	0.432611	0.713769	0	0	1.82028	1.52525	NFKB2
Signaling By Interleukins R-HSA-449147	11/453	0.435749	0.717149	0	0	1.0883	0.904041	MEF2A;IL22RA1;DUSP3;PSMD4;INPP5D;PELI2;STXBP2;PTPN23;PTPN4;JAK1;NFKB2
Nucleotide Excision Repair R-HSA-5696398	3/108	0.436815	0.717149	0	0	1.2486	1.03415	CUL4A;ERCC4;POLK
Integrin Cell Surface Interactions R-HSA-216083	2/66	0.437	0.717149	0	0	1.36547	1.13037	COL18A1;COL13A1
Collagen Biosynthesis And Modifying Enzymes R-HSA-1650814	2/67	0.44461	0.720535	0	0	1.34439	1.08971	COL18A1;COL13A1
HDR Thru Homologous Recombination (HRR) R-HSA-5685942	2/67	0.44461	0.720535	0	0	1.34439	1.08971	EME2;POLK
Regulation Of PTEN Stability And Activity R-HSA-8948751	2/67	0.44461	0.720535	0	0	1.34439	1.08971	PSMD4;AKT2
Sensory Processing Of Sound By Inner Hair Cells Of Cochlea R-HSA-9662360	2/67	0.44461	0.720535	0	0	1.34439	1.08971	KCNMA1;BSN
GAG Synthesis Requires Tetrasaccharide Linker Sequence R-HSA-1971475	1/26	0.445336	0.720535	0	0	1.74738	1.4135	CSPG5
N-glycan Antennae Elongation In medial/trans-Golgi R-HSA-975576	1/26	0.445336	0.720535	0	0	1.74738	1.4135	ST6GAL1
Pyroptosis R-HSA-5620971	1/26	0.445336	0.720535	0	0	1.74738	1.4135	IRF2
Sulfur Amino Acid Metabolism R-HSA-1614635	1/26	0.445336	0.720535	0	0	1.74738	1.4135	GADL1
Muscle Contraction R-HSA-397014	5/196	0.44817	0.723847	0	0	1.14409	0.918227	CALD1;FXYD2;KCNIP4;ATP1A3;HIPK2
BMAL1:CLOCK	1/27	0.457777	0.731812	0	0	1.68009	1.31278	PPARA
Insulin Processing R-HSA-264876	1/27	0.457777	0.731812	0	0	1.68009	1.31278	MYRIP
Integrin Signaling R-HSA-354192	1/27	0.457777	0.731812	0	0	1.68009	1.31278	PTPN1
VEGFR2 Mediated Vascular Permeability R-HSA-5218920	1/27	0.457777	0.731812	0	0	1.68009	1.31278	AKT2
Circadian Clock R-HSA-400253	2/69	0.459655	0.731812	0	0	1.30413	1.01367	PPARA;MEF2D
Diseases Associated With O-glycosylation Of Proteins R-HSA-3906995	2/69	0.459655	0.731812	0	0	1.30413	1.01367	NOTCH3;MUC6
Interleukin-17 Signaling R-HSA-448424	2/69	0.459655	0.731812	0	0	1.30413	1.01367	MEF2A;DUSP3
Loss Of Nlp From Mitotic Centrosomes R-HSA-380259	2/69	0.459655	0.731812	0	0	1.30413	1.01367	PRKAR2B;PCNT
Golgi-to-ER Retrograde Transport R-HSA-8856688	3/112	0.460269	0.731812	0	0	1.20254	0.9331	PTGES2;COPZ2;ARFGAP3
Adrenaline	1/28	0.469939	0.74047	0	0	1.61778	1.22167	GNG13
Metabolism Of Porphyrins R-HSA-189445	1/28	0.469939	0.74047	0	0	1.61778	1.22167	ALAS1
Mitophagy R-HSA-5205647	1/28	0.469939	0.74047	0	0	1.61778	1.22167	TOMM40
TRAF6 Mediated IRF7 Activation R-HSA-933541	1/28	0.469939	0.74047	0	0	1.61778	1.22167	IRF3
Interleukin-1 Signaling R-HSA-9020702	3/114	0.471839	0.74047	0	0	1.18075	0.88688	PSMD4;PELI2;NFKB2
Macroautophagy R-HSA-1632852	3/114	0.471839	0.74047	0	0	1.18075	0.88688	ATG3;TOMM40;PCNT
Transmission Across Chemical Synapses R-HSA-112315	6/246	0.474373	0.74047	0	0	1.09231	0.814601	PRKAR2B;NRG1;MAPT;PLCB2;GNG13;CAMKK2
Plasma Lipoprotein Assembly	2/71	0.474461	0.74047	0	0	1.2662	0.944048	SCARB1;LDLRAP1
Extracellular Matrix Organization R-HSA-1474244	7/291	0.47787	0.74047	0	0	1.07691	0.795204	COL18A1;ACAN;CAPN9;SCUBE1;COL13A1;ADAM12;PDGFB
Neutrophil Degranulation R-HSA-6798695	11/468	0.47854	0.74047	0	0	1.05176	0.77516	HGSNAT;PFKL;XRCC6;PIKFYVE;TMEM63A;PTGES2;ALDH3B1;NBEAL2;ALDOC;IQGAP2;RHOA
AURKA Activation By TPX2 R-HSA-8854518	2/72	0.481771	0.74047	0	0	1.24805	0.911431	PRKAR2B;PCNT
Regulation Of RUNX2 Expression And Activity R-HSA-8939902	2/72	0.481771	0.74047	0	0	1.24805	0.911431	PSMD4;ESR1
Activation Of G Protein Gated Potassium Channels R-HSA-1296041	1/29	0.481829	0.74047	0	0	1.55992	1.139	GNG13
Budding And Maturation Of HIV Virion R-HSA-162588	1/29	0.481829	0.74047	0	0	1.55992	1.139	SGIP1
Dectin-2 Family R-HSA-5621480	1/29	0.481829	0.74047	0	0	1.55992	1.139	MUC6
EGR2 And SOX10-mediated Initiation Of Schwann Cell Myelination R-HSA-9619665	1/29	0.481829	0.74047	0	0	1.55992	1.139	HMGCR
FCERI Mediated Ca+2 Mobilization R-HSA-2871809	1/29	0.481829	0.74047	0	0	1.55992	1.139	PPP3R1
Interaction Between L1 And Ankyrins R-HSA-445095	1/29	0.481829	0.74047	0	0	1.55992	1.139	SPTB
PIWI-interacting RNA (piRNA) Biogenesis R-HSA-5601884	1/29	0.481829	0.74047	0	0	1.55992	1.139	PIWIL2
Surfactant Metabolism R-HSA-5683826	1/29	0.481829	0.74047	0	0	1.55992	1.139	GATA6
Recognition Of DNA Damage By PCNA-containing Replication Complex R-HSA-110314	1/30	0.493453	0.751907	0	0	1.50606	1.06377	CUL4A
Signaling By CSF3 (G-CSF) R-HSA-9674555	1/30	0.493453	0.751907	0	0	1.50606	1.06377	JAK1
Synthesis Of Active Ubiquitin: Roles Of E1 And E2 Enzymes R-HSA-8866652	1/30	0.493453	0.751907	0	0	1.50606	1.06377	UBE2H
Tight Junction Interactions R-HSA-420029	1/30	0.493453	0.751907	0	0	1.50606	1.06377	PRKCI
Translation Of Structural Proteins R-HSA-9683701	1/30	0.493453	0.751907	0	0	1.50606	1.06377	ST6GAL1
RHOG GTPase Cycle R-HSA-9013408	2/74	0.496202	0.751907	0	0	1.21325	0.850215	ARFGAP3;IQGAP2
Signaling By NOTCH1 R-HSA-1980143	2/74	0.496202	0.751907	0	0	1.21325	0.850215	HDAC4;TLE2
Citric Acid (TCA) Cycle And Respiratory Electron Transport R-HSA-1428517	4/163	0.497715	0.751907	0	0	1.09882	0.766673	PM20D1;GSTZ1;TRAP1;ACO2
Estrogen-dependent Gene Expression R-HSA-9018519	3/119	0.500254	0.751907	0	0	1.12956	0.78238	GPAM;ESR1;RUNX1
Protein Localization R-HSA-9609507	4/164	0.502491	0.751907	0	0	1.09189	0.751415	TOMM40;TIMM23;ACO2;HAO2
Sensory Processing Of Sound R-HSA-9659379	2/75	0.50332	0.751907	0	0	1.19657	0.821481	KCNMA1;BSN
Diseases Associated With TLR Signaling Cascade R-HSA-5602358	1/31	0.504817	0.751907	0	0	1.45578	0.995112	NFKB2
Late Endosomal Microautophagy R-HSA-9615710	1/31	0.504817	0.751907	0	0	1.45578	0.995112	PCNT
Metalloprotease DUBs R-HSA-5689901	1/31	0.504817	0.751907	0	0	1.45578	0.995112	BABAM1
Pyruvate Metabolism R-HSA-70268	1/31	0.504817	0.751907	0	0	1.45578	0.995112	GSTZ1
RUNX2 Regulates Bone Development R-HSA-8941326	1/31	0.504817	0.751907	0	0	1.45578	0.995112	HDAC4
Regulation Of MECP2 Expression And Activity R-HSA-9022692	1/31	0.504817	0.751907	0	0	1.45578	0.995112	HIPK2
Sealing Of Nuclear Envelope (NE) By ESCRT-III R-HSA-9668328	1/31	0.504817	0.751907	0	0	1.45578	0.995112	TUBB3
Transferrin Endocytosis And Recycling R-HSA-917977	1/31	0.504817	0.751907	0	0	1.45578	0.995112	STEAP3
Anti-inflammatory Response Favoring Leishmania Infection R-HSA-9662851	4/165	0.507247	0.754304	0	0	1.08505	0.736488	LHCGR;PRKAR2B;CRHR1;GNG13
Protein Ubiquitination R-HSA-8852135	2/76	0.510374	0.756506	0	0	1.18034	0.793911	UBE2H;RNF181
SUMOylation Of DNA Damage Response And Repair Proteins R-HSA-3108214	2/76	0.510374	0.756506	0	0	1.18034	0.793911	CBX4;RNF2
GPVI-mediated Activation Cascade R-HSA-114604	1/32	0.515926	0.760545	0	0	1.40875	0.932297	RHOA
Generation Of Second Messenger Molecules R-HSA-202433	1/32	0.515926	0.760545	0	0	1.40875	0.932297	CD101
Thrombin Signaling Thru Proteinase Activated Receptors (PARs) R-HSA-456926	1/32	0.515926	0.760545	0	0	1.40875	0.932297	GNG13
Metabolism Of Water-Soluble Vitamins And Cofactors R-HSA-196849	3/122	0.516925	0.760545	0	0	1.10092	0.726447	ALDH1L1;LDLRAP1;SLC19A2
Disease R-HSA-1643685	39/1736	0.517237	0.760545	0	0	1.00327	0.661413	HDAC4;NOTCH3;CEBPB;SEL1L;PDGFB;ATP1A3;ZC3HAV1;CRHR1;CYP17A1;ACAN;CYP26B1;PSMD4;PRKAR2B;CYP11A1;AKT2;FDXR;JAK1;MUC6;PDGFRB;PDGFRA;HGSNAT;LHCGR;ST6GAL1;XRCC6;SGIP1;TRAT1;NRG1;ESR1;NFKB2;GNG13;NR4A1;IRF3;FXYD2;CYP11B1;FDX1;KIT;RPS6KB2;CSPG5;RNF185
G Alpha (12/13) Signaling Events R-HSA-416482	2/78	0.524283	0.767222	0	0	1.14916	0.742042	RHOA;GNG13
Activation Of Matrix Metalloproteinases R-HSA-1592389	1/33	0.526787	0.767222	0	0	1.36465	0.874688	COL18A1
Diseases Of Carbohydrate Metabolism R-HSA-5663084	1/33	0.526787	0.767222	0	0	1.36465	0.874688	HGSNAT
Glucagon-type Ligand Receptors R-HSA-420092	1/33	0.526787	0.767222	0	0	1.36465	0.874688	GNG13
Resolution Of D-loop Structures Thru Holliday Junction Intermediates R-HSA-5693568	1/33	0.526787	0.767222	0	0	1.36465	0.874688	EME2
Signal Amplification R-HSA-392518	1/33	0.526787	0.767222	0	0	1.36465	0.874688	GNG13
Downstream Signaling Events Of B Cell Receptor (BCR) R-HSA-1168372	2/79	0.531137	0.772333	0	0	1.13418	0.717636	PPP3R1;PSMD4
CD28 Co-Stimulation R-HSA-389356	1/34	0.537404	0.776532	0	0	1.32323	0.821734	AKT2
EPHB-mediated Forward Signaling R-HSA-3928662	1/34	0.537404	0.776532	0	0	1.32323	0.821734	RHOA
Resolution Of D-Loop Structures R-HSA-5693537	1/34	0.537404	0.776532	0	0	1.32323	0.821734	EME2
Transcriptional Regulation By E2F6 R-HSA-8953750	1/34	0.537404	0.776532	0	0	1.32323	0.821734	RNF2
TP53 Regulates Metabolic Genes R-HSA-5628897	2/81	0.544642	0.785356	0	0	1.10535	0.671642	AKT2;DDIT4
Inwardly Rectifying K+ Channels R-HSA-1296065	1/35	0.547784	0.785356	0	0	1.28425	0.772956	GNG13
Nucleotide Catabolism R-HSA-8956319	1/35	0.547784	0.785356	0	0	1.28425	0.772956	NT5C2
RHOBTB GTPase Cycle R-HSA-9706574	1/35	0.547784	0.785356	0	0	1.28425	0.772956	MSI2
Vpr-mediated Nuclear Import Of PICs R-HSA-180910	1/35	0.547784	0.785356	0	0	1.28425	0.772956	SGIP1
Autophagy R-HSA-9612973	3/128	0.549347	0.78637	0	0	1.04775	0.627628	ATG3;TOMM40;PCNT
Cyclin E Associated Events During G1/S Transition R-HSA-69202	2/82	0.551292	0.787927	0	0	1.09148	0.649966	PSMD4;AKT2
Platelet Homeostasis R-HSA-418346	2/83	0.557873	0.792487	0	0	1.07795	0.629117	KCNMA1;GNG13
Platelet Aggregation (Plug Formation) R-HSA-76009	1/36	0.557931	0.792487	0	0	1.24749	0.727936	PTPN1
RHOH GTPase Cycle R-HSA-9013407	1/36	0.557931	0.792487	0	0	1.24749	0.727936	OSBPL11
Regulation Of TP53 Degradation R-HSA-6804757	1/36	0.557931	0.792487	0	0	1.24749	0.727936	AKT2
Cyclin A:Cdk2-associated Events At S Phase Entry R-HSA-69656	2/84	0.564386	0.796726	0	0	1.06475	0.609055	PSMD4;AKT2
Degradation Of Beta-Catenin By Destruction Complex R-HSA-195253	2/84	0.564386	0.796726	0	0	1.06475	0.609055	TLE2;PSMD4
Transcriptional Regulation Of White Adipocyte Differentiation R-HSA-381340	2/84	0.564386	0.796726	0	0	1.06475	0.609055	CEBPB;PPARA
RAC1 GTPase Cycle R-HSA-9013149	4/178	0.567073	0.796726	0	0	1.00331	0.569147	ARHGAP20;IQGAP2;CDC42BPA;FERMT2
DNA Damage Recognition In GG-NER R-HSA-5696394	1/37	0.567851	0.796726	0	0	1.21278	0.686305	CUL4A
FLT3 Signaling R-HSA-9607240	1/37	0.567851	0.796726	0	0	1.21278	0.686305	AKT2
[truncated: 266 more rows]

## Sheet: Reactome Linked genes c0&ChIP 
Term	Overlap	P-value	Adjusted P-value	Old P-value	Old Adjusted P-value	Odds Ratio	Combined Score	Genes
[truncated: 343 more rows]
