# Supplementary material for: NR2F2 regulation of interstitial cell fate in the embryonic mouse testis and its impact on differences of sex development
Source: Nat Commun. 2025 Apr 29;16:3987. doi: 10.1038/s41467-025-59183-6 (PMC12038043; doi:10.1038/s41467-025-59183-6)
Supplement: Supplementary file 9 — Supplementary Data 7 [file 41467_2025_59183_MOESM9_ESM.xlsx]

## Sheet: c0 > c3 ATAC peaks
motif	observed	background	percent.observed	percent.background	fold.enrichment	pvalue	motif.name	p.adjust
MA0698.1	174	6294	45.0777	15.735	2.86481	1.16702e-42	ZBTB18	8.70594e-40
MA1618.1	156	5337	40.4145	13.3425	3.02901	3.46494e-40	Ptf1a	1.29242e-37
MA0521.1	192	7915	49.7409	19.7875	2.51376	6.24504e-40	Tcf12	1.55293e-37
MA0091.1	138	4625	35.7513	11.5625	3.092	1.08858e-35	TAL1::TCF3	1.75455e-33
MA1472.1	153	5612	39.6373	14.03	2.82518	1.17597e-35	BHLHA15(var.2)	1.75455e-33
MA1123.2	139	4836	36.0104	12.09	2.97852	3.08341e-34	TWIST1	3.8337e-32
MA1641.1	129	4524	33.4197	11.31	2.95488	4.63326e-31	MYF5	4.93773e-29
MA1619.1	131	4794	33.9378	11.985	2.83169	8.85486e-30	Ptf1a(var.2)	8.25716e-28
MA0832.1	121	4213	31.3472	10.5325	2.97623	3.60276e-29	Tcf21	2.98629e-27
MA0793.1	98	2851	25.3886	7.1275	3.56206	4.82845e-29	POU6F2	3.60202e-27
MA0073.1	192	9497	49.7409	23.7425	2.09502	8.4145e-29	RREB1	5.70656e-27
MA0816.1	138	5581	35.7513	13.9525	2.56236	3.34081e-27	Ascl2	2.07687e-25
MA1125.1	174	8444	45.0777	21.11	2.13537	3.24835e-26	ZNF384	1.86405e-24
MA1549.1	90	2672	23.3161	6.68	3.49043	6.52834e-26	POU6F1(var.2)	3.47867e-24
MA0149.1	200	10783	51.8135	26.9575	1.92204	2.40481e-25	EWSR1-FLI1	1.19599e-23
MA0665.1	123	4793	31.8653	11.9825	2.65932	3.0163e-25	MSC	1.40635e-23
MA1467.1	137	5932	35.4922	14.83	2.39327	4.37126e-24	ATOH1(var.2)	1.91821e-22
MA1116.1	131	5543	33.9378	13.8575	2.44906	8.92826e-24	RBPJ	3.70027e-22
MA1623.1	183	9651	47.4093	24.1275	1.96495	1.52387e-23	Stat2	5.98319e-22
MA0901.2	121	4888	31.3472	12.22	2.56523	1.99163e-23	HOXB13	7.42877e-22
MA1638.1	113	4361	29.2746	10.9025	2.68513	2.64187e-23	HAND2	9.38494e-22
MA0039.4	181	9565	46.8912	23.9125	1.96095	4.30955e-23	KLF4	1.46133e-21
MA0500.2	115	4551	29.7927	11.3775	2.61857	7.31797e-23	MYOG	2.37357e-21
MA0892.1	78	2296	20.2073	5.74	3.52043	1.44354e-22	GSX1	4.48699e-21
MA1109.1	115	4669	29.7927	11.6725	2.55239	5.89391e-22	NEUROD1	1.75874e-20
MA0075.3	80	2474	20.7254	6.185	3.35091	7.83122e-22	PRRX2	2.24696e-20
MA1107.2	175	9390	45.3368	23.475	1.93128	2.49234e-21	KLF9	6.88625e-20
MA0675.1	84	2761	21.7617	6.9025	3.15272	2.89065e-21	NKX6-2	7.70153e-20
MA1642.1	112	4573	29.0155	11.4325	2.53799	3.93665e-21	NEUROG2(var.2)	1.01267e-19
MA0528.2	157	8022	40.6736	20.055	2.0281	1.11355e-20	ZNF263	2.76903e-19
MA1468.1	72	2140	18.6528	5.35	3.48651	1.4288e-20	ATOH7	3.43834e-19
MA0050.2	189	10773	48.9637	26.9325	1.81802	1.78653e-20	IRF1	4.16484e-19
MA1653.1	177	9733	45.8549	24.3325	1.88451	1.89097e-20	ZNF148	4.27475e-19
MA1155.1	114	4814	29.5337	12.035	2.45398	2.17248e-20	ZSCAN4	4.76668e-19
MA1627.1	171	9253	44.3005	23.1325	1.91508	2.7016e-20	Wt1	5.75827e-19
MA0080.5	185	10497	47.9275	26.2425	1.82633	4.14854e-20	SPI1	8.59669e-19
MA0725.1	68	1964	17.6166	4.91	3.5879	4.39828e-20	VSX1	8.63452e-19
MA0726.1	68	1964	17.6166	4.91	3.5879	4.39828e-20	VSX2	8.63452e-19
MA1630.1	128	5879	33.1606	14.6975	2.25621	4.92166e-20	Znf281	9.41425e-19
MA0599.1	181	10189	46.8912	25.4725	1.84086	6.58282e-20	KLF5	1.2277e-18
MA0667.1	93	3482	24.0933	8.705	2.76775	9.0519e-20	MYF6	1.647e-18
MA0674.1	81	2738	20.9845	6.845	3.06566	9.48857e-20	NKX6-1	1.68535e-18
MA0903.1	72	2239	18.6528	5.5975	3.33235	1.74087e-19	HOXB3	3.02021e-18
MA0621.1	79	2667	20.4663	6.6675	3.06956	2.77107e-19	mix-a	4.6097e-18
MA0634.1	74	2373	19.171	5.9325	3.23152	2.78065e-19	ALX3	4.6097e-18
MA0618.1	76	2493	19.6891	6.2325	3.1591	3.01595e-19	LBX1	4.89108e-18
MA1578.1	88	3232	22.7979	8.08	2.82153	3.44837e-19	VEZF1	5.47337e-18
MA0734.2	81	2802	20.9845	7.005	2.99564	3.77919e-19	GLI2	5.87349e-18
MA0681.2	105	4389	27.2021	10.9725	2.47911	5.88143e-19	PHOX2B	8.95417e-18
MA0057.1	103	4262	26.6839	10.655	2.50436	7.02407e-19	MZF1(var.2)	1.04799e-17
MA0702.2	69	2144	17.8756	5.36	3.33501	1.08436e-18	LMX1A	1.58614e-17
MA0764.2	154	8155	39.8964	20.3875	1.9569	1.13538e-18	ETV4	1.62883e-17
MA0132.2	66	1985	17.0984	4.9625	3.44553	1.34583e-18	PDX1	1.89431e-17
MA0699.1	65	1945	16.8394	4.8625	3.46311	1.98398e-18	LBX2	2.74083e-17
MA0710.1	66	2006	17.0984	5.015	3.40946	2.29154e-18	NOTO	3.10816e-17
MA0052.4	121	5637	31.3472	14.0925	2.22439	2.63891e-18	MEF2A	3.5154e-17
MA1491.1	78	2717	20.2073	6.7925	2.97494	2.96042e-18	GLI3	3.87451e-17
MA1635.1	96	3876	24.8705	9.69	2.56661	3.1879e-18	BHLHE22(var.2)	4.10029e-17
MA0144.2	126	6028	32.6425	15.07	2.16606	3.27316e-18	STAT3	4.13861e-17
MA0691.1	93	3688	24.0933	9.22	2.61315	3.96017e-18	TFAP4	4.92381e-17
MA0791.1	87	3298	22.5389	8.245	2.73364	4.14195e-18	POU4F3	5.06541e-17
MA1577.1	63	1889	16.3212	4.7225	3.45606	7.93399e-18	TLX2	9.47357e-17
MA0753.2	130	6402	33.6788	16.005	2.10426	8.06437e-18	ZNF740	9.47357e-17
MA0722.1	68	2171	17.6166	5.4275	3.2458	8.12746e-18	VAX1	9.47357e-17
MA0151.1	169	9598	43.7824	23.995	1.82465	8.7015e-18	Arid3a	9.98665e-17
MA1519.1	63	1896	16.3212	4.74	3.4433	9.48562e-18	LHX5	1.07216e-16
MA0516.2	147	7769	38.0829	19.4225	1.96076	1.01758e-17	SP2	1.133e-16
MA0683.1	85	3227	22.0207	8.0675	2.72956	1.21607e-17	POU4F2	1.3341e-16
MA0518.1	115	5326	29.7927	13.315	2.23753	1.72379e-17	Stat4	1.86369e-16
MA0703.2	75	2626	19.4301	6.565	2.95964	2.0063e-17	LMX1B	2.13814e-16
MA0885.1	59	1709	15.285	4.2725	3.57752	2.11479e-17	Dlx2	2.22202e-16
MA0705.1	63	1931	16.3212	4.8275	3.38089	2.2864e-17	Lhx8	2.36897e-16
MA0519.1	111	5061	28.7565	12.6525	2.27279	2.5725e-17	Stat5a::Stat5b	2.62889e-16
MA1522.1	148	7934	38.342	19.835	1.93305	2.67942e-17	MAZ	2.70115e-16
MA1647.1	116	5454	30.0518	13.635	2.20402	3.65577e-17	PRDM4	3.63627e-16
MA0048.2	92	3753	23.8342	9.3825	2.54028	3.82246e-17	NHLH1	3.75205e-16
MA1615.1	85	3294	22.0207	8.235	2.67404	4.15353e-17	Plagl1	4.02407e-16
MA0790.1	87	3437	22.5389	8.5925	2.62309	5.14361e-17	POU4F1	4.9194e-16
MA1499.1	68	2257	17.6166	5.6425	3.12212	5.83173e-17	HOXB4	5.50692e-16
MA0661.1	60	1803	15.544	4.5075	3.44848	5.95166e-17	MEOX1	5.54993e-16
MA1655.1	89	3580	23.057	8.95	2.5762	6.16048e-17	ZNF341	5.67372e-16
MA0040.1	88	3520	22.7979	8.8	2.59067	6.89561e-17	Foxq1	6.27333e-16
MA0499.2	92	3814	23.8342	9.535	2.49965	1.05248e-16	MYOD1	9.45966e-16
MA0517.1	141	7527	36.5285	18.8175	1.9412	1.75957e-16	STAT1::STAT2	1.56267e-15
MA0662.1	67	2256	17.3575	5.64	3.07757	2.09241e-16	MIXL1	1.8364e-15
MA1500.1	63	2034	16.3212	5.085	3.20968	2.69378e-16	HOXB6	2.3367e-15
MA1463.1	67	2276	17.3575	5.69	3.05053	3.22929e-16	ARGFX	2.76902e-15
MA1100.2	95	4105	24.6114	10.2625	2.39819	4.02497e-16	ASCL1	3.41208e-15
MA0155.1	82	3252	21.2435	8.13	2.61298	6.38968e-16	INSM1	5.35584e-15
MA0886.1	50	1360	12.9534	3.4	3.80981	6.61107e-16	EMX2	5.47985e-15
MA0707.1	79	3062	20.4663	7.655	2.67359	7.07514e-16	MNX1	5.80006e-15
MA0619.1	85	3465	22.0207	8.6625	2.54208	8.10212e-16	LIN54	6.56976e-15
MA0135.1	80	3137	20.7254	7.8425	2.6427	8.45517e-16	Lhx3	6.78232e-15
MA1530.1	65	2219	16.8394	5.5475	3.03549	1.22032e-15	NKX6-3	9.68469e-15
MA0899.1	83	3369	21.5026	8.4225	2.55299	1.52162e-15	HOXA10	1.19487e-14
MA0465.2	86	3580	22.2798	8.95	2.48936	1.77392e-15	CDX2	1.37696e-14
MA0879.1	53	1554	13.7306	3.885	3.53425	1.79042e-15	Dlx1	1.37696e-14
MA1654.1	98	4426	25.3886	11.065	2.2945	2.04024e-15	ZNF16	1.55308e-14
MA0508.3	130	6887	33.6788	17.2175	1.95608	2.95707e-15	PRDM1	2.12217e-14
MA0630.1	62	2083	16.0622	5.2075	3.08443	2.98697e-15	SHOX	2.12217e-14
MA0654.1	62	2083	16.0622	5.2075	3.08443	2.98697e-15	ISX	2.12217e-14
MA0716.1	62	2083	16.0622	5.2075	3.08443	2.98697e-15	PRRX1	2.12217e-14
MA0717.1	62	2083	16.0622	5.2075	3.08443	2.98697e-15	RAX2	2.12217e-14
MA0720.1	62	2083	16.0622	5.2075	3.08443	2.98697e-15	Shox2	2.12217e-14
MA0701.2	62	2083	16.0622	5.2075	3.08443	2.98697e-15	LHX9	2.12217e-14
MA1471.1	65	2270	16.8394	5.675	2.96729	3.56703e-15	BARX2	2.51038e-14
MA0854.1	56	1767	14.5078	4.4175	3.28416	5.86671e-15	Alx1	4.08736e-14
MA1624.1	101	4719	26.1658	11.7975	2.21791	5.91735e-15	Stat5a	4.08736e-14
MA0902.2	49	1398	12.6943	3.495	3.63213	8.2477e-15	HOXB2	5.64476e-14
MA0650.2	70	2631	18.1347	6.5775	2.75708	9.95959e-15	HOXA13	6.75442e-14
MA0065.2	116	5894	30.0518	14.735	2.03949	1.06271e-14	Pparg::Rxra	7.14219e-14
MA0601.1	78	3155	20.2073	7.8875	2.56193	1.11034e-14	Arid3b	7.39563e-14
MA0741.1	151	8750	39.1192	21.875	1.78831	1.13342e-14	KLF16	7.46484e-14
MA0721.1	60	2027	15.544	5.0675	3.0674	1.14074e-14	UNCX	7.46484e-14
MA0152.1	105	5096	27.2021	12.74	2.13517	1.73429e-14	NFATC2	1.12502e-13
MA1601.1	104	5048	26.943	12.62	2.13494	2.44827e-14	ZNF75D	1.57449e-13
MA0706.1	65	2379	16.8394	5.9475	2.83134	3.15402e-14	MEOX2	2.01103e-13
MA0723.1	55	1784	14.2487	4.46	3.19478	3.27214e-14	VAX2	2.06866e-13
MA1548.1	48	1399	12.4352	3.4975	3.55546	3.50544e-14	PLAGL2	2.19753e-13
MA1525.1	76	3112	19.6891	7.78	2.53074	4.94767e-14	NFATC4	3.0758e-13
MA1418.1	94	4377	24.3523	10.9425	2.22548	5.83046e-14	IRF3	3.59465e-13
MA0853.1	51	1586	13.2124	3.965	3.33227	6.30421e-14	Alx4	3.85487e-13
MA1529.1	71	2808	18.3938	7.02	2.6202	7.56033e-14	NHLH2	4.58537e-13
MA0130.1	128	7023	33.1606	17.5575	1.88869	7.86327e-14	ZNF354C	4.73064e-13
MA0633.1	61	2196	15.8031	5.49	2.87853	1.08322e-13	Twist2	6.46466e-13
MA1501.1	50	1578	12.9534	3.945	3.28349	1.9805e-13	HOXB7	1.17258e-12
MA0027.2	44	1254	11.399	3.135	3.63603	2.0998e-13	EN1	1.23343e-12
MA0606.1	90	4197	23.3161	10.4925	2.22216	2.58643e-13	NFAT5	1.50741e-12
MA0137.3	96	4638	24.8705	11.595	2.14493	2.64653e-13	STAT1	1.53047e-12
MA1570.1	50	1593	12.9534	3.9825	3.25257	2.81702e-13	TFAP4(var.2)	1.61654e-12
MA0032.2	95	4588	24.6114	11.47	2.14572	3.60215e-13	FOXC1	2.0513e-12
MA0700.2	59	2145	15.285	5.3625	2.85034	4.39722e-13	LHX2	2.4851e-12
MA1593.1	102	5142	26.4249	12.855	2.05561	5.13174e-13	ZNF317	2.8784e-12
MA0046.2	63	2407	16.3212	6.0175	2.7123	5.54744e-13	HNF1A	3.08835e-12
MA0704.1	48	1515	12.4352	3.7875	3.28323	6.32952e-13	Lhx4	3.49765e-12
MA0471.2	95	4641	24.6114	11.6025	2.12122	7.0606e-13	E2F6	3.87295e-12
MA0747.1	130	7428	33.6788	18.57	1.81361	9.32172e-13	SP8	5.07591e-12
MA0504.1	98	4907	25.3886	12.2675	2.06958	1.16959e-12	NR2C2	6.32254e-12
MA1485.1	68	2779	17.6166	6.9475	2.53567	1.27217e-12	FERD3L	6.8276e-12
MA1508.1	140	8307	36.2694	20.7675	1.74645	1.33902e-12	IKZF1	7.13509e-12
MA0625.1	74	3199	19.171	7.9975	2.39712	1.63776e-12	NFATC3	8.66503e-12
MA1497.1	47	1519	12.1762	3.7975	3.20636	2.5742e-12	HOXA6	1.35236e-11
MA1476.1	41	1192	10.6218	2.98	3.56435	2.76328e-12	DLX5	1.44155e-11
MA0679.2	68	2830	17.6166	7.075	2.48998	2.89967e-12	ONECUT1	1.50219e-11
MA0907.1	50	1702	12.9534	4.255	3.04427	3.1902e-12	HOXC13	1.6413e-11
MA0912.2	50	1707	12.9534	4.2675	3.03535	3.54693e-12	HOXD3	1.81233e-11
MA0081.2	139	8333	36.0104	20.8325	1.72857	3.74057e-12	SPIB	1.89827e-11
MA0483.1	90	4418	23.3161	11.045	2.11101	4.52827e-12	Gfi1b	2.28249e-11
MA0473.3	119	6683	30.829	16.7075	1.84522	4.58717e-12	ELF1	2.2853e-11
MA0142.1	89	4345	23.057	10.8625	2.12262	4.59512e-12	Pou5f1::Sox2	2.2853e-11
MA0164.1	67	2798	17.3575	6.995	2.48142	5.0382e-12	Nr2e3	2.47414e-11
MA1514.1	96	4878	24.8705	12.195	2.0394	5.04115e-12	KLF17	2.47414e-11
MA1579.1	98	5036	25.3886	12.59	2.01657	5.36573e-12	ZBTB26	2.61623e-11
MA0593.1	96	4905	24.8705	12.2625	2.02817	6.91124e-12	FOXP2	3.34791e-11
MA1504.1	52	1860	13.4715	4.65	2.8971	7.06807e-12	HOXC4	3.37999e-11
MA1507.1	52	1860	13.4715	4.65	2.8971	7.06807e-12	HOXD4	3.37999e-11
MA0146.2	73	3235	18.9119	8.0875	2.33841	7.71489e-12	Zfx	3.6658e-11
MA0041.1	117	6580	30.3109	16.45	1.84261	8.36783e-12	Foxd3	3.95089e-11
MA0154.4	75	3382	19.4301	8.455	2.29805	8.57929e-12	EBF1	4.02525e-11
MA0846.1	109	5944	28.2383	14.86	1.90029	9.11876e-12	FOXC2	4.24741e-11
MA1628.1	113	6265	29.2746	15.6625	1.86909	9.16666e-12	Zic1::Zic2	4.24741e-11
MA0887.1	40	1191	10.3627	2.9775	3.48033	1.07539e-11	EVX1	4.95212e-11
MA0785.1	71	3122	18.3938	7.805	2.35667	1.11585e-11	POU2F1	5.10692e-11
MA1108.2	64	2649	16.5803	6.6225	2.50363	1.13049e-11	MXI1	5.14237e-11
MA0709.1	46	1541	11.9171	3.8525	3.09334	1.50571e-11	Msx3	6.80764e-11
MA0875.1	43	1373	11.1399	3.4325	3.24542	1.62154e-11	BARX1	7.28716e-11
MA1597.1	82	3946	21.2435	9.865	2.15342	1.97905e-11	ZNF528	8.84054e-11
MA1599.1	73	3302	18.9119	8.255	2.29097	2.00062e-11	ZNF682	8.88371e-11
MA0514.1	110	6103	28.4974	15.2575	1.86776	2.06073e-11	Sox3	9.09646e-11
MA0882.1	42	1332	10.8808	3.33	3.26752	2.30363e-11	DLX6	1.01089e-10
MA0857.1	74	3383	19.171	8.4575	2.26674	2.31736e-11	Rarb	1.01097e-10
MA0062.3	121	7014	31.3472	17.535	1.78769	2.33341e-11	GABPA	1.01205e-10
MA1481.1	47	1622	12.1762	4.055	3.00275	2.42785e-11	DRGX	1.04692e-10
MA0889.1	45	1507	11.658	3.7675	3.09437	2.53013e-11	GBX1	1.08476e-10
MA0888.1	42	1340	10.8808	3.35	3.24801	2.77524e-11	EVX2	1.18305e-10
MA0851.1	91	4651	23.5751	11.6275	2.02753	2.99358e-11	Foxj3	1.26887e-10
MA0786.1	77	3619	19.9482	9.0475	2.20483	3.12577e-11	POU3F1	1.31741e-10
MA0002.2	95	4971	24.6114	12.4275	1.9804	3.50164e-11	RUNX1	1.46754e-10
MA0913.2	67	2928	17.3575	7.32	2.37124	3.66306e-11	HOXD9	1.52662e-10
MA0859.1	67	2933	17.3575	7.3325	2.3672	3.94228e-11	Rarg	1.63386e-10
MA0163.1	72	3281	18.6528	8.2025	2.27404	3.96713e-11	PLAG1	1.63507e-10
MA0258.2	75	3495	19.4301	8.7375	2.22375	4.03555e-11	ESR2	1.65413e-10
MA0125.1	53	2020	13.7306	5.05	2.71892	4.5287e-11	Nobox	1.84613e-10
MA1524.1	44	1477	11.399	3.6925	3.08706	4.63025e-11	MSGN1	1.87727e-10
MA1153.1	62	2608	16.0622	6.52	2.46352	4.84753e-11	Smad4	1.95473e-10
MA0761.2	122	7183	31.6062	17.9575	1.76006	5.19694e-11	ETV1	2.08436e-10
MA0718.1	51	1904	13.2124	4.76	2.77572	5.31571e-11	RAX	2.11308e-10
MA0479.1	60	2481	15.544	6.2025	2.50609	5.32519e-11	FOXH1	2.11308e-10
MA1473.1	63	2684	16.3212	6.71	2.43238	5.55997e-11	CDX4	2.19457e-10
MA1656.1	75	3526	19.4301	8.815	2.2042	6.08159e-11	ZNF449	2.38782e-10
MA1657.1	63	2697	16.3212	6.7425	2.42065	6.77608e-11	ZNF652	2.64658e-10
MA1607.1	86	4347	22.2798	10.8675	2.05013	7.071e-11	Foxl2	2.74738e-10
MA1606.1	80	3912	20.7254	9.78	2.11916	8.10938e-11	Foxf1	3.13451e-10
MA0507.1	78	3788	20.2073	9.47	2.13382	1.07517e-10	POU2F2	4.1344e-10
MA0153.2	48	1758	12.4352	4.395	2.8294	1.10021e-10	HNF1B	4.20901e-10
MA0497.1	102	5636	26.4249	14.09	1.87543	1.19749e-10	MEF2C	4.55778e-10
MA0890.1	49	1828	12.6943	4.57	2.77775	1.29108e-10	GBX2	4.88908e-10
MA0068.2	37	1128	9.58549	2.82	3.39911	1.29829e-10	PAX4	4.89155e-10
MA0787.1	74	3515	19.171	8.7875	2.18162	1.34359e-10	POU3F2	5.03677e-10
MA0757.1	57	2345	14.7668	5.8625	2.51886	1.43369e-10	ONECUT3	5.34765e-10
MA0713.1	54	2150	13.9896	5.375	2.60272	1.44099e-10	PHOX2A	5.34815e-10
MA0658.1	43	1478	11.1399	3.695	3.01486	1.63148e-10	LHX6	6.02515e-10
MA1637.1	70	3256	18.1347	8.14	2.22785	1.92251e-10	EBF3	6.99209e-10
MA0845.1	78	3836	20.2073	9.59	2.10712	1.94215e-10	FOXB1	6.99209e-10
MA1495.1	33	931	8.54922	2.3275	3.67314	1.94954e-10	HOXA1	6.99209e-10
MA0612.2	33	931	8.54922	2.3275	3.67314	1.94954e-10	EMX1	6.99209e-10
MA0900.2	33	931	8.54922	2.3275	3.67314	1.94954e-10	HOXA2	6.99209e-10
MA0904.2	33	931	8.54922	2.3275	3.67314	1.94954e-10	HOXB5	6.99209e-10
MA1151.1	49	1854	12.6943	4.635	2.73879	2.08127e-10	RORC	7.42883e-10
MA1652.1	119	7108	30.829	17.77	1.73489	2.55691e-10	ZKSCAN5	9.08312e-10
MA0896.1	49	1869	12.6943	4.6725	2.71681	2.72888e-10	Hmx1	9.64807e-10
MA0728.1	70	3283	18.1347	8.2075	2.20953	2.74643e-10	Nr2f6(var.2)	9.66433e-10
MA0084.1	67	3076	17.3575	7.69	2.25715	2.96389e-10	SRY	1.03806e-09
MA1643.1	105	5972	27.2021	14.93	1.82197	3.05176e-10	NFIB	1.06384e-09
MA0893.2	37	1164	9.58549	2.91	3.29398	3.0925e-10	GSX2	1.06877e-09
MA1629.1	100	5571	25.9067	13.9275	1.86011	3.09456e-10	Zic2	1.06877e-09
MA0894.1	46	1693	11.9171	4.2325	2.81562	3.26979e-10	HESX1	1.12408e-09
MA1608.1	42	1455	10.8808	3.6375	2.99129	3.42989e-10	Isl1	1.17371e-09
MA1604.1	70	3301	18.1347	8.2525	2.19748	3.47404e-10	Ebf2	1.18339e-09
MA0158.2	33	955	8.54922	2.3875	3.58083	3.71618e-10	HOXA5	1.26012e-09
MA0442.2	99	5526	25.6477	13.815	1.85651	4.37456e-10	SOX10	1.47666e-09
MA0613.1	64	2913	16.5803	7.2825	2.27673	5.66531e-10	FOXG1	1.90375e-09
MA0905.1	45	1663	11.658	4.1575	2.8041	5.89461e-10	HOXC10	1.97192e-09
MA0627.2	74	3638	19.171	9.095	2.10786	6.25834e-10	POU2F3	2.08425e-09
MA0520.1	80	4091	20.7254	10.2275	2.02644	6.76773e-10	Stat6	2.24388e-09
MA1496.1	36	1144	9.32642	2.86	3.26099	7.1243e-10	HOXA4	2.35165e-09
MA0640.2	118	7144	30.5699	17.86	1.71164	7.31833e-10	ELF3	2.3965e-09
MA0788.1	74	3651	19.171	9.1275	2.10035	7.32442e-10	POU3F3	2.3965e-09
MA0773.1	72	3516	18.6528	8.79	2.12205	8.43803e-10	MEF2D	2.74881e-09
MA0624.1	70	3382	18.1347	8.455	2.14485	9.73934e-10	NFATC1	3.15893e-09
MA0515.1	92	5051	23.8342	12.6275	1.88748	9.80048e-10	Sox6	3.165e-09
MA0897.1	54	2271	13.9896	5.6775	2.46405	1.01846e-09	Hmx2	3.27489e-09
MA0784.1	73	3625	18.9119	9.0625	2.08683	1.29702e-09	POU1F1	4.15268e-09
MA0513.1	87	4689	22.5389	11.7225	1.9227	1.32791e-09	SMAD2::SMAD3::SMAD4	4.23342e-09
MA0898.1	55	2358	14.2487	5.895	2.41708	1.38533e-09	Hmx3	4.39767e-09
MA0644.1	48	1903	12.4352	4.7575	2.61382	1.48728e-09	ESX1	4.70132e-09
MA0715.1	58	2572	15.0259	6.43	2.33684	1.60903e-09	PROP1	5.06471e-09
MA1148.1	71	3507	18.3938	8.7675	2.09795	1.83944e-09	PPARA::RXRA	5.76565e-09
MA1573.1	68	3295	17.6166	8.2375	2.13858	2.00341e-09	THAP11	6.25332e-09
MA0107.1	55	2390	14.2487	5.975	2.38472	2.22854e-09	RELA	6.92703e-09
MA1528.1	86	4670	22.2798	11.675	1.90833	2.44099e-09	NFIX(var.2)	7.55592e-09
MA0614.1	68	3320	17.6166	8.3	2.12248	2.7241e-09	Foxj2	8.39743e-09
MA1625.1	92	5180	23.8342	12.95	1.84048	3.50098e-09	Stat5b	1.07479e-08
MA0480.1	91	5107	23.5751	12.7675	1.8465	3.73629e-09	Foxo1	1.14232e-08
MA1564.1	108	6524	27.9793	16.31	1.71547	4.82541e-09	SP9	1.46929e-08
MA0772.1	72	3677	18.6528	9.1925	2.02914	5.61988e-09	IRF7	1.70424e-08
MA0148.4	71	3609	18.3938	9.0225	2.03866	6.06384e-09	FOXA1	1.83143e-08
MA0783.1	60	2819	15.544	7.0475	2.20561	6.92312e-09	PKNOX2	2.08252e-08
MA1149.1	60	2825	15.544	7.0625	2.20093	7.48159e-09	RARA::RXRG	2.24147e-08
MA0038.2	57	2614	14.7668	6.535	2.25965	7.51276e-09	GFI1	2.24181e-08
MA1527.1	88	4947	22.7979	12.3675	1.84337	7.98475e-09	NFIC(var.2)	2.37316e-08
MA0817.1	33	1082	8.54922	2.705	3.16053	8.06557e-09	BHLHE23	2.38767e-08
MA0865.1	46	1878	11.9171	4.695	2.53825	8.28185e-09	E2F8	2.442e-08
MA0737.1	36	1258	9.32642	3.145	2.96548	8.48071e-09	GLIS3	2.49079e-08
MA1649.1	69	3490	17.8756	8.725	2.04878	8.53106e-09	ZBTB12	2.49575e-08
MA0030.1	59	2768	15.285	6.92	2.20881	8.95816e-09	FOXF2	2.61046e-08
MA0628.1	38	1382	9.84456	3.455	2.84937	9.27037e-09	POU6F1	2.69093e-08
MA1534.1	57	2632	14.7668	6.58	2.2442	9.55937e-09	NR1I3	2.76407e-08
MA0072.1	51	2220	13.2124	5.55	2.38062	9.72777e-09	RORA(var.2)	2.8019e-08
MA1487.1	85	4734	22.0207	11.835	1.86064	1.01484e-08	FOXE1	2.9118e-08
MA0847.2	83	4581	21.5026	11.4525	1.87755	1.06066e-08	FOXD2	3.03161e-08
MA1588.1	59	2787	15.285	6.9675	2.19375	1.14458e-08	ZNF136	3.259e-08
MA0591.1	65	3222	16.8394	8.055	2.09055	1.17021e-08	Bach1::Mafk	3.31931e-08
MA1113.2	68	3445	17.6166	8.6125	2.04547	1.19297e-08	PBX2	3.37104e-08
MA0101.1	51	2237	13.2124	5.5925	2.36253	1.24508e-08	REL	3.50501e-08
MA0659.2	72	3759	18.6528	9.3975	1.98487	1.39475e-08	MAFG	3.91159e-08
MA0623.2	31	997	8.03109	2.4925	3.2221	1.50568e-08	NEUROG1	4.20687e-08
MA0774.1	61	2964	15.8031	7.41	2.13267	1.7436e-08	MEIS2	4.85346e-08
MA0598.3	109	6765	28.2383	16.9125	1.66967	1.7692e-08	EHF	4.90642e-08
MA0113.3	38	1417	9.84456	3.5425	2.77899	1.79034e-08	NR3C1	4.94666e-08
MA0607.1	38	1418	9.84456	3.545	2.77703	1.82368e-08	Bhlha15	5.02016e-08
MA0666.1	38	1423	9.84456	3.5575	2.76727	1.9993e-08	MSX1	5.44336e-08
MA0708.1	38	1423	9.84456	3.5575	2.76727	1.9993e-08	MSX2	5.44336e-08
MA0876.1	38	1423	9.84456	3.5575	2.76727	1.9993e-08	BSX	5.44336e-08
MA1150.1	47	2008	12.1762	5.02	2.42553	2.24802e-08	RORB	6.09825e-08
MA0758.1	37	1369	9.58549	3.4225	2.80073	2.2871e-08	E2F7	6.18179e-08
MA0468.1	50	2220	12.9534	5.55	2.33394	2.58177e-08	DUX4	6.95307e-08
MA0150.2	61	3008	15.8031	7.52	2.10148	2.9657e-08	Nfe2l2	7.95831e-08
MA0642.1	35	1267	9.06736	3.1675	2.86262	3.29332e-08	EN2	8.80579e-08
MA0036.3	68	3538	17.6166	8.845	1.9917	3.36629e-08	GATA2	8.96876e-08
MA0678.1	32	1096	8.29016	2.74	3.0256	3.75712e-08	OLIG2	9.97443e-08
MA1117.1	44	1845	11.399	4.6125	2.47132	3.88005e-08	RELB	1.02643e-07
MA0006.1	81	4560	20.9845	11.4	1.84074	3.9914e-08	Ahr::Arnt	1.05215e-07
MA0677.1	71	3784	18.3938	9.46	1.94437	4.09165e-08	Nr2f6	1.07478e-07
MA0826.1	30	989	7.77202	2.4725	3.14339	4.45715e-08	OLIG1	1.16668e-07
MA0596.1	47	2067	12.1762	5.1675	2.3563	5.34077e-08	SREBF2	1.39308e-07
MA0501.1	62	3139	16.0622	7.8475	2.04679	5.79856e-08	MAF::NFE2	1.50722e-07
MA0768.1	78	4369	20.2073	10.9225	1.85006	6.18576e-08	LEF1	1.59951e-07
MA0869.1	61	3071	15.8031	7.6775	2.05837	6.19648e-08	Sox11	1.59951e-07
MA0778.1	30	1005	7.77202	2.5125	3.09334	6.31541e-08	NFKB2	1.62459e-07
MA0878.2	54	2567	13.9896	6.4175	2.17992	6.41379e-08	CDX1	1.64422e-07
MA0056.2	54	2570	13.9896	6.425	2.17738	6.66119e-08	MZF1	1.7018e-07
MA0496.3	75	4144	19.4301	10.36	1.87549	6.83892e-08	MAFK	1.74124e-07
MA0867.2	82	4699	21.2435	11.7475	1.80834	6.94977e-08	SOX4	1.76345e-07
MA1596.1	96	5844	24.8705	14.61	1.70229	7.09702e-08	ZNF460	1.7947e-07
MA0827.1	33	1191	8.54922	2.9775	2.87128	7.72855e-08	OLIG3	1.9478e-07
MA1118.1	52	2461	13.4715	6.1525	2.1896	1.0107e-07	SIX1	2.53866e-07
MA1119.1	64	3347	16.5803	8.3675	1.98151	1.1094e-07	SIX2	2.77723e-07
MA1587.1	67	3584	17.3575	8.96	1.93722	1.22503e-07	ZNF135	3.05644e-07
MA0808.1	68	3665	17.6166	9.1625	1.92268	1.28209e-07	TEAD3	3.18813e-07
MA0092.1	58	2914	15.0259	7.285	2.06258	1.28742e-07	Hand1::Tcf3	3.19075e-07
MA0809.2	77	4384	19.9482	10.96	1.82009	1.49755e-07	TEAD4	3.69924e-07
MA0461.2	37	1476	9.58549	3.69	2.59769	1.50833e-07	Atoh1	3.71358e-07
MA0676.1	59	3009	15.285	7.5225	2.0319	1.63803e-07	Nr2e1	4.01965e-07
MA0789.1	56	2789	14.5078	6.9725	2.08071	1.64991e-07	POU3F4	4.03551e-07
MA1104.2	72	4002	18.6528	10.005	1.86435	1.67729e-07	GATA6	4.08908e-07
MA0852.2	62	3240	16.0622	8.1	1.98298	1.76996e-07	FOXK1	4.30095e-07
MA1646.1	89	5380	23.057	13.45	1.71427	1.84732e-07	OSR2	4.47434e-07
MA0909.2	43	1884	11.1399	4.71	2.36516	1.874e-07	HOXD13	4.52427e-07
MA1489.1	84	4973	21.7617	12.4325	1.75038	1.88982e-07	FOXN3	4.54777e-07
MA0017.2	71	3941	18.3938	9.8525	1.86692	1.97838e-07	NR2F1	4.74557e-07
MA1112.2	78	4504	20.2073	11.26	1.79461	2.16126e-07	NR4A1	5.16762e-07
MA0114.4	68	3718	17.6166	9.295	1.89527	2.18319e-07	HNF4A	5.20339e-07
MA0492.1	52	2541	13.4715	6.3525	2.12066	2.71599e-07	JUND(var.2)	6.45264e-07
MA0495.3	67	3669	17.3575	9.1725	1.89234	2.88825e-07	MAFF	6.84012e-07
MA0595.1	44	1984	11.399	4.96	2.29818	2.93584e-07	SREBF1	6.93082e-07
MA1147.1	32	1203	8.29016	3.0075	2.75649	3.02322e-07	NR4A2::RXRA	7.11458e-07
MA1594.1	46	2144	11.9171	5.36	2.22334	3.90862e-07	ZNF382	9.16927e-07
MA1511.1	88	5393	22.7979	13.4825	1.69093	4.03105e-07	KLF10	9.42683e-07
MA0733.1	55	2802	14.2487	7.005	2.03408	4.42377e-07	EGR4	1.03129e-06
MA0669.1	39	1683	10.1036	4.2075	2.40134	4.98989e-07	NEUROG2	1.15964e-06
MA0111.1	47	2234	12.1762	5.585	2.18016	5.02369e-07	Spz1	1.16387e-06
MA1154.1	49	2380	12.6943	5.95	2.1335	5.24914e-07	ZNF282	1.21234e-06
MA0029.1	62	3351	16.0622	8.3775	1.9173	5.61101e-07	Mecom	1.29192e-06
MA0484.2	66	3675	17.0984	9.1875	1.86106	6.5001e-07	HNF4G	1.49202e-06
MA1505.1	30	1125	7.77202	2.8125	2.76339	6.82073e-07	HOXC8	1.56082e-06
MA0874.1	36	1507	9.32642	3.7675	2.47549	6.98027e-07	Arx	1.58926e-06
MA1518.1	31	1188	8.03109	2.97	2.70407	6.98763e-07	LHX1	1.58926e-06
MA1103.2	55	2851	14.2487	7.1275	1.99912	7.58285e-07	FOXK2	1.7194e-06
MA0503.1	61	3310	15.8031	8.275	1.90974	8.01618e-07	Nkx2-5(var.2)	1.81214e-06
MA1562.1	34	1394	8.80829	3.485	2.52749	9.1235e-07	SOX14	2.05623e-06
MA0684.2	54	2795	13.9896	6.9875	2.00209	9.26289e-07	RUNX3	2.08136e-06
MA0629.1	39	1729	10.1036	4.3225	2.33745	9.67079e-07	Rhox11	2.16649e-06
MA1515.1	91	5758	23.5751	14.395	1.63773	9.74666e-07	KLF2	2.17695e-06
MA0855.1	63	3487	16.3212	8.7175	1.87224	1.00232e-06	RXRB	2.23202e-06
MA1550.1	63	3488	16.3212	8.72	1.8717	1.012e-06	PPARD	2.24688e-06
MA1121.1	66	3724	17.0984	9.31	1.83657	1.03085e-06	TEAD2	2.28195e-06
MA0771.1	51	2588	13.2124	6.47	2.04211	1.09151e-06	HSF4	2.40907e-06
MA0660.1	56	2969	14.5078	7.4225	1.95457	1.1962e-06	MEF2B	2.63235e-06
MA0820.1	48	2378	12.4352	5.945	2.09171	1.20824e-06	FIGLA	2.65103e-06
MA1600.1	63	3507	16.3212	8.7675	1.86156	1.21365e-06	ZNF684	2.65507e-06
MA0693.2	55	2896	14.2487	7.24	1.96805	1.22543e-06	VDR	2.67302e-06
MA0668.1	24	803	6.21762	2.0075	3.09719	1.32575e-06	NEUROD2	2.88341e-06
MA0727.1	34	1418	8.80829	3.545	2.48471	1.33031e-06	NR3C2	2.88492e-06
MA0089.2	60	3287	15.544	8.2175	1.89158	1.3644e-06	NFE2L1	2.95028e-06
MA0115.1	64	3609	16.5803	9.0225	1.83766	1.51975e-06	NR1H2::RXRA	3.27668e-06
MA0007.3	35	1494	9.06736	3.735	2.42767	1.55609e-06	Ar	3.34536e-06
MA0856.1	61	3392	15.8031	8.48	1.86357	1.78236e-06	RXRG	3.82081e-06
MA1645.1	56	3011	14.5078	7.5275	1.9273	1.83955e-06	NKX2-2	3.93211e-06
MA0685.1	89	5675	23.057	14.1875	1.62516	1.84659e-06	SP4	3.93587e-06
MA1115.1	64	3635	16.5803	9.0875	1.82452	1.93105e-06	POU5F1	4.10418e-06
MA1536.1	52	2726	13.4715	6.815	1.97674	2.18748e-06	NR2C2(var.2)	4.63597e-06
MA0880.1	31	1258	8.03109	3.145	2.55361	2.28188e-06	Dlx3	4.79626e-06
MA0881.1	31	1258	8.03109	3.145	2.55361	2.28188e-06	Dlx4	4.79626e-06
MA1152.1	76	4619	19.6891	11.5475	1.70505	2.2824e-06	SOX15	4.79626e-06
MA0494.1	52	2733	13.4715	6.8325	1.97168	2.35509e-06	Nr1h3::Rxra	4.93511e-06
MA0512.2	62	3509	16.0622	8.7725	1.83097	2.56649e-06	Rxra	5.36302e-06
MA0911.1	27	1016	6.99482	2.54	2.75387	2.65991e-06	Hoxa11	5.54272e-06
MA0602.1	35	1531	9.06736	3.8275	2.369	2.67564e-06	Arid5a	5.55996e-06
MA0818.1	25	896	6.47668	2.24	2.89138	2.6999e-06	BHLHE22	5.59479e-06
MA0792.1	53	2826	13.7306	7.065	1.94346	2.83183e-06	POU5F1B	5.85193e-06
MA1124.1	56	3056	14.5078	7.64	1.89892	2.88071e-06	ZNF24	5.9365e-06
MA0712.2	45	2239	11.658	5.5975	2.08272	3.00351e-06	OTX2	6.1725e-06
MA0756.1	32	1347	8.29016	3.3675	2.46181	3.33622e-06	ONECUT2	6.83741e-06
MA0481.3	60	3385	15.544	8.4625	1.83681	3.46416e-06	FOXP1	7.08017e-06
MA0083.3	29	1157	7.51295	2.8925	2.59739	3.52678e-06	SRF	7.18846e-06
MA0493.1	82	5194	21.2435	12.985	1.636	4.12851e-06	Klf1	8.39202e-06
MA1581.1	68	4049	17.6166	10.1225	1.74034	4.42957e-06	ZBTB6	8.97952e-06
MA1633.1	63	3654	16.3212	9.135	1.78667	4.6429e-06	BACH1	9.38646e-06
MA0066.1	44	2207	11.399	5.5175	2.06597	4.78763e-06	PPARG	9.6529e-06
MA0042.2	51	2729	13.2124	6.8225	1.9366	4.92139e-06	FOXI1	9.79028e-06
MA0033.2	51	2729	13.2124	6.8225	1.9366	4.92139e-06	FOXL1	9.79028e-06
MA0848.1	51	2729	13.2124	6.8225	1.9366	4.92139e-06	FOXO4	9.79028e-06
MA0849.1	51	2729	13.2124	6.8225	1.9366	4.92139e-06	FOXO6	9.79028e-06
MA0850.1	51	2729	13.2124	6.8225	1.9366	4.92139e-06	FOXP3	9.79028e-06
MA0482.2	66	3903	17.0984	9.7575	1.75234	5.02807e-06	GATA4	9.9759e-06
MA0122.3	44	2216	11.399	5.54	2.05757	5.30306e-06	Nkx3-2	1.04936e-05
MA0138.2	64	3750	16.5803	9.375	1.76857	5.3488e-06	REST	1.05561e-05
MA0509.2	57	3199	14.7668	7.9975	1.84643	5.40318e-06	RFX1	1.06353e-05
MA0770.1	52	2819	13.4715	7.0475	1.91153	5.67033e-06	HSF2	1.11318e-05
MA0070.1	38	1800	9.84456	4.5	2.18768	6.23225e-06	PBX1	1.22028e-05
MA0883.1	29	1198	7.51295	2.995	2.5085	6.8407e-06	Dmbx1	1.33591e-05
MA0729.1	54	2992	13.9896	7.48	1.87027	6.86467e-06	RARA	1.33709e-05
MA0035.4	46	2387	11.9171	5.9675	1.997	6.90517e-06	GATA1	1.34147e-05
MA0159.1	55	3077	14.2487	7.6925	1.85229	7.37726e-06	RARA::RXRA	1.42947e-05
MA0796.1	44	2246	11.399	5.615	2.03009	7.41674e-06	TGIF1	1.43339e-05
MA0161.2	72	4441	18.6528	11.1025	1.68006	7.50538e-06	NFIC	1.44677e-05
MA0467.1	46	2397	11.9171	5.9925	1.98867	7.68404e-06	Crx	1.47739e-05
MA1589.1	49	2628	12.6943	6.57	1.93216	8.18508e-06	ZNF140	1.56968e-05
MA1503.1	28	1145	7.25389	2.8625	2.53411	8.20961e-06	HOXB9	1.57035e-05
MA0860.1	54	3013	13.9896	7.5325	1.85724	8.37241e-06	Rarg(var.2)	1.59739e-05
MA0746.2	93	6237	24.0933	15.5925	1.54518	8.42483e-06	SP3	1.6033e-05
MA1146.1	31	1345	8.03109	3.3625	2.38843	8.6663e-06	NR1H4::RXRA	1.64505e-05
MA1592.1	49	2634	12.6943	6.585	1.92776	8.69543e-06	ZNF274	1.64639e-05
MA0090.3	68	4134	17.6166	10.335	1.70456	8.85078e-06	TEAD1	1.67157e-05
MA0672.1	40	1972	10.3627	4.93	2.10197	8.95987e-06	NKX2-3	1.68789e-05
MA1574.1	58	3336	15.0259	8.34	1.80167	9.20501e-06	THRB	1.72971e-05
MA1114.1	62	3657	16.0622	9.1425	1.75687	9.45722e-06	PBX3	1.77263e-05
MA0074.1	34	1563	8.80829	3.9075	2.2542	1.06159e-05	RXRA::VDR	1.98483e-05
MA0047.3	60	3513	15.544	8.7825	1.76989	1.08112e-05	FOXA2	2.0163e-05
MA0769.2	60	3516	15.544	8.79	1.76838	1.10922e-05	TCF7	2.06353e-05
MA0842.2	43	2211	11.1399	5.5275	2.01536	1.13181e-05	NRL	2.10033e-05
MA0680.1	26	1039	6.73575	2.5975	2.59317	1.1687e-05	PAX7	2.16339e-05
MA0117.2	49	2668	12.6943	6.67	1.90319	1.21899e-05	Mafb	2.2509e-05
MA0797.1	42	2156	10.8808	5.39	2.01871	1.38637e-05	TGIF2	2.55366e-05
MA0731.1	53	2991	13.7306	7.4775	1.83625	1.4031e-05	BCL6B	2.5781e-05
MA0004.1	61	3626	15.8031	9.065	1.74331	1.42762e-05	Arnt	2.61672e-05
MA1640.1	59	3468	15.285	8.67	1.76297	1.4533e-05	MEIS2(var.2)	2.65726e-05
MA0524.2	36	1728	9.32642	4.32	2.15889	1.4672e-05	TFAP2C	2.67613e-05
MA0486.2	48	2612	12.4352	6.53	1.90432	1.48597e-05	HSF1	2.70375e-05
MA0088.2	51	2853	13.2124	7.1325	1.85243	1.64555e-05	ZNF143	2.98681e-05
MA1498.1	23	872	5.95855	2.18	2.73328	1.65816e-05	HOXA7	2.98789e-05
MA1502.1	23	872	5.95855	2.18	2.73328	1.65816e-05	HOXB8	2.98789e-05
MA0910.2	23	872	5.95855	2.18	2.73328	1.65816e-05	HOXD8	2.98789e-05
MA0811.1	36	1741	9.32642	4.3525	2.14277	1.71943e-05	TFAP2B	3.09083e-05
MA1531.1	42	2182	10.8808	5.455	1.99465	1.83584e-05	NR1D1	3.29215e-05
MA1532.1	42	2191	10.8808	5.4775	1.98646	2.02034e-05	NR1D2	3.61432e-05
MA0025.2	40	2047	10.3627	5.1175	2.02495	2.09885e-05	NFIL3	3.74579e-05
MA1506.1	27	1146	6.99482	2.865	2.44147	2.28514e-05	HOXD10	4.06854e-05
MA1632.1	51	2893	13.2124	7.2325	1.82681	2.37665e-05	ATF2	4.21137e-05
MA1494.1	47	2584	12.1762	6.46	1.88486	2.37666e-05	HNF4A(var.2)	4.21137e-05
MA0108.2	35	1697	9.06736	4.2425	2.13727	2.3829e-05	TBP	4.21243e-05
MA1683.1	54	3134	13.9896	7.835	1.78553	2.49518e-05	FOXA3	4.40047e-05
MA0124.2	36	1780	9.32642	4.45	2.09583	2.73372e-05	Nkx3-1	4.8098e-05
MA0498.2	47	2629	12.1762	6.5725	1.85259	3.63709e-05	MEIS1	6.38417e-05
MA0673.1	42	2254	10.8808	5.635	1.93094	3.87106e-05	NKX2-8	6.7789e-05
MA0805.1	47	2639	12.1762	6.5975	1.84557	3.98999e-05	TBX1	6.9708e-05
MA0724.1	22	861	5.69948	2.1525	2.64784	4.05387e-05	VENTX	7.06585e-05
MA0162.4	69	4427	17.8756	11.0675	1.61515	4.28421e-05	EGR1	7.44994e-05
MA0810.1	36	1842	9.32642	4.605	2.02528	5.51022e-05	TFAP2A(var.2)	9.5596e-05
MA0914.1	31	1485	8.03109	3.7125	2.16326	5.64887e-05	ISL2	9.7774e-05
MA0752.1	32	1564	8.29016	3.91	2.12024	6.23763e-05	ZNF410	0.000107715
MA0485.2	25	1093	6.47668	2.7325	2.37024	7.3439e-05	HOXC9	0.000126525
MA0868.2	41	2253	10.6218	5.6325	1.8858	8.06876e-05	SOX8	0.000138693
MA1616.1	63	4016	16.3212	10.04	1.62562	8.13669e-05	Prdm15	0.00013954
MA0003.4	55	3371	14.2487	8.4275	1.69074	9.00749e-05	TFAP2A	0.000154119
MA1105.2	46	2660	11.9171	6.65	1.79204	9.67771e-05	GRHL2	0.000165208
MA0523.1	66	4294	17.0984	10.735	1.59278	9.79021e-05	TCF7L2	0.000166746
MA0140.2	46	2663	11.9171	6.6575	1.79003	9.93293e-05	GATA1::TAL1	0.000168792
MA1575.1	26	1185	6.73575	2.9625	2.27367	0.000103164	THRB(var.2)	0.000174909
MA1512.1	90	6395	23.3161	15.9875	1.45839	0.000108941	KLF11	0.000184285
MA0696.1	39	2134	10.1036	5.335	1.89384	0.000111122	ZIC1	0.000187549
MA0079.4	84	5873	21.7617	14.6825	1.48215	0.000115027	SP1	0.000193702
MA1537.1	56	3494	14.5078	8.735	1.66088	0.000123149	NR2F1(var.2)	0.000206912
MA1555.1	25	1139	6.47668	2.8475	2.27452	0.000139123	RXRB(var.2)	0.000233227
MA0687.1	66	4348	17.0984	10.87	1.57299	0.000140616	SPIC	0.000235202
MA0735.1	18	686	4.66321	1.715	2.71907	0.000145552	GLIS1	0.000242913
MA1580.1	36	1936	9.32642	4.84	1.92695	0.00014739	ZBTB32	0.000245431
MA0798.2	50	3032	12.9534	7.58	1.70889	0.000150663	RFX3	0.000250323
MA0489.1	49	2964	12.6943	7.41	1.71313	0.000166406	JUN	0.000275572
MA0100.3	37	2024	9.58549	5.06	1.89437	0.000166599	MYB	0.000275572
MA0839.1	21	886	5.44041	2.215	2.45617	0.000170603	CREB3L1	0.00028157
MA0732.1	44	2579	11.399	6.4475	1.76797	0.000186368	EGR3	0.00030691
MA0510.2	35	1888	9.06736	4.72	1.92105	0.000193272	RFX5	0.000317579
MA1568.1	29	1448	7.51295	3.62	2.0754	0.000197492	TCF21(var.2)	0.000323799
MA1419.1	33	1750	8.54922	4.375	1.95411	0.00021761	IRF4	0.000356002
MA0645.1	46	2759	11.9171	6.8975	1.72774	0.000221483	ETV6	0.000361545
MA1513.1	64	4249	16.5803	10.6225	1.56087	0.00022344	KLF15	0.000363944
MA0833.2	35	1906	9.06736	4.765	1.90291	0.000230725	ATF4	0.000374991
MA1539.1	28	1394	7.25389	3.485	2.08146	0.000242501	NR2F6(var.3)	0.000393274
MA1120.1	37	2065	9.58549	5.1625	1.85675	0.000245768	SOX13	0.000397707
MA1421.1	65	4361	16.8394	10.9025	1.54454	0.000265016	TCF7L1	0.000427927
MA1478.1	38	2152	9.84456	5.38	1.82984	0.000269276	DMRTA2	0.00043331
MA0526.3	43	2544	11.1399	6.36	1.75156	0.000269571	USF2	0.00043331
MA0780.1	22	984	5.69948	2.46	2.31686	0.000270093	PAX3	0.00043331
MA1566.1	40	2309	10.3627	5.7725	1.79518	0.000272708	TBX3	0.000436568
MA0719.1	30	1560	7.77202	3.9	1.99283	0.000304459	RHOXF1	0.000486351
MA0631.1	21	928	5.44041	2.32	2.34501	0.000316172	Six3	0.000503271
MA0744.2	38	2170	9.84456	5.425	1.81467	0.0003164	SCRT2	0.000503271
MA0872.1	26	1275	6.73575	3.1875	2.11318	0.000320758	TFAP2A(var.3)	0.000509118
MA0682.2	31	1642	8.03109	4.105	1.95642	0.000331055	PITX1	0.000524346
MA0815.1	25	1207	6.47668	3.0175	2.14637	0.000331842	TFAP2C(var.3)	0.00052448
MA1584.1	35	1945	9.06736	4.8625	1.86475	0.000335007	ZIC5	0.000528362
MA0018.4	47	2896	12.1762	7.24	1.68179	0.000344149	CREB1	0.000541231
MA0063.2	37	2102	9.58549	5.255	1.82407	0.000344618	NKX2-5	0.000541231
MA1520.1	35	1952	9.06736	4.88	1.85807	0.000357648	MAF	0.000560516
MA1466.1	18	740	4.66321	1.85	2.52066	0.000361993	ATF6	0.000566137
MA0105.4	22	1017	5.69948	2.5425	2.24168	0.00042158	NFKB1	0.000656574
MA1470.1	22	1017	5.69948	2.5425	2.24168	0.00042158	BACH2(var.2)	0.000656574
MA0043.3	32	1751	8.29016	4.3775	1.89381	0.000464312	HLF	0.000721618
MA0116.1	33	1828	8.54922	4.57	1.87073	0.000468785	Znf423	0.000727055
MA1622.1	49	3115	12.6943	7.7875	1.63009	0.000515935	Smad2::Smad3	0.000798522
MA0835.2	53	3453	13.7306	8.6325	1.59057	0.000534873	BATF3	0.000824735
MA1110.1	36	2074	9.32642	5.185	1.79873	0.000535083	NR1H4	0.000824735
MA1479.1	38	2232	9.84456	5.58	1.76426	0.000540399	DMRTC2	0.000829124
MA1556.1	28	1467	7.25389	3.6675	1.97788	0.000541264	RXRG(var.2)	0.000829124
MA1571.1	28	1467	7.25389	3.6675	1.97788	0.000541264	TGIF2LX	0.000829124
MA0608.1	25	1252	6.47668	3.13	2.06923	0.000563961	Creb3l2	0.000862121
MA0488.1	44	2718	11.399	6.795	1.67755	0.000565263	JUN	0.000862343
MA0490.2	41	2482	10.6218	6.205	1.71181	0.000592596	JUNB	0.000902197
MA1634.1	53	3471	13.7306	8.6775	1.58232	0.000603069	BATF	0.000916272
MA0635.1	16	647	4.14508	1.6175	2.56264	0.000635918	BARHL2	0.000964217
MA1521.1	33	1864	8.54922	4.66	1.8346	0.000654181	MAFA	0.000989896
MA0812.1	34	1942	8.80829	4.855	1.81427	0.000658253	TFAP2B(var.2)	0.000993011
MA0647.1	22	1052	5.69948	2.63	2.1671	0.000658901	GRHL1	0.000993011
MA0511.2	23	1124	5.95855	2.81	2.12048	0.000671024	RUNX2	0.00100924
MA1576.1	48	3070	12.4352	7.675	1.62023	0.000672616	THRB(var.3)	0.0010096
MA0775.1	41	2507	10.6218	6.2675	1.69474	0.000720004	MEIS3	0.00107856
MA0037.3	47	3008	12.1762	7.52	1.61917	0.000777647	GATA3	0.00116257
MA1553.1	24	1210	6.21762	3.025	2.05541	0.000793328	RARG(var.3)	0.00118365
MA1636.1	35	2042	9.06736	5.105	1.77617	0.000796832	CEBPG(var.2)	0.0011865
MA0031.1	36	2124	9.32642	5.31	1.75639	0.000819122	FOXD1	0.00121366
MA0157.2	36	2124	9.32642	5.31	1.75639	0.000819122	FOXO3	0.00121366
MA0782.2	49	3182	12.6943	7.955	1.59576	0.000819953	PKNOX1	0.00121366
MA0766.2	44	2775	11.399	6.9375	1.64309	0.000860399	GATA5	0.001271
MA0071.1	63	4389	16.3212	10.9725	1.48747	0.000884561	RORA	0.00130412
MA1480.1	23	1150	5.95855	2.875	2.07254	0.000909489	DPRX	0.00133822
MA1538.1	29	1595	7.51295	3.9875	1.88413	0.000922303	NR2F1(var.3)	0.0013544
MA1567.1	32	1835	8.29016	4.5875	1.80712	0.00100828	TBX6	0.00147775
MA0119.1	62	4326	16.0622	10.815	1.48518	0.00101443	NFIC::TLX1	0.00148386
MA0597.1	35	2072	9.06736	5.18	1.75046	0.00102452	THAP1	0.00149568
MA0462.2	52	3473	13.4715	8.6825	1.55157	0.00105461	BATF::JUN	0.0015366
MA1474.1	19	881	4.92228	2.2025	2.23486	0.00106039	CREB3L4	0.001542
MA0730.1	45	2893	11.658	7.2325	1.6119	0.00110507	RARA(var.2)	0.00160386
MA0087.1	27	1464	6.99482	3.66	1.91115	0.00112053	Sox5	0.00162314
MA1572.1	26	1393	6.73575	3.4825	1.93417	0.00116545	TGIF2LY	0.00168494
MA1620.1	41	2573	10.6218	6.4325	1.65126	0.00118034	Ptf1a(var.3)	0.00170316
MA0697.1	33	1937	8.54922	4.8425	1.76546	0.00123793	ZIC3	0.00178282
MA0906.1	21	1039	5.44041	2.5975	2.09448	0.00132082	HOXC12	0.00189852
MA0908.1	23	1187	5.95855	2.9675	2.00794	0.00137366	HOXD11	0.00196932
MA0109.1	30	1715	7.77202	4.2875	1.81272	0.00137536	HLTF	0.00196932
MA0861.1	21	1043	5.44041	2.6075	2.08645	0.0013839	TP73	0.00197776
MA0884.1	32	1872	8.29016	4.68	1.7714	0.00138794	DUXA	0.00197974
MA0870.1	29	1644	7.51295	4.11	1.82797	0.00145476	Sox1	0.00207109
MA0762.1	39	2442	10.1036	6.105	1.65498	0.00149389	ETV2	0.00212275
MA0093.3	41	2607	10.6218	6.5175	1.62973	0.00150621	USF1	0.00213618
MA1639.1	42	2694	10.8808	6.735	1.61556	0.00155448	MEIS1(var.2)	0.00220047
MA0051.1	47	3117	12.1762	7.7925	1.56255	0.00161187	IRF2	0.00227737
MA1523.1	36	2215	9.32642	5.5375	1.68423	0.00168874	MSANTD3	0.00238148
MA1420.1	25	1357	6.47668	3.3925	1.90912	0.00171802	IRF5	0.0024182
MA0895.1	21	1065	5.44041	2.6625	2.04335	0.00177891	HMBOX1	0.00249919
MA0019.1	22	1138	5.69948	2.845	2.00333	0.00178343	Ddit3::Cebpa	0.00250082
MA0078.1	36	2225	9.32642	5.5625	1.67666	0.00182144	Sox17	0.00254934
MA0502.2	39	2488	10.1036	6.22	1.62438	0.00207675	NFYB	0.00290122
MA0476.1	45	2989	11.658	7.4725	1.56012	0.00208942	FOS	0.00291347
MA0751.1	32	1926	8.29016	4.815	1.72174	0.00216331	ZIC4	0.00301088
MA0858.1	43	2828	11.1399	7.07	1.57566	0.00218709	Rarb(var.2)	0.0030383
MA0611.1	25	1385	6.47668	3.4625	1.87052	0.00225164	Dux	0.00312216
MA1603.1	43	2834	11.1399	7.085	1.57232	0.0022743	Dmrt1	0.00314773
MA0478.1	41	2671	10.6218	6.6775	1.59068	0.00233809	FOSL2	0.00323002
MA0801.1	31	1861	8.03109	4.6525	1.72619	0.00243132	MGA	0.00334643
MA0803.1	31	1861	8.03109	4.6525	1.72619	0.00243132	TBX15	0.00334643
MA0605.2	25	1395	6.47668	3.4875	1.85711	0.00247377	ATF3	0.00339858
MA0813.1	28	1631	7.25389	4.0775	1.779	0.00256792	TFAP2B(var.3)	0.00351792
MA0652.1	34	2109	8.80829	5.2725	1.67061	0.00257006	IRF8	0.00351792
MA0794.1	18	883	4.66321	2.2075	2.11244	0.00260765	PROX1	0.00356283
MA0651.1	19	956	4.92228	2.39	2.05953	0.00265323	HOXC11	0.00361848
MA0638.1	16	745	4.14508	1.8625	2.22555	0.00267379	CREB3	0.00363986
MA0610.1	29	1717	7.51295	4.2925	1.75025	0.00273437	DMRT3	0.00371556
MA0694.1	16	748	4.14508	1.87	2.21662	0.0027805	ZBTB7B	0.00377137
MA1565.1	45	3038	11.658	7.595	1.53496	0.00283908	TBX18	0.00384384
MA0795.1	19	967	4.92228	2.4175	2.0361	0.0030039	SMAD3	0.00405962
MA0491.2	36	2305	9.32642	5.7625	1.61847	0.0032504	JUND	0.00438481
MA0873.1	19	975	4.92228	2.4375	2.0194	0.0032826	HOXD12	0.00442024
MA1126.1	26	1507	6.73575	3.7675	1.78786	0.00338519	FOS::JUN(var.2)	0.00455018
MA1651.1	45	3071	11.658	7.6775	1.51847	0.00346666	ZFP42	0.00464941
MA1106.1	13	561	3.36788	1.4025	2.40134	0.00347148	HIF1A	0.00464941
MA0653.1	43	2903	11.1399	7.2575	1.53495	0.00351626	IRF9	0.00470095
MA1552.1	22	1210	5.69948	3.025	1.88413	0.00371977	RARB(var.3)	0.00496413
MA1650.1	24	1364	6.21762	3.41	1.82335	0.00376358	ZBTB14	0.00501362
MA0463.2	40	2667	10.3627	6.6675	1.55421	0.00392769	BCL6	0.00522291
MA0692.1	27	1607	6.99482	4.0175	1.74109	0.00405778	TFEB	0.00538631
MA1493.1	20	1073	5.18135	2.6825	1.93154	0.00424218	HES6	0.00561562
MA0477.2	41	2764	10.6218	6.91	1.53716	0.00424559	FOSL1	0.00561562
MA0095.2	43	2936	11.1399	7.34	1.5177	0.00429289	YY1	0.00566813
MA0615.1	8	264	2.07254	0.66	3.14021	0.00435856	Gmeb1	0.00574467
MA1133.1	23	1314	5.95855	3.285	1.81387	0.00480379	JUN::JUNB(var.2)	0.00632033
MA0656.1	25	1472	6.47668	3.68	1.75997	0.00489514	JDP2(var.2)	0.00642917
MA1131.1	28	1721	7.25389	4.3025	1.68597	0.00532252	FOSL2::JUN(var.2)	0.00697821
MA0648.1	21	1172	5.44041	2.93	1.8568	0.00533862	GSC	0.00698703
MA1122.1	24	1406	6.21762	3.515	1.76888	0.00543752	TFDP1	0.00710401
MA0829.2	25	1488	6.47668	3.72	1.74104	0.00559121	SREBF1(var.2)	0.00729203
MA0609.2	21	1178	5.44041	2.945	1.84734	0.00564669	CREM	0.00735153
MA0098.3	31	1983	8.03109	4.9575	1.61999	0.00606959	ETS1	0.00788835
MA0736.1	20	1110	5.18135	2.775	1.86715	0.00610146	GLIS2	0.00791598
MA0689.1	33	2151	8.54922	5.3775	1.58981	0.00618257	TBX20	0.00800729
MA1137.1	37	2489	9.58549	6.2225	1.54046	0.00628945	FOSL1::JUNB	0.00813159
MA1621.1	35	2324	9.06736	5.81	1.56065	0.00642922	Rbpjl	0.00829791
MA1144.1	34	2247	8.80829	5.6175	1.56801	0.0067175	FOSL2::JUND	0.00865502
MA0760.1	31	1998	8.03109	4.995	1.60783	0.006735	ERF	0.0086626
MA0102.4	31	1999	8.03109	4.9975	1.60702	0.00678144	CEBPA	0.00870733
MA0840.1	23	1354	5.95855	3.385	1.76028	0.00679981	Creb5	0.00871591
MA0143.4	32	2083	8.29016	5.2075	1.59196	0.00683807	SOX2	0.00874992
MA0738.1	27	1675	6.99482	4.1875	1.6704	0.00692069	HIC2	0.00884048
MA1142.1	37	2515	9.58549	6.2875	1.52453	0.00737364	FOSL1::JUND	0.00940296
MA0160.1	58	4366	15.0259	10.915	1.37663	0.0076591	NR4A2	0.00975032
MA1130.1	37	2527	9.58549	6.3175	1.51729	0.00792453	FOSL2::JUN	0.010071
MA0671.1	32	2111	8.29016	5.2775	1.57085	0.00822924	NFIX	0.0104405
MA0639.1	14	699	3.62694	1.7475	2.0755	0.00863973	DBP	0.0109427
MA0740.1	51	3768	13.2124	9.42	1.40259	0.00878223	KLF14	0.0111043
MA0800.1	29	1885	7.51295	4.7125	1.59426	0.00962614	EOMES	0.0121508
MA0814.2	42	2999	10.8808	7.4975	1.45126	0.00995833	TFAP2C(var.2)	0.0125488
MA0866.1	35	2396	9.06736	5.99	1.51375	0.0100237	SOX21	0.0126099
MA0799.1	29	1905	7.51295	4.7625	1.57752	0.011002	RFX4	0.0138173
MA0670.1	37	2586	9.58549	6.465	1.48267	0.011158	NFIA	0.0139897
MA1541.1	67	5277	17.3575	13.1925	1.31571	0.0112371	NR6A1	0.0140653
MA1517.1	51	3822	13.2124	9.555	1.38278	0.0113395	KLF6	0.0141696
MA1102.2	54	4103	13.9896	10.2575	1.36384	0.0119173	CTCFL	0.0148667
MA1554.1	17	955	4.40415	2.3875	1.84467	0.0122404	RFX7	0.0152238
MA1602.1	16	879	4.14508	2.1975	1.88627	0.0122444	ZSCAN29	0.0152238
MA0106.3	20	1193	5.18135	2.9825	1.73725	0.0127453	TP53	0.0158203
MA0742.1	47	3491	12.1762	8.7275	1.39515	0.0128515	Klf12	0.0159256
MA1561.1	14	738	3.62694	1.845	1.96582	0.0133572	SOX12	0.0165248
MA0136.2	43	3158	11.1399	7.895	1.41101	0.0143229	ELF5	0.0176902
MA0600.2	27	1782	6.99482	4.455	1.57011	0.0146696	RFX2	0.0180884
MA1569.1	20	1212	5.18135	3.03	1.71002	0.0148757	TFAP2E	0.0183124
MA0077.1	27	1787	6.99482	4.4675	1.56571	0.0151563	SOX9	0.018627
MA1141.1	38	2738	9.84456	6.845	1.43821	0.015872	FOS::JUND	0.0194745
MA0843.1	14	756	3.62694	1.89	1.91902	0.0161149	TEF	0.0197389
MA1547.1	25	1630	6.47668	4.075	1.58937	0.0161404	PITX2	0.0197389
MA1136.1	20	1228	5.18135	3.07	1.68774	0.0168796	FOSB::JUNB(var.2)	0.0206092
MA0059.1	23	1482	5.95855	3.705	1.60825	0.0181695	MAX::MYC	0.0221478
MA0069.1	19	1160	4.92228	2.9	1.69734	0.0185646	PAX6	0.0225925
MA0099.3	33	2339	8.54922	5.8475	1.46203	0.0192999	FOS::JUN	0.023449
MA0743.2	29	1998	7.51295	4.995	1.50409	0.0196586	SCRT1	0.0238461
MA0632.2	17	1012	4.40415	2.53	1.74077	0.0202935	TCFL5	0.0245763
MA0259.1	9	419	2.33161	1.0475	2.22588	0.0214563	ARNT::HIF1A	0.0259423
MA1143.1	16	944	4.14508	2.36	1.75639	0.0222263	FOSL1::JUND(var.2)	0.0268298
MA1546.1	11	568	2.84974	1.42	2.00686	0.0232202	PAX3(var.2)	0.0279843
MA1138.1	32	2289	8.29016	5.7225	1.44869	0.0235529	FOSL2::JUNB	0.0283394
MA1139.1	19	1192	4.92228	2.98	1.65177	0.0237444	FOSL2::JUNB(var.2)	0.0285149
MA0505.1	106	9217	27.4611	23.0425	1.19176	0.0237751	Nr5a2	0.0285149
MA0141.3	78	6543	20.2073	16.3575	1.23535	0.0258496	ESRRB	0.0309532
MA1644.1	36	2668	9.32642	6.67	1.39826	0.0270401	NFYC	0.0323268
MA0643.1	71	5911	18.3938	14.7775	1.24472	0.0287875	Esrrg	0.0343608
MA0891.1	18	1137	4.66321	2.8425	1.64053	0.0288753	GSC2	0.0344105
MA0781.1	13	740	3.36788	1.85	1.82047	0.028933	PAX9	0.0344242
MA0626.1	19	1220	4.92228	3.05	1.61386	0.0291246	Npas2	0.034597
MA0655.1	27	1906	6.99482	4.765	1.46796	0.0310634	JDP2	0.0368416
MA0690.1	27	1908	6.99482	4.77	1.46642	0.0314113	TBX21	0.037195
MA1134.1	30	2170	7.77202	5.425	1.43263	0.0315764	FOS::JUNB	0.0373312
MA1128.1	36	2709	9.32642	6.7725	1.3771	0.0328184	FOSL1::JUN	0.0387382
MA0649.1	15	914	3.88601	2.285	1.70066	0.0334831	HEY2	0.0394603
MA0603.1	20	1335	5.18135	3.3375	1.55246	0.0362036	Arntl	0.0425992
MA1127.1	22	1507	5.69948	3.7675	1.5128	0.0369175	FOSB::JUN	0.0433708
MA0836.2	26	1854	6.73575	4.635	1.45324	0.0375958	CEBPD	0.0440982
MA1135.1	30	2207	7.77202	5.5175	1.40861	0.0381186	FOSB::JUNB	0.0446413
MA0695.1	14	852	3.62694	2.13	1.70279	0.0387215	ZBTB7C	0.0452763
MA1101.2	25	1774	6.47668	4.435	1.46036	0.0390093	BACH2	0.0455414
MA0763.1	24	1688	6.21762	4.22	1.47337	0.0390975	ETV3	0.045573
MA0767.1	9	469	2.33161	1.1725	1.98858	0.0397167	GCM2	0.0462225
MA1535.1	23	1607	5.95855	4.0175	1.48315	0.0402447	NR2C1	0.0467641
MA1563.1	19	1268	4.92228	3.17	1.55277	0.0404113	SOX18	0.0468846
MA0714.1	27	1956	6.99482	4.89	1.43043	0.0406846	PITX3	0.0471285
MA0620.3	22	1531	5.69948	3.8275	1.48909	0.0426092	MITF	0.0492813
MA0663.1	16	1028	4.14508	2.57	1.61287	0.0430381	MLX	0.0497004
MA1540.1	88	7692	22.7979	19.23	1.18554	0.0446461	NR5A1	0.0514776
MA0779.1	12	711	3.10881	1.7775	1.74898	0.0449655	PAX1	0.0517658
MA0464.2	13	793	3.36788	1.9825	1.6988	0.045942	BHLHE40	0.0528085
MA0825.1	18	1204	4.66321	3.01	1.54924	0.0460263	MNT	0.0528241
MA0641.1	30	2251	7.77202	5.6275	1.38108	0.047176	ELF4	0.0540604
MA0664.1	16	1050	4.14508	2.625	1.57908	0.0502565	MLXIPL	0.0574297
MA0844.1	11	645	2.84974	1.6125	1.76728	0.0502703	XBP1	0.0574297
MA1111.1	72	6193	18.6528	15.4825	1.20477	0.0510857	NR2F2	0.0582721
MA0475.2	25	1829	6.47668	4.5725	1.41644	0.0522853	FLI1	0.0595494
MA0802.1	26	1918	6.73575	4.795	1.40474	0.0525084	TBR1	0.0597124
MA0472.2	20	1397	5.18135	3.4925	1.48356	0.0531061	EGR2	0.0603001
MA0819.1	12	734	3.10881	1.835	1.69417	0.0545952	CLOCK	0.0618967
MA0863.1	19	1326	4.92228	3.315	1.48485	0.057952	MTF1	0.0656027
MA0112.3	22	1589	5.69948	3.9725	1.43473	0.0589791	ESR1	0.0666643
MA1560.1	11	674	2.84974	1.685	1.69124	0.0644709	SOHLH2	0.0727614
MA0525.2	14	922	3.62694	2.305	1.57351	0.0655564	TP63	0.0738748
MA0646.1	12	762	3.10881	1.905	1.63192	0.0680847	GCM1	0.0766081
MA1484.1	23	1707	5.95855	4.2675	1.39626	0.0688592	ETS2	0.0773628
MA0637.1	6	302	1.5544	0.755	2.05881	0.0738137	CENPB	0.0828046
MA0622.1	13	857	3.36788	2.1425	1.57194	0.0744914	Mlxip	0.0834393
MA0060.3	32	2541	8.29016	6.3525	1.30502	0.0756825	NFYA	0.0846464
MA1145.1	21	1555	5.44041	3.8875	1.39946	0.0780802	FOSL2::JUND(var.2)	0.0871974
MA0592.3	81	7235	20.9845	18.0875	1.16016	0.0797629	ESRRA	0.0889434
MA0739.1	22	1659	5.69948	4.1475	1.3742	0.084102	Hic1	0.0936419
MA0474.2	25	1931	6.47668	4.8275	1.34162	0.0850243	ERG	0.0945278
MA1140.2	15	1060	3.88601	2.65	1.46642	0.0920173	JUNB(var.2)	0.10215
MA0745.2	26	2041	6.73575	5.1025	1.32009	0.0923754	SNAI2	0.102395
MA0831.2	17	1241	4.40415	3.1025	1.41955	0.0955136	TFE3	0.105717
MA1557.1	11	726	2.84974	1.815	1.57011	0.0959545	SMAD5	0.106048
MA0748.2	16	1160	4.14508	2.9	1.42934	0.0990682	YY2	0.109327
MA0804.1	13	905	3.36788	2.2625	1.48856	0.10216	TBX19	0.112573
MA0871.2	19	1435	4.92228	3.5875	1.37206	0.104011	TFEC	0.114443
MA0750.2	33	2725	8.54922	6.8125	1.25493	0.10648	ZBTB7A	0.116987
MA0777.1	6	338	1.5544	0.845	1.83953	0.110692	MYBL2	0.121436
MA0466.2	9	586	2.33161	1.465	1.59154	0.116638	CEBPB	0.127771
MA0009.2	12	842	3.10881	2.105	1.47687	0.117808	TBXT	0.128676
MA1464.1	15	1104	3.88601	2.76	1.40797	0.117809	ARNT2	0.128676
MA0636.1	11	773	2.84974	1.9325	1.47464	0.131151	BHLHE41	0.143038
MA0147.3	17	1319	4.40415	3.2975	1.3356	0.140818	MYC	0.153358
MA0834.1	15	1154	3.88601	2.885	1.34697	0.151805	ATF7	0.165082
MA1516.1	32	2740	8.29016	6.85	1.21024	0.152859	KLF3	0.165987
MA1132.1	24	1991	6.21762	4.9775	1.24914	0.156392	JUN::JUNB	0.169576
MA0688.1	23	1911	5.95855	4.7775	1.24721	0.164335	TBX2	0.17793
MA1559.1	27	2290	6.99482	5.725	1.2218	0.165463	SNAI3	0.178892
MA0776.1	6	386	1.5544	0.965	1.61078	0.171689	MYBL1	0.185355
MA0838.1	8	557	2.07254	1.3925	1.48836	0.173046	CEBPG	0.18655
MA1129.1	12	915	3.10881	2.2875	1.35904	0.177444	FOSL1::JUN(var.2)	0.191014
MA1475.1	11	827	2.84974	2.0675	1.37835	0.179112	CREB3L4(var.2)	0.192533
MA0104.4	12	920	3.10881	2.3	1.35166	0.18199	MYCN	0.195345
MA1631.1	41	3699	10.6218	9.2475	1.14861	0.196214	ASCL1(var.2)	0.21031
MA0841.1	22	1875	5.69948	4.6875	1.21589	0.201439	NFE2	0.2156
MA0058.3	15	1225	3.88601	3.0625	1.2689	0.208105	MAX	0.222223
MA0156.2	20	1695	5.18135	4.2375	1.22274	0.208222	FEV	0.222223
MA1583.1	9	678	2.33161	1.695	1.37558	0.211159	ZFP57	0.225035
MA0806.1	19	1616	4.92228	4.04	1.21839	0.220014	TBX4	0.233804
MA0807.1	19	1616	4.92228	4.04	1.21839	0.220014	TBX5	0.233804
MA1585.1	17	1428	4.40415	3.57	1.23365	0.221029	ZKSCAN1	0.234549
MA0103.3	27	2463	6.99482	6.1575	1.13598	0.273769	ZEB1	0.290102
MA0076.2	26	2395	6.73575	5.9875	1.12497	0.295449	ELK4	0.312595
MA1542.1	16	1417	4.14508	3.5425	1.1701	0.295834	OSR1	0.312595
MA0024.3	5	376	1.29534	0.94	1.37802	0.298303	E2F1	0.314759
MA0877.2	6	473	1.5544	1.1825	1.31451	0.307291	BARHL1	0.323784
MA0014.3	9	775	2.33161	1.9375	1.20341	0.334045	PAX5	0.351477
MA0067.1	6	499	1.5544	1.2475	1.24602	0.351301	Pax2	0.368594
MA0837.1	6	499	1.5544	1.2475	1.24602	0.351301	CEBPE	0.368594
MA0765.2	24	2276	6.21762	5.69	1.09273	0.356654	ETV5	0.373685
MA0145.3	9	794	2.33161	1.985	1.17461	0.35968	TFCP2	0.376327
MA1483.1	20	1897	5.18135	4.7425	1.09254	0.374543	ELF2	0.39133
MA0469.3	3	234	0.777202	0.585	1.32855	0.393348	E2F3	0.410402
MA1533.1	14	1318	3.62694	3.295	1.10074	0.395359	NR1I2	0.411924
MA1509.1	5	437	1.29534	1.0925	1.18566	0.413911	IRF6	0.430652
MA1099.2	9	849	2.33161	2.1225	1.09852	0.434752	HES1	0.451706
MA0755.1	5	457	1.29534	1.1425	1.13377	0.451565	CUX2	0.468522
MA0823.1	9	866	2.33161	2.165	1.07695	0.457908	HEY1	0.474443
MA0686.1	11	1116	2.84974	2.79	1.02141	0.514082	SPDEF	0.531907
MA0657.1	21	2170	5.44041	5.425	1.00284	0.526533	KLF13	0.544036
MA0470.2	4	394	1.03627	0.985	1.05205	0.528547	E2F4	0.545361
MA0506.1	17	1761	4.40415	4.4025	1.00037	0.534266	NRF1	0.5505
MA0616.2	6	621	1.5544	1.5525	1.00123	0.555157	HES2	0.571238
MA0864.2	4	420	1.03627	1.05	0.986923	0.578866	E2F2	0.594813
MA0604.1	4	459	1.03627	1.1475	0.903067	0.648262	Atf1	0.665204
MA0754.1	4	461	1.03627	1.1525	0.899149	0.651609	CUX1	0.667721
MA0759.1	14	1584	3.62694	3.96	0.915895	0.668826	ELK3	0.684423
MA0822.1	5	592	1.29534	1.48	0.875228	0.677753	HES7	0.692607
MA0711.1	2	246	0.518135	0.615	0.842495	0.688238	OTX1	0.702361
MA0028.2	14	1616	3.62694	4.04	0.897758	0.697032	ELK1	0.710363
MA0830.2	26	2940	6.73575	7.35	0.916429	0.706679	TCF4	0.719212
MA1558.1	24	2733	6.21762	6.8325	0.910006	0.713376	SNAI1	0.725039
MA0828.1	8	974	2.07254	2.435	0.851145	0.725119	SREBF2(var.2)	0.735971
MA0594.2	2	265	0.518135	0.6625	0.78209	0.726768	HOXA9	0.736643
MA1545.1	2	297	0.518135	0.7425	0.697824	0.782535	OVOL2	0.792091
MA0522.3	26	3107	6.73575	7.7675	0.867171	0.802308	TCF3	0.811005
MA1544.1	2	314	0.518135	0.785	0.660044	0.807907	OVOL1	0.815559
MA0749.1	1	174	0.259067	0.435	0.595557	0.815652	ZBED1	0.822266
MA1648.1	26	3178	6.73575	7.945	0.847797	0.835727	TCF12(var.2)	0.841366
MA0821.1	4	648	1.03627	1.62	0.639672	0.873302	HES5	0.87801
MA0862.1	1	268	0.259067	0.67	0.386668	0.926282	GMEB2	0.930022
MA0527.1	1	511	0.259067	1.2775	0.202792	0.993175	ZBTB33	0.995845
MA0139.1	60	9236	15.544	23.09	0.673194	0.999912	CTCF	1
MA0131.2	0	447	0	1.1175	0	1	HINFP	1

## Sheet: c3 > c0 ATAC peaks
motif	observed	background	percent.observed	percent.background	fold.enrichment	pvalue	motif.name	p.adjust
MA0592.3	317	7320	46.345	18.3	2.53252	2.19891e-64	ESRRA	1.64039e-61
MA0505.1	356	9369	52.0468	23.4225	2.22208	4.71814e-60	Nr5a2	1.75987e-57
MA0643.1	269	5904	39.3275	14.76	2.66446	1.47511e-56	Esrrg	3.6681e-54
MA1540.1	308	7866	45.0292	19.665	2.28982	5.24428e-52	NR5A1	9.78059e-50
MA0141.3	268	6568	39.1813	16.42	2.38619	7.62467e-47	ESRRB	1.1376e-44
MA1111.1	245	6169	35.8187	15.4225	2.3225	6.29889e-40	NR2F2	7.83162e-38
MA0160.1	183	4312	26.7544	10.78	2.48185	5.05077e-32	NR4A2	5.38268e-30
MA0071.1	166	4454	24.269	11.135	2.17952	1.32526e-22	RORA	1.2358e-20
MA1541.1	183	5205	26.7544	13.0125	2.05605	2.86692e-22	NR6A1	2.37636e-20
MA0017.2	127	3995	18.5673	9.9875	1.85905	4.95964e-12	NR2F1	3.69989e-10
MA1536.1	97	2754	14.1813	6.885	2.05974	1.09272e-11	NR2C2(var.2)	7.41065e-10
MA0482.2	114	3812	16.6667	9.53	1.74886	2.75771e-09	GATA4	1.71437e-07
MA0766.2	90	2767	13.1579	6.9175	1.90212	3.55946e-09	GATA5	2.04258e-07
MA1104.2	114	3882	16.6667	9.705	1.71733	7.60605e-09	GATA6	4.05294e-07
MA0037.3	93	2959	13.5965	7.3975	1.83798	1.00122e-08	GATA3	4.97942e-07
MA0112.3	60	1594	8.77193	3.985	2.20124	1.29486e-08	ESR1	6.03727e-07
MA0258.2	102	3457	14.9123	8.6425	1.72546	4.30711e-08	ESR2	1.89006e-06
MA1539.1	53	1396	7.74854	3.49	2.22021	7.23267e-08	NR2F6(var.3)	2.99754e-06
MA0115.1	104	3602	15.2047	9.005	1.68847	9.07534e-08	NR1H2::RXRA	3.56326e-06
MA1553.1	48	1268	7.01754	3.17	2.21374	3.31205e-07	RARG(var.3)	1.23539e-05
MA0036.3	100	3523	14.6199	8.8075	1.65994	3.69412e-07	GATA2	1.31229e-05
MA1581.1	110	4087	16.0819	10.2175	1.57395	1.16562e-06	ZBTB6	3.95251e-05
MA0836.2	58	1743	8.47953	4.3575	1.94596	1.31866e-06	CEBPD	4.27704e-05
MA1576.1	89	3155	13.0117	7.8875	1.64966	2.28068e-06	THRB(var.3)	7.0891e-05
MA0858.1	80	2772	11.6959	6.93	1.68772	3.40461e-06	Rarb(var.2)	0.000101593
MA0860.1	82	2946	11.9883	7.365	1.62774	9.73225e-06	Rarg(var.2)	0.000279241
MA0102.4	56	1855	8.18713	4.6375	1.76542	3.28481e-05	CEBPA	0.00090758
MA1538.1	50	1626	7.30994	4.065	1.79826	5.54541e-05	NR2F1(var.3)	0.00147746
MA0466.2	24	586	3.50877	1.465	2.39507	9.08317e-05	CEBPB	0.00226014
MA1112.2	108	4418	15.7895	11.045	1.42956	9.08904e-05	NR4A1	0.00226014
MA1149.1	74	2770	10.8187	6.925	1.56227	0.000100582	RARA::RXRG	0.00242045
MA1552.1	40	1241	5.84795	3.1025	1.88492	0.000117029	RARB(var.3)	0.00272823
MA0161.2	109	4525	15.9357	11.3125	1.40868	0.000148862	NFIC	0.00336519
MA1575.1	39	1231	5.70175	3.0775	1.85272	0.000200822	THRB(var.2)	0.00440627
MA0089.2	84	3361	12.2807	8.4025	1.46155	0.000301945	NFE2L1	0.00643574
MA0066.1	61	2293	8.91813	5.7325	1.55571	0.000463903	PPARG	0.00961311
MA1537.1	85	3493	12.4269	8.7325	1.42306	0.000633769	NR2F1(var.2)	0.0127782
MA1131.1	47	1687	6.87134	4.2175	1.62925	0.000811267	FOSL2::JUN(var.2)	0.0157542
MA0035.4	61	2347	8.91813	5.8675	1.51992	0.000823609	GATA1	0.0157542
MA0159.1	75	3045	10.9649	7.6125	1.44038	0.000964653	RARA::RXRA	0.017916
MA1531.1	57	2173	8.33333	5.4325	1.53398	0.000984661	NR1D1	0.017916
MA1637.1	79	3250	11.5497	8.125	1.4215	0.00102339	EBF3	0.0179378
MA1532.1	56	2130	8.18713	5.325	1.53749	0.00103395	NR1D2	0.0179378
MA1574.1	80	3334	11.6959	8.335	1.40323	0.0013644	THRB	0.0231327
MA1126.1	42	1506	6.14035	3.765	1.6309	0.00148464	FOS::JUN(var.2)	0.0246121
MA0884.1	48	1802	7.01754	4.505	1.55772	0.00179531	DUXA	0.0291152
MA1110.1	54	2102	7.89474	5.255	1.50233	0.00207973	NR1H4	0.0330101
MA0488.1	65	2650	9.50292	6.625	1.4344	0.00231581	JUN	0.0359915
MA1636.1	50	1931	7.30994	4.8275	1.51423	0.00257351	CEBPG(var.2)	0.0391804
MA0501.1	76	3214	11.1111	8.035	1.38284	0.00262625	MAF::NFE2	0.0391836
MA0838.1	19	548	2.77778	1.37	2.02758	0.00319463	CEBPG	0.0467293
MA0833.2	47	1814	6.87134	4.535	1.51518	0.00338103	ATF4	0.0485048
MA1632.1	67	2797	9.79532	6.9925	1.40083	0.00347414	ATF2	0.0489002
MA1604.1	76	3318	11.1111	8.295	1.3395	0.00574181	Ebf2	0.0793221
MA0515.1	110	5115	16.0819	12.7875	1.25762	0.00662615	Sox6	0.0898747
MA0837.1	17	512	2.48538	1.28	1.9417	0.00773098	CEBPE	0.102213
MA0604.1	16	471	2.33918	1.1775	1.98657	0.00780987	Atf1	0.102213
MA0834.1	30	1095	4.38596	2.7375	1.60218	0.00842738	ATF7	0.105815
MA0018.4	65	2810	9.50292	7.025	1.35273	0.00844307	CREB1	0.105815
MA0810.1	43	1716	6.28655	4.29	1.4654	0.00862417	TFAP2A(var.2)	0.105815
MA0866.1	57	2409	8.33333	6.0225	1.3837	0.00865243	SOX21	0.105815
MA0591.1	74	3286	10.8187	8.215	1.31695	0.0093867	Bach1::Mafk	0.112943
MA0730.1	66	2878	9.64912	7.195	1.34109	0.00955972	RARA(var.2)	0.113199
MA0677.1	83	3778	12.1345	9.445	1.28475	0.0109969	Nr2f6	0.128182
MA0494.1	63	2755	9.21053	6.8875	1.33728	0.0118689	Nr1h3::Rxra	0.135106
MA0843.1	21	712	3.07018	1.78	1.72482	0.0119531	TEF	0.135106
MA0639.1	20	671	2.92398	1.6775	1.74306	0.0125658	DBP	0.138398
MA0146.2	69	3072	10.0877	7.68	1.31351	0.0126154	Zfx	0.138398
MA0671.1	50	2121	7.30994	5.3025	1.37858	0.0143102	NFIX	0.154716
MA1150.1	47	1985	6.87134	4.9625	1.38465	0.0160628	RORB	0.171183
MA1145.1	37	1498	5.40936	3.745	1.44442	0.0173018	FOSL2::JUND(var.2)	0.181791
MA1555.1	30	1173	4.38596	2.9325	1.49564	0.0199515	RXRB(var.2)	0.20672
MA1147.1	31	1224	4.53216	3.06	1.4811	0.0205212	NR4A2::RXRA	0.20971
MA0043.3	40	1668	5.84795	4.17	1.40239	0.0209695	HLF	0.211395
MA1146.1	33	1329	4.82456	3.3225	1.45209	0.0221326	NR1H4::RXRA	0.220145
MA0729.1	66	3012	9.64912	7.53	1.28142	0.0233318	RARA	0.22902
MA0483.1	92	4394	13.4503	10.985	1.22442	0.0241238	Gfi1b	0.233719
MA0512.2	75	3498	10.9649	8.745	1.25385	0.025233	Rxra	0.239971
MA0857.1	72	3341	10.5263	8.3525	1.26026	0.0254124	Rarb	0.239971
MA1120.1	48	2103	7.01754	5.2575	1.33477	0.0268001	SOX13	0.249911
MA1132.1	45	1952	6.57895	4.88	1.34814	0.0271393	JUN::JUNB	0.24995
MA0025.2	44	1906	6.43275	4.765	1.35	0.0281167	NFIL3	0.255794
MA0811.1	39	1658	5.70175	4.145	1.37557	0.0290899	TFAP2B	0.261459
MA0492.1	55	2479	8.04094	6.1975	1.29745	0.0298712	JUND(var.2)	0.265284
MA0504.1	100	4890	14.6199	12.225	1.1959	0.033086	NR2C2	0.290378
MA1548.1	33	1384	4.82456	3.46	1.39438	0.0360533	PLAGL2	0.312742
MA0728.1	69	3251	10.0877	8.1275	1.24118	0.0373355	Nr2f6(var.2)	0.319867
MA1527.1	103	5082	15.0585	12.705	1.18524	0.0377323	NFIC(var.2)	0.319867
MA0003.4	72	3430	10.5263	8.575	1.22756	0.0414116	TFAP2A	0.345205
MA0093.3	57	2637	8.33333	6.5925	1.26406	0.0416467	USF1	0.345205
MA0656.1	33	1408	4.82456	3.52	1.37061	0.0438903	JDP2(var.2)	0.359804
MA0514.1	122	6169	17.8363	15.4225	1.15651	0.0456498	Sox3	0.370161
MA0083.3	28	1173	4.09357	2.9325	1.39593	0.0498131	SRF	0.39873
MA0498.2	55	2564	8.04094	6.41	1.25444	0.0502421	MEIS1	0.39873
MA1151.1	42	1888	6.14035	4.72	1.30092	0.0510727	RORC	0.400871
MA0143.4	46	2097	6.72515	5.2425	1.28281	0.0515866	SOX2	0.400871
MA1475.1	20	794	2.92398	1.985	1.47304	0.0570393	CREB3L4(var.2)	0.438587
MA1643.1	119	6064	17.3977	15.16	1.1476	0.057616	NFIB	0.438587
MA0670.1	55	2591	8.04094	6.4775	1.24136	0.0585234	NFIA	0.440501
MA0855.1	72	3501	10.5263	8.7525	1.20266	0.0590484	RXRB	0.440501
MA0138.2	77	3782	11.2573	9.455	1.19062	0.0621658	REST	0.459165
MA1494.1	54	2556	7.89474	6.39	1.23548	0.0646126	HNF4A(var.2)	0.466212
MA0859.1	60	2876	8.77193	7.19	1.22002	0.0647947	Rarg	0.466212
MA1556.1	34	1511	4.97076	3.7775	1.31589	0.0649947	RXRG(var.2)	0.466212
MA0605.2	31	1361	4.53216	3.4025	1.33201	0.0666988	ATF3	0.473879
MA0074.1	34	1523	4.97076	3.8075	1.30552	0.0706787	RXRA::VDR	0.497418
MA0829.2	33	1473	4.82456	3.6825	1.31013	0.0714236	SREBF1(var.2)	0.497962
MA1140.2	25	1068	3.65497	2.67	1.3689	0.0727631	JUNB(var.2)	0.502605
MA1635.1	81	4038	11.8421	10.095	1.17307	0.0737036	BHLHE22(var.2)	0.50443
MA1139.1	27	1182	3.94737	2.955	1.33583	0.0804393	FOSL2::JUNB(var.2)	0.545525
MA0029.1	67	3304	9.79532	8.26	1.18587	0.0830148	Mecom	0.554917
MA0154.4	68	3359	9.94152	8.3975	1.18387	0.0833119	EBF1	0.554917
MA1127.1	32	1446	4.67836	3.615	1.29415	0.0846144	FOSB::JUN	0.55518
MA0867.2	92	4678	13.4503	11.695	1.15009	0.0855498	SOX4	0.55518
MA1470.1	23	987	3.36257	2.4675	1.36274	0.0855841	BACH2(var.2)	0.55518
MA0038.2	54	2613	7.89474	6.5325	1.20853	0.0870509	GFI1	0.559429
MA0775.1	51	2456	7.45614	6.14	1.21436	0.0886981	MEIS3	0.559429
MA0822.1	15	596	2.19298	1.49	1.4718	0.09038	HES7	0.559429
MA1467.1	115	5969	16.8129	14.9225	1.12668	0.0907198	ATOH1(var.2)	0.559429
MA0782.2	65	3216	9.50292	8.04	1.18196	0.0910282	PKNOX1	0.559429
MA0774.1	60	2946	8.77193	7.365	1.19103	0.091342	MEIS2	0.559429
MA0140.2	54	2623	7.89474	6.5575	1.20392	0.0914883	GATA1::TAL1	0.559429
MA0841.1	40	1879	5.84795	4.6975	1.24491	0.0925856	NFE2	0.561535
MA0895.1	25	1101	3.65497	2.7525	1.32787	0.0943537	HMBOX1	0.567644
MA0783.1	58	2847	8.47953	7.1175	1.19136	0.0952978	PKNOX2	0.568737
MA1633.1	74	3724	10.8187	9.31	1.16205	0.0980921	BACH1	0.580768
MA1143.1	22	955	3.21637	2.3875	1.34717	0.0994978	FOSL1::JUND(var.2)	0.584452
MA0072.1	45	2172	6.57895	5.43	1.21159	0.10737	RORA(var.2)	0.617669
MA0814.2	60	2983	8.77193	7.4575	1.17626	0.108077	TFAP2C(var.2)	0.617669
MA0521.1	149	7934	21.7836	19.835	1.09824	0.108216	Tcf12	0.617669
MA1593.1	101	5242	14.7661	13.105	1.12675	0.108465	ZNF317	0.617669
MA0078.1	47	2287	6.87134	5.7175	1.20181	0.111655	Sox17	0.631022
MA0524.2	35	1651	5.11696	4.1275	1.23972	0.114276	TFAP2C	0.639976
MA1592.1	54	2671	7.89474	6.6775	1.18229	0.114956	ZNF274	0.639976
MA1133.1	27	1241	3.94737	3.1025	1.27232	0.122105	JUN::JUNB(var.2)	0.674744
MA1136.1	26	1191	3.80117	2.9775	1.27663	0.123893	FOSB::JUNB(var.2)	0.679589
MA1550.1	68	3466	9.94152	8.665	1.14732	0.130442	PPARD	0.710292
MA0070.1	37	1785	5.40936	4.4625	1.21218	0.133223	PBX1	0.720177
MA0508.3	130	6952	19.0058	17.38	1.09355	0.140203	PRDM1	0.747795
MA0840.1	28	1317	4.09357	3.2925	1.2433	0.14161	Creb5	0.747795
MA0150.2	61	3104	8.91813	7.76	1.14924	0.14281	Nfe2l2	0.747795
MA0609.2	24	1109	3.50877	2.7725	1.26556	0.143874	CREM	0.747795
MA0856.1	67	3438	9.79532	8.595	1.13965	0.144744	RXRG	0.747795
MA0122.3	43	2125	6.28655	5.3125	1.18335	0.145075	Nkx3-2	0.747795
MA0002.2	95	4996	13.8889	12.49	1.112	0.145349	RUNX1	0.747795
MA0063.2	43	2127	6.28655	5.3175	1.18224	0.146457	NKX2-5	0.748338
MA1563.1	26	1221	3.80117	3.0525	1.24526	0.150239	SOX18	0.762436
MA0119.1	85	4454	12.4269	11.135	1.11602	0.153436	NFIC::TLX1	0.773399
MA1106.1	13	552	1.90058	1.38	1.37724	0.155145	HIF1A	0.776106
MA0631.1	20	913	2.92398	2.2825	1.28104	0.157219	Six3	0.776106
MA0806.1	33	1605	4.82456	4.0125	1.20238	0.159894	TBX4	0.776106
MA0807.1	33	1605	4.82456	4.0125	1.20238	0.159894	TBX5	0.776106
MA0114.4	71	3687	10.3801	9.2175	1.12613	0.160053	HNF4A	0.776106
MA0629.1	35	1713	5.11696	4.2825	1.19485	0.160215	Rhox11	0.776106
MA0819.1	16	710	2.33918	1.775	1.31785	0.162181	CLOCK	0.780562
MA1607.1	80	4197	11.6959	10.4925	1.11469	0.164988	Foxl2	0.788982
MA0752.1	32	1564	4.67836	3.91	1.19651	0.170974	ZNF410	0.812399
MA0611.1	28	1351	4.09357	3.3775	1.21201	0.172622	Dux	0.815036
MA0499.2	71	3711	10.3801	9.2775	1.11885	0.173965	MYOD1	0.816215
MA1129.1	20	930	2.92398	2.325	1.25762	0.176667	FOSL1::JUN(var.2)	0.823712
MA1625.1	96	5130	14.0351	12.825	1.09435	0.184092	Stat5b	0.852997
MA0870.1	34	1690	4.97076	4.225	1.17651	0.186985	Sox1	0.85324
MA1528.1	90	4798	13.1579	11.995	1.09695	0.187228	NFIX(var.2)	0.85324
MA1101.2	35	1745	5.11696	4.3625	1.17294	0.187576	BACH2	0.85324
MA0812.1	38	1910	5.55556	4.775	1.16347	0.188909	TFAP2B(var.2)	0.854097
MA0513.1	89	4749	13.0117	11.8725	1.09595	0.191286	SMAD2::SMAD3::SMAD4	0.859633
MA1599.1	62	3241	9.06433	8.1025	1.11871	0.193679	ZNF682	0.865178
MA1114.1	70	3707	10.2339	9.2675	1.10428	0.206467	PBX3	0.915742
MA0739.1	34	1712	4.97076	4.28	1.16139	0.207454	Hic1	0.915742
MA1542.1	29	1441	4.23977	3.6025	1.1769	0.20888	OSR1	0.916616
MA0797.1	43	2211	6.28655	5.5275	1.13732	0.211526	TGIF2	0.917479
MA0077.1	35	1771	5.11696	4.4275	1.15572	0.211537	SOX9	0.917479
MA0484.2	69	3661	10.0877	9.1525	1.10218	0.21317	HNF4G	0.919217
MA0065.2	109	5939	15.9357	14.8475	1.07329	0.2241	Pparg::Rxra	0.958448
MA1134.1	42	2171	6.14035	5.4275	1.13134	0.224837	FOS::JUNB	0.958448
MA1535.1	32	1623	4.67836	4.0575	1.15302	0.227829	NR2C1	0.965683
MA1100.2	78	4194	11.4035	10.485	1.0876	0.231009	ASCL1	0.968904
MA0503.1	63	3350	9.21053	8.375	1.09976	0.231186	Nkx2-5(var.2)	0.968904
MA0496.3	77	4153	11.2573	10.3825	1.08426	0.241426	MAFK	1
MA0099.3	44	2301	6.43275	5.7525	1.11825	0.241847	FOS::JUN	1
MA1142.1	47	2480	6.87134	6.2	1.10828	0.252279	FOSL1::JUND	1
MA0778.1	20	989	2.92398	2.4725	1.1826	0.252943	NFKB2	1
MA0845.1	68	3667	9.94152	9.1675	1.08443	0.25749	FOXB1	1
MA0059.1	29	1486	4.23977	3.715	1.14126	0.258373	MAX::MYC	1
MA0526.3	49	2606	7.16374	6.515	1.09958	0.264709	USF2	1
MA1108.2	50	2663	7.30994	6.6575	1.098	0.265484	MXI1	1
MA0801.1	36	1884	5.26316	4.71	1.11744	0.269339	MGA	1
MA0803.1	36	1884	5.26316	4.71	1.11744	0.269339	TBX15	1
MA0259.1	9	410	1.31579	1.025	1.2837	0.270538	ARNT::HIF1A	1
MA0596.1	38	2000	5.55556	5	1.11111	0.273979	SREBF2	1
MA0667.1	64	3463	9.35673	8.6575	1.08077	0.274496	MYF6	1
MA1619.1	86	4718	12.5731	11.795	1.06597	0.278817	Ptf1a(var.2)	1
MA0092.1	55	2960	8.04094	7.4	1.08661	0.279013	Hand1::Tcf3	1
MA0595.1	37	1951	5.40936	4.8775	1.10904	0.281095	SREBF1	1
MA1144.1	42	2232	6.14035	5.58	1.10042	0.282164	FOSL2::JUND	1
MA0698.1	113	6271	16.5205	15.6775	1.05377	0.285498	ZBTB18	1
MA0495.3	68	3713	9.94152	9.2825	1.071	0.292858	MAFF	1
MA1641.1	81	4455	11.8421	11.1375	1.06326	0.294421	MYF5	1
MA0909.2	34	1799	4.97076	4.4975	1.10523	0.298248	HOXD13	1
MA1648.1	56	3041	8.18713	7.6025	1.0769	0.300216	TCF12(var.2)	1
MA0805.1	49	2646	7.16374	6.615	1.08295	0.301217	TBX1	1
MA1579.1	92	5095	13.4503	12.7375	1.05596	0.30278	ZBTB26	1
MA0738.1	32	1695	4.67836	4.2375	1.10404	0.307426	HIC2	1
MA0655.1	35	1872	5.11696	4.68	1.09337	0.317222	JDP2	1
MA0500.2	83	4603	12.1345	11.5075	1.05449	0.3193	MYOG	1
MA1594.1	42	2269	6.14035	5.6725	1.08248	0.319517	ZNF382	1
MA0799.1	36	1932	5.26316	4.83	1.08968	0.321349	RFX4	1
MA1493.1	20	1044	2.92398	2.61	1.1203	0.333799	HES6	1
MA0789.1	48	2626	7.01754	6.565	1.06893	0.336413	POU3F4	1
MA1620.1	46	2519	6.72515	6.2975	1.06791	0.343127	Ptf1a(var.3)	1
MA0467.1	43	2353	6.28655	5.8825	1.06869	0.347896	Crx	1
MA0690.1	35	1905	5.11696	4.7625	1.07443	0.35511	TBX21	1
MA1558.1	48	2646	7.01754	6.615	1.06085	0.356217	SNAI1	1
MA1645.1	55	3049	8.04094	7.6225	1.05489	0.359158	NKX2-2	1
MA0142.1	75	4206	10.9649	10.515	1.04279	0.367573	Pou5f1::Sox2	1
MA1155.1	85	4789	12.4269	11.9725	1.03795	0.373375	ZSCAN4	1
MA0511.2	21	1127	3.07018	2.8175	1.08968	0.37499	RUNX2	1
MA1130.1	45	2495	6.57895	6.2375	1.05474	0.377075	FOSL2::JUN	1
MA0485.2	20	1073	2.92398	2.6825	1.09002	0.378884	HOXC9	1
MA1138.1	41	2269	5.99415	5.6725	1.0567	0.38009	FOSL2::JUNB	1
MA1529.1	51	2847	7.45614	7.1175	1.04758	0.385321	NHLH2	1
MA0522.3	53	2963	7.74854	7.4075	1.04604	0.386468	TCF3	1
MA1471.1	38	2104	5.55556	5.26	1.05619	0.387455	BARX2	1
MA0622.1	16	853	2.33918	2.1325	1.09692	0.388763	Mlxip	1
MA1571.1	27	1481	3.94737	3.7025	1.06614	0.394127	TGIF2LX	1
MA1618.1	94	5338	13.7427	13.345	1.0298	0.39578	Ptf1a	1
MA0109.1	30	1654	4.38596	4.135	1.06069	0.39643	HLTF	1
MA0872.1	24	1312	3.50877	3.28	1.06975	0.396922	TFAP2A(var.3)	1
MA0794.1	17	916	2.48538	2.29	1.08532	0.399995	PROX1	1
MA0626.1	22	1201	3.21637	3.0025	1.07123	0.401248	Npas2	1
MA0614.1	58	3267	8.47953	8.1675	1.0382	0.402048	Foxj2	1
MA0610.1	31	1718	4.53216	4.295	1.05522	0.405119	DMRT3	1
MA0442.2	97	5528	14.1813	13.82	1.02614	0.408024	SOX10	1
MA0152.1	88	5014	12.8655	12.535	1.02637	0.413525	NFATC2	1
MA0816.1	100	5721	14.6199	14.3025	1.02219	0.422201	Ascl2	1
MA1135.1	39	2193	5.70175	5.4825	1.03999	0.423511	FOSB::JUNB	1
MA1615.1	58	3295	8.47953	8.2375	1.02938	0.428411	Plagl1	1
MA0813.1	29	1622	4.23977	4.055	1.04557	0.429517	TFAP2B(var.3)	1
MA0821.1	12	649	1.75439	1.6225	1.08129	0.432594	HES5	1
MA0691.1	64	3649	9.35673	9.1225	1.02568	0.434535	TFAP4	1
MA1123.2	85	4867	12.4269	12.1675	1.02132	0.434726	TWIST1	1
MA1566.1	41	2324	5.99415	5.81	1.0317	0.441051	TBX3	1
MA0724.1	16	883	2.33918	2.2075	1.05965	0.442258	VENTX	1
MA0795.1	17	941	2.48538	2.3525	1.05648	0.443236	SMAD3	1
MA0663.1	19	1058	2.77778	2.645	1.0502	0.446508	MLX	1
MA0602.1	26	1462	3.80117	3.655	1.03999	0.447058	Arid5a	1
MA1154.1	42	2390	6.14035	5.975	1.02767	0.450066	ZNF282	1
MA0862.1	5	259	0.730994	0.6475	1.12895	0.455314	GMEB2	1
MA0087.1	25	1411	3.65497	3.5275	1.03614	0.456637	Sox5	1
MA0796.1	40	2285	5.84795	5.7125	1.02371	0.462366	TGIF1	1
MA0103.3	41	2345	5.99415	5.8625	1.02246	0.464539	ZEB1	1
MA0684.2	50	2870	7.30994	7.175	1.01881	0.466627	RUNX3	1
MA0688.1	33	1883	4.82456	4.7075	1.02487	0.467609	TBX2	1
MA0155.1	56	3220	8.18713	8.05	1.01704	0.467652	INSM1	1
MA0007.3	27	1539	3.94737	3.8475	1.02596	0.473463	Ar	1
MA0060.3	44	2535	6.43275	6.3375	1.01503	0.481548	NFYA	1
MA0145.3	14	789	2.04678	1.9725	1.03766	0.481851	TFCP2	1
MA1656.1	60	3468	8.77193	8.67	1.01176	0.481943	ZNF449	1
MA0490.2	43	2479	6.28655	6.1975	1.01437	0.484024	JUNB	1
MA0745.2	34	1955	4.97076	4.8875	1.01704	0.484647	SNAI2	1
MA0779.1	12	675	1.75439	1.6875	1.03964	0.486297	PAX1	1
MA1646.1	94	5464	13.7427	13.66	1.00605	0.491814	OSR2	1
MA0768.1	75	4355	10.9649	10.8875	1.00711	0.492313	LEF1	1
MA0868.2	40	2314	5.84795	5.785	1.01088	0.495161	SOX8	1
MA0117.2	46	2668	6.72515	6.67	1.00827	0.498945	Mafb	1
MA0646.1	13	740	1.90058	1.85	1.02734	0.499709	GCM1	1
MA1421.1	75	4364	10.9649	10.91	1.00503	0.499917	TCF7L1	1
MA0101.1	39	2264	5.70175	5.66	1.00738	0.504742	REL	1
MA0668.1	14	802	2.04678	2.005	1.02084	0.506411	NEUROD2	1
MA1649.1	61	3553	8.91813	8.8825	1.00401	0.506689	ZBTB12	1
MA0785.1	50	2911	7.30994	7.2775	1.00446	0.508309	POU2F1	1
MA1600.1	60	3498	8.77193	8.745	1.00308	0.509955	ZNF684	1
MA0481.3	57	3323	8.33333	8.3075	1.00311	0.510529	FOXP1	1
MA1634.1	60	3503	8.77193	8.7575	1.00165	0.514609	BATF	1
MA0502.2	44	2567	6.43275	6.4175	1.00238	0.516023	NFYB	1
MA1485.1	47	2744	6.87134	6.86	1.00165	0.517249	FERD3L	1
MA0844.1	11	632	1.60819	1.58	1.01784	0.51852	XBP1	1
MA0462.2	60	3508	8.77193	8.77	1.00022	0.519256	BATF::JUN	1
MA0468.1	35	2044	5.11696	5.11	1.00136	0.521504	DUX4	1
MA0520.1	70	4103	10.2339	10.2575	0.997701	0.527047	Stat6	1
MA1631.1	62	3635	9.06433	9.0875	0.99745	0.5282	ASCL1(var.2)	1
MA1128.1	46	2697	6.72515	6.7425	0.997426	0.529422	FOSL1::JUN	1
MA0815.1	21	1228	3.07018	3.07	1.00006	0.531011	TFAP2C(var.3)	1
MA1466.1	12	698	1.75439	1.745	1.00538	0.532909	ATF6	1
MA1557.1	12	699	1.75439	1.7475	1.00394	0.534906	SMAD5	1
MA1589.1	45	2644	6.57895	6.61	0.995302	0.535474	ZNF140	1
MA0476.1	50	2938	7.30994	7.345	0.995227	0.535539	FOS	1
MA0108.2	28	1645	4.09357	4.1125	0.995396	0.537346	TBP	1
MA0107.1	41	2412	5.99415	6.03	0.994055	0.539028	RELA	1
MA1560.1	11	642	1.60819	1.605	1.00199	0.539456	SOHLH2	1
MA0673.1	38	2237	5.55556	5.5925	0.993394	0.540842	NKX2-8	1
MA0659.2	65	3827	9.50292	9.5675	0.993251	0.542439	MAFG	1
MA0469.3	4	227	0.584795	0.5675	1.03048	0.545111	E2F3	1
MA1644.1	46	2719	6.72515	6.7975	0.989356	0.552302	NFYC	1
MA1525.1	52	3074	7.60234	7.685	0.989244	0.553648	NFATC4	1
MA0636.1	13	768	1.90058	1.92	0.989888	0.55367	BHLHE41	1
MA0009.2	14	829	2.04678	2.0725	0.987592	0.556417	TBXT	1
MA0869.1	52	3080	7.60234	7.7	0.987317	0.559499	Sox11	1
MA1103.2	47	2792	6.87134	6.98	0.984433	0.566624	FOXK2	1
MA0042.2	45	2678	6.57895	6.695	0.982666	0.570959	FOXI1	1
MA0033.2	45	2678	6.57895	6.695	0.982666	0.570959	FOXL1	1
MA0848.1	45	2678	6.57895	6.695	0.982666	0.570959	FOXO4	1
MA0849.1	45	2678	6.57895	6.695	0.982666	0.570959	FOXO6	1
MA0850.1	45	2678	6.57895	6.695	0.982666	0.570959	FOXP3	1
MA1472.1	95	5628	13.8889	14.07	0.987128	0.571596	BHLHA15(var.2)	1
MA1562.1	23	1376	3.36257	3.44	0.977492	0.574269	SOX14	1
MA0105.4	16	960	2.33918	2.4	0.974659	0.576759	NFKB1	1
MA1606.1	64	3808	9.35673	9.52	0.982849	0.577691	Foxf1	1
MA0519.1	85	5047	12.4269	12.6175	0.984894	0.577714	Stat5a::Stat5b	1
MA1554.1	15	903	2.19298	2.2575	0.971421	0.581661	RFX7	1
MA1608.1	24	1443	3.50877	3.6075	0.972633	0.584573	Isl1	1
MA1588.1	46	2751	6.72515	6.8775	0.977847	0.585054	ZNF136	1
MA0731.1	49	2930	7.16374	7.325	0.977985	0.586254	BCL6B	1
MA0463.2	44	2638	6.43275	6.595	0.975398	0.590796	BCL6	1
MA1621.1	38	2283	5.55556	5.7075	0.973378	0.592319	Rbpjl	1
MA0792.1	45	2700	6.57895	6.75	0.974659	0.593489	POU5F1B	1
MA0477.2	46	2760	6.72515	6.9	0.974659	0.594127	FOSL1	1
MA0048.2	64	3828	9.35673	9.57	0.977714	0.595118	NHLH1	1
MA0124.2	29	1754	4.23977	4.385	0.966879	0.600821	Nkx3-1	1
MA1503.1	18	1095	2.63158	2.7375	0.961307	0.60097	HOXB9	1
MA0835.2	58	3480	8.47953	8.7	0.974659	0.601723	BATF3	1
MA0800.1	31	1877	4.53216	4.6925	0.965831	0.605083	EOMES	1
MA0615.1	4	246	0.584795	0.615	0.950887	0.608426	Gmeb1	1
MA1642.1	77	4616	11.2573	11.54	0.975503	0.610257	NEUROG2(var.2)	1
MA1137.1	41	2482	5.99415	6.205	0.96602	0.61405	FOSL1::JUNB	1
MA1559.1	37	2246	5.40936	5.615	0.963376	0.617015	SNAI3	1
MA0830.2	47	2847	6.87134	7.1175	0.965415	0.621287	TCF4	1
MA0825.1	19	1169	2.77778	2.9225	0.95048	0.621678	MNT	1
MA0608.1	21	1295	3.07018	3.2375	0.948317	0.629005	Creb3l2	1
MA0683.1	49	2976	7.16374	7.44	0.962869	0.630561	POU4F2	1
MA0908.1	18	1115	2.63158	2.7875	0.944064	0.6314	HOXD11	1
MA0058.3	20	1238	2.92398	3.095	0.944742	0.633946	MAX	1
MA0914.1	24	1481	3.50877	3.7025	0.947676	0.635372	ISL2	1
MA0613.1	47	2862	6.87134	7.155	0.960356	0.635721	FOXG1	1
MA1520.1	34	2084	4.97076	5.21	0.954081	0.636411	MAF	1
MA0100.3	33	2024	4.82456	5.06	0.953471	0.63649	MYB	1
MA1508.1	141	8439	20.614	21.0975	0.977084	0.63763	IKZF1	1
MA1622.1	52	3163	7.60234	7.9075	0.961409	0.637905	Smad2::Smad3	1
MA0497.1	89	5367	13.0117	13.4175	0.969756	0.640223	MEF2C	1
MA0594.2	4	257	0.584795	0.6425	0.910187	0.64251	HOXA9	1
MA0647.1	16	1001	2.33918	2.5025	0.934738	0.64312	GRHL1	1
MA0755.1	7	450	1.02339	1.125	0.909682	0.651151	CUX2	1
MA0478.1	44	2699	6.43275	6.7475	0.953353	0.651662	FOSL2	1
MA0600.2	28	1737	4.09357	4.3425	0.942675	0.653011	RFX2	1
MA0832.1	69	4202	10.0877	10.505	0.960278	0.658589	Tcf21	1
MA0510.2	30	1866	4.38596	4.665	0.940185	0.662258	RFX5	1
MA1603.1	44	2715	6.43275	6.7875	0.947735	0.666934	Dmrt1	1
MA0606.1	67	4096	9.79532	10.24	0.956574	0.669094	NFAT5	1
MA0883.1	19	1208	2.77778	3.02	0.919794	0.677055	Dmbx1	1
MA1569.1	18	1147	2.63158	2.8675	0.917726	0.677667	TFAP2E	1
MA1141.1	44	2727	6.43275	6.8175	0.943564	0.678175	FOS::JUND	1
MA1148.1	56	3458	8.18713	8.645	0.947037	0.685993	PPARA::RXRA	1
MA0067.1	8	530	1.16959	1.325	0.88271	0.687073	Pax2	1
MA1474.1	13	845	1.90058	2.1125	0.899685	0.688647	CREB3L4	1
MA0153.2	26	1646	3.80117	4.115	0.923735	0.688782	HNF1B	1
MA0906.1	16	1033	2.33918	2.5825	0.905782	0.691044	HOXC12	1
MA1629.1	94	5760	13.7427	14.4	0.954353	0.705375	Zic2	1
MA0638.1	11	730	1.60819	1.825	0.881198	0.705548	CREB3	1
MA1489.1	81	4987	11.8421	12.4675	0.949838	0.708141	FOXN3	1
MA1567.1	29	1849	4.23977	4.6225	0.917202	0.710347	TBX6	1
MA0769.2	56	3491	8.18713	8.7275	0.938085	0.712625	TCF7	1
MA1509.1	6	414	0.877193	1.035	0.84753	0.712903	IRF6	1
MA0664.1	16	1049	2.33918	2.6225	0.891966	0.713561	MLXIPL	1
MA0624.1	53	3314	7.74854	8.285	0.935249	0.715938	NFATC1	1
MA1572.1	22	1426	3.21637	3.565	0.902209	0.718976	TGIF2LY	1
MA1546.1	9	612	1.31579	1.53	0.859993	0.721157	PAX3(var.2)	1
MA1638.1	70	4346	10.2339	10.865	0.941916	0.721323	HAND2	1
MA0863.1	20	1305	2.92398	3.2625	0.896238	0.722553	MTF1	1
MA0692.1	25	1617	3.65497	4.0425	0.904136	0.725342	TFEB	1
MA0489.1	47	2967	6.87134	7.4175	0.926369	0.729375	JUN(var.2)	1
MA0665.1	78	4841	11.4035	12.1025	0.942244	0.73092	MSC	1
MA0875.1	20	1312	2.92398	3.28	0.891456	0.731016	BARX1	1
MA1583.1	10	682	1.46199	1.705	0.857471	0.731195	ZFP57	1
MA1654.1	72	4483	10.5263	11.2075	0.939221	0.732861	ZNF16	1
MA0032.2	70	4363	10.2339	10.9075	0.938246	0.733171	FOXC1	1
MA0873.1	14	939	2.04678	2.3475	0.871899	0.735145	HOXD12	1
MA0693.2	45	2853	6.57895	7.1325	0.92239	0.735673	VDR	1
MA0597.1	32	2061	4.67836	5.1525	0.907979	0.738408	THAP1	1
MA0616.2	9	623	1.31579	1.5575	0.844809	0.740019	HES2	1
MA1624.1	74	4616	10.8187	11.54	0.937497	0.741283	Stat5a	1
MA0879.1	23	1511	3.36257	3.7775	0.890158	0.744975	Dlx1	1
MA1587.1	56	3536	8.18713	8.84	0.926146	0.746896	ZNF135	1
MA1152.1	75	4687	10.9649	11.7175	0.935772	0.748308	SOX15	1
MA0831.2	19	1265	2.77778	3.1625	0.878349	0.749401	TFE3	1
MA0137.3	74	4630	10.8187	11.575	0.934662	0.750447	STAT1	1
MA1521.1	30	1953	4.38596	4.8825	0.898303	0.752977	MAFA	1
MA0014.3	11	761	1.60819	1.9025	0.845302	0.754142	PAX5	1
MA1480.1	17	1146	2.48538	2.865	0.867497	0.757646	DPRX	1
MA1125.1	130	8004	19.0058	20.01	0.949817	0.759801	ZNF384	1
MA0163.1	49	3128	7.16374	7.82	0.91608	0.760254	PLAG1	1
MA0773.1	52	3311	7.60234	8.2775	0.918434	0.760279	MEF2D	1
MA0711.1	3	233	0.438597	0.5825	0.752955	0.762963	OTX1	1
MA0148.4	54	3438	7.89474	8.595	0.918527	0.764001	FOXA1	1
MA1683.1	48	3072	7.01754	7.68	0.913743	0.764072	FOXA3	1
MA0777.1	5	372	0.730994	0.93	0.786015	0.764084	MYBL2	1
MA0004.1	57	3631	8.33333	9.0775	0.918021	0.771179	Arnt	1
MA0603.1	20	1349	2.92398	3.3725	0.867006	0.77306	Arntl	1
MA0040.1	52	3331	7.60234	8.3275	0.91292	0.774678	Foxq1	1
MA1568.1	21	1414	3.07018	3.535	0.868508	0.775119	TCF21(var.2)	1
MA0620.3	23	1540	3.36257	3.85	0.873396	0.775322	MITF	1
MA0676.1	48	3092	7.01754	7.73	0.907832	0.778813	Nr2e1	1
MA1478.1	31	2044	4.53216	5.11	0.886921	0.779358	DMRTA2	1
MA0911.1	14	974	2.04678	2.435	0.840568	0.780961	Hoxa11	1
MA1468.1	32	2109	4.67836	5.2725	0.887314	0.781809	ATOH7	1
MA0754.1	6	453	0.877193	1.1325	0.774563	0.788347	CUX1	1
MA0047.3	53	3413	7.74854	8.5325	0.90812	0.789028	FOXA2	1
MA0820.1	36	2367	5.26316	5.9175	0.889423	0.789772	FIGLA	1
MA0493.1	81	5119	11.8421	12.7975	0.925345	0.790315	Klf1	1
MA0164.1	44	2865	6.43275	7.1625	0.898115	0.792399	Nr2e3	1
MA0623.2	14	985	2.04678	2.4625	0.831181	0.794158	NEUROG1	1
MA1116.1	88	5555	12.8655	13.8875	0.926408	0.79716	RBPJ	1
MA0648.1	16	1117	2.33918	2.7925	0.837666	0.797627	GSC	1
MA0660.1	43	2815	6.28655	7.0375	0.893293	0.800757	MEF2B	1
MA0804.1	12	862	1.75439	2.155	0.8141	0.802593	TBX19	1
MA0509.2	49	3191	7.16374	7.9775	0.897993	0.804771	RFX1	1
MA0650.2	39	2576	5.70175	6.44	0.885366	0.807024	HOXA13	1
MA1597.1	63	4055	9.21053	10.1375	0.90856	0.807952	ZNF528	1
MA1109.1	74	4731	10.8187	11.8275	0.914708	0.810761	NEUROD1	1
MA0046.2	33	2208	4.82456	5.52	0.874015	0.811402	HNF1A	1
MA0802.1	28	1895	4.09357	4.7375	0.864078	0.812037	TBR1	1
MA0781.1	10	740	1.46199	1.85	0.790264	0.814893	PAX9	1
MA0088.2	45	2960	6.57895	7.4	0.889047	0.815303	ZNF143	1
MA0111.1	34	2276	4.97076	5.69	0.873596	0.8155	Spz1	1
MA0652.1	31	2094	4.53216	5.235	0.865743	0.820088	IRF8	1
MA0847.2	68	4386	9.94152	10.965	0.906659	0.822214	FOXD2	1
MA0052.4	83	5301	12.1345	13.2525	0.915639	0.82251	MEF2A	1
MA1533.1	19	1338	2.77778	3.345	0.830427	0.825554	NR1I2	1
MA0672.1	29	1976	4.23977	4.94	0.858252	0.826183	NKX2-3	1
MA0642.1	17	1211	2.48538	3.0275	0.820935	0.827666	EN2	1
MA1630.1	91	5801	13.3041	14.5025	0.917365	0.829344	Znf281	1
MA0861.1	15	1083	2.19298	2.7075	0.809966	0.829817	TP73	1
MA0839.1	12	886	1.75439	2.215	0.792048	0.83025	CREB3L1	1
MA0749.1	2	187	0.292398	0.4675	0.625449	0.831634	ZBED1	1
MA1628.1	101	6416	14.7661	16.04	0.920579	0.833413	Zic1::Zic2	1
MA0842.2	33	2239	4.82456	5.5975	0.861914	0.834042	NRL	1
MA0905.1	22	1545	3.21637	3.8625	0.832718	0.837666	HOXC10	1
MA0131.2	5	416	0.730994	1.04	0.702879	0.840851	HINFP	1
MA1616.1	61	3995	8.91813	9.9875	0.892929	0.842735	Prdm15	1
MA0823.1	12	898	1.75439	2.245	0.781464	0.842934	HEY1	1
MA1561.1	10	765	1.46199	1.9125	0.764438	0.844288	SOX12	1
MA0714.1	27	1874	3.94737	4.685	0.842555	0.844676	PITX3	1
MA0771.1	38	2576	5.55556	6.44	0.862664	0.848779	HSF4	1
MA1099.2	10	770	1.46199	1.925	0.759474	0.849708	HES1	1
MA0871.2	20	1431	2.92398	3.5775	0.817324	0.849849	TFEC	1
MA1655.1	56	3706	8.18713	9.265	0.883663	0.853015	ZNF341	1
MA0607.1	19	1370	2.77778	3.425	0.81103	0.853056	Bhlha15	1
MA0464.2	10	774	1.46199	1.935	0.755549	0.853936	BHLHE40	1
MA0031.1	30	2079	4.38596	5.1975	0.843861	0.854324	FOXD1	1
MA0157.2	30	2079	4.38596	5.1975	0.843861	0.854324	FOXO3	1
MA1657.1	39	2652	5.70175	6.63	0.859993	0.85665	ZNF652	1
MA0625.1	47	3154	6.87134	7.885	0.871445	0.85703	NFATC3	1
MA1639.1	38	2592	5.55556	6.48	0.857339	0.858389	MEIS1(var.2)	1
MA1573.1	50	3344	7.30994	8.36	0.874395	0.85857	THAP11	1
MA0744.2	32	2217	4.67836	5.5425	0.844089	0.861237	SCRT2	1
MA0722.1	29	2030	4.23977	5.075	0.835422	0.863917	VAX1	1
MA0770.1	42	2864	6.14035	7.16	0.857591	0.869563	HSF2	1
MA0818.1	11	858	1.60819	2.145	0.749738	0.869579	BHLHE22	1
MA0024.3	4	363	0.584795	0.9075	0.644403	0.869734	E2F1	1
MA0130.1	112	7175	16.3743	17.9375	0.912851	0.870375	ZNF354C	1
MA0491.2	33	2296	4.82456	5.74	0.840516	0.870473	JUND	1
MA1524.1	21	1527	3.07018	3.8175	0.804237	0.872887	MSGN1	1
MA1523.1	33	2301	4.82456	5.7525	0.838689	0.873358	MSANTD3	1
MA0852.2	48	3249	7.01754	8.1225	0.863963	0.873732	FOXK1	1
MA0713.1	29	2046	4.23977	5.115	0.828889	0.873825	PHOX2A	1
MA0780.1	12	932	1.75439	2.33	0.752955	0.874923	PAX3	1
MA1479.1	30	2112	4.38596	5.28	0.830675	0.87494	DMRTC2	1
MA0786.1	50	3379	7.30994	8.4475	0.865338	0.876021	POU3F1	1
MA0030.1	39	2691	5.70175	6.7275	0.84753	0.878162	FOXF2	1
MA0627.2	51	3451	7.45614	8.6275	0.864229	0.880405	POU2F3	1
MA1420.1	18	1341	2.63158	3.3525	0.78496	0.880654	IRF5	1
MA0679.2	38	2643	5.55556	6.6075	0.840795	0.886017	ONECUT1	1
MA0743.2	28	2006	4.09357	5.015	0.816265	0.887964	SCRT1	1
MA1580.1	26	1880	3.80117	4.7	0.808759	0.889991	ZBTB32	1
MA1153.1	39	2721	5.70175	6.8025	0.838185	0.892977	Smad4	1
MA0798.2	44	3042	6.43275	7.605	0.845858	0.894637	RFX3	1
MA0756.1	17	1302	2.48538	3.255	0.763558	0.899008	ONECUT2	1
MA1113.2	47	3251	6.87134	8.1275	0.845444	0.902724	PBX2	1
MA0637.1	3	313	0.438597	0.7825	0.560507	0.904886	CENPB	1
MA0719.1	21	1582	3.07018	3.955	0.776277	0.906701	RHOXF1	1
MA0091.1	67	4522	9.79532	11.305	0.866459	0.908408	TAL1::TCF3	1
MA0525.2	11	910	1.60819	2.275	0.706895	0.910787	TP63	1
MA0649.1	11	912	1.60819	2.28	0.705345	0.912126	HEY2	1
MA0689.1	30	2185	4.38596	5.4625	0.802923	0.91257	TBX20	1
MA0144.2	91	6032	13.3041	15.08	0.882234	0.915334	STAT3	1
MA0104.4	11	918	1.60819	2.295	0.700735	0.916042	MYCN	1
MA0518.1	79	5303	11.5497	13.2575	0.871183	0.919082	Stat4	1
MA0651.1	11	923	1.60819	2.3075	0.696939	0.919193	HOXC11	1
MA1506.1	14	1134	2.04678	2.835	0.72197	0.920355	HOXD10	1
MA0593.1	72	4872	10.5263	12.18	0.864229	0.920385	FOXP2	1
MA0657.1	29	2142	4.23977	5.355	0.79174	0.922115	KLF13	1
MA1496.1	14	1139	2.04678	2.8475	0.7188	0.923105	HOXA4	1
MA1578.1	45	3192	6.57895	7.98	0.82443	0.927597	VEZF1	1
MA0757.1	30	2222	4.38596	5.555	0.789553	0.927839	ONECUT3	1
MA0669.1	22	1693	3.21637	4.2325	0.759923	0.928139	NEUROG2	1
MA1115.1	49	3452	7.16374	8.63	0.830098	0.929025	POU5F1	1
MA0635.1	7	650	1.02339	1.625	0.62978	0.929303	BARHL2	1
MA1497.1	19	1495	2.77778	3.7375	0.743218	0.929929	HOXA6	1
MA0461.2	18	1429	2.63158	3.5725	0.736621	0.930802	Atoh1	1
MA1105.2	37	2689	5.40936	6.7225	0.804664	0.931647	GRHL2	1
MA0479.1	33	2431	4.82456	6.0775	0.79384	0.932446	FOXH1	1
MA0682.2	20	1569	2.92398	3.9225	0.745437	0.932654	PITX1	1
MA0056.2	36	2630	5.26316	6.575	0.80048	0.933626	MZF1	1
MA1570.1	19	1506	2.77778	3.765	0.73779	0.934686	TFAP4(var.2)	1
MA0694.1	8	734	1.16959	1.835	0.637379	0.935342	ZBTB7B	1
MA1419.1	22	1712	3.21637	4.28	0.751489	0.935921	IRF4	1
MA1585.1	17	1389	2.48538	3.4725	0.715732	0.942819	ZKSCAN1	1
MA0095.2	40	2922	5.84795	7.305	0.800541	0.943382	YY1	1
MA0748.2	12	1042	1.75439	2.605	0.673469	0.944336	YY2	1
MA0846.1	84	5718	12.2807	14.295	0.859091	0.944489	FOXC2	1
MA0507.1	50	3580	7.30994	8.95	0.816753	0.946665	POU2F2	1
MA1517.1	52	3709	7.60234	9.2725	0.81988	0.946853	KLF6	1
MA1117.1	24	1879	3.50877	4.6975	0.746945	0.947337	RELB	1
MA0788.1	47	3391	6.87134	8.4775	0.810539	0.947626	POU3F3	1
MA0147.3	16	1339	2.33918	3.3475	0.698785	0.950097	MYC	1
MA0619.1	45	3273	6.57895	8.1825	0.804027	0.950325	LIN54	1
MA0661.1	22	1754	3.21637	4.385	0.733495	0.950643	MEOX1	1
MA0687.1	61	4303	8.91813	10.7575	0.829015	0.951253	SPIC	1
MA1124.1	42	3083	6.14035	7.7075	0.796672	0.951427	ZNF24	1
MA0878.2	33	2496	4.82456	6.24	0.773167	0.952128	CDX1	1
MA0787.1	44	3225	6.43275	8.0625	0.79786	0.954225	POU3F2	1
MA0680.1	11	995	1.60819	2.4875	0.646507	0.954541	PAX7	1
MA0888.1	16	1353	2.33918	3.3825	0.691554	0.954876	EVX2	1
MA1549.1	35	2640	5.11696	6.6	0.775297	0.955123	POU6F1(var.2)	1
MA0158.2	10	925	1.46199	2.3125	0.632211	0.955786	HOXA5	1
MA0887.1	14	1221	2.04678	3.0525	0.670527	0.957966	EVX1	1
MA1501.1	19	1576	2.77778	3.94	0.70502	0.959005	HOXB7	1
MA0712.2	28	2193	4.09357	5.4825	0.746661	0.959722	OTX2	1
MA0633.1	27	2130	3.94737	5.325	0.74129	0.960773	Twist2	1
MA1418.1	62	4420	9.06433	11.05	0.820301	0.961358	IRF3	1
MA0907.1	20	1654	2.92398	4.135	0.707129	0.96136	HOXC13	1
MA1119.1	45	3334	6.57895	8.335	0.789316	0.963206	SIX2	1
MA0886.1	15	1314	2.19298	3.285	0.667575	0.964377	EMX2	1
MA0696.1	27	2147	3.94737	5.3675	0.73542	0.964638	ZIC1	1
MA0084.1	38	2885	5.55556	7.2125	0.770268	0.965159	SRY	1
MA0793.1	36	2754	5.26316	6.885	0.764438	0.96543	POU6F2	1
MA1515.1	79	5528	11.5497	13.82	0.835724	0.965842	KLF2	1
MA0828.1	10	955	1.46199	2.3875	0.612351	0.965983	SREBF2(var.2)	1
MA0523.1	59	4259	8.62573	10.6475	0.810118	0.966433	TCF7L2	1
MA1565.1	41	3097	5.99415	7.7425	0.774188	0.967693	TBX18	1
MA0113.3	17	1485	2.48538	3.7125	0.669463	0.971263	NR3C1	1
MA1122.1	14	1270	2.04678	3.175	0.644656	0.971387	TFDP1	1
MA0737.1	14	1274	2.04678	3.185	0.642632	0.972291	GLIS3	1
MA1464.1	12	1128	1.75439	2.82	0.622123	0.972439	ARNT2	1
MA0480.1	72	5142	10.5263	12.855	0.81885	0.97335	Foxo1	1
MA0751.1	23	1919	3.36257	4.7975	0.700901	0.973747	ZIC4	1
MA0897.1	27	2196	3.94737	5.49	0.719011	0.973987	Hmx2	1
MA1545.1	2	320	0.292398	0.8	0.365497	0.974078	OVOL2	1
MA0723.1	20	1715	2.92398	4.2875	0.681977	0.974754	VAX2	1
MA1491.1	33	2610	4.82456	6.525	0.739396	0.975021	GLI3	1
MA0764.2	120	8185	17.5439	20.4625	0.857366	0.976384	ETV4	1
MA1650.1	13	1224	1.90058	3.06	0.621106	0.977129	ZBTB14	1
MA1473.1	33	2626	4.82456	6.565	0.734891	0.977306	CDX4	1
MA0893.2	12	1155	1.75439	2.8875	0.60758	0.978149	GSX2	1
MA0486.2	33	2635	4.82456	6.5875	0.732381	0.978508	HSF1	1
MA0896.1	21	1814	3.07018	4.535	0.676996	0.979424	Hmx1	1
MA0851.1	61	4496	8.91813	11.24	0.793428	0.979895	Foxj3	1
MA0817.1	10	1014	1.46199	2.535	0.576721	0.980111	BHLHE23	1
MA1651.1	39	3052	5.70175	7.63	0.747281	0.980125	ZFP42	1
MA0465.2	45	3455	6.57895	8.6375	0.761673	0.980523	CDX2	1
MA0027.2	12	1169	1.75439	2.9225	0.600303	0.980667	EN1	1
MA0912.2	19	1685	2.77778	4.2125	0.659413	0.981305	HOXD3	1
MA0695.1	7	787	1.02339	1.9675	0.520148	0.98184	ZBTB7C	1
MA0891.1	11	1105	1.60819	2.7625	0.582149	0.982595	GSC2	1
MA1499.1	25	2122	3.65497	5.305	0.688967	0.983016	HOXB4	1
MA0784.1	44	3414	6.43275	8.535	0.753691	0.983081	POU1F1	1
MA1544.1	2	350	0.292398	0.875	0.334169	0.983382	OVOL1	1
MA0705.1	21	1850	3.07018	4.625	0.663822	0.98417	Lhx8	1
MA0898.1	27	2273	3.94737	5.6825	0.694654	0.984318	Hmx3	1
MA0742.1	44	3428	6.43275	8.57	0.750612	0.984365	Klf12	1
MA1118.1	30	2484	4.38596	6.21	0.706275	0.984678	SIX1	1
MA1640.1	43	3376	6.28655	8.44	0.744852	0.985632	MEIS2(var.2)	1
MA0706.1	27	2288	3.94737	5.72	0.690099	0.985837	MEOX2	1
MA1500.1	23	2013	3.36257	5.0325	0.668172	0.986422	HOXB6	1
MA1481.1	17	1584	2.48538	3.96	0.627621	0.986699	DRGX	1
MA0894.1	18	1662	2.63158	4.155	0.633352	0.987218	HESX1	1
MA0516.2	110	7717	16.0819	19.2925	0.833581	0.987318	SP2	1
MA1516.1	31	2582	4.53216	6.455	0.702117	0.987332	KLF3	1
MA0019.1	12	1217	1.75439	3.0425	0.576626	0.987423	Ddit3::Cebpa	1
MA0889.1	15	1446	2.19298	3.615	0.606634	0.987719	GBX1	1
MA0685.1	75	5505	10.9649	13.7625	0.796724	0.987906	SP4	1
MA1504.1	19	1748	2.77778	4.37	0.635647	0.98849	HOXC4	1
MA1507.1	19	1748	2.77778	4.37	0.635647	0.98849	HOXD4	1
MA0877.2	3	477	0.438597	1.1925	0.367796	0.98867	BARHL1	1
MA0899.1	41	3284	5.99415	8.21	0.730104	0.98881	HOXA10	1
MA0073.1	138	9512	20.1754	23.78	0.848421	0.989662	RREB1	1
MA0697.1	21	1908	3.07018	4.77	0.643643	0.989774	ZIC3	1
MA1511.1	71	5287	10.3801	13.2175	0.785331	0.99009	KLF10	1
MA0826.1	8	926	1.16959	2.315	0.505223	0.990097	OLIG1	1
MA0901.2	61	4638	8.91813	11.595	0.769136	0.990246	HOXB13	1
MA1107.2	134	9291	19.5906	23.2275	0.843425	0.990746	KLF9	1
MA0809.2	58	4452	8.47953	11.13	0.761863	0.990818	TEAD4	1
MA0776.1	2	391	0.292398	0.9775	0.299128	0.991033	MYBL1	1
MA0827.1	10	1097	1.46199	2.7425	0.533086	0.99105	OLIG3	1
MA0865.1	20	1857	2.92398	4.6425	0.629828	0.991353	E2F8	1
MA1601.1	68	5120	9.94152	12.8	0.776681	0.99141	ZNF75D	1
MA0718.1	20	1858	2.92398	4.645	0.629489	0.991421	RAX	1
MA0681.2	53	4134	7.74854	10.335	0.749738	0.991453	PHOX2B	1
MA0678.1	9	1023	1.31579	2.5575	0.514483	0.991588	OLIG2	1
MA0632.2	8	944	1.16959	2.36	0.495589	0.991817	TCFL5	1
MA1498.1	7	868	1.02339	2.17	0.471609	0.992454	HOXA7	1
MA1502.1	7	868	1.02339	2.17	0.471609	0.992454	HOXB8	1
MA0910.2	7	868	1.02339	2.17	0.471609	0.992454	HOXD8	1
MA0890.1	19	1802	2.77778	4.505	0.616599	0.992533	GBX2	1
MA0618.1	28	2450	4.09357	6.125	0.668338	0.992546	LBX1	1
MA0069.1	10	1116	1.46199	2.79	0.52401	0.992594	PAX6	1
MA0149.1	158	10832	23.0994	27.08	0.853007	0.992658	EWSR1-FLI1	1
MA0006.1	60	4627	8.77193	11.5675	0.758325	0.992743	Ahr::Arnt	1
MA1547.1	16	1583	2.33918	3.9575	0.591075	0.99279	PITX2	1
MA0470.2	2	406	0.292398	1.015	0.288077	0.992861	E2F4	1
MA0753.2	86	6324	12.5731	15.81	0.795262	0.992953	ZNF740	1
MA1514.1	64	4904	9.35673	12.26	0.763191	0.993259	KLF17	1
MA1652.1	98	7111	14.3275	17.7775	0.805934	0.993578	ZKSCAN5	1
MA0644.1	19	1823	2.77778	4.5575	0.609496	0.993715	ESX1	1
MA0808.1	47	3785	6.87134	9.4625	0.726166	0.993726	TEAD3	1
MA0079.4	76	5711	11.1111	14.2775	0.778225	0.994027	SP1	1
MA0715.1	27	2410	3.94737	6.025	0.655165	0.994045	PROP1	1
MA0790.1	37	3122	5.40936	7.805	0.693063	0.994471	POU4F1	1
MA0666.1	13	1383	1.90058	3.4575	0.549699	0.994478	MSX1	1
MA0708.1	13	1383	1.90058	3.4575	0.549699	0.994478	MSX2	1
MA0876.1	13	1383	1.90058	3.4575	0.549699	0.994478	BSX	1
MA0090.3	52	4146	7.60234	10.365	0.733463	0.994582	TEAD1	1
MA0864.2	2	425	0.292398	1.0625	0.275198	0.994661	E2F2	1
MA0734.2	31	2710	4.53216	6.775	0.668954	0.99472	GLI2	1
MA1596.1	78	5867	11.4035	14.6675	0.777468	0.99478	ZNF460	1
MA0062.3	96	7028	14.0351	17.57	0.79881	0.994812	GABPA	1
MA1495.1	7	904	1.02339	2.26	0.452828	0.994969	HOXA1	1
MA0612.2	7	904	1.02339	2.26	0.452828	0.994969	EMX1	1
MA0900.2	7	904	1.02339	2.26	0.452828	0.994969	HOXA2	1
MA0904.2	7	904	1.02339	2.26	0.452828	0.994969	HOXB5	1
MA0882.1	12	1318	1.75439	3.295	0.532439	0.99515	DLX6	1
MA0791.1	34	2933	4.97076	7.3325	0.677908	0.995161	POU4F3	1
MA0892.1	24	2229	3.50877	5.5725	0.629659	0.995428	GSX1	1
MA0740.1	44	3633	6.43275	9.0825	0.708257	0.99545	KLF14	1
MA0913.2	32	2810	4.67836	7.025	0.665959	0.99572	HOXD9	1
MA0039.4	134	9474	19.5906	23.685	0.827133	0.995783	KLF4	1
MA0686.1	9	1089	1.31579	2.7225	0.483302	0.99579	SPDEF	1
MA1584.1	19	1890	2.77778	4.725	0.587889	0.996427	ZIC5	1
MA0116.1	18	1822	2.63158	4.555	0.577734	0.996651	Znf423	1
MA0106.3	10	1194	1.46199	2.985	0.489778	0.996676	TP53	1
MA1487.1	59	4711	8.62573	11.7775	0.732391	0.996933	FOXE1	1
MA1519.1	18	1834	2.63158	4.585	0.573954	0.996987	LHX5	1
MA1505.1	9	1125	1.31579	2.8125	0.467836	0.997147	HOXC8	1
MA0767.1	2	467	0.292398	1.1675	0.250448	0.997208	GCM2	1
MA0703.2	26	2439	3.80117	6.0975	0.623398	0.997246	LMX1B	1
MA1121.1	45	3782	6.57895	9.455	0.695817	0.997299	TEAD2	1
MA0132.2	19	1924	2.77778	4.81	0.577501	0.99734	PDX1	1
MA0081.2	115	8385	16.8129	20.9625	0.802045	0.997452	SPIB	1
MA1534.1	28	2595	4.09357	6.4875	0.630993	0.99747	NR1I3	1
MA0885.1	16	1701	2.33918	4.2525	0.550072	0.997498	Dlx2	1
MA0741.1	121	8775	17.6901	21.9375	0.806384	0.997569	KLF16	1
MA0527.1	2	476	0.292398	1.19	0.245712	0.997572	ZBTB33	1
MA0736.1	8	1057	1.16959	2.6425	0.442608	0.997646	GLIS2	1
MA1602.1	7	971	1.02339	2.4275	0.421583	0.997686	ZSCAN29	1
MA0710.1	19	1944	2.77778	4.86	0.571559	0.997769	NOTO	1
MA0725.1	18	1877	2.63158	4.6925	0.560805	0.997949	VSX1	1
MA0726.1	18	1877	2.63158	4.6925	0.560805	0.997949	VSX2	1
MA0051.1	35	3130	5.11696	7.825	0.653925	0.998036	IRF2	1
MA0747.1	99	7415	14.4737	18.5375	0.780779	0.998051	SP8	1
MA0761.2	95	7160	13.8889	17.9	0.775916	0.998083	ETV1	1
MA0471.2	54	4452	7.89474	11.13	0.709321	0.998105	E2F6	1
MA0135.1	32	2932	4.67836	7.33	0.638249	0.998259	Lhx3	1
MA1530.1	21	2125	3.07018	5.3125	0.577915	0.998277	NKX6-3	1
MA0068.2	8	1097	1.16959	2.7425	0.426469	0.998513	PAX4	1
MA1484.1	15	1684	2.19298	4.21	0.520898	0.998606	ETS2	1
MA0621.1	25	2468	3.65497	6.17	0.592378	0.998808	mix-a	1
MA0517.1	98	7446	14.3275	18.615	0.769674	0.99883	STAT1::STAT2	1
MA1513.1	46	3975	6.72515	9.9375	0.676744	0.99883	KLF15	1
MA0727.1	12	1460	1.75439	3.65	0.480654	0.998849	NR3C2	1
MA0528.2	107	8039	15.6433	20.0975	0.778369	0.998904	ZNF263	1
MA1647.1	69	5557	10.0877	13.8925	0.726127	0.998944	PRDM4	1
MA0760.1	18	1951	2.63158	4.8775	0.539534	0.998962	ERF	1
MA0735.1	3	648	0.438597	1.62	0.270739	0.999005	GLIS1	1
MA0702.2	19	2037	2.77778	5.0925	0.545465	0.999039	LMX1A	1
MA0699.1	17	1889	2.48538	4.7225	0.526285	0.999112	LBX2	1
MA0854.1	14	1651	2.04678	4.1275	0.495889	0.99913	Alx1	1
MA0601.1	31	2963	4.53216	7.4075	0.611834	0.999225	Arid3b	1
MA1577.1	16	1824	2.33918	4.56	0.512978	0.999228	TLX2	1
MA0709.1	12	1502	1.75439	3.755	0.467213	0.999262	Msx3	1
MA0125.1	18	1989	2.63158	4.9725	0.529227	0.999276	Nobox	1
MA0475.2	15	1755	2.19298	4.3875	0.499825	0.999311	FLI1	1
MA1564.1	80	6368	11.6959	15.92	0.734668	0.999343	SP9	1
MA1476.1	8	1170	1.16959	2.925	0.39986	0.999371	DLX5	1
MA0028.2	12	1527	1.75439	3.8175	0.459564	0.999436	ELK1	1
MA0080.5	145	10588	21.1988	26.47	0.800863	0.999452	SPI1	1
MA0640.2	92	7212	13.4503	18.03	0.745995	0.999519	ELF3	1
MA0473.3	85	6761	12.4269	16.9025	0.735211	0.999548	ELF1	1
MA0653.1	30	2963	4.38596	7.4075	0.592098	0.999577	IRF9	1
MA0628.1	9	1299	1.31579	3.2475	0.40517	0.999606	POU6F1	1
MA0041.1	78	6348	11.4035	15.87	0.718558	0.999674	Foxd3	1
MA0474.2	15	1844	2.19298	4.61	0.475701	0.999724	ERG	1
MA0599.1	136	10151	19.883	25.3775	0.783491	0.999728	KLF5	1
MA0156.2	12	1595	1.75439	3.9875	0.439971	0.999733	FEV	1
MA0733.1	26	2718	3.80117	6.795	0.559407	0.999739	EGR4	1
MA0759.1	11	1512	1.60819	3.78	0.425446	0.999742	ELK3	1
MA1623.1	128	9663	18.7135	24.1575	0.774644	0.999759	Stat2	1
MA0050.2	144	10685	21.0526	26.7125	0.788119	0.999765	IRF1	1
MA0732.1	22	2447	3.21637	6.1175	0.525766	0.999816	EGR3	1
MA0902.2	9	1364	1.31579	3.41	0.385862	0.999819	HOXB2	1
MA0674.1	24	2611	3.50877	6.5275	0.537537	0.99983	NKX6-1	1
MA1518.1	7	1184	1.02339	2.96	0.345741	0.999833	LHX1	1
MA0151.1	121	9285	17.6901	23.2125	0.762092	0.999839	Arid3a	1
MA0880.1	8	1286	1.16959	3.215	0.363792	0.999848	Dlx3	1
MA0881.1	8	1286	1.16959	3.215	0.363792	0.999848	Dlx4	1
MA1627.1	121	9308	17.6901	23.27	0.760209	0.99986	Wt1	1
MA0903.1	18	2159	2.63158	5.3975	0.487555	0.999865	HOXB3	1
MA0746.2	73	6155	10.6725	15.3875	0.693583	0.999873	SP3	1
MA0075.3	21	2421	3.07018	6.0525	0.507257	0.99989	PRRX2	1
MA0098.3	15	1931	2.19298	4.8275	0.454269	0.999891	ETS1	1
MA1512.1	75	6325	10.9649	15.8125	0.693433	0.999899	KLF11	1
MA0472.2	8	1319	1.16959	3.2975	0.35469	0.9999	EGR2	1
MA0700.2	17	2120	2.48538	5.3	0.46894	0.999914	LHX2	1
MA0707.1	28	2993	4.09357	7.4825	0.547086	0.999914	MNX1	1
MA0630.1	16	2037	2.33918	5.0925	0.459338	0.999914	SHOX	1
MA0654.1	16	2037	2.33918	5.0925	0.459338	0.999914	ISX	1
MA0716.1	16	2037	2.33918	5.0925	0.459338	0.999914	PRRX1	1
MA0717.1	16	2037	2.33918	5.0925	0.459338	0.999914	RAX2	1
MA0720.1	16	2037	2.33918	5.0925	0.459338	0.999914	Shox2	1
MA0701.2	16	2037	2.33918	5.0925	0.459338	0.999914	LHX9	1
MA0136.2	29	3079	4.23977	7.6975	0.550798	0.999921	ELF5	1
MA0772.1	36	3620	5.26316	9.05	0.581564	0.99993	IRF7	1
MA0765.2	18	2229	2.63158	5.5725	0.472244	0.999935	ETV5	1
MA0662.1	17	2165	2.48538	5.4125	0.459193	0.999946	MIXL1	1
MA0874.1	9	1475	1.31579	3.6875	0.356824	0.999954	Arx	1
MA0641.1	17	2201	2.48538	5.5025	0.451682	0.999964	ELF4	1
MA0506.1	11	1686	1.60819	4.215	0.381539	0.999967	NRF1	1
MA0675.1	23	2705	3.36257	6.7625	0.497238	0.999968	NKX6-2	1
MA0763.1	10	1623	1.46199	4.0575	0.360318	0.999977	ETV3	1
MA0658.1	8	1446	1.16959	3.615	0.323538	0.99998	LHX6	1
MA0598.3	77	6755	11.2573	16.8875	0.666606	0.999988	EHF	1
MA0634.1	17	2313	2.48538	5.7825	0.429811	0.999989	ALX3	1
MA0162.4	42	4289	6.14035	10.7225	0.57266	0.99999	EGR1	1
MA0762.1	18	2424	2.63158	6.06	0.434254	0.999992	ETV2	1
MA0758.1	6	1310	0.877193	3.275	0.267845	0.999992	E2F7	1
MA0057.1	43	4407	6.28655	11.0175	0.570597	0.999993	MZF1(var.2)	1
MA0853.1	8	1529	1.16959	3.8225	0.305975	0.999993	Alx4	1
MA0704.1	7	1435	1.02339	3.5875	0.285266	0.999994	Lhx4	1
MA1653.1	118	9774	17.2515	24.435	0.706014	0.999998	ZNF148	1
MA1102.2	37	4099	5.40936	10.2475	0.527871	0.999998	CTCFL	1
MA0645.1	20	2737	2.92398	6.8425	0.427326	0.999998	ETV6	1
MA0750.2	19	2660	2.77778	6.65	0.417711	0.999999	ZBTB7A	1
MA0076.2	15	2351	2.19298	5.8775	0.373115	0.999999	ELK4	1
MA1483.1	10	1893	1.46199	4.7325	0.308925	0.999999	ELF2	1
MA0721.1	10	1982	1.46199	4.955	0.295053	1	UNCX	1
MA1522.1	86	7999	12.5731	19.9975	0.628734	1	MAZ	1
MA1463.1	11	2206	1.60819	5.515	0.291602	1	ARGFX	1
MA0139.1	59	9106	8.62573	22.765	0.378903	1	CTCF	1

## Sheet: Motifs and DEGs snRNA-seq
C0 motiffs	C3 motifs		C0 DEG RNA-seq		C3 DEG RNA-seq		c0 motif DEG in c0 order by motiff score			c3 motif DEG in c3 order by motiff score					c0 motif DEG in c0 order by expression				c3 motif DEG in c3 order by expression
Zbtb18	Esrra		Nhs		Iqgap2		Tcf12			Esrrg					Pknox2				Nr5a1
Ptf1a	Nr5a2		Adgrl3		Cyp11a1		Twist1			Nr5a1					Gli2				Thrb
Tcf12	Esrrg		Cdh11		Acsbg1		Tcf21			Esrrb					Tcf7l1				Gata6
Tcf3	Nr5a1		Efna5		Prkar2b		Wt1			Rora					Bach2				Esrrg
Tal1	Esrrb		Rbms3		Nckap5		Gli2			Nr6a1					Arx				Atf4
Bhlha15	Nr2f2		Fat3		Fam129a		Gli3			Gata6					Maf				Rora
Twist1	Nr4a2		Dnm3os		Kcnh1		Plagl1			Esr1					Lhx9				Fosl2
Myf5	Rora		Ednra		Smoc1		Lhx9			Zbtb6					Ets1				Cebpb
Tcf21	Nr6a1		Hmcn1		Hsd3b1		Hoxd3			Thrb					Ebf1				Esr1
Pou6f2	Nr2f1		Pknox2		8030451A03Rik		Hoxc4			Cebpb					Hoxd3				Zbtb6
Rreb1	Nr2c2		Slc8a1		Rmdn2		Hoxd4			Nr4a1					Smad3				Jun
Ascl2	Gata4		Pdgfra		Lhcgr		Ebf1			Fosl2					Hoxd4				Nr1h4
Znf384	Gata5		Nr2f2		Eps8		Rarb			Jun					Ar				Nr6a1
Pou6f1	Gata6		Gpc6		Rbm47		Hoxd9			Gata1					Sox11				Nr4a1
Ewsr1-fli1	Gata3		B130024G19Rik		Dpf3		Esr2			Nr1h4					Tead2				Esrrb
Msc	Esr1		Sncaip		Fdx1		Nfib			Atf4					Creb3l1				Atf2
Atoh1	Esr2		Etl4		Nr5a1		Smad3			Atf2					Sox4				Gata1
Rbpj	Nr2f6		Tshz3		Alas1		Nfix								Nfix
Stat2	Nr1h2		Egflam		Ern1		Pknox2								Hoxc4
Hoxb13	Rxra		Fbn2		Fam214a		E2f8								Tfdp1
Hand2	Rarg		Sema5a		Pak3		Meis2								Pknox1
Klf4	Gata2		Itgb8		Chrm3		E2f7								Lef1
Myog	Zbtb6		Adcy2		Aldh1a1		Ahr								Osr2
Gsx1	Cebpd		Unc5c		Arhgap26		Maf								Wt1
Neurod1	Thrb		Gli2		Kcnip4		Lef1								Tcf21
Prrx2	Rarb		B3galt1		March3		Sox11								Hoxd9
Klf9	Cebpa		Sorcs2		Fdxr		Sox4								Sox13
Nkx6-2	Cebpb		Arhgap20		Elmo1		Tead3								Rarb
Neurog2	Nr4a1		Itga4		Ldlr		Osr2								E2f7
Znf263	Rara		Frem1		Greb1		Nr2f1								Esr2
Atoh7	Rxrg		Tenm4		6330411D24Rik		Arx								Sox5
Irf1	Nfic		Tafa2		Pcsk6		Tead2								Tead3
Znf148	Nfe2l1		Ncam1		Pcnt		Ar								Meis2
Zscan4	Pparg		St6galnac3		Cpeb2		Sp3								Creb5
Wt1	Fosl2		Hs3st3a1		Pde8a		Tead1								Klf6
Spi1	Jun		Cxcl12		Scap		Pbx3								Glis1
Vsx1	Gata1		Kcnd3		Mtss1		Meis1								Meis1
Vsx2	Nr1d1		Sgcd		Pde8b		Tcf7l2								E2f8
Znf281	Ebf3		Mir100hg		Bcar3		Glis1								Plagl1
Klf5	Nr1d2		Col25a1		Thrb		Rfx3								Nr2f1
Myf6	Fos		Gucy1a2		Dock8		Creb3l1								Tead1
Nkx6-1	Duxa		Lrfn5		Acly		Sox13								Nfia
Hoxb3	Nr1h4		Fn1		Fdft1		Tcf7l1								Nfib
Mix-a	Cebpg		Tln2		Por		Bach2								Gli3
Alx3	Maf		Nlgn1		Crhr1		Pknox1								Rfx3
Lbx1	Nfe2		Setbp1		Vsnl1		Sox5								Pbx3
Vezf1	Atf4		2610307P16Rik		Ston2		Jdp2								Tcf7l2
Gli2	Atf2		Tcf7l1		Adcy9		Tfdp1								Sp3
Phox2b			Gucy1a1		Cobll1		Ets1								Tcf12
Mzf1			Cdk14		Idh1		Creb5								Ahr
Lmx1a			Palld		Dnajc15		Nfia								Twist1
Etv4			Runx1t1		Galnt10		Klf6								Jdp2
Pdx1			Ncald		Tspan18
Lbx2			Bicc1		Acsl4
Noto			Dlk1		Pgm3
Mef2a			Adamts2		Gm37240
Gli3			Ccdc141		Fdps
Bhlhe22			Ror1		Rasgef1b
Stat3			Itih5		4732471J01Rik
Tfap4			Adam23		Pcyt2
Pou4f3			Lhfpl2		Ppp1r16b
Tlx2			Vstm4		St6gal1
Znf740			Nhsl2		Znrf2
Vax1			Mcc		Oca2
Arid3a			Dcn		Gpc4
Lhx5			Pde5a		Ephx1
Sp2			Col23a1		Grb14
Pou4f2			Sulf2		Pcx
Stat4			Bach2		Star
Lmx1b			Arx		Fads1
Dlx2			Maf		Gja1
Lhx8			Lhx9		Nsdhl
Stat5a			Col5a1		Zbtb7c
Stat5b			Ets1		Cpeb3
Maz			Mical2		Epb41l3
Prdm4			Bcl2		Gm4107
Nhlh1			Prkd1		Mdfic
Plagl1			Kcnd2		Ccnjl
Pou4f1			Ptn		Chst11
Hoxb4			Adamts5		Gata6
Meox1			Igf2r		Hspe1
Znf341			P3h2		Caskin1
Foxq1			Tle4		Fam222a
Myod1			Adamts12		Brms1l
Stat1			2600014E21Rik		Sqle
Mixl1			Ebf1		Fggy
Hoxb6			Grip1		Slc12a7
Argfx			Peli2		Lss
Ascl1			Hoxd3		Filip1
Insm1			Slc16a2		Zc3hav1
Emx2			Notch3		Dhcr7
Mnx1			Hpse2		Vps8
Lin54			Pla2g4a		Rph3al
Lhx3			Srgap3		Susd3
Nkx6-3			Syt1		Ctnna3
Hoxa10			Adamts19		Slc7a8
Cdx2			Alcam		Astn2
Dlx1			Pde3a		Fbrsl1
Znf16			Gnai1		Slc7a1
Prdm1			Rhou		Clcn3
Shox			Cachd1		Ppp2r5a
Isx			Ptpro		Nab1
Prrx1			Lhfp		Arhgef18
Rax2			Pdgfrb		Scpep1
Shox2			Piezo1		Lpcat3
Lhx9			Map2		Idi1
Barx2			Nrp1		Epha4
Alx1			Myh10		Pgbd5
Hoxb2			Gjc1		0610010F05Rik
Hoxa13			Mark1		Slc25a13
Rxra			Rad51b		Hsd17b7
Pparg			Pdzrn3		Tspan15
Arid3b			Reps2		Aco1
Klf16			Dab2ip		Rin2
Uncx			Col13a1		Fbxo34
Nfatc2			Hdgfl3		Lrrc75a
Znf75d			Flna		Ablim1
Meox2			Magi3		Pappa
Vax2			Col4a5		Il1r1
Plagl2			Stxbp5l		Usp53
Nfatc4			Pmepa1		Akt2
Irf3			Tns1		Plekha8
Alx4			Shroom4		Rad51ap2
Nhlh2			Gse1		Nectin1
Znf354c			Adgrb3		Sh2d4a
Twist2			Sema5b		2610035D17Rik
Hoxb7			Gria4		Cpeb4
En1			Plekhg1		Gm16168
Nfat5			Eda		Sqstm1
Foxc1			Tacr3		Shank2
Lhx2			Ptk7		1010001N08Rik
Znf317			Cacnb4		Prdx1
Hnf1a			Zc3h12b		Skil
Lhx4			Svep1		Mapt
E2f6			Hgf		Sc5d
Sp8			Plxna2		Klhl14
Nr2c2			Uaca		Dock5
Ferd3l			Ptpn13		Iqsec2
Ikzf1			Atad2		Ell2
Nfatc3			Mmp14		Tpd52l1
Hoxa6			Tril		Cdkl5
Dlx5			Ldlrad4		Nt5dc3
Onecut1			Smad3		Slc45a3
Hoxc13			Nkain3		Dnah2
Hoxd3			Tmtc1		Amotl2
Spib			Npas3		Acad8
Gfi1b			Pcdh7		Polk
Elf1			Hdac9		Gm13483
Pou5f1			Mki67		Dock9
Sox2			Sema6a		Atp8a2
Nr2e3			Col6a2		Wbp1l
Klf17			Rab8b		Tank
Zbtb26			Sestd1		Kit
Foxp2			Mylk		Acss2
Hoxc4			Nrep		Pde10a
Hoxd4			Gucy1b1		Grem2
Zfx			Pld1		Afg1l
Foxd3			Rassf5		Tle2
Ebf1			Hoxd4		Pip5k1b
Foxc2			Gm29683		Ppm1k
Zic1			Tgfb2		Clec16a
Zic2			Sorbs1		Hacd3
Evx1			Ror2		Ubxn2b
Pou2f1			Smc2		Zfp961
Mxi1			St8sia2		Frmd5
Msx3			Fat4		Sgip1
Barx1			Thra		Map2k1
Znf528			Asxl3		Vdac3
Znf682			Zfp608		Slc33a1
Sox3			Clmp		Insig1
Dlx6			Nuak1		Tbc1d22a
Rarb			Fbln1		Hao2
Gabpa			Igf1		Uba1
Drgx			Matn2		Slc22a21
Gbx1			Efnb1		Tmem41b
Evx2			Ar		Pfkfb4
Foxj3			Ptprf		Insl3
Pou3f1			Kcnn2		Cdk16
Runx1			Oxct1		Arntl
Hoxd9			Pdzd2		Ide
Rarg			Ccdc34		Igsf11
Plag1			Kirrel		Bmp6
Esr2			Diaph3		Stx1a
Nobox			Slc2a13		Klf3
Msgn1			Rnd3		Acat2
Smad4			Map2k6		Tecpr2
Etv1			Dennd2a		Nol4l
Rax			Mrc2		Clpb
Foxh1			Pdlim3		Pcca
Cdx4			Fgfr1		Cluh
Znf449			Nid2		Epm2aip1
Znf652			Sh3d19		Gramd1b
Foxl2			Stc1		Asah2
Foxf1			Hs3st3b1		N4bp1
Pou2f2			Syne1		Cyp26b1
Hnf1b			Hells		Jcad
Mef2c			Ahnak		Fam210a
Gbx2			Itm2a		Pdlim5
Pax4			Fnbp1		Tbcel
Pou3f2			Cttnbp2		Jade3
Onecut3			Cdk5rap2		Abtb2
Phox2a			Cntn4		Ankrd13a
Lhx6			Colec12		Lrp5
Ebf3			Cenpe		Echdc1
Foxb1			Mms22l		Rab2b
Hoxa1			Nrk		Pex1
Emx1			Hmga2		Sntb1
Hoxa2			Plekhh2		Pclo
Hoxb5			4833422C13Rik		Abat
Rorc			Adcy7		Gm2694
Zkscan5			Lbh		Dnajc11
Hmx1			Myo5a		Steap3
Nr2f6			Dock10		Arrdc3
Sry			Rgs22		Ptpn1
Nfib			Sox11		Kif24
Gsx2			Slit3		Tnc
Hesx1			Plxnc1		Cdc14a
Isl1			Sned1		Aifm1
Ebf2			Adamts17		Samd8
Hoxa5			Top2a		Mageb18
Sox10			Plcxd3		Kctd9
Foxg1			Tead2		Ikzf2
Hoxc10			Ltbp4		Ints3
Pou2f3			Zim1		Dhcr24
Stat6			Actn1		Arhgef3
Hoxa4			Topbp1		Ttyh2
Elf3			Creb3l1		Pdhx
Pou3f3			Sema6d		Pgap2
Mef2d			Zdhhc15		Ppp1r21
Nfatc1			Wipf1		Akr1a1
Sox6			Serpini1		Gm2044
Hmx2			Bgn		Stambpl1
Pou1f1			Il1rapl1		Ppm1l
Smad3			Abr		Mfap3l
Smad2			Iqsec1		Desi1
Hmx3			Atad5		Copz2
Esx1			Cdh2		Pex2
Prop1			Pld5		Fndc4
Ppara			Ripor2		Wdr41
Thap11			Emp1		Col18a1
Rela			Arhgef40		Cd47
Nfix			Vim		Wars2
Foxj2			Ckap4		Cited2
Foxo1			Neto2		Lmo4
Sp9			Vegfd		Kctd1
Irf7			Anxa2		Rnf115
Foxa1			Col15a1		6030498E09Rik
Pknox2			Cenpp		Etnk2
Rara			Dse		Ttc39c
Rxrg			Igfbp4		Firre
Gfi1			Sox4		Adh1
Nfic			Hs6st2		Bcl7c
Tlx1			Sash1		Nampt
Bhlhe23			Erc2		Ppp1r10
E2f8			Rhoj		Tent5c
Glis3			Dach1		Map1b
Zbtb12			Col11a1		Zfp933
Foxf2			Ccnd3		Stim1
Nr1i3			Arhgef25		Ccdc58
Rora			Dtx4		Slc6a15
Foxe1			Dlgap4		A530020G20Rik
Foxd2			Kcnq3		Mkx
Znf136			Nin		Gm46218
Bach1			Dgkh		Hibch
Mafk			Nipal2		Fam20b
Pbx2			Parm1		Gcn1
Rel			Thbd		Prr16
Mafg			Hspg2		Mrps27
Neurog1			Chsy3		Cerk
Meis2			Tmod3		Ccdc171
Ehf			Kif26b		Mindy1
Nr3c1			Heph		Tmem170b
Msx1			Slc12a2		Slc45a4
Msx2			Ptch2		Stard4
Bsx			Fblim1		Zfp438
Rorb			Rgma		Zfp800
E2f7			Slc7a2		Dnajc24
Dux4			Flrt2		Snx1
Nfe2l2			H2afv		Nadk
En2			Fam92a		Sinhcaf
Gata2			Rcn1		Cmtr1
Olig2			Wnt5b		Mgat4b
Relb			Wdyhv1		Dhrs3
Ahr			Bbs9		Srpk1
Arnt			Kif3a		Paqr8
Olig1			Gli1		Tacc2
Srebf2			Nfix		Inha
Maf			Epha7		Rabgef1
Nfe2			Lrp12		Trit1
Lef1			Tmeff2		Prkra
Sox11			Eln		Synrg
Nfkb2			Enpep		Rnf4
Cdx1			Dock6		Ppme1
Sox4			Cntn6		C530008M17Rik
Znf460			Man1a		Gripap1
Olig3			Tpcn1		Psmb1
Six1			Chn1		Aars
Six2			Rad18		Hadhb
Znf135			Plscr4		Tango2
Tead3			Cntn3		Ahi1
Hand1			Usp29		Mospd2
Tead4			Mfap4		Sirt1
Nr2e1			Timp2		Zfp182
Pou3f4			Arhgap29		Rnf41
Gata6			Skp2		Gramd3
Foxk1			Gm15270		Ints4
Osr2			Tmem47		Gan
Hoxd13			Col26a1		Ero1l
Foxn3			Dnmbp		Slc22a5
Nr2f1			Alg6		Sec23ip
Nr4a1			Mrvi1		Fam234a
Hnf4a			Rgl1		Rab11a
Jund			Mtus1		Rims4
Maff			Slit2		Cst8
Srebf1			Taf4b		Arhgap18
Nr4a2			Thsd7b		Clk2
Znf382			Rnf145		Acadm
Klf10			Smad7		Clybl
Egr4			Rtn4rl1		Tubgcp3
Spz1			Nrn1		Metap1
Znf282			Ddr2		As3mt
Mecom			Ska2		Azin2
Hnf4g			Cacna1c		Arhgef28
Hoxc8			Selenoi		Tiparp
Arx			Blm		Hadh
Lhx1			Tll1		Mafg
Foxk2			Arhgap24		Nfe2l2
Nkx2-5			Lpar1		Lrrc8d
Sox14			Idh2		Brd9
Runx3			Hoxc4		Golga5
Rhox11			Cep128		Gm17276
Klf2			Pcdh11x		Adck5
Rxrb			Amotl1		Sidt2
Ppard			Pi15		Psmd7
Tead2			Vcan		Gca
Hsf4			Dtl		Hs3st1
Mef2b			4933413J09Rik		Zdhhc21
Figla			5033421B08Rik		Mtch2
Znf684			Fmn2		Scarb1
Vdr			Dock4		Wdr82
Neurod2			Trabd2b		Scara5
Nr3c2			Csmd3		Bfar
Nfe2l1			Reck		Rnf181
Nr1h2			Ift80		Tob1
Ar			4933431K23Rik		Rnf185
Nkx2-2			Efnb2		Maoa
Sp4			Tmem45a		Per2
Dlx3			Rcsd1		Stat2
Dlx4			Wnt4		Cux2
Sox15			Zfp354c		Eno1
Nr1h3			Fbxw17		Anks3
Hoxa11			Tfdp1		Lmtk2
Arid5a			Sertad2		Pptc7
Pou5f1b			Hoxc6		Slc35e2
Znf24			Flnb		Sdhaf3
Otx2			Ankrd26		Zfyve1
Onecut2			2410018L13Rik		Crem
Foxp1			Brca2		Zfp52
Srf			Ccdc82		Rabep2
Klf1			Apba1		Ttyh3
Zbtb6			Hunk		Rasa3
Foxi1			Naaladl2		Jam2
Foxl1			Enc1		Tab3
Foxo4			Ank		Lrmda
Foxo6			Rhobtb1		Zfp655
Foxp3			Cnrip1		Elk4
Gata4			Epha6		Agl
Nkx3-2			Arhgef26		Timmdc1
Rest			Lrrk2		Smap2
Rfx1			Frmd6		Sympk
Hsf2			Dlc1		Socs2
Pbx1			Raver2		Heatr5b
Dmbx1			Hdac7		Osbp
Gata1			Bmp5		Mllt3
Tgif1			Kif20b		Mvd
Crx			Haus6		Gm13832
Znf140			Tipin		Cog2
Hoxb9			Grik2		Maea
Sp3			Ncapg2		Usp10
Nr1h4			Rell1		Eif2ak3
Znf274			Pknox1		Hecw2
Tead1			Tox		Dhdh
Nkx2-3			Smad1		Als2
Thrb			Aspm		2510009E07Rik
Pbx3			Zgrf1		Chmp4b
Foxa2			Gm10125		Arf5
Tcf7			Lrrfip1		Kifc3
Nrl			Tbc1d1		Unc79
Pax7			Cenpf		Anapc16
Mafb			Rbl1		Gm39469
Tgif2			Triqk		Micos10
Bcl6b			Eml1		Ywhag
Tfap2c			Fmnl3		2700097O09Rik
Hsf1			Manea		Tom1l1
Znf143			Rras2		Slc5a3
Hoxa7			Amer1		Ssu72
Hoxb8			Knl1		Mtmr1
Hoxd8			Rap2a		Parl
Tfap2b			A830082K12Rik		Rrs1
Nr1d1			Mfap2		Nceh1
Nr1d2			Adamts1		Ypel2
Nfil3			Cyp7b1		Pinx1
Hoxd10			Gnb4		Ndrg3
Atf2			Kank4		Fads2
Tbp			Brip1		Riok2
Foxa3			Kif15		Crebrf
Nkx3-1			Gng2		Nr6a1os
Meis1			Akap12		Foxp4
Nkx2-8			Col6a3		Pacsin2
Tbx1			Traf3ip2		Pon3
Ventx			2700081O15Rik		Cog4
Egr1			Rnf150		Nedd9
Tfap2a			Spats2l		Ryr2
Isl2			Cenpk		B3gntl1
Znf410			Ptprj		Ap3d1
Hoxc9			Tmx4		Chfr
Sox8			Sufu		Atg2b
Prdm15			Cacng7		Stx17
Grhl2			D630045J12Rik		Nmd3
Tcf7l2			Carmn		Atg5
Klf11			Lef1		1110019D14Rik
Sp1			Mex3a		Echs1
Spic			Igfbp3		Nom1
Glis1			Tex15		Fbxo8
Zbtb32			Kif18a		Ubqln1
Rfx3			Vstm2b		Krcc1
Jun			Scarb2		Golga3
Myb			Acss3		Selenot
Creb3l1			Dzip1l		Tmem117
Egr3			Tnfaip8		Spata13
Rfx5			Mill2		Ube2f
Irf4			Fzd2		Tbc1d14
Etv6			Ephb2		Mettl25
Klf15			Ttc8		Leng8
Atf4			Olfml3		1700110K17Rik
Sox13			Ptprk		Tm7sf2
Tcf7l1			Nav3		Irf2bp2
Dmrta2			Hmgb2		Akap17b
Usf2			Mmp2		Tatdn1
Pax3			Anln		Vav2
Tbx3			Dnmt1		D930016D06Rik
Rhoxf1			Fhl2		Ppt1
Six3			Prdx4		Slc7a11
Scrt2			Negr1		Csrp2
Pitx1			Fgf10		Med12l
Zic5			Plekhg2		Cep85
Creb1			Cyp1b1		Agpat3
Atf6			Igsf10		Hltf
Nfkb1			Tbc1d2b		Mir22hg
Bach2			Zwilch		Rtl4
Hlf			Dtnbp1		Ldhb
Znf423			BC055324		Trmt2b
Batf3			Acss1		Snx7
Dmrtc2			Itga6		Gosr1
Tgif2lx			Msn		Tln1
Creb3l2			Fsd1l		Fbxl4
Junb			Tbc1d16		Mblac2
Batf			Ccdc18		Abhd10
Barhl2			Sh3pxd2b		Abhd17c
Mafa			Vgll3		Cep97
Grhl1			Oaz2		Lncbate1
Runx2			Rad54b		Mob4
Meis3			Usp46		Nr3c2
Gata3			Ift81		Hdhd2
Cebpg			Nrg1		Vegfa
Foxd1			Usp1		Esrrg
Foxo3			Col4a6		Aacs
Pknox1			Cuedc1		Papss2
Gata5			Lama2		Gm36037
Dprx			Kif11		Cd36
Tbx6			Amot		Pi4k2a
Thap1			Nell1		Dmc1
Creb3l4			Cep152		Ap3m1
Sox5			Lin9		Grik5
Tgif2ly			Osr2		Gm26691
Zic3			Pi4k2b		Secisbp2
Hoxc12			Slc4a4		Dnajc21
Hoxd11			Vav3		Aldh7a1
Hltf			Wdhd1		Fkbp15
Tp73			Ncapd2		Slc9a8
Duxa			Zfp385b		Tnip1
Sox1			Bcl2l1		Slc25a28
Etv2			Nynrin		Gm50321
Usf1			Wt1		Yipf1
Irf2			Nrxn1		Ankrd44
Msantd3			Npr3		Tnpo2
Irf5			Kntc1		Thumpd2
Hmbox1			Efcab11		Abhd6
Ddit3			Ssbp2		Zc3h12c
Cebpa			Edil3		Tkt
Sox17			Lrch2		Timm23
Nfyb			Slc22a15		Megf10
Fos			Gm49692		B3galnt2
Zic4			Ntng1		Ccz1
Dux			Wee1		Dact2
Dmrt1			Htra3		Myl12b
Fosl2			Zfp710		Tmem214
Mga			Pitpnc1		Mrs2
Tbx15			Pmp22		Psmd4
Atf3			Zfp101		Taok2
Irf8			Rrm1		Cfap20
Prox1			Elmsan1		Tiam1
Hoxc11			Arl3		Atf4
Creb3			Cspg4		Abhd12
Dmrt3			Arsb		Mlxip
Zbtb7b			Btbd11		Mcts1
Tbx18			Ect2		Uspl1
Hoxd12			Asap2		9530026P05Rik
Zfp42			Adgra2		Synj1
Hif1a			Snx24		Plin1
Irf9			Aff3		Bcl2l11
Zbtb14			Zfp9		Ufsp2
Bcl6			Mis18bp1		Rab21
Tfeb			Dpysl3		Gsta4
Hes6			Pdpn		Pgd
Fosl1			Col4a2		Nat10
Yy1			Prickle2		Gstz1
Gmeb1			Polq		Abhd18
Jdp2			Rnf24		Atg4c
Gsc			Clip2		Tbc1d4
Tfdp1			Syn3		Ctps
Crem			Lrig3		Fgd1
Ets1			Tpx2		Dld
Glis2			Tubb5		Txndc5
Tbx20			Jazf1		Mknk1
Rbpjl			Il17rd		Alpk1
Erf			Ptch1		Irf3
Creb5			Ank3		Erg28
Hic2			Stmn1		Megf8
Dbp			Hif3a		Sun1
Klf14			Lrrtm3		Nol10
Eomes			Cdc7		Ino80dos
Sox21			Adgrl2		Trp53inp1
Rfx4			Ptgfrn		Slc6a9
Nfia			Klhl5		Pank1
Nr6a1			Pygo1		Mindy2
Klf6			Kcnt2		Sod1
Ctcfl			Slc44a2		Zc3h6
Rfx7			Rimklb		Glis2
Zscan29			Sostdc1		Fyco1
Tp53			Dlg4		Cs
Klf12			Arhgap31		Rchy1
Sox12			Neil3		Zfp672
Elf5			Nova1		Adh5
Rfx2			Arhgef10		Gm16759
Tfap2e			Cdca2		Basp1
Sox9			Emilin1		Armcx6
Tef			Pde3b		D10Wsu102e
Pitx2			Tgfbr2		Samd4b
Fosb			Rnaseh2b		Ppp3r1
Max			Dsel		Zdhhc5
Myc			Tcf21		Stk4
Pax6			Farp1		Gas7
Scrt1			Islr		Pacc1
Tcfl5			Rmst		Tmem123
Nr5a2			Brca1		Akr1cl
Esrrb			Kif4		Psmc2
Nfyc			Tyms		Nxpe4
Esrrg			Asb4		Acadl
Gsc2			Gpsm2		Naa20
Pax9			Pms1		Atp6v1b2
Npas2			Hist1h2ap		Rnf170
Tbx21			Adamtsl1		Haus7
Hey2			Pole		Fam155a
Arntl			Ddr1		Zfp536
Cebpd			BC067074		Ptk2b
Zbtb7c			Lgals1		Mc2r
Etv3			Slc38a4		Ppara
Gcm2			Gramd1a		Pex19
Nr2c1			Stil		Kif3c
Sox18			Zfp36l2		A930007I19Rik
Pitx3			Ttk		Bst2
Mitf			Atp2b4		Ripk1
Mlx			Cit		Cyp17a1
			Lsp1		Mgst1
			Bub1		Ndufs3
			Elavl2		Gm7072
			Ncapg		Lypla1
			Gm26827		Vdac1
			Pdzd4		Nmt1
			Oaf		Tmem29
			Poglut3		Dnm3
			Mest		Eloc
			Tshz2		Lrrc9
			Plk4		Nabp1
			Lpcat1		Gnao1
			Pdyn		Cep164
			Arap1		Brox
			Prim1		Hmgcs1
			Pfn2		Ash2l
			Col4a1		Zmym3
			Heyl		Manf
			Lrrc17		Otud5
			Ghr		Odf2l
			Mthfd1l		Hnrnph2
			Agrn		Gm34237
			Vopp1		Cyb5a
			Inpp4a		Ggh
			Kcnip3		Prkci
			Ggta1		Gys1
			Cip2a		Ralgapa2
			Tnk2		Rmnd1
			Patj		Mccc1
			Twsg1		Arhgef1
			Slc43a3		Fam234b
			Kif23		Btg1
			Hoxd9		Snhg20
			Col14a1		Wipi1
			Dipk1a		Birc3
			Olfml1		Stx7
			Ccp110		Ranbp3
			Clic4		Rpe
			Gga2		Epg5
			P3h3		Gm39090
			Myo5b		Aldh1l1
			Nemp1		Klhl2
			Dixdc1		Ascc2
			Nusap1		Prxl2a
			Adamts20		Bnip3l
			Loxl1		Alkbh5
			Gm20631		Ttc13
			Ccdc14		Sdk1
			Pde1c		Dcaf17
			Shcbp1		Zfp384
			Racgap1		Atp2b3
			Syt13		Cdkn1c
			Sh2d3c		Khdrbs3
			Mbnl3		Slc27a1
			Mastl		Pepd
			Tspan12		Usp19
			Cttnbp2nl		Derl2
			Osbpl10		Rpap2
			Clspn		Wdr75
			Sass6		Cab39l
			Pcdh15		Ero1lb
			2610316D01Rik		Tle3
			Cd200		Msmo1
			Prc1		Rnf213
			Hist1h2ae		Ift172
			Spon1		2410002F23Rik
			St3gal1		Synpo
			Ndc80		Hmgcr
			Elk3		Man2a2
			Hdx		Magi1
			Capn2		1600020E01Rik
			Zfp664		Me1
			Lepr		Ufd1
			Col16a1		Trappc12
			Msrb3		Naa25
			Gm17167		Ncstn
			Srpx2		Pmvk
			Gen1		Clcn7
			Lrfn2		Hsd17b11
			Cacna1g		Chd7
			Cenph		Tmem248
			Coro1c		Ints13
			Calcrl		Akap1
			Depdc1a		Xrcc6
			Prokr2		Kmt5a
			Cenpi		Foxn2
			Plxnb2		Spg11
			Dbf4		Ube2j2
			Ngfr		Thsd4
			Ticrr		Dlgap1
			Flnc		Usp38
			Pclaf		Tpd52l2
			Casq2		Aldh1a7
			Pald1		F8
			Loxl2		Rhbdd1
			Gpsm1		Rbak
			Rhbdl3		4921524J17Rik
			Rassf4		Ikbkb
			Sdc1		Polr3b
			Nlgn2		Supt5
			Fgf2		Cst13
			Spc25		Txnrd1
			Ggt5		Gsta3
			Dbn1		Trim62
			Cald1		Gclc
			Bub1b		Mvk
			Fbxo5		Stk38l
			Cacng4		Ndufa10
			Scarf2		Inhbb
			Melk		Mdh1
			Phldb1		Manba
			Rbm46		Cadm1
			Cfh		Napb
			Cldn34c1		Etfdh
			Tmem184b		Slc25a26
			Tmsb10		Cox10
			Kirrel3		Sfmbt2
			Slc36a4		Rab9
			Grm7		Sec14l1
			Ltbp1		Parp11
			Dchs1		Cemip2
			Cand2		Arfgef2
			Ppic		Dap3
			Magi2		Pir
			Lrrtm4		Socs7
			Bdnf		Zswim8
			Lrrn3		Zc3h4
			Gpr173		Exoc1
			G630064G18Rik		Maml1
			Prkg1		Trappc13
			Bard1		Wipf2
			Arsj		Ahcyl2
			Sox13		Lrrn2
			Lockd		Kcnma1
			Ap1s2		Kmt5c
			Hectd2		Knop1
			Rad51		Cpped1
			Gins1		Ints9
			Samhd1		Cox7b
			Col1a2		Clptm1
			Dok6		Glce
			Sgo2a		Atxn2l
			Hmmr		Clcn6
			Trim59		Rftn2
			Emx2os		Mov10
			AW551984		Wipi2
			Dut		4930511M06Rik
			Airn		Ublcp1
			Dock11		Plec
			Pdlim7		Proser2
			Eldr		Swap70
			Ntf3		Usp49
			Atp1a2		Tyw1
			Nes		Cep70
			Notch1		Nrbp1
			Ptpn14		Fech
			Pltp		Baz1a
			Rarb		Elovl5
			Fam102b		Gm16201
			Parpbp		Agfg2
			Wt1os		Net1
			Cdk1		Ascc1
			Itga8		Hsd17b4
			Cenpa		Wdr12
			Vangl1		Gdi1
			Ckap2l		Mlh1
			Fbn1		Sntg2
			Slc49a4		March2
			E2f7		Mapkbp1
			Sirpa		Yars
			Dzip1		Nsfl1c
			Gm15261		Atpaf1
			Lig1		Dnajc25
			Dhfr		Ppil4
			Arhgap6		E130111B04Rik
			Snhg18		Arhgef6
			Cdk6		Map3k10
			Vangl2		Rbbp5
			Ano5		Golga7
			Map3k5		Wdr59
			Rbpms2		Cep63
			Lamb1		Stat3
			Arhgef10l		Mtm1
			Sept11		Kdm6b
			Xkr4		Tulp2
			Fstl1		Slc38a1
			Igfbp5		Lactb2
			Atp10a		2010315B03Rik
			Col4a4		Prpsap2
			Nek6		Unc13b
			Ccnf		Tmem179b
			Isoc1		Prkaca
			Itpripl2		Nphp3
			Hs6st3		Lzts2
			Ppargc1a		Smg5
			Mgat3		Pml
			Cep112		Ap5m1
			Fgf13		9430038I01Rik
			Mfhas1		Lrrc28
			Hsd11b2		Oma1
			Mxra7		Xpnpep1
			Naalad2		Psma2
			Timeless		Ccdc77
			Esr2		Ccdc174
			Pgm5		Cttn
			Fam111a		Ehmt2
			Rmi2		Npas2
			Phc2		Slc25a37
			Sox5		Cyb5b
			Pear1		Gt(ROSA)26Sor
			Zfp367		Slc30a6
			Selenop		Prep
			Tead3		Lrrk1
			Tmem200a		Rel
			Stox2		Itpk1
			Ccn4		Ccs
			Esco2		Gm11508
			Col5a2		Psmd12
			Grk3		Lipg
			Crybg3		Cxxc4
			S1pr3		Parp4
			Fam117a		Gpi1
			Gm6213		Trap1
			Dlgap5		Rnf2
			Lpar4		Cfap97
			Smtn		Tspan11
			Aldh1a2		Fam13a
			Mcm4		A930015D03Rik
			Tacc3		Sfxn5
			Clstn2		Atg13
			Ncs1		Dcun1d2
			Epb41l2		Dcun1d4
			Pth1r		Prcc
			Trmt9b		Wsb2
			Sh2b2		Mrps6
			Slc25a24		Dcaf12
			Lancl3		Hacl1
			Nde1		Mpped2
			Tbx2		Elf4
			Ptpdc1		Tecpr1
			Ezh2		Cyhr1
			Mdm1		Krba1
			Sgo1		Srp54a
			Ckap2		Lasp1
			Mir99ahg		Pstk
			Ccbe1		Iscu
			Sparcl1		Tfrc
			Nexmif		Sec23b
			Pik3c2b		Psma1
			Uhrf1		5430401H09Rik
			Cenpn		Npr1
			Gab3		C7
			Hspa12b		Msi2
			Plxdc2		Arpc1b
			Chsy1		Qsox1
			Frmpd4		Pip4k2b
			Synj2		Aasdhppt
			Hes1		Psma6
			Rnf165		Pnpla7
			Trip13		Dnajb11
			Btbd3		Hprt
			Pak7		Pskh1
			Zdhhc1		Pced1b
			Il1rapl2		Dmxl2
			Dab1		Vps53
			Gm19938		Ago1
			Frk		Zfyve26
			Exo1		Nckap5l
			Kcns2		Ndufa7
			Anxa11		Fbxo16
			Kif14		Abhd2
			Sept8		Mpp3
			B930095G15Rik		Prdx3
			Meis2		Pfkfb2
			Hoxc5		Nacc1
			Plppr1		Stard3nl
			Akt3		Scaf1
			Pias3		Exoc6
			Mybl1		Opcml
			Cep55		Lmln
			Chaf1a		Ak3
			Mamdc2		Ift52
			Epha3		Akt1
			Armh4		Apopt1
			Prr11		Chp1
			Kcnc2		Smarcal1
			Flrt3		Gusb
			Gpc3		Prorp
			Sulf1		Brk1
			Arhgap11a		Dnajc8
			Mmp28		Acox1
			Sytl2		Cd82
			Tmem132c		Tmem164
			Spag5		Prune1
			Map7d1		Gm53
			Nuf2		Rap2c
			Cdca8		Stk25
			Tanc1		Atp5g3
			Dkk3		Ube3b
			Fancd2		Hgsnat
			Mob3b		Derl1
			Kcnmb2		Dhx35
			Cdh6		Sel1l
			Mex3b		Shmt1
			Csnk1e		Pik3r3
			Sh3kbp1		Gpkow
			Col3a1		Acaca
			Gabra3		Adnp2
			Rem1		Hivep3
			Arhgap42		Slc25a3
			Gm3364		Cpne3
			Inf2		Pacrg
			Mxra8		Paip2b
			Mbd4		Osbpl6
			Nedd4l		Lrrc42
			Rabgap1l		Atg7
			Creb5		Vps72
			Stard8		Pdcd11
			Pgm2l1		Stk17b
			Dkk2		Dcaf4
			Kcns3		Tmem189
			Depdc1b		Sgsm2
			Kifc1		Plcb4
			Scml2		Fras1
			Clip3		Ccdc191
			Gm19610		Sf3a1
			Parva		Gas6
			Wnt5a		Tom1
			Ephb1		Ift20
			Crppa		6030443J06Rik
			Usp13		Cyp4f13
			A630012P03Rik		Tomm40
			Tpm1		Suclg1
			Fscn1		Mmab
			Kif22		Aebp1
			6720489N17Rik		Mmgt2
			Tspan9		Srl
			Setd7		Rora
			Klf6		Tox4
			Evl		Socs4
			Slc24a3		Zcchc2
			Fignl1		Sugp1
			Ncaph		Kpna6
			Inhba		Plcl2
			Trpm5		Lipe
			Lamc3		Scyl3
			Glis1		Mtmr6
			Slc35f1		3830406C13Rik
			Khdrbs2		A530072M11Rik
			A4galt		Ccdc122
			Plekhh3		Rnf34
			Il1rl2		Rnf166
			Myh11		Fam110b
			Nid1		Gm26749
			Phldb2		Vps45
			Cntfr		Abca5
			Rnasel		Lrpap1
			Map3k14		Mettl24
			Stard5		Zbtb26
			Notch2		Cdon
			Gm13652		Layn
			Lgr4		Gsr
			Cdca7		Zfp809
			Necab1		March8
			Sorbs2		Sema4b
			Ptprd		Phykpl
			Spdl1		Gtf2e1
			Prim2		Ppat
			Phlpp1		Kcnt1
			Hpgd		Inpp4b
			Dclk1		Nacc2
			Adamts14		E030030I06Rik
			Ccdc136		Cyb5r4
			Sdc3		Cbll1
			Zfp811		Sec61g
			Kdelr3		Rabl3
			Meis1		Bend7
			Nsl1		Ptpn4
			Ttc28		Ap1b1
			Pip4k2a		Ly6e
			Klhdc10		Zhx2
			Fgd5		Pccb
			Plekhg3		Cog6
			C630043F03Rik		Snapc1
			Zfp808		Gm31084
			Hykk		Phyh
			Arhgap32		Enpp6
			Pola1		Casp9
			Unc5b		Pip4p1
			Bcl9		Hspa12a
			Ubash3b		Zfp467
			E2f8		Mrps5
			Lgi2		Sh3bp5
			Fnbp1l		Crls1
			Tbl1xr1		Pmm2
			Sema3c		Kif3b
			Espl1		Mapk6
			Hjurp		Ell
			Zdhhc2		Sipa1l2
			Fam129b		Sphkap
			Myo1b		Ptgr2
			B3gnt5		Tbx3
			Frmd4a		1700086O06Rik
			Gm43507		Fasn
			Abi2		Ap3s2
			Ldb2		Taz
			Tns2		Fbxl19
			Prkca		Tmed5
			Tspan2		Fbxo9
			Mcm10		Nr2c1
			Knstrn		Selenok
			Ddx60		Pum3
			Tle1		Atp8a1
			Rev3l		Mmd2
			Gabrb1		Mitf
			Raph1		Usp5
			Fli1		Zbtb38
			Chn2		B230307C23Rik
			Evc		Ccdc93
			Zeb1		Abhd3
			Chst1		Dpp3
			Ccdc80		Osbpl11
			Hmgcs2		Ptpn23
			Nrxn3		Ensa
			Rin3		Atp5j
			Rab30		Pkm
			Gria3		Fam169a
			Axl		Gm43462
			Peg3		Pgam1
			Cry1		Gm2a
			Robo2		Tti1
			Zfp36l1		Lsm1
			Plagl1		Tbc1d22b
			Scn7a		Zfp64
			Trps1		1700020G17Rik
			Gm14396		Utp14b
			Alpl		Man2a1
			Tube1		Piga
			Sptbn1		Thap4
			Slc2a3		Fosl2
			Rhbdf1		Psmc1
			Kifc5b		Fam49a
			Slc24a5		Washc3
			Cygb		Srp68
			Gna14		Tbc1d20
			Tafa1		Bloc1s5
			Pck2		Gm15614
			Fanca		Mpv17l
			Uggt2		Wwc1
			Rbpms		Cyp51
			Ndrg2		Shld1
			Plppr3		Fam185a
			Gm13936		Gm6712
			Dleu2		Proser1
			Pam		Gm12474
			Tspan5		6030469F06Rik
			Mertk		Abhd4
			Vgll4		Slc11a2
			Nsd2		Adpgk
			Rad51ap1		Zbed4
			Ska3		Armc1
			Gm5577		Gsg1l
			Zfpm2		Zfp946
			Hace1		2610507I01Rik
			Angptl2		Rundc3b
			Nr2f1		Sod2
			Loxl3		Pdk1
			Dek		Pex5
			Rbms1		Pcsk7
			Plekho1		Ankra2
			Pkp4		Gm11266
			Cchcr1		Pbdc1
			Daam1		Dguok
			Marcks		Trmt1
			Mindy4		Gm28905
			Lmnb1		Tmem150a
			Birc5		Slc7a5
			Dna2		Psmd3
			Tmpo		Olfr1033
			Pde4d		Atp6v1e1
			Cgnl1		Fads6
			Sema3f		Atp6v0a1
			Arhgap10		Napa
			Maml2		Gatb
			Stk10		Top3a
			Ccna2		Rexo1
			Nasp		Smim13
			Antxr2		Ergic3
			Rhobtb3		Mettl6
			Sorcs3		Ptpre
			Bzw2		Mtus2
			Sdc2		Fat1
			Gm16152		Cnnm2
			E2f1		Kcnk3
			Cplane1		Hipk2
			Smoc2		Edem3
			Arid5b		Mpp6
			Tns3		Tesk2
			Mdk		Atad3a
			Syt17		Mtfr1
			Rtkn2		Elovl6
			Lrrc8c		Kcnq1ot1
			Smc4		Setd1a
			Wsb1		Usp36
			Pde7a		Mxd4
			Fam114a1		9530036O11Rik
			Mpzl1		Grik4
			Glipr2		Tmem150c
			Cnn2		Rab5if
			Tanc2		Whrn
			Sipa1l1		Pisd
			Slc9a5		Gm15283
			Pdcd4		Dctn2
			Kif18b		Amd1
			Mcm5		Cdh13
			3010001F23Rik		Eipr1
			Zdbf2		Arid3a
			Tead1		Ntmt1
			Cacna2d1		Heca
			Nkain4		Pag1
			Jak1		Gorab
			Nbea		Ik
			Rad21		St8sia5
			Smad5		Larp1b
			Meg3		Gabra1
			Grb10		Osbpl5
			Syt6		Abcb8
			Ptar1		Uck2
			Scai		Rnf19a
			Zfp423		Vac14
			Ngf		Plin3
			Zfp934		Nmnat3
			Nxn		Zfp617
			Itprid2		Ripk2
			Serinc5		Vipas39
			Pkd2		Ctsd
			Zcchc24		Zfp317
			Auts2		Chdh
			Sept7		Prkaa2
			Adam22		Sept6
			Col1a1		Ercc4
			Tmem196		Bag1
			Mn1		Soat1
			Gfra2		Slc26a7
			Abcg2		Reep1
			Cbx5		Zbtb7a
			Gtf2ird1		Sfxn1
			Tusc3		Atp6ap2
			Gm28258		Sik1
			Srgap2		Trnt1
			Lrp1		Rbis
			Il15ra		Vps33a
			B4galt6		Sdhaf2
			Sclt1		AI480526
			Ska1		Rnf128
			Ppp1r13b		Stk39
			Gmds		Gm43445
			Adcy6		Ccnj
			Purg		Tmed8
			Tut4		Asah1
			St5		Slc18b1
			Gins3		Tgfbrap1
			Ext1		Ubc
			Pard3b		Cdc42se2
			Pakap		Srd5a2
			Eya1		Baiap2l1
			Enox1		Slc25a25
			Psip1		Nob1
			Igf2		Gclm
			Fign		Btd
			Ptma		Osbpl9
			Rad54l		Lacc1
			Arhgap19		2610301B20Rik
			Kif2c		Nmt2
			Nfia		Kremen1
			Rcbtb2		Ppp2r1a
			Rcn2		Zfp788
			Cntln		Plxna1
			Atp2b1		Oxr1
			Heg1		Lncpint
			Anxa6		Xdh
			Anks1		Bhlhe40
			Trpc6		Gpam
			Pcdh18		Slc38a9
			2610028E06Rik		Prlr
			Smc5		Limk1
			Thbs1		Hinfp
			Tgfb1i1		Zfp275
			Zfp618		Camta1
			Stim2		Fam20a
			Prtg		Aldh6a1
			Eefsec		Tbccd1
			Cdc45		Clpp
			Stk3		Efhd1
			Luzp1		Fhod3
			Pkig		Lonp1
			Fchsd2		Vps39
			Zc2hc1a		Klf13
			Trio		Farsa
			Zfp68		Camkk2
			Ncoa1		Galnt17
			Wwtr1		Slc41a1
			Ubtd2		Mras
			Pias1		AW146154
			Snx25		4930426D05Rik
			Fam171a1		Tmem86a
			Ssbp3		Fam219a
			Nfib		Plxnb1
			BC052040		Recql5
			Itpr2		Inppl1
			Gm4258		Arf3
			Pxdn		Ndufa12
			Nup155		Gtf2b
			Rnf38		Eif2ak2
			2610037D02Rik		Irf8
			Gli3		Lypd6
			Pds5b		Ppp1r14c
			Frmd4b		Adgrv1
			Kcnj3		Slc16a6
			Parp8		Gnpda1
			Vldlr		Rpia
			Fanci		Zfp958
			Cenpl		Strn
			Acyp2		Apoo
			Smo		Usp50
			Gpx7		D230025D16Rik
			Ccdc186		Insig2
			Zfp704		Tmprss13
			Cers6		Abca1
			Sfmbt1		Cep76
			1500009L16Rik		Ren1
			Nap1l1		Slc25a23
			St7		St3gal5
			Ift74		Filip1l
			Mme		Ppcdc
			Wls		Tepp
			Atp13a3		Ldlrap1
			Zbtb41		Grhpr
			Rbfox2		Sct
			Mirg		Gm48027
			Tspan3		Prpf19
			Spidr		Zfp869
			Cpd		Fbxo7
			Ss18		Atp1a3
			Smurf1		Ace2
			Maml3		Usp32
			Nectin3		6430550D23Rik
			Ktn1		Tcaf1
			Pxk		Gm12216
			Lrrcc1		Ndel1
			Dock7		A230072C01Rik
			Serpinh1		Ghitm
			Mrtfb		1810030O07Rik
			Itm2b		Atp6v0e
			Ankrd12		Rsrp1
			Map4k5		Angptl1
			Igf1r		Acox3
			Prrg1		Tcaim
			Mgat5		Gart
			Mast2		Ppard
			Fmr1		Kif1a
			Sgce		Mkrn1
			Arnt2		Akirin1
			Mcph1		1110002L01Rik
			Ptprs		Tgds
			Rtn4		Brap
			Mprip		Rapgef4
			Gulp1		Sipa1
			Platr25		Pbxip1
			Lnpk		Nfs1
			Vps13d		Cluap1
			Npat		Aldh3b1
			Rfx3		Ntm
			Actb		Igdcc3
			Col6a1		Anxa7
			Clca3a1		Arhgap1
			Ehbp1		Dnajc16
			Gls		Cox11
			Ccm2		Slc1a3
			Myef2		Sybu
			Arhgef17		G6pdx
			Fip1l1		Ermp1
			Cbx3		Gm45871
			Rian		Fig4
			Kif2a		Bin3
			Agtpbp1		Gpatch1
			L3mbtl3		Cdk10
			Antxr1		Phax
			Rpl34		Ak2
			Fermt2		Txndc11
			Pbx3		Ttf1
			Prkd3		Nox1
			Rps9		Usp20
			Hnrnpr		Phb
			Fkbp9		Tars2
			Bmp1		Rnf220
			Dennd5b		Mro
			AU020206		Map7
			Rpl24		Lrba
			Rplp1		Plac1
			Resf1		A130014A01Rik
			C1qtnf7		Cipc
			Taf15		Chek2
			Ptprg		Rnf135
			Gnas		Tssc4
			Rttn		Arv1
			Lrp6		Ccdc62
			Smc1a		Fez2
			B830012L14Rik		Fbrs
			H3f3b		Hsd17b12
			Large1		Adal
			Cd164		Hcn3
			Rpl32		Gm48342
			Rps19		Pik3cb
			Cdc42bpa		Sbno2
			Alms1		Osbpl1a
			Ccdc88a		Tpi1
			Rps29		Irf2
			Rpl27a		Gm16124
			Tcf4		Dip2a
			Itgb1		Rnf6
			Phactr2		Tpp1
			Rpl23		Lhpp
			Hmgb1		Pgp
			Rack1		Rps6ka2
			Hexb		Cwf19l1
			Rps20		Adck1
			Smurf2		Med20
			Lars2		Zdhhc9
			Pip4p2		Sptlc2
			Chic2		Wapl
			Laptm4a		Ypel5
			Akap13		Oxtr
			Peak1		Nppc
			E130307A14Rik		Clstn3
			Rpl13a		Rgs10
			Prdm5		Polr3g
			Smchd1		Dand5
			Rps16		Mavs
			Ankrd28		Nsun3
			Rpl37a		Wdr92
			Bnc2		Ubxn2a
			Rpl37		Mief1
			Rps15a		1500004A13Rik
			Ttc3		Ndufaf4
			Stxbp4		Ubl3
			Tcf7l2		Stk32a
			Rps7		Hspd1
			Rps5		Mboat2
			Gab2		Hsdl2
			Bbx		Tbc1d8
			Adamts9		Aox1
			Rpl35a		Ostf1
			Camk1d		Trim12a
			Rplp2		Foxk1
			mt-Nd5		Aar2
			Rnf144a		Cage1
			Agap1		Klhl29
			mt-Cytb		Rhbdd3
			Rrbp1		Prdx6
			Eef1a1		Otud7a
			Fam135a		Zfp971
			Tsc22d2		Cwc15
			Cep170		Grin2c
			Baz1b		Gm3830
			Cdc14b		Aldoa
			Cmss1		Mettl14
			Rps27a		Apbb2
			Srsf1		Nfu1
			Uhrf2		Sgpp1
			Sh3rf1		4833439L19Rik
			Tnrc6c		Psma4
			Rps21		Zfp521
			Npm1		Ctsf
			Rps14		Akr1b8
			mt-Nd4l		Ralgapa1
			mt-Co3		Npepl1
			mt-Co2		Cdk5rap1
			mt-Atp6		Dnajc2
			Rpl41		Gm43713
			Chd9		Dbi
			Lamp2		Pkdcc
			Sparc		Bag3
			Khdrbs1		Ptprm
			Rps8		2210408F21Rik
			Pcnx		Mbp
			Nrf1		Slc25a35
			Rif1		Slco3a1
			mt-Co1		Scly
			Mnat1		Folr1
			Xpo1		Eogt
			Enah		Prkn
			mt-Nd4		Fhit
			Atrnl1		Trim25
			Bace2		Aspscr1
			AY036118		2810410L24Rik
			Dennd5a		Ralgps1
			AW554918		Tbcd
			Tdrd3		Herc3
			mt-Nd3		Ccpg1
			Fmnl2		Atg14
			Pard3		Jtb
			Afap1		4930526L06Rik
			Atp11c		Camk2n1
			mt-Nd1		Snapin
			Gm42418		Zmat5
			Sp3		Ttc1
			Ksr1		Slc9a9
			Bptf		Ctnnal1
			Zbtb46		Nphp1
			Ppp3cb		Gin1
			Ppp3ca		Rbm34
			mt-Nd2		Arsg
			Celf2		Pex13
			Smarcad1		Stk19
			Nf1		AI987944
			Phip		Telo2
			Rapgef6		Bag4
			Trerf1		Gm29682
			Med13l		Gm29642
			Nsmce2		Ubxn1
			Zfp609		Tmem19
			Asap1		Bsdc1
			Arhgef12		Nub1
			Smarcc1		Atp6v0b
			Fyn		Zfp715
			Wdfy3		Fcho1
			Plpp3		Mgarp
			Pum2		Dag1
			Pcm1		Rreb1
			Eml4		Echdc3
			Sbf2		Izumo4
			Myo9a		Gde1
			Utrn		Myo6
			Tnrc6a		Hps3
			Fndc3b		Adipor2
			Nedd4		Ganc
			Tasor		Wdr4
			Phf21a		Wdr1
			Ptbp2		Fundc1
			Tcf12		Gpr39
			Stag1		Slc30a2
			Mmp11		Gm4211
			Rassf2		Ptger4
			Colec11		Zfp654
			Gprc5c		Plppr2
			Fhod1		Pnrc2
			Cdc25c		Bcl11a
			Plxna4		Cebpb
			B3galnt1		Ndst4
			Cdr2		Deptor
			Mad2l1		Gm31763
			Brsk1		Zfp983
			Lrrc32		Nit1
			Prkar1b		Rcan1
			Tmem255a		Phb2
			Slfn9		Pofut2
			Smim41		Atp5md
			Plppr5		D030025E07Rik
			Nrxn2		Syn1
			Asap3		Pgm1
			Palm		Srp54c
			Fbxo32		Kcnh2
			Speg		Ube2h
			Angpt1		Mast4
			Ifngr1		Gpalpp1
			Kcnn3		Plpp5
			Eng		Polr3a
			Slitrk2		Cdh4
			Itgb3		Csrnp3
			Angpt2		Zfp994
			Adcy5		Klhl26
			Iqgap3		Dph5
			Arhgap20os		Prmt1
			Gm16263		Vamp7
			Gypc		4933400C23Rik
			Gm49959		Epdr1
			Cenpu		D830024N08Rik
			Bambi		Nfx1
			Adamts3		Nfkbiz
			Acsf2		Arl10
			Cap2		Pts
			Cpne5		Mtfr1l
			S1pr2		Diablo
			Vash2		Fut8
			Camk2a		Aagab
			Fam124a		Ndufv3
			Arhgap44		Atg10
			A230077H06Rik		Zfp758
			P4ha3		Fam53a
			Otof		Stradb
			Cplx2		C330018D20Rik
			4930447N08Rik		Epb41l5
			Ahr		Rab11fip5
			Lox		Atox1
			Gm10848		Pros1
			4921504A21Rik		Selenoo
			Col24a1		Elp5
			Nuak2		Psmd6
			Tnfrsf21		Pex5l
			Kcnd3os		Sptb
			Gm43847		Tmem205
			Pdgfc		Pgk1
			Impa2		Trappc9
			Kif21b		Samm50
			Serping1		Cd86
			Troap		Taf1c
			Cdh24		Gm31356
			Slc16a9		Steap2
			Sapcd1		Sirt3
			Tvp23a		Nnt
			Aox2		Ptprt
			Aurkb		Gm49708
			Lin7a		Kbtbd3
			Csrp1		Cryzl2
			Gm11149		Senp8
			Mdga1		Aen
			Grik1		Gm10516
			Twist1		Hnmt
			Mapk8ip1		Mamld1
			Syngap1		Kank3
			Il13ra1		Vps41
			A630001G21Rik		Snx32
			Ube2t		Enoph1
			Ddx43		Rcc1l
			Galnt13		Man1a2
			Gm10824		Papss1
			Adgre5		Tcf7
			Cacna1a		Pla2g6
			Dscc1		Zfp462
			Wscd2		Lrrc58
			Cgas		Ebp
			Arhgap33		Adarb1
			Pask		Herc4
			Mr1		Rassf9
			Fsbp		Eif1a
			Vash1		Far1os
			Tmem136		Klhl23
			Spc24		Chka
			Dcc		Zbtb21
			Zkscan16		Ankrd46
			Samd14		Mettl5
			Cntn1		Ubl7
			Zfp804b		Fbxo22
			Gm49390		Slc20a2
			Gm4425		Gm38190
			Wdr86		Robo1
			Eya4		Lmf1
			2310014F06Rik		Gm26901
			Scn3a		Neat1
			Lnx1		Fam160b2
			Tk1		Rbck1
			Rasgrp2		Wnt6
			Cnksr2		Ust
			Tmc3		Sh3gl2
			Rarres2		Ano4
			Gm9947		Xpr1
			Ankle1		Sel1l3
			Has2os		Ivns1abp
			Gm4221		Fgfr2
			Hmgcll1		Mthfd2
			Snai2		Zfp687
			Cdc25b		Plcb3
			Exph5		Dtwd1
			Pgf		Cox18
			Emp2		Ears2
			Kctd17		Tpst2
			Cpne8		Hic2
			St8sia4		Nagk
			Fam13c		Gm47071
			Kctd15		Gucd1
			Nxpe3		Pnrc1
			Dact1		Brpf3
			Spry1		Zfp790
			Gm12963		Hk2
			Dok5		Stxbp5
			Rasa4		Paf1
			Anks6		Nt5c3b
			Eif4e3		Snx21
			Pik3cd		Actr6
			Ehd2		Miga2
			Sox5os4		Esr1
			Efna4		Lrp4
			Ackr3		Cnot8
			Col12a1		Adgrl1
			Erbb2		Mgat1
			9630002D21Rik		Gm37350
			Gm42397		Uckl1
			Lpcat2		Mboat1
			Eva1a		Spock2
			Cenpm		Bcat2
			Cdca7l		Strbp
			Rnf152		Borcs7
			Smtnl2		Myo19
			Gm13986		Acbd5
			Gm30075		Prkag2
			Has2		BC031181
			Fgfr3		Palmd
			Gm34759		Etfrf1
			Gabra4		Erich1
			D630033O11Rik		Kctd2
			Tmem51		Timp1
			Sorbs2os		Trmt1l
			Rims1		Cops7a
			Arsi		Rrm2b
			Pxylp1		Slc6a6
			Cacnb3		Tbc1d13
			Ccdc3		Cat
			4933406I18Rik		Cbfb
			Cdc6		Clasp2
			Gm13470		Ttpa
			Gpr174		Tfe3
			Tek		Col4a3bp
			Six4		Ints6
			Rap1gap2		Tarbp2
			A730056A06Rik		Slc23a2
			Myocd		Dusp4
			Adra1a		Fam161a
			Dagla		Tlcd1
			Lrr1		Madd
			Thsd7a		Clcn5
			Fap		Gm28403
			Gm1968		Coq10b
			Tcf23		4930517O19Rik
			Gm32443		Eml5
			Crispld1		Psmd1
			Jdp2		Mbd2
			Gm30003		Ykt6
			D630003M21Rik		Tspyl2
			BC030867		Myo1d
			Ankrd35		Taok3
			Col6a6		Vps37a
			Psrc1		Ppip5k1
			Gm32531		Igfbp2
			Tsga13		Ppp6r1
			Slitrk1		Slc39a10
			Hs3st5		Atxn7l1
			Orai2		Fkbp4
			Adamtsl3		Gm16894
			E330018M18Rik		8430437L04Rik
			Gm15958		Dhrs7
			Hecw1		Nufip2
			Gm15418		Gm32856
			Pcp4l1		Prkar1a
			Gm14964		E4f1
			Col6a4		Letmd1
			Adgrb2		Chst2
			Adamts4		Sil1
			Abcd2		Rnh1
			Gm15419		Tsc22d3
			Cd40		Macf1
			Kcnip1		Pop4
			A830012C17Rik		Pkd2l2
			Ampd3		Zfp280b
			Arhgap45		Zfp219
			Ntrk2		Nkiras1
			Colec10		Coq5
			Slitrk5		Cbx4
			Shc2		Zfp719
			9330175M20Rik		Ptcd2
			Serinc2		Gss
			Fut9		Ankrd6
			Mical1		Chml
			Ntrk1		Edem2
			Gm35835		Cradd
			Insrr		Sbds
			Rims3		Zfp984
			Sox5os2		Rnf180
			Mndal		4930549G23Rik
			Sept3		Tob2
			AW011738		Plekhm2
			Stx1b		Atxn2
			4933401D09Rik		4930557K07Rik
			Casp12		Fam49b
					Spata6
					Kxd1
					Gm28410
					Ppp2r5b
					Aph1c
					Neb
					Srebf2
					Rps6ka3
					Pdcd6
					Gsdme
					Hps4
					Brwd3
					Scrn3
					8030451O07Rik
					Ubxn8
					Pef1
					Psmb3
					Sat1
					Ptprz1
					Acad11
					Slc30a1
					Zbtb6
					Kctd13
					Nepro
					Prune2
					Scpep1os
					Hdac4
					Med10
					Dhx32
					Leng1
					Srebf1
					Chid1
					Olfr330
					Tafa5
					Pdk2
					Gm43466
					Aldh9a1
					Tgif1
					Bloc1s2
					Ldha
					Lmbr1l
					Ube2q2
					Mbnl1
					Gzf1
					AC149090.1
					Tnxb
					Map3k21
					Noct
					Slc15a2
					Taldo1
					Slc22a14
					Wbp2
					Il10rb
					Idh3a
					Calcoco1
					Coq9
					Aste1
					Fastkd1
					Tada3
					Foxo1
					Dhx33
					Birc2
					Rgs7
					Mdga2
					P2rx4
					Opa3
					Smim20
					Mettl23
					Mcu
					Rabep1
					5430402O13Rik
					AC163685.1
					Srgap1
					Kcnk12
					Lama3
					Runx1
					Rnf216
					Bnip3
					Olfm1
					Gm42869
					Klhdc8b
					Tbc1d10b
					Stard9
					Sfxn4
					Dclre1c
					Tmem192
					Qars
					Impg2
					Mrpl10
					Tcn2
					Eef1e1
					Kank1
					Rad23b
					Spock1
					Cdh8
					Gm17491
					Zfp839
					Tarsl2
					D430041D05Rik
					Mcee
					Atxn1
					Traf7
					Srrm2
					Gm28382
					Rab33a
					Lpin3
					E030044B06Rik
					Rab27a
					Zfand5
					B3gnt2
					Bmyc
					Cdipt
					Acsl3
					Zgpat
					Yes1
					Jun
					Reep3
					Pcdh9
					Yod1
					Zfp963
					Parg
					Gm47405
					Steap1
					Spint2
					Rad23a
					Gm49417
					Tyk2
					Zfyve27
					Wars
					Gm47167
					Esyt2
					Med7
					Myo10
					Tnip2
					Bsn
					Mcrip2
					Dtnb
					Frmpd1
					Nr1h4
					Opn3
					Sigmar1
					Etv6
					Mrpl38
					Trim12c
					Ikbkg
					Ring1
					Zfp65
					Gm26549
					Cpne7
					Gm36602
					Dip2c
					Kcng4
					Vapa
					Gadd45g
					Rrp36
					Abi1
					Eci1
					Mlf2
					E130311K13Rik
					Lamb2
					Cfap69
					Iffo1
					Pikfyve
					Spata24
					Olfr329-ps
					Gm826
					Akap8l
					Fam57b
					Abcg4
					Tmem191c
					Cox17
					Axdnd1
					Ptp4a2
					C4b
					Rhot1
					P2ry14
					Gm31793
					Ddi2
					Sirt7
					Mrps36
					Stambp
					Ifrd1
					Catsper2
					Gnb5
					Gabarapl2
					Gm10785
					Plcb2
					Rfx7
					Dhrs11
					Mical3
					Serpinb6b
					Acot11
					Fkbp5
					Borcs5
					Dhps
					Gm3448
					Man2b1
					Rbm45
					Nkain2
					Kyat3
					Ccdc28a
					Zfp970
					Atg2a
					Nosip
					Rab10
					Pank3
					Vrk3
					Crnkl1
					Vps13a
					Slc35a2
					Reep6
					Zfp703
					Bmpr2
					Gm14211
					Supt3
					Xkr6
					Ano1
					Slc37a2
					Herc2
					Rcor3
					2810013P06Rik
					Fryl
					Mrpl37
					Slc47a1
					Gm46210
					Parn
					Sh2d4b
					Scd1
					Gpr137b
					Tmem35a
					Pfkfb3
					Gadd45gip1
					Slc2a9
					Tnfrsf1a
					AC171003.1
					1700094J05Rik
					A730017L22Rik
					Frrs1
					Sytl4
					Wwp1
					Acvr1
					Gm31641
					Hrg
					Gprc5a
					Pacs1
					Mettl21c
					Eps15
					Pdlim4
					Fam122a
					Zfp612
					Ciao2a
					Rhbdd2
					Ddx19b
					Ppm1f
					Tpp2
					Ces1d
					Slc12a8
					Txnrd3
					Kif13b
					Rerg
					Pyroxd2
					Txlng
					Whamm
					6430590A07Rik
					Actr5
					Snca
					Psmd11
					Mrap
					Vwce
					Gm20939
					Slc25a30
					Zkscan6
					Leng9
					1110046J04Rik
					Gatad2a
					Ppm1e
					Calr4
					Il20rb
					Elac2
					Tbxa2r
					Rap1gap
					Pfkl
					Dnajb2
					Eral1
					Swt1
					Nlk
					Vcpip1
					Rapgef4os1
					Spag7
					Spg21
					Lyrm1
					Tecr
					Lefty2
					Rbks
					Ccdc86
					Per3
					Tmem120a
					Dnpep
					C030037D09Rik
					Bok
					Rbms2
					Ipp
					2310058D17Rik
					Asb8
					Srsf2
					Camk2g
					Ugcg
					Vcl
					Pik3ap1
					Tcf25
					Pm20d2
					Suclg2
					Mal
					Rnf32
					Kcnd1
					Ccng1
					Gm48512
					Elk1
					Tor1aip1
					Gm20274
					Pus3
					Gm46440
					Kitl
					6430548M08Rik
					Gm26779
					Foxk2
					Crispld2
					A730049H05Rik
					Atg9a
					Phka1
					Eef1aknmt
					Wdfy2
					Sh3bp2
					Tbx15
					Vcp
					Eif4g3
					9330111N05Rik
					Tax1bp1
					Trib2
					Nr6a1
					Pcgf5
					Sntb2
					Yrdc
					Slc25a20
					Mon1a
					Epm2a
					Ppt2
					Cdk8
					Tmem135
					1700084C06Rik
					Upp2
[truncated: 1,748 more rows]

## Sheet: Motif & Expression score 
c0 motif DEG in c0	Motiff Order #			c0 motif DEG in c0	Expression order #			c0 motif DEG in c0	Motiff order + Expression order				c3 motif DEG in c3	Motiff Order #		c3 motif DEG in c3	Expression order #				c3 motif DEG in c3	Motiff order + Expression order
Ahr	23			Ahr	50			Ahr	73				Atf2	17		Atf2	16				Atf2	33
Ar	33			Ar	13			Ar	46				Atf4	16		Atf4	5				Atf4	21
Arx	31			Arx	5			Arx	36				Cebpb	10		Cebpb	8				Cebpb	18
Bach2	44			Bach2	4			Bach2	48				Esr1	7		Esr1	9				Esr1	16
Creb3l1	41			Creb3l1	16			Creb3l1	57				Esrrb	3		Esrrb	15				Esrrb	18
Creb5	50			Creb5	34			Creb5	84				Esrrg	1		Esrrg	4				Esrrg	5
E2f7	22			E2f7	29			E2f7	51				Fosl2	12		Fosl2	7				Fosl2	19
E2f8	20			E2f8	38			E2f8	58				Gata1	14		Gata1	17				Gata1	31
Ebf1	12			Ebf1	9			Ebf1	21				Gata6	6		Gata6	3				Gata6	9
Esr2	15			Esr2	30			Esr2	45				Jun	13		Jun	11				Jun	24
Ets1	49			Ets1	8			Ets1	57				Nr1h4	15		Nr1h4	12				Nr1h4	27
Gli2	5			Gli2	2			Gli2	7				Nr4a1	11		Nr4a1	14				Nr4a1	25
Gli3	6			Gli3	44			Gli3	50				Nr5a1	2		Nr5a1	1				Nr5a1	3
Glis1	39			Glis1	36			Glis1	75				Nr6a1	5		Nr6a1	13				Nr6a1	18
Hoxc4	10			Hoxc4	19			Hoxc4	29				Rora	4		Rora	6				Rora	10
Hoxd3	9			Hoxd3	10			Hoxd3	19				Thrb	9		Thrb	2				Thrb	11
Hoxd4	11			Hoxd4	12			Hoxd4	23				Zbtb6	8		Zbtb6	10				Zbtb6	18
Hoxd9	14			Hoxd9	26			Hoxd9	40
Jdp2	47			Jdp2	52			Jdp2	99
Klf6	52			Klf6	35			Klf6	87										G
Lef1	25			Lef1	22			Lef1	47
Lhx9	8			Lhx9	7			Lhx9	15
Maf	24			Maf	6			Maf	30
Meis1	37			Meis1	37			Meis1	74
Meis2	21			Meis2	33			Meis2	54
Nfia	51			Nfia	42			Nfia	93
Nfib	16			Nfib	43			Nfib	59
Nfix	18			Nfix	18			Nfix	36
Nr2f1	30			Nr2f1	40			Nr2f1	70
Osr2	29			Osr2	23			Osr2	52
Pbx3	36			Pbx3	46			Pbx3	82
Pknox1	45			Pknox1	21			Pknox1	66
Pknox2	19			Pknox2	1			Pknox2	20
Plagl1	7			Plagl1	39			Plagl1	46
Rarb	13			Rarb	28			Rarb	41
Rfx3	40			Rfx3	45			Rfx3	85
Smad3	17			Smad3	11			Smad3	28
Sox11	26			Sox11	14			Sox11	40
Sox13	42			Sox13	27			Sox13	69
Sox4	27			Sox4	17			Sox4	44
Sox5	46			Sox5	31			Sox5	77
Sp3	34			Sp3	48			Sp3	82
Tcf12	1			Tcf12	49			Tcf12	50
Tcf21	3			Tcf21	25			Tcf21	28
Tcf7l1	43			Tcf7l1	3			Tcf7l1	46
Tcf7l2	38			Tcf7l2	47			Tcf7l2	85
Tead1	35			Tead1	41			Tead1	76
Tead2	32			Tead2	15			Tead2	47
Tead3	28			Tead3	32			Tead3	60
Tfdp1	48			Tfdp1	20			Tfdp1	68
Twist1	2			Twist1	51			Twist1	53
Wt1	4			Wt1	24			Wt1	28

## Sheet: Final score order
		c0 motif DEG in c0	Final Order #					c3 motif DEG in c3	Final Order #			c0 motif DEG in c0 downregulated in Nr2f2 cKO			c3 motif DEG in c3 downregulated in Nr2f2 cKO			c3 motif DEG in c3 upregulated in Nr2f2 cKO		c0 motif DEG in c0 upregulated in Nr2f2 cKO		c0 motif DEG in c0 and Nr2f2 ChIP-seq target			c3 motif DEG in c3 and Nr2f2 ChIP-seq target
		Gli2	7					Nr5a1	3			Pknox2			Nr5a1			Gata6				Gli2			Nr5a1
		Lhx9	15					Esrrg	5			Tcf21			Cebpb			Nr6a1				Pknox2			Esrrg
		Hoxd3	19					Gata6	9			Wt1			Atf4			Fosl2				Tcf21			Rora
		Pknox2	20					Rora	10			Hoxc4										Hoxc4			Thrb
		Ebf1	21					Thrb	11			Nfix										Maf			Esr1
		Hoxd4	23					Esr1	16			Sox11										Arx			Cebpb
		Smad3	28					Cebpb	18			Hoxd9										Nfix			Nr6a1
		Tcf21	28					Esrrb	18			Plagl1										Sox11			Fosl2
		Wt1	28					Nr6a1	18			Twist1										Rarb			Jun
		Hoxc4	29					Zbtb6	18			Tead3										Sox4			Nr1h4
		Maf	30					Fosl2	19			Ahr										Esr2			Atf2
		Arx	36					Atf4	21			Sp3										Tcf7l1
		Nfix	36					Jun	24													Lef1
		Hoxd9	40					Nr4a1	25													Bach2
		Sox11	40					Nr1h4	27													Gli3
		Rarb	41					Gata1	31													Tcf12
		Sox4	44					Atf2	33													Meis2
		Esr2	45																			Creb3l1
		Ar	46																			E2f8
		Plagl1	46																			Ets1
		Tcf7l1	46																			Smad3
		Lef1	47																			Nfib
		Tead2	47																			Tead3
		Bach2	48																			Pknox1
		Gli3	50																			Sox13
		Tcf12	50																			Tfdp1
		E2f7	51																			Nr2f1
		Osr2	52																			Ahr
		Twist1	53																			Meis1
		Meis2	54																			Glis1
		Creb3l1	57																			Tead1
		Ets1	57																			Sox5
		E2f8	58																			Sp3
		Nfib	59																			Creb5
		Tead3	60																			Rfx3
		Pknox1	66																			Tcf7l2
		Tfdp1	68																			Klf6
		Sox13	69																			Nfia
		Nr2f1	70
		Ahr	73
		Meis1	74
		Glis1	75
		Tead1	76
		Sox5	77
		Pbx3	82
		Sp3	82
		Creb5	84
		Rfx3	85
		Tcf7l2	85
		Klf6	87
		Nfia	93
		Jdp2	99

## Sheet: c0>c3 with ChIP peak n=169
	motif	observed	background	percent.observed	percent.background	fold.enrichment	pvalue	motif.name	p.adjust
MA0698.1	MA0698.1	94	6389	55.6213	15.9725	3.48232	3.44538e-32	ZBTB18	2.57026e-29
MA0521.1	MA0521.1	100	7848	59.1716	19.62	3.01588	1.19558e-29	Tcf12	4.45952e-27
MA1618.1	MA1618.1	81	5417	47.929	13.5425	3.53915	4.25281e-27	Ptf1a	1.05753e-24
MA1472.1	MA1472.1	80	5629	47.3373	14.0725	3.36381	3.23459e-25	BHLHA15(var.2)	6.0325e-23
MA1641.1	MA1641.1	71	4486	42.0118	11.215	3.74604	1.36138e-24	MYF5	2.03118e-22
MA1619.1	MA1619.1	71	4721	42.0118	11.8025	3.55957	2.77234e-23	Ptf1a(var.2)	3.44695e-21
MA0816.1	MA0816.1	74	5654	43.787	14.135	3.09777	8.3227e-21	Ascl2	8.86962e-19
MA0091.1	MA0091.1	66	4589	39.0533	11.4725	3.40408	2.32109e-20	TAL1::TCF3	2.16441e-18
MA1116.1	MA1116.1	71	5441	42.0118	13.6025	3.08854	9.73834e-20	RBPJ	8.072e-18
MA1123.2	MA1123.2	67	4871	39.645	12.1775	3.25559	1.14169e-19	TWIST1	8.51703e-18
MA0665.1	MA0665.1	63	4821	37.2781	12.0525	3.09298	3.07517e-17	MSC	2.08553e-15
MA0832.1	MA0832.1	58	4179	34.3195	10.4475	3.28495	6.44763e-17	Tcf21	4.00828e-15
MA0793.1	MA0793.1	46	2817	27.2189	7.0425	3.86495	7.93895e-16	POU6F2	4.55573e-14
MA0859.1	MA0859.1	46	2875	27.2189	7.1875	3.78698	1.69427e-15	Rarg	9.02803e-14
MA1467.1	MA1467.1	67	5961	39.645	14.9025	2.66029	3.99949e-15	ATOH1(var.2)	1.98908e-13
MA0705.1	MA0705.1	37	1900	21.8935	4.75	4.60916	4.71973e-15	Lhx8	2.16008e-13
MA0667.1	MA0667.1	50	3479	29.5858	8.6975	3.40164	4.92243e-15	MYF6	2.16008e-13
MA1549.1	MA1549.1	43	2647	25.4438	6.6175	3.84492	1.06496e-14	POU6F1(var.2)	4.41367e-13
MA0500.2	MA0500.2	57	4558	33.7278	11.395	2.95988	1.32445e-14	MYOG	5.20022e-13
MA0499.2	MA0499.2	51	3714	30.1775	9.285	3.25014	1.46648e-14	MYOD1	5.46999e-13
MA1577.1	MA1577.1	35	1868	20.7101	4.67	4.4347	9.08355e-14	TLX2	3.18342e-12
MA0857.1	MA0857.1	47	3345	27.8107	8.3625	3.32564	9.63335e-14	Rarb	3.18342e-12
MA0661.1	MA0661.1	35	1873	20.7101	4.6825	4.42286	9.81484e-14	MEOX1	3.18342e-12
MA1519.1	MA1519.1	35	1880	20.7101	4.7	4.4064	1.09339e-13	LHX5	3.39863e-12
MA1536.1	MA1536.1	42	2767	24.8521	6.9175	3.59264	2.28084e-13	NR2C2(var.2)	6.80603e-12
MA1627.1	MA1627.1	82	9159	48.5207	22.8975	2.11904	2.56763e-13	Wt1	7.36713e-12
MA0892.1	MA0892.1	38	2312	22.4852	5.78	3.89017	3.72422e-13	GSX1	1.02899e-11
MA0039.4	MA0039.4	82	9260	48.5207	23.15	2.09593	4.79125e-13	KLF4	1.27653e-11
MA0901.2	MA0901.2	56	4826	33.1361	12.065	2.74646	5.72478e-13	HOXB13	1.47265e-11
MA0052.4	MA0052.4	60	5457	35.503	13.6425	2.60238	6.03902e-13	MEF2A	1.5017e-11
MA0728.1	MA0728.1	45	3264	26.6272	8.16	3.26314	7.3234e-13	Nr2f6(var.2)	1.76234e-11
MA0691.1	MA0691.1	48	3701	28.4024	9.2525	3.0697	9.21245e-13	TFAP4	2.14765e-11
MA1525.1	MA1525.1	43	3038	25.4438	7.595	3.35007	1.149e-12	NFATC4	2.59743e-11
MA0699.1	MA0699.1	34	1943	20.1183	4.8575	4.14171	1.46796e-12	LBX2	3.22089e-11
MA1638.1	MA1638.1	52	4366	30.7692	10.915	2.81899	2.00653e-12	HAND2	4.27678e-11
MA1601.1	MA1601.1	56	4986	33.1361	12.465	2.65833	2.17471e-12	ZNF75D	4.50648e-11
MA0528.2	MA0528.2	73	7859	43.1953	19.6475	2.19851	2.42301e-12	ZNF263	4.88532e-11
MA1100.2	MA1100.2	50	4099	29.5858	10.2475	2.88712	2.60097e-12	ASCL1	5.10612e-11
MA0152.1	MA0152.1	56	5022	33.1361	12.555	2.63927	2.91171e-12	NFATC2	5.41547e-11
MA1623.1	MA1623.1	82	9570	48.5207	23.925	2.02803	3.04315e-12	Stat2	5.41547e-11
MA0725.1	MA0725.1	33	1880	19.5266	4.7	4.1546	3.04892e-12	VSX1	5.41547e-11
MA0726.1	MA0726.1	33	1880	19.5266	4.7	4.1546	3.04892e-12	VSX2	5.41547e-11
MA0606.1	MA0606.1	50	4149	29.5858	10.3725	2.85233	4.07321e-12	NFAT5	7.06655e-11
MA0902.2	MA0902.2	28	1364	16.568	3.41	4.85866	4.59272e-12	HOXB2	7.78675e-11
MA0048.2	MA0048.2	47	3751	27.8107	9.3775	2.96568	5.80466e-12	NHLH1	9.62284e-11
MA0075.3	MA0075.3	37	2411	21.8935	6.0275	3.63227	6.0936e-12	PRRX2	9.78912e-11
MA1635.1	MA1635.1	48	3902	28.4024	9.755	2.91157	6.16741e-12	BHLHE22(var.2)	9.78912e-11
MA0519.1	MA0519.1	55	4976	32.5444	12.44	2.61611	7.05668e-12	Stat5a::Stat5b	1.07933e-10
MA0149.1	MA0149.1	87	10700	51.4793	26.75	1.92446	7.08941e-12	EWSR1-FLI1	1.07933e-10
MA1655.1	MA1655.1	46	3659	27.2189	9.1475	2.97556	9.37061e-12	ZNF341	1.3981e-10
MA1125.1	MA1125.1	74	8261	43.787	20.6525	2.12018	9.57623e-12	ZNF384	1.40076e-10
MA0065.2	MA0065.2	60	5829	35.503	14.5725	2.4363	1.0198e-11	Pparg::Rxra	1.43646e-10
MA0132.2	MA0132.2	33	1968	19.5266	4.92	3.96883	1.03206e-11	PDX1	1.43646e-10
MA0050.2	MA0050.2	87	10771	51.4793	26.9275	1.91177	1.0398e-11	IRF1	1.43646e-10
MA0702.2	MA0702.2	34	2094	20.1183	5.235	3.84305	1.13794e-11	LMX1A	1.54346e-10
MA0258.2	MA0258.2	44	3401	26.0355	8.5025	3.0621	1.18818e-11	ESR2	1.58282e-10
MA0465.2	MA0465.2	45	3595	26.6272	8.9875	2.96269	1.95666e-11	CDX2	2.56083e-10
MA0618.1	MA0618.1	36	2443	21.3018	6.1075	3.48781	3.90373e-11	LBX1	5.021e-10
MA0634.1	MA0634.1	35	2337	20.7101	5.8425	3.54473	4.96323e-11	ALX3	6.27554e-10
MA0734.2	MA0734.2	38	2741	22.4852	6.8525	3.28131	5.90169e-11	GLI2	7.33777e-10
MA0903.1	MA0903.1	34	2233	20.1183	5.5825	3.60382	6.38001e-11	HOXB3	7.80244e-10
MA0073.1	MA0073.1	78	9354	46.1538	23.385	1.97365	6.84762e-11	RREB1	8.23924e-10
MA0854.1	MA0854.1	29	1649	17.1598	4.1225	4.16247	7.34331e-11	Alx1	8.69541e-10
MA1491.1	MA1491.1	37	2646	21.8935	6.615	3.30967	8.76735e-11	GLI3	1.01319e-09
MA0885.1	MA0885.1	29	1662	17.1598	4.155	4.12991	8.82804e-11	Dlx2	1.01319e-09
MA0621.1	MA0621.1	36	2565	21.3018	6.4125	3.32191	1.50463e-10	mix-a	1.69492e-09
MA0625.1	MA0625.1	40	3108	23.6686	7.77	3.04616	1.53282e-10	NFATC3	1.69492e-09
MA1522.1	MA1522.1	69	7813	40.8284	19.5325	2.09028	1.54497e-10	MAZ	1.69492e-09
MA1647.1	MA1647.1	55	5398	32.5444	13.495	2.41159	1.65649e-10	PRDM4	1.79093e-09
MA0151.1	MA0151.1	78	9526	46.1538	23.815	1.93802	1.72999e-10	Arid3a	1.84368e-09
MA0674.1	MA0674.1	37	2715	21.8935	6.7875	3.22556	1.80729e-10	NKX6-1	1.89892e-09
MA0630.1	MA0630.1	32	2085	18.9349	5.2125	3.6326	2.10788e-10	SHOX	2.04218e-09
MA0654.1	MA0654.1	32	2085	18.9349	5.2125	3.6326	2.10788e-10	ISX	2.04218e-09
MA0716.1	MA0716.1	32	2085	18.9349	5.2125	3.6326	2.10788e-10	PRRX1	2.04218e-09
MA0717.1	MA0717.1	32	2085	18.9349	5.2125	3.6326	2.10788e-10	RAX2	2.04218e-09
MA0720.1	MA0720.1	32	2085	18.9349	5.2125	3.6326	2.10788e-10	Shox2	2.04218e-09
MA0701.2	MA0701.2	32	2085	18.9349	5.2125	3.6326	2.10788e-10	LHX9	2.04218e-09
MA0599.1	MA0599.1	80	9960	47.3373	24.9	1.9011	2.17622e-10	KLF5	2.08136e-09
MA1499.1	MA1499.1	33	2214	19.5266	5.535	3.52785	2.21688e-10	HOXB4	2.09341e-09
MA0753.2	MA0753.2	59	6136	34.9112	15.34	2.27583	2.64851e-10	ZNF740	2.46973e-09
MA0158.2	MA0158.2	21	903	12.426	2.2575	5.50433	2.98937e-10	HOXA5	2.74076e-09
MA0504.1	MA0504.1	51	4835	30.1775	12.0875	2.49659	3.01263e-10	NR2C2	2.74076e-09
MA0710.1	MA0710.1	31	2002	18.3432	5.005	3.66497	3.41556e-10	NOTO	3.06989e-09
MA0027.2	MA0027.2	24	1210	14.2012	3.025	4.69461	3.60457e-10	EN1	3.2012e-09
MA0764.2	MA0764.2	70	8162	41.4201	20.405	2.0299	3.96452e-10	ETV4	3.47945e-09
MA0879.1	MA0879.1	27	1548	15.9763	3.87	4.12825	4.32044e-10	Dlx1	3.74773e-09
MA1653.1	MA1653.1	77	9525	45.5621	23.8125	1.91337	4.75335e-10	ZNF148	4.07586e-09
MA1500.1	MA1500.1	31	2038	18.3432	5.095	3.60023	5.25599e-10	HOXB6	4.45565e-09
MA1630.1	MA1630.1	56	5746	33.1361	14.365	2.30672	5.72079e-10	Znf281	4.76793e-09
MA1468.1	MA1468.1	32	2171	18.9349	5.4275	3.4887	5.7522e-10	ATOH7	4.76793e-09
MA0889.1	MA0889.1	26	1457	15.3846	3.6425	4.22364	5.8551e-10	GBX1	4.7999e-09
MA1155.1	MA1155.1	50	4772	29.5858	11.93	2.47995	6.08965e-10	ZSCAN4	4.93791e-09
MA1593.1	MA1593.1	52	5111	30.7692	12.7775	2.40808	6.85634e-10	ZNF317	5.49982e-09
MA1107.2	MA1107.2	75	9219	44.3787	23.0475	1.92553	7.22699e-10	KLF9	5.73546e-09
MA0722.1	MA0722.1	31	2070	18.3432	5.175	3.54458	7.64596e-10	VAX1	6.00409e-09
MA1108.2	MA1108.2	35	2590	20.7101	6.475	3.19846	7.78223e-10	MXI1	6.04744e-09
MA0677.1	MA0677.1	43	3726	25.4438	9.315	2.73149	7.95007e-10	Nr2f6	6.11418e-09
MA0062.3	MA0062.3	63	7064	37.2781	17.66	2.11088	1.08547e-09	GABPA	8.26284e-09
MA0518.1	MA0518.1	52	5192	30.7692	12.98	2.37051	1.19761e-09	Stat4	9.02445e-09
MA0080.5	MA0080.5	81	10514	47.929	26.285	1.82344	1.28349e-09	SPI1	9.57487e-09
MA0517.1	MA0517.1	65	7478	38.4615	18.695	2.05732	1.47232e-09	STAT1::STAT2	1.08724e-08
MA0703.2	MA0703.2	34	2520	20.1183	6.3	3.19339	1.48658e-09	LMX1B	1.08724e-08
MA0164.1	MA0164.1	36	2805	21.3018	7.0125	3.03769	1.68656e-09	Nr2e3	1.22153e-08
MA0473.3	MA0473.3	61	6792	36.0947	16.98	2.12572	1.77344e-09	ELF1	1.2721e-08
MA0855.1	MA0855.1	40	3387	23.6686	8.4675	2.79523	1.89242e-09	RXRB	1.33788e-08
MA0144.2	MA0144.2	56	5933	33.1361	14.8325	2.23402	1.90102e-09	STAT3	1.33788e-08
MA1578.1	MA1578.1	38	3120	22.4852	7.8	2.88272	2.2936e-09	VEZF1	1.59909e-08
MA0081.2	MA0081.2	69	8310	40.8284	20.775	1.96527	2.43277e-09	SPIB	1.68041e-08
MA1485.1	MA1485.1	35	2708	20.7101	6.77	3.05909	2.48725e-09	FERD3L	1.70229e-08
MA0886.1	MA0886.1	24	1337	14.2012	3.3425	4.24867	2.57082e-09	EMX2	1.73032e-08
MA0068.2	MA0068.2	22	1122	13.0178	2.805	4.64091	2.57461e-09	PAX4	1.73032e-08
MA0683.1	MA0683.1	38	3145	22.4852	7.8625	2.8598	2.85638e-09	POU4F2	1.90255e-08
MA1501.1	MA1501.1	26	1580	15.3846	3.95	3.89484	3.16832e-09	HOXB7	2.09165e-08
MA0898.1	MA0898.1	32	2331	18.9349	5.8275	3.24923	3.25648e-09	Hmx3	2.13099e-08
MA0017.2	MA0017.2	43	3917	25.4438	9.7925	2.59829	3.62874e-09	NR2F1	2.3516e-08
MA1597.1	MA1597.1	43	3918	25.4438	9.795	2.59763	3.65665e-09	ZNF528	2.3516e-08
MA0675.1	MA0675.1	35	2751	20.7101	6.8775	3.01128	3.73329e-09	NKX6-2	2.38037e-08
MA1476.1	MA1476.1	22	1153	13.0178	2.8825	4.51613	4.21947e-09	DLX5	2.66757e-08
MA1508.1	MA1508.1	69	8441	40.8284	21.1025	1.93477	4.80334e-09	IKZF1	3.01117e-08
MA0853.1	MA0853.1	25	1522	14.7929	3.805	3.88775	6.83229e-09	Alx4	4.2474e-08
MA1148.1	MA1148.1	39	3434	23.0769	8.585	2.68805	9.39588e-09	PPARA::RXRA	5.79283e-08
MA1495.1	MA1495.1	19	901	11.2426	2.2525	4.99117	1.07589e-08	HOXA1	6.42094e-08
MA0612.2	MA0612.2	19	901	11.2426	2.2525	4.99117	1.07589e-08	EMX1	6.42094e-08
MA0900.2	MA0900.2	19	901	11.2426	2.2525	4.99117	1.07589e-08	HOXA2	6.42094e-08
MA0904.2	MA0904.2	19	901	11.2426	2.2525	4.99117	1.07589e-08	HOXB5	6.42094e-08
MA1594.1	MA1594.1	30	2188	17.7515	5.47	3.24524	1.12676e-08	ZNF382	6.67114e-08
MA1153.1	MA1153.1	33	2598	19.5266	6.495	3.00641	1.18476e-08	Smad4	6.9562e-08
MA0130.1	MA0130.1	60	6950	35.503	17.375	2.04334	1.19356e-08	ZNF354C	6.9562e-08
MA1487.1	MA1487.1	47	4728	27.8107	11.82	2.35285	1.29249e-08	FOXE1	7.47441e-08
MA0890.1	MA0890.1	27	1817	15.9763	4.5425	3.51708	1.30458e-08	GBX2	7.48626e-08
MA1109.1	MA1109.1	47	4760	27.8107	11.9	2.33703	1.59687e-08	NEUROD1	9.09361e-08
MA0856.1	MA0856.1	38	3354	22.4852	8.385	2.6816	1.62924e-08	RXRG	9.20769e-08
MA0704.1	MA0704.1	24	1477	14.2012	3.6925	3.84595	1.73558e-08	Lhx4	9.73492e-08
MA0875.1	MA0875.1	23	1362	13.6095	3.405	3.99691	1.76128e-08	BARX1	9.80531e-08
MA1497.1	MA1497.1	24	1483	14.2012	3.7075	3.83039	1.87376e-08	HOXA6	1.03543e-07
MA0700.2	MA0700.2	29	2117	17.1598	5.2925	3.24228	2.09594e-08	LHX2	1.14969e-07
MA0516.2	MA0516.2	63	7614	37.2781	19.035	1.9584	2.19736e-08	SP2	1.19652e-07
MA1150.1	MA1150.1	28	1993	16.568	4.9825	3.32525	2.23739e-08	RORB	1.20949e-07
MA1550.1	MA1550.1	38	3404	22.4852	8.51	2.64221	2.4141e-08	PPARD	1.29039e-07
MA1642.1	MA1642.1	46	4660	27.2189	11.65	2.33639	2.42163e-08	NEUROG2(var.2)	1.29039e-07
MA1463.1	MA1463.1	30	2271	17.7515	5.6775	3.12664	2.58918e-08	ARGFX	1.36988e-07
MA1418.1	MA1418.1	44	4370	26.0355	10.925	2.38311	3.03866e-08	IRF3	1.59637e-07
MA0729.1	MA0729.1	35	2993	20.7101	7.4825	2.7678	3.13824e-08	RARA	1.63715e-07
MA0650.2	MA0650.2	33	2713	19.5266	6.7825	2.87897	3.33931e-08	HOXA13	1.72995e-07
MA0040.1	MA0040.1	38	3456	22.4852	8.64	2.60245	3.60125e-08	Foxq1	1.85278e-07
MA0624.1	MA0624.1	37	3308	21.8935	8.27	2.64734	3.67514e-08	NFATC1	1.87785e-07
MA0761.2	MA0761.2	60	7174	35.503	17.935	1.97953	3.92974e-08	ETV1	1.99427e-07
MA1649.1	MA1649.1	38	3474	22.4852	8.685	2.58897	4.12737e-08	ZBTB12	2.08042e-07
MA0887.1	MA0887.1	21	1208	12.426	3.02	4.11458	4.77603e-08	EVX1	2.37943e-07
MA0041.1	MA0041.1	56	6488	33.1361	16.22	2.04292	4.80093e-08	Foxd3	2.37943e-07
MA0591.1	MA0591.1	37	3343	21.8935	8.3575	2.61962	4.81627e-08	Bach1::Mafk	2.37943e-07
MA1628.1	MA1628.1	55	6320	32.5444	15.8	2.05977	5.07409e-08	Zic1::Zic2	2.49031e-07
MA0882.1	MA0882.1	22	1332	13.0178	3.33	3.90923	5.45371e-08	DLX6	2.65913e-07
MA0706.1	MA0706.1	30	2355	17.7515	5.8875	3.01511	5.76361e-08	MEOX2	2.79198e-07
MA0137.3	MA0137.3	44	4480	26.0355	11.2	2.3246	6.2811e-08	STAT1	3.02303e-07
MA1629.1	MA1629.1	51	5659	30.1775	14.1475	2.13306	6.35903e-08	Zic2	3.04092e-07
MA1149.1	MA1149.1	33	2791	19.5266	6.9775	2.79851	6.51165e-08	RARA::RXRG	3.09407e-07
MA0896.1	MA0896.1	26	1837	15.3846	4.5925	3.34994	6.57748e-08	Hmx1	3.10557e-07
MA0662.1	MA0662.1	29	2234	17.1598	5.585	3.07247	6.66201e-08	MIXL1	3.1257e-07
MA0633.1	MA0633.1	29	2235	17.1598	5.5875	3.0711	6.72574e-08	Twist2	3.13587e-07
MA0860.1	MA0860.1	34	2958	20.1183	7.395	2.72053	7.77989e-08	Rarg(var.2)	3.60484e-07
MA1527.1	MA1527.1	47	5013	27.8107	12.5325	2.21908	7.87647e-08	NFIC(var.2)	3.62707e-07
MA0741.1	MA0741.1	67	8650	39.645	21.625	1.83329	8.5323e-08	KLF16	3.89755e-07
MA1529.1	MA1529.1	33	2824	19.5266	7.06	2.76581	8.56835e-08	NHLH2	3.89755e-07
MA1625.1	MA1625.1	47	5031	27.8107	12.5775	2.21114	8.77995e-08	Stat5b	3.9696e-07
MA0514.1	MA0514.1	53	6092	31.3609	15.23	2.05916	1.01027e-07	Sox3	4.54012e-07
MA0721.1	MA0721.1	27	2010	15.9763	5.025	3.17937	1.0219e-07	UNCX	4.56491e-07
MA0907.1	MA0907.1	24	1626	14.2012	4.065	3.49353	1.04002e-07	HOXC13	4.61821e-07
MA0442.2	MA0442.2	49	5404	28.9941	13.51	2.14612	1.06477e-07	SOX10	4.70012e-07
MA0002.2	MA0002.2	46	4897	27.2189	12.2425	2.22332	1.07806e-07	RUNX1	4.73077e-07
MA0785.1	MA0785.1	34	3023	20.1183	7.5575	2.66204	1.30313e-07	POU2F1	5.68498e-07
MA1632.1	MA1632.1	33	2889	19.5266	7.2225	2.70358	1.45163e-07	ATF2	6.29603e-07
MA0125.1	MA0125.1	26	1915	15.3846	4.7875	3.2135	1.47877e-07	Nobox	6.37667e-07
MA0154.4	MA0154.4	36	3353	21.3018	8.3825	2.54122	1.61713e-07	EBF1	6.93323e-07
MA0709.1	MA0709.1	23	1542	13.6095	3.855	3.53034	1.63921e-07	Msx3	6.98772e-07
MA0790.1	MA0790.1	36	3356	21.3018	8.39	2.53895	1.65296e-07	POU4F1	7.00631e-07
MA1530.1	MA1530.1	28	2200	16.568	5.5	3.01237	1.73854e-07	NKX6-3	7.32742e-07
MA0497.1	MA0497.1	49	5493	28.9941	13.7325	2.11135	1.76482e-07	MEF2C	7.39637e-07
MA0601.1	MA0601.1	34	3078	20.1183	7.695	2.61447	1.99082e-07	Arid3b	8.27324e-07
MA0619.1	MA0619.1	36	3382	21.3018	8.455	2.51943	1.99622e-07	LIN54	8.27324e-07
MA0747.1	MA0747.1	59	7351	34.9112	18.3775	1.89967	2.38414e-07	SP8	9.82636e-07
MA1654.1	MA1654.1	42	4374	24.8521	10.935	2.27271	2.55861e-07	ZNF16	1.04871e-06
MA0163.1	MA0163.1	34	3112	20.1183	7.78	2.58591	2.57257e-07	PLAG1	1.04871e-06
MA0512.2	MA0512.2	36	3430	21.3018	8.575	2.48417	2.81188e-07	Rxra	1.14004e-06
MA0160.1	MA0160.1	42	4392	24.8521	10.98	2.26339	2.86042e-07	NR4A2	1.15345e-06
MA1574.1	MA1574.1	35	3282	20.7101	8.205	2.52408	2.93543e-07	THRB	1.17733e-06
MA0897.1	MA0897.1	28	2259	16.568	5.6475	2.9337	2.97055e-07	Hmx2	1.18504e-06
MA1147.1	MA1147.1	20	1235	11.8343	3.0875	3.83298	3.14457e-07	NR4A2::RXRA	1.24779e-06
MA1534.1	MA1534.1	30	2552	17.7515	6.38	2.78236	3.24404e-07	NR1I3	1.27557e-06
MA1652.1	MA1652.1	57	7044	33.7278	17.61	1.91526	3.24877e-07	ZKSCAN5	1.27557e-06
MA0057.1	MA0057.1	41	4253	24.2604	10.6325	2.28172	3.34476e-07	MZF1(var.2)	1.30638e-06
MA0846.1	MA0846.1	50	5794	29.5858	14.485	2.04251	3.50999e-07	FOXC2	1.36378e-06
MA0658.1	MA0658.1	22	1490	13.0178	3.725	3.4947	3.70437e-07	LHX6	1.43184e-06
MA0513.1	MA0513.1	44	4770	26.0355	11.925	2.18327	3.74225e-07	SMAD2::SMAD3::SMAD4	1.43903e-06
MA0851.1	MA0851.1	43	4608	25.4438	11.52	2.20866	3.87369e-07	Foxj3	1.48194e-06
MA1624.1	MA1624.1	43	4609	25.4438	11.5225	2.20818	3.89679e-07	Stat5a	1.48317e-06
MA0155.1	MA0155.1	34	3194	20.1183	7.985	2.51952	4.69334e-07	INSM1	1.77728e-06
MA0791.1	MA0791.1	34	3200	20.1183	8	2.51479	4.89991e-07	POU4F3	1.84613e-06
MA0894.1	MA0894.1	23	1643	13.6095	4.1075	3.31332	4.95488e-07	HESX1	1.85746e-06
MA0471.2	MA0471.2	41	4348	24.2604	10.87	2.23186	5.98819e-07	E2F6	2.2336e-06
MA0783.1	MA0783.1	31	2796	18.3432	6.99	2.62421	7.04301e-07	PKNOX2	2.61397e-06
MA0788.1	MA0788.1	36	3571	21.3018	8.9275	2.38609	7.38036e-07	POU3F3	2.72562e-06
MA0038.2	MA0038.2	30	2669	17.7515	6.6725	2.66039	8.2833e-07	GFI1	3.02022e-06
MA0681.2	MA0681.2	41	4403	24.2604	11.0075	2.20398	8.31092e-07	PHOX2B	3.02022e-06
MA0737.1	MA0737.1	20	1315	11.8343	3.2875	3.59979	8.34003e-07	GLIS3	3.02022e-06
MA0888.1	MA0888.1	20	1315	11.8343	3.2875	3.59979	8.34003e-07	EVX2	3.02022e-06
MA1514.1	MA1514.1	43	4746	25.4438	11.865	2.14444	8.62797e-07	KLF17	3.10941e-06
MA0483.1	MA0483.1	41	4423	24.2604	11.0575	2.19402	9.34741e-07	Gfi1b	3.35248e-06
MA0032.2	MA0032.2	41	4432	24.2604	11.08	2.18956	9.85226e-07	FOXC1	3.51664e-06
MA1151.1	MA1151.1	24	1845	14.2012	4.6125	3.07885	1.00334e-06	RORC	3.56426e-06
MA1600.1	MA1600.1	35	3461	20.7101	8.6525	2.39353	1.01521e-06	ZNF684	3.58932e-06
MA0723.1	MA0723.1	23	1715	13.6095	4.2875	3.17422	1.03203e-06	VAX2	3.63156e-06
MA0593.1	MA0593.1	44	4973	26.0355	12.4325	2.09415	1.1777e-06	FOXP2	4.12472e-06
MA1481.1	MA1481.1	22	1600	13.0178	4	3.25444	1.20678e-06	DRGX	4.20683e-06
MA0642.1	MA0642.1	19	1239	11.2426	3.0975	3.62957	1.4186e-06	EN2	4.92223e-06
MA0867.2	MA0867.2	42	4667	24.8521	11.6675	2.13003	1.4386e-06	SOX4	4.96848e-06
MA1489.1	MA1489.1	44	5023	26.0355	12.5575	2.0733	1.54321e-06	FOXN3	5.30522e-06
MA0515.1	MA0515.1	44	5030	26.0355	12.575	2.07042	1.60213e-06	Sox6	5.46817e-06
MA0847.2	MA0847.2	41	4517	24.2604	11.2925	2.14836	1.60527e-06	FOXD2	5.46817e-06
MA0786.1	MA0786.1	35	3538	20.7101	8.845	2.34144	1.67949e-06	POU3F1	5.695e-06
MA0115.1	MA0115.1	35	3539	20.7101	8.8475	2.34078	1.69031e-06	NR1H2::RXRA	5.70576e-06
MA0893.2	MA0893.2	18	1148	10.6509	2.87	3.71111	2.00594e-06	GSX2	6.7407e-06
MA1606.1	MA1606.1	37	3892	21.8935	9.73	2.2501	2.03318e-06	Foxf1	6.80157e-06
MA0508.3	MA0508.3	54	6898	31.9527	17.245	1.85287	2.21722e-06	PRDM1	7.38413e-06
MA1643.1	MA1643.1	49	5981	28.9941	14.9525	1.93908	2.23565e-06	NFIB	7.41243e-06
MA0679.2	MA0679.2	29	2655	17.1598	6.6375	2.58528	2.29652e-06	ONECUT1	7.58054e-06
MA0757.1	MA0757.1	26	2221	15.3846	5.5525	2.77075	2.39003e-06	ONECUT3	7.85445e-06
MA0066.1	MA0066.1	26	2224	15.3846	5.56	2.76702	2.44939e-06	PPARG	8.01422e-06
MA0520.1	MA0520.1	38	4089	22.4852	10.2225	2.19958	2.46168e-06	Stat6	8.01928e-06
MA1518.1	MA1518.1	18	1166	10.6509	2.915	3.65382	2.49151e-06	LHX1	8.08117e-06
MA0084.1	MA0084.1	31	2971	18.3432	7.4275	2.46963	2.51116e-06	SRY	8.10963e-06
MA1579.1	MA1579.1	44	5139	26.0355	12.8475	2.0265	2.83894e-06	ZBTB26	9.12865e-06
MA0492.1	MA0492.1	28	2535	16.568	6.3375	2.61429	2.8512e-06	JUND(var.2)	9.12875e-06
MA1637.1	MA1637.1	32	3157	18.9349	7.8925	2.3991	3.09243e-06	EBF3	9.85877e-06
MA1471.1	MA1471.1	26	2254	15.3846	5.635	2.73019	3.12216e-06	BARX2	9.91119e-06
MA0912.2	MA0912.2	22	1701	13.0178	4.2525	3.0612	3.24961e-06	HOXD3	1.02721e-05
MA1494.1	MA1494.1	28	2555	16.568	6.3875	2.59382	3.31167e-06	HNF4A(var.2)	1.04241e-05
MA1607.1	MA1607.1	39	4312	23.0769	10.78	2.14072	3.38402e-06	Foxl2	1.06071e-05
MA1504.1	MA1504.1	23	1843	13.6095	4.6075	2.95376	3.44164e-06	HOXC4	1.06978e-05
MA1507.1	MA1507.1	23	1843	13.6095	4.6075	2.95376	3.44164e-06	HOXD4	1.06978e-05
MA0640.2	MA0640.2	55	7201	32.5444	18.0025	1.80777	3.68171e-06	ELF3	1.13965e-05
MA0718.1	MA0718.1	23	1859	13.6095	4.6475	2.92834	3.96781e-06	RAX	1.22313e-05
MA0072.1	MA0072.1	25	2144	14.7929	5.36	2.75987	4.09855e-06	RORA(var.2)	1.25824e-05
MA0771.1	MA0771.1	28	2590	16.568	6.475	2.55877	4.28549e-06	HSF4	1.31024e-05
MA0613.1	MA0613.1	30	2912	17.7515	7.28	2.43839	4.83078e-06	FOXG1	1.47092e-05
MA0731.1	MA0731.1	30	2917	17.7515	7.2925	2.43421	4.99735e-06	BCL6B	1.51546e-05
MA1113.2	MA1113.2	33	3395	19.5266	8.4875	2.30063	5.15009e-06	PBX2	1.55545e-05
MA0135.1	MA0135.1	31	3081	18.3432	7.7025	2.38146	5.2717e-06	Lhx3	1.58576e-05
MA1537.1	MA1537.1	33	3409	19.5266	8.5225	2.29119	5.61728e-06	NR2F1(var.2)	1.68293e-05
MA1615.1	MA1615.1	32	3255	18.9349	8.1375	2.32687	5.8367e-06	Plagl1	1.74167e-05
MA1524.1	MA1524.1	20	1502	11.8343	3.755	3.15162	6.16247e-06	MSGN1	1.83155e-05
MA0046.2	MA0046.2	26	2364	15.3846	5.91	2.60315	7.30842e-06	HNF1A	2.16352e-05
MA0623.2	MA0623.2	16	1017	9.46746	2.5425	3.72368	7.3398e-06	NEUROG1	2.16423e-05
MA0733.1	MA0733.1	28	2672	16.568	6.68	2.48025	7.68227e-06	EGR4	2.25629e-05
MA0614.1	MA0614.1	32	3303	18.9349	8.2575	2.29306	7.87952e-06	Foxj2	2.30515e-05
MA0089.2	MA0089.2	32	3306	18.9349	8.265	2.29098	8.02683e-06	NFE2L1	2.33907e-05
MA0666.1	MA0666.1	19	1421	11.2426	3.5525	3.1647	1.00871e-05	MSX1	2.90541e-05
MA0708.1	MA0708.1	19	1421	11.2426	3.5525	3.1647	1.00871e-05	MSX2	2.90541e-05
MA0876.1	MA0876.1	19	1421	11.2426	3.5525	3.1647	1.00871e-05	BSX	2.90541e-05
MA0730.1	MA0730.1	29	2886	17.1598	7.215	2.37835	1.14483e-05	RARA(var.2)	3.28477e-05
MA0501.1	MA0501.1	31	3208	18.3432	8.02	2.28718	1.18007e-05	MAF::NFE2	3.37291e-05
MA0148.4	MA0148.4	33	3535	19.5266	8.8375	2.20952	1.19655e-05	FOXA1	3.3986e-05
MA0018.4	MA0018.4	29	2893	17.1598	7.2325	2.37259	1.19817e-05	CREB1	3.3986e-05
MA0809.2	MA0809.2	38	4396	22.4852	10.99	2.04597	1.32966e-05	TEAD4	3.7573e-05
MA1531.1	MA1531.1	24	2150	14.2012	5.375	2.64208	1.343e-05	NR1D1	3.78068e-05
MA0644.1	MA0644.1	22	1869	13.0178	4.6725	2.78604	1.42289e-05	ESX1	3.99052e-05
MA1581.1	MA1581.1	36	4068	21.3018	10.17	2.09457	1.43188e-05	ZBTB6	4.00068e-05
MA0869.1	MA0869.1	30	3091	17.7515	7.7275	2.29718	1.5399e-05	Sox11	4.28643e-05
MA1146.1	MA1146.1	18	1334	10.6509	3.335	3.19367	1.55201e-05	NR1H4::RXRA	4.30407e-05
MA0899.1	MA0899.1	32	3417	18.9349	8.5425	2.21655	1.56339e-05	HOXA10	4.3196e-05
MA0114.4	MA0114.4	33	3588	19.5266	8.97	2.17688	1.62319e-05	HNF4A	4.46827e-05
MA0913.2	MA0913.2	29	2950	17.1598	7.375	2.32675	1.72497e-05	HOXD9	4.73099e-05
MA1496.1	MA1496.1	16	1099	9.46746	2.7475	3.44584	1.90044e-05	HOXA4	5.19314e-05
MA0687.1	MA0687.1	37	4311	21.8935	10.7775	2.03141	2.08274e-05	SPIC	5.67051e-05
MA0494.1	MA0494.1	28	2824	16.568	7.06	2.34675	2.11271e-05	Nr1h3::Rxra	5.73121e-05
MA1608.1	MA1608.1	19	1500	11.2426	3.75	2.99803	2.12998e-05	Isl1	5.75712e-05
MA0826.1	MA0826.1	15	991	8.87574	2.4775	3.58254	2.24154e-05	OLIG1	6.03679e-05
MA1528.1	MA1528.1	39	4698	23.0769	11.745	1.96483	2.51297e-05	NFIX(var.2)	6.74344e-05
MA1505.1	MA1505.1	16	1126	9.46746	2.815	3.36322	2.54682e-05	HOXC8	6.80978e-05
MA0101.1	MA0101.1	24	2238	14.2012	5.595	2.53819	2.57244e-05	REL	6.85371e-05
MA0107.1	MA0107.1	25	2401	14.7929	6.0025	2.46446	2.79347e-05	RELA	7.41613e-05
MA1657.1	MA1657.1	27	2724	15.9763	6.81	2.34601	3.04467e-05	ZNF652	8.05433e-05
MA0146.2	MA0146.2	29	3047	17.1598	7.6175	2.25268	3.12685e-05	Zfx	8.24252e-05
MA0109.1	MA0109.1	20	1684	11.8343	4.21	2.811	3.1795e-05	HLTF	8.35179e-05
MA0774.1	MA0774.1	28	2891	16.568	7.2275	2.29236	3.21212e-05	MEIS2	8.40786e-05
MA0484.2	MA0484.2	32	3546	18.9349	8.865	2.13592	3.24777e-05	HNF4G	8.47145e-05
MA1539.1	MA1539.1	18	1422	10.6509	3.555	2.99603	3.58458e-05	NR2F6(var.3)	9.3174e-05
MA0598.3	MA0598.3	50	6804	29.5858	17.01	1.73932	3.60202e-05	EHF	9.33022e-05
MA0820.1	MA0820.1	25	2441	14.7929	6.1025	2.42407	3.66187e-05	FIGLA	9.45245e-05
MA1570.1	MA1570.1	19	1577	11.2426	3.9425	2.85164	4.1913e-05	TFAP4(var.2)	0.000107818
MA0805.1	MA0805.1	26	2628	15.3846	6.57	2.34165	4.49102e-05	TBX1	0.000115131
MA1587.1	MA1587.1	31	3445	18.3432	8.6125	2.12983	4.65669e-05	ZNF135	0.000118969
MA0845.1	MA0845.1	33	3785	19.5266	9.4625	2.06358	4.73171e-05	FOXB1	0.000120473
MA0713.1	MA0713.1	23	2175	13.6095	5.4375	2.50289	4.77627e-05	PHOX2A	0.000121194
MA0852.2	MA0852.2	30	3290	17.7515	8.225	2.15823	4.95009e-05	FOXK1	0.000125179
MA0858.1	MA0858.1	27	2820	15.9763	7.05	2.26615	5.51322e-05	Rarb(var.2)	0.000138834
MA0122.3	MA0122.3	23	2196	13.6095	5.49	2.47896	5.52729e-05	Nkx3-2	0.000138834
MA0678.1	MA0678.1	15	1075	8.87574	2.6875	3.3026	5.64311e-05	OLIG2	0.000141267
MA1119.1	MA1119.1	30	3319	17.7515	8.2975	2.13938	5.81129e-05	SIX2	0.000144991
MA0063.2	MA0063.2	22	2055	13.0178	5.1375	2.53387	5.91237e-05	NKX2-5	0.000147021
MA0668.1	MA0668.1	13	836	7.69231	2.09	3.68053	6.11769e-05	NEUROD2	0.000151621
MA0628.1	MA0628.1	17	1357	10.0592	3.3925	2.96512	6.77111e-05	POU6F1	0.00016726
MA0153.2	MA0153.2	20	1780	11.8343	4.45	2.6594	6.8408e-05	HNF1B	0.000168424
MA0159.1	MA0159.1	28	3031	16.568	7.5775	2.18648	7.34028e-05	RARA::RXRA	0.000180127
MA0796.1	MA0796.1	23	2248	13.6095	5.62	2.42161	7.86313e-05	TGIF1	0.000192324
MA0036.3	MA0036.3	31	3548	18.3432	8.87	2.068	8.05612e-05	GATA2	0.000196401
MA0787.1	MA0787.1	30	3389	17.7515	8.4725	2.09519	8.47677e-05	POU3F2	0.000205634
MA0480.1	MA0480.1	40	5146	23.6686	12.865	1.83977	8.49799e-05	Foxo1	0.000205634
MA0090.3	MA0090.3	34	4075	20.1183	10.1875	1.97481	8.51753e-05	TEAD1	0.000205634
MA0004.1	MA0004.1	31	3565	18.3432	8.9125	2.05814	8.79572e-05	Arnt	0.000211665
MA1473.1	MA1473.1	26	2740	15.3846	6.85	2.24593	8.91604e-05	CDX4	0.00021387
MA1604.1	MA1604.1	29	3244	17.1598	8.11	2.11588	9.55466e-05	Ebf2	0.000227965
MA0074.1	MA0074.1	18	1536	10.6509	3.84	2.77367	9.56476e-05	RXRA::VDR	0.000227965
MA0083.3	MA0083.3	15	1132	8.87574	2.83	3.1363	0.000100048	SRF	0.000237694
MA1573.1	MA1573.1	29	3259	17.1598	8.1475	2.10614	0.000103543	THAP11	0.000245216
MA1656.1	MA1656.1	30	3430	17.7515	8.575	2.07014	0.000105097	ZNF449	0.000248108
MA0030.1	MA0030.1	26	2774	15.3846	6.935	2.2184	0.000108816	FOXF2	0.000256077
MA0773.1	MA0773.1	30	3445	17.7515	8.6125	2.06113	0.00011357	MEF2D	0.000266425
MA0669.1	MA0669.1	19	1703	11.2426	4.2575	2.64066	0.000115114	NEUROG2	0.00026852
MA1117.1	MA1117.1	20	1850	11.8343	4.625	2.55877	0.000115183	RELB	0.00026852
MA0496.3	MA0496.3	34	4149	20.1183	10.3725	1.93958	0.000120878	MAFK	0.000280919
MA0659.2	MA0659.2	32	3812	18.9349	9.53	1.98687	0.00012816	MAFG	0.000296918
MA0752.1	MA0752.1	18	1576	10.6509	3.94	2.70327	0.000131683	ZNF410	0.000304135
MA1589.1	MA1589.1	25	2647	14.7929	6.6175	2.23542	0.000133043	ZNF140	0.000306328
MA1112.2	MA1112.2	36	4528	21.3018	11.32	1.88178	0.000134545	NR4A1	0.000308832
MA0746.2	MA0746.2	44	6039	26.0355	15.0975	1.72449	0.00015434	SP3	0.000353183
MA1466.1	MA1466.1	11	677	6.50888	1.6925	3.84572	0.000155871	ATF6	0.000355597
MA1103.2	MA1103.2	26	2854	15.3846	7.135	2.15622	0.000171197	FOXK2	0.000389368
MA0124.2	MA0124.2	19	1759	11.2426	4.3975	2.55659	0.000174182	Nkx3-1	0.000394953
MA0909.2	MA0909.2	20	1911	11.8343	4.7775	2.47709	0.00017711	HOXD13	0.000400262
MA0789.1	MA0789.1	25	2697	14.7929	6.7425	2.19398	0.000177596	POU3F4	0.000400262
MA0874.1	MA0874.1	17	1474	10.0592	3.685	2.72976	0.000181891	Arx	0.000408706
MA0739.1	MA0739.1	18	1624	10.6509	4.06	2.62337	0.000190302	Hic1	0.000426323
MA0608.1	MA0608.1	15	1205	8.87574	3.0125	2.9463	0.000197007	Creb3l2	0.000440022
MA0770.1	MA0770.1	26	2888	15.3846	7.22	2.13083	0.000206233	HSF2	0.000456317
MA0042.2	MA0042.2	25	2725	14.7929	6.8125	2.17143	0.000207973	FOXI1	0.000456317
MA0033.2	MA0033.2	25	2725	14.7929	6.8125	2.17143	0.000207973	FOXL1	0.000456317
MA0848.1	MA0848.1	25	2725	14.7929	6.8125	2.17143	0.000207973	FOXO4	0.000456317
MA0849.1	MA0849.1	25	2725	14.7929	6.8125	2.17143	0.000207973	FOXO6	0.000456317
MA0850.1	MA0850.1	25	2725	14.7929	6.8125	2.17143	0.000207973	FOXP3	0.000456317
MA1474.1	MA1474.1	12	823	7.10059	2.0575	3.45108	0.000213184	CREB3L4	0.000465587
MA0111.1	MA0111.1	22	2248	13.0178	5.62	2.31633	0.000213446	Spz1	0.000465587
MA0093.3	MA0093.3	24	2577	14.2012	6.4425	2.2043	0.000226121	USF1	0.000491371
MA0602.1	MA0602.1	17	1502	10.0592	3.755	2.67887	0.000226584	Arid5a	0.000491371
MA1575.1	MA1575.1	15	1226	8.87574	3.065	2.89584	0.000236876	THRB(var.2)	0.000512136
MA0142.1	MA0142.1	34	4299	20.1183	10.7475	1.87191	0.000237532	Pou5f1::Sox2	0.000512136
MA0707.1	MA0707.1	27	3083	15.9763	7.7075	2.07283	0.000239411	MNX1	0.000514699
MA0817.1	MA0817.1	14	1097	8.28402	2.7425	3.02061	0.000251264	BHLHE23	0.000538629
MA1567.1	MA1567.1	19	1813	11.2426	4.5325	2.48044	0.000254926	TBX6	0.000544913
MA1131.1	MA1131.1	18	1682	10.6509	4.205	2.53291	0.000290723	FOSL2::JUN(var.2)	0.000619656
MA0685.1	MA0685.1	40	5455	23.6686	13.6375	1.73556	0.0002957	SP4	0.000628467
MA0880.1	MA0880.1	15	1270	8.87574	3.175	2.79551	0.000343585	Dlx3	0.000726103
MA0881.1	MA0881.1	15	1270	8.87574	3.175	2.79551	0.000343585	Dlx4	0.000726103
MA0488.1	MA0488.1	24	2667	14.2012	6.6675	2.12991	0.000373109	JUN	0.000786268
MA1633.1	MA1633.1	30	3698	17.7515	9.245	1.92012	0.000385969	BACH1	0.000811079
MA0486.2	MA0486.2	24	2676	14.2012	6.69	2.12275	0.000391656	HSF1	0.000817523
MA1498.1	MA1498.1	12	881	7.10059	2.2025	3.22388	0.000393419	HOXA7	0.000817523
MA1502.1	MA1502.1	12	881	7.10059	2.2025	3.22388	0.000393419	HOXB8	0.000817523
MA0910.2	MA0910.2	12	881	7.10059	2.2025	3.22388	0.000393419	HOXD8	0.000817523
MA0772.1	MA0772.1	30	3706	17.7515	9.265	1.91597	0.000400202	IRF7	0.000829307
MA0078.1	MA0078.1	21	2198	12.426	5.495	2.26133	0.000411896	Sox17	0.000851176
MA0003.4	MA0003.4	28	3364	16.568	8.41	1.97004	0.000413569	TFAP2A	0.000852273
MA0712.2	MA0712.2	21	2200	12.426	5.5	2.25928	0.00041683	OTX2	0.000856626
MA0689.1	MA0689.1	21	2202	12.426	5.505	2.25723	0.000421816	TBX20	0.000864491
MA0627.2	MA0627.2	29	3547	17.1598	8.8675	1.93513	0.000431387	POU2F3	0.000881684
MA0150.2	MA0150.2	26	3035	15.3846	7.5875	2.02763	0.000442601	Nfe2l2	0.00090139
MA0071.1	MA0071.1	34	4447	20.1183	11.1175	1.80961	0.000443445	RORA	0.00090139
MA0802.1	MA0802.1	19	1904	11.2426	4.76	2.36189	0.000466227	TBR1	0.000945124
MA0526.3	MA0526.3	23	2548	13.6095	6.37	2.13649	0.000478167	USF2	0.000966701
MA0827.1	MA0827.1	14	1174	8.28402	2.935	2.8225	0.000493777	OLIG3	0.000993682
MA0818.1	MA0818.1	12	904	7.10059	2.26	3.14185	0.000494177	BHLHE22	0.000993682
MA1571.1	MA1571.1	16	1463	9.46746	3.6575	2.5885	0.000505242	TGIF2LX	0.0010132
MA1110.1	MA1110.1	20	2081	11.8343	5.2025	2.27474	0.000528799	NR1H4	0.0010576
MA0092.1	MA0092.1	25	2903	14.7929	7.2575	2.03829	0.000533971	Hand1::Tcf3	0.00106509
MA1548.1	MA1548.1	15	1327	8.87574	3.3175	2.67543	0.000541495	PLAGL2	0.00107722
MA1136.1	MA1136.1	14	1187	8.28402	2.9675	2.79158	0.000549998	FOSB::JUNB(var.2)	0.00109122
MA0468.1	MA0468.1	20	2089	11.8343	5.2225	2.26603	0.000554777	DUX4	0.00109778
MA1599.1	MA1599.1	26	3089	15.3846	7.7225	1.99218	0.000576625	ZNF682	0.00113799
MA0620.3	MA0620.3	16	1483	9.46746	3.7075	2.5536	0.000584423	MITF	0.00115034
MA1126.1	MA1126.1	16	1491	9.46746	3.7275	2.53989	0.000618955	FOS::JUN(var.2)	0.00121511
MA0878.2	MA0878.2	23	2600	13.6095	6.5	2.09376	0.000631122	CDX1	0.00123574
MA0503.1	MA0503.1	27	3286	15.9763	8.215	1.94478	0.000646602	Nkx2-5(var.2)	0.00126274
MA0865.1	MA0865.1	18	1804	10.6509	4.51	2.36162	0.000661622	E2F8	0.0012887
MA1640.1	MA1640.1	28	3473	16.568	8.6825	1.90821	0.000683046	MEIS2(var.2)	0.00132696
MA1683.1	MA1683.1	26	3127	15.3846	7.8175	1.96797	0.000691213	FOXA3	0.00133934
MA0498.2	MA0498.2	23	2628	13.6095	6.57	2.07146	0.000729997	MEIS1	0.00141082
MA1532.1	MA1532.1	20	2143	11.8343	5.3575	2.20893	0.000760984	NR1D2	0.00146691
MA1118.1	MA1118.1	22	2476	13.0178	6.19	2.10303	0.000787445	SIX1	0.001514
MA0812.1	MA0812.1	18	1837	10.6509	4.5925	2.31919	0.000814297	TFAP2B(var.2)	0.00156161
MA0676.1	MA0676.1	25	2990	14.7929	7.475	1.97898	0.000816898	Nr2e1	0.00156258
MA0684.2	MA0684.2	24	2826	14.2012	7.065	2.01008	0.000845234	RUNX3	0.00161265
MA1154.1	MA1154.1	21	2350	12.426	5.875	2.11507	0.000970424	ZNF282	0.00184678
MA0596.1	MA0596.1	19	2026	11.2426	5.065	2.21967	0.000978218	SREBF2	0.00185687
MA0495.3	MA0495.3	29	3737	17.1598	9.3425	1.83674	0.000990753	MAFF	0.00187321
MA0481.3	MA0481.3	27	3381	15.9763	8.4525	1.89013	0.000991846	FOXP1	0.00187321
MA0639.1	MA0639.1	10	719	5.91716	1.7975	3.29188	0.00102549	DBP	0.00193185
MA0781.1	MA0781.1	10	721	5.91716	1.8025	3.28275	0.00104703	PAX9	0.00196746
MA0029.1	MA0029.1	27	3394	15.9763	8.485	1.88289	0.00104983	Mecom	0.00196778
MA0800.1	MA0800.1	18	1884	10.6509	4.71	2.26133	0.00108351	EOMES	0.0020258
MA1124.1	MA1124.1	25	3053	14.7929	7.6325	1.93815	0.00109645	ZNF24	0.00204488
MA1576.1	MA1576.1	25	3059	14.7929	7.6475	1.93434	0.00112697	THRB(var.3)	0.00209656
MA1538.1	MA1538.1	16	1582	9.46746	3.955	2.39379	0.00115228	NR2F1(var.3)	0.0021383
MA1562.1	MA1562.1	15	1431	8.87574	3.5775	2.48099	0.00115738	SOX14	0.00214246
MA1646.1	MA1646.1	38	5459	22.4852	13.6475	1.64757	0.0011781	OSR2	0.00217126
MA1152.1	MA1152.1	34	4700	20.1183	11.75	1.7122	0.00117877	SOX15	0.00217126
MA1470.1	MA1470.1	12	1001	7.10059	2.5025	2.8374	0.00119114	BACH2(var.2)	0.00218864
MA0715.1	MA0715.1	22	2563	13.0178	6.4075	2.03164	0.00123014	PROP1	0.00224923
MA1620.1	MA1620.1	22	2563	13.0178	6.4075	2.03164	0.00123014	Ptf1a(var.3)	0.00224923
MA1480.1	MA1480.1	13	1147	7.69231	2.8675	2.68258	0.00124065	DPRX	0.0022629
MA0673.1	MA0673.1	20	2239	11.8343	5.5975	2.11422	0.0012935	NKX2-8	0.00235355
MA0161.2	MA0161.2	33	4549	19.5266	11.3725	1.717	0.00134565	NFIC	0.00244247
MA0113.3	MA0113.3	15	1454	8.87574	3.635	2.44174	0.00135383	NR3C1	0.00244912
MA1114.1	MA1114.1	28	3633	16.568	9.0825	1.82417	0.00135588	PBX3	0.00244912
MA1564.1	MA1564.1	42	6282	24.8521	15.705	1.58243	0.00136413	SP9	0.00245808
MA0842.2	MA0842.2	20	2250	11.8343	5.625	2.10388	0.00137122	NRL	0.0024649
MA0758.1	MA0758.1	14	1308	8.28402	3.27	2.53334	0.00138982	E2F7	0.00249233
MA0811.1	MA0811.1	16	1625	9.46746	4.0625	2.33045	0.00151653	TFAP2B	0.00271303
MA0047.3	MA0047.3	27	3485	15.9763	8.7125	1.83373	0.00154521	FOXA2	0.00275773
MA0643.1	MA0643.1	40	5932	23.6686	14.83	1.596	0.00155973	Esrrg	0.00277699
MA0006.1	MA0006.1	32	4415	18.9349	11.0375	1.71551	0.00163277	Ahr::Arnt	0.00290011
MA0784.1	MA0784.1	27	3500	15.9763	8.75	1.82587	0.00164385	POU1F1	0.00291285
MA0647.1	MA0647.1	12	1043	7.10059	2.6075	2.72314	0.00168069	GRHL1	0.00297108
MA0843.1	MA0843.1	10	772	5.91716	1.93	3.06589	0.00173493	TEF	0.00305972
MA0461.2	MA0461.2	15	1496	8.87574	3.74	2.37319	0.00178522	Atoh1	0.00314098
MA0660.1	MA0660.1	24	2989	14.2012	7.4725	1.90046	0.00180356	MEF2B	0.00316078
MA0138.2	MA0138.2	28	3704	16.568	9.26	1.78921	0.00180495	REST	0.00316078
MA0056.2	MA0056.2	22	2644	13.0178	6.61	1.9694	0.0018208	MZF1	0.00318107
MA0635.1	MA0635.1	9	652	5.32544	1.63	3.26714	0.00191439	BARHL2	0.00333677
MA0768.1	MA0768.1	31	4273	18.3432	10.6825	1.71713	0.00192165	LEF1	0.00334161
MA1645.1	MA1645.1	24	3008	14.2012	7.52	1.88846	0.00196053	NKX2-2	0.00340129
MA0117.2	MA0117.2	22	2667	13.0178	6.6675	1.95242	0.00202739	Mafb	0.00350913
MA0088.2	MA0088.2	23	2856	13.6095	7.14	1.90609	0.00217336	ZNF143	0.00375307
MA0605.2	MA0605.2	14	1375	8.28402	3.4375	2.4099	0.00220118	ATF3	0.00379233
MA1596.1	MA1596.1	38	5656	22.4852	14.14	1.59018	0.00224259	ZNF460	0.00385478
MA0797.1	MA0797.1	19	2181	11.2426	5.4525	2.06192	0.0022702	TGIF2	0.00389325
MA1540.1	MA1540.1	49	7872	28.9941	19.68	1.47328	0.00230886	NR5A1	0.00395049
MA0025.2	MA0025.2	18	2020	10.6509	5.05	2.10909	0.00232773	NFIL3	0.00397364
MA0693.2	MA0693.2	23	2873	13.6095	7.1825	1.89481	0.00234278	VDR	0.00399021
MA0119.1	MA0119.1	31	4331	18.3432	10.8275	1.69413	0.00236862	NFIC::TLX1	0.00402503
MA0756.1	MA0756.1	13	1250	7.69231	3.125	2.46154	0.00262884	ONECUT2	0.00445708
MA0507.1	MA0507.1	27	3619	15.9763	9.0475	1.76583	0.00263864	POU2F2	0.00446356
MA0638.1	MA0638.1	9	685	5.32544	1.7125	3.10975	0.00266232	CREB3	0.00449342
MA0810.1	MA0810.1	16	1720	9.46746	4.3	2.20173	0.00267542	TFAP2A(var.2)	0.00450534
MA0688.1	MA0688.1	17	1887	10.0592	4.7175	2.13231	0.0027499	TBX2	0.00462033
MA1419.1	MA1419.1	16	1736	9.46746	4.34	2.18144	0.0029292	IRF4	0.00491053
MA0108.2	MA0108.2	16	1739	9.46746	4.3475	2.17768	0.00297894	TBP	0.00497274
MA0692.1	MA0692.1	15	1579	8.87574	3.9475	2.24845	0.00297964	TFEB	0.00497274
MA0607.1	MA0607.1	14	1423	8.28402	3.5575	2.32861	0.00299715	Bhlha15	0.00498389
MA1588.1	MA1588.1	22	2754	13.0178	6.885	1.89074	0.00299969	ZNF136	0.00498389
MA1568.1	MA1568.1	14	1427	8.28402	3.5675	2.32208	0.00307298	TCF21(var.2)	0.00509431
MA1523.1	MA1523.1	19	2245	11.2426	5.6125	2.00314	0.00312169	MSANTD3	0.0051636
MA0610.1	MA0610.1	16	1753	9.46746	4.3825	2.16029	0.00322045	DMRT3	0.00531516
MA1104.2	MA1104.2	29	4047	17.1598	10.1175	1.69605	0.00326989	GATA6	0.00538486
MA0769.2	MA0769.2	26	3504	15.3846	8.76	1.75623	0.00342233	TCF7	0.00562347
MA0690.1	MA0690.1	17	1931	10.0592	4.8275	2.08372	0.00347266	TBX21	0.00569364
MA1566.1	MA1566.1	19	2282	11.2426	5.705	1.97066	0.00372606	TBX3	0.0060957
MA1478.1	MA1478.1	18	2115	10.6509	5.2875	2.01435	0.00377914	DMRTA2	0.00616902
MA0524.2	MA0524.2	15	1622	8.87574	4.055	2.18884	0.00382105	TFAP2C	0.0062238
MA0696.1	MA0696.1	18	2119	10.6509	5.2975	2.01055	0.00385386	ZIC1	0.00626357
MA0905.1	MA0905.1	15	1626	8.87574	4.065	2.18345	0.00390835	HOXC10	0.00633832
MA0672.1	MA0672.1	17	1959	10.0592	4.8975	2.05394	0.00400993	NKX2-3	0.00648895
MA0840.1	MA0840.1	13	1316	7.69231	3.29	2.33809	0.00405544	Creb5	0.0065484
MA0592.3	MA0592.3	45	7270	26.6272	18.175	1.46505	0.00412489	ESRRA	0.00664614
MA0505.1	MA0505.1	55	9362	32.5444	23.405	1.39049	0.00419559	Nr5a2	0.00674549
MA1636.1	MA1636.1	17	1972	10.0592	4.93	2.0404	0.00428178	CEBPG(var.2)	0.00686926
MA0479.1	MA0479.1	20	2486	11.8343	6.215	1.90415	0.00429864	FOXH1	0.00688151
MA1105.2	MA1105.2	21	2664	12.426	6.66	1.86577	0.00434732	GRHL2	0.00694454
MA1546.1	MA1546.1	8	606	4.73373	1.515	3.12457	0.00441631	PAX3(var.2)	0.00701407
MA0682.2	MA0682.2	15	1648	8.87574	4.12	2.15431	0.00441825	PITX1	0.00701407
MA0493.1	MA0493.1	34	5094	20.1183	12.735	1.57977	0.00441905	Klf1	0.00701407
MA1515.1	MA1515.1	36	5488	21.3018	13.72	1.55261	0.00444633	KLF2	0.00704238
MA0645.1	MA0645.1	21	2674	12.426	6.685	1.85879	0.00453607	ETV6	0.0071693
MA1493.1	MA1493.1	11	1032	6.50888	2.58	2.52282	0.00461605	HES6	0.00728028
MA1631.1	MA1631.1	26	3586	15.3846	8.965	1.71608	0.00464142	ASCL1(var.2)	0.00730485
MA0106.3	MA0106.3	12	1188	7.10059	2.97	2.39077	0.00478965	TP53	0.00752227
MA1140.2	MA1140.2	11	1039	6.50888	2.5975	2.50582	0.00485092	JUNB(var.2)	0.00760249
MA0732.1	MA0732.1	19	2340	11.2426	5.85	1.92181	0.00486809	EGR3	0.0076134
MA0870.1	MA0870.1	15	1672	8.87574	4.18	2.12338	0.00503526	Sox1	0.00785838
MA0664.1	MA0664.1	11	1047	6.50888	2.6175	2.48668	0.00513087	MLXIPL	0.00798192
MA1129.1	MA1129.1	10	900	5.91716	2.25	2.62985	0.00513582	FOSL1::JUN(var.2)	0.00798192
MA0663.1	MA0663.1	11	1053	6.50888	2.6325	2.47251	0.00534913	MLX	0.00829615
MA0914.1	MA0914.1	14	1526	8.28402	3.815	2.17143	0.00551438	ISL2	0.00853471
MA0835.2	MA0835.2	25	3455	14.7929	8.6375	1.71264	0.00564942	BATF3	0.0087256
MA0801.1	MA0801.1	16	1861	9.46746	4.6525	2.03492	0.00568364	MGA	0.00874226
MA0803.1	MA0803.1	16	1861	9.46746	4.6525	2.03492	0.00568364	TBX15	0.00874226
MA1120.1	MA1120.1	17	2031	10.0592	5.0775	1.98113	0.00571381	SOX13	0.00877058
MA0883.1	MA0883.1	12	1216	7.10059	3.04	2.33572	0.00573474	Dmbx1	0.00878463
MA1520.1	MA1520.1	17	2038	10.0592	5.095	1.97432	0.00590704	MAF	0.00903002
MA0467.1	MA0467.1	19	2394	11.2426	5.985	1.87846	0.00617823	Crx	0.00942527
MA1541.1	MA1541.1	34	5209	20.1183	13.0225	1.54489	0.00623415	NR6A1	0.00949118
MA1634.1	MA1634.1	25	3487	14.7929	8.7175	1.69692	0.00633491	BATF	0.00962493
MA0795.1	MA0795.1	10	931	5.91716	2.3275	2.54228	0.00646299	SMAD3	0.00979957
MA0782.2	MA0782.2	23	3124	13.6095	7.81	1.74257	0.00648403	PKNOX1	0.00981153
MA1111.1	MA1111.1	39	6222	23.0769	15.555	1.48357	0.00650431	NR2F2	0.0098223
MA0140.2	MA0140.2	20	2586	11.8343	6.465	1.83052	0.00658871	GATA1::TAL1	0.00992965
MA1121.1	MA1121.1	26	3691	15.3846	9.2275	1.66726	0.00671939	TEAD2	0.0101062
MA0808.1	MA0808.1	26	3695	15.3846	9.2375	1.66545	0.00681182	TEAD3	0.0102246
MA1133.1	MA1133.1	12	1253	7.10059	3.1325	2.26675	0.00720514	JUN::JUNB(var.2)	0.0107933
MA1622.1	MA1622.1	23	3162	13.6095	7.905	1.72163	0.0074611	Smad2::Smad3	0.0111543
MA0482.2	MA0482.2	27	3914	15.9763	9.785	1.63274	0.00752592	GATA4	0.0112287
MA0079.4	MA0079.4	36	5680	21.3018	14.2	1.50012	0.00767487	SP1	0.011428
MA0656.1	MA0656.1	13	1427	7.69231	3.5675	2.15622	0.00782077	JDP2(var.2)	0.0116221
MA1521.1	MA1521.1	16	1929	9.46746	4.8225	1.96318	0.00790194	MAFA	0.0117107
MA0735.1	MA0735.1	8	670	4.73373	1.675	2.82611	0.00791176	GLIS1	0.0117107
MA0714.1	MA0714.1	16	1938	9.46746	4.845	1.95407	0.00824163	PITX3	0.0121748
MA0738.1	MA0738.1	14	1603	8.28402	4.0075	2.06713	0.00833849	HIC2	0.0122935
MA0884.1	MA0884.1	15	1776	8.87574	4.44	1.99904	0.00856985	DUXA	0.0126097
MA0490.2	MA0490.2	19	2480	11.2426	6.2	1.81332	0.00885244	JUNB	0.0129998
MA0141.3	MA0141.3	40	6549	23.6686	16.3725	1.44563	0.00895713	ESRRB	0.0131277
MA1621.1	MA1621.1	18	2306	10.6509	5.765	1.84751	0.00899151	Rbpjl	0.0131523
MA1569.1	MA1569.1	11	1135	6.50888	2.8375	2.29388	0.00913488	TFAP2E	0.0133358
MA1651.1	MA1651.1	22	3034	13.0178	7.585	1.71625	0.00916041	ZFP42	0.013347
MA1565.1	MA1565.1	22	3037	13.0178	7.5925	1.71455	0.00926051	TBX18	0.0134666
MA0069.1	MA0069.1	11	1144	6.50888	2.86	2.27583	0.00965222	PAX6	0.0140089
MA0779.1	MA0779.1	8	697	4.73373	1.7425	2.71663	0.00988982	PAX1	0.0143196
MA0112.3	MA0112.3	14	1637	8.28402	4.0925	2.0242	0.0099047	ESR1	0.0143196
MA0653.1	MA0653.1	21	2882	12.426	7.205	1.72464	0.0102987	IRF9	0.014824
MA1547.1	MA1547.1	14	1645	8.28402	4.1125	2.01435	0.010305	PITX2	0.014824
MA0839.1	MA0839.1	9	848	5.32544	2.12	2.512	0.0103132	CREB3L1	0.014824
MA0609.2	MA0609.2	11	1156	6.50888	2.89	2.25221	0.0103769	CREM	0.0148869
MA0622.1	MA0622.1	9	850	5.32544	2.125	2.50609	0.0104612	Mlxip	0.014979
MA0478.1	MA0478.1	20	2711	11.8343	6.7775	1.74612	0.0107732	FOSL2	0.0153961
MA0095.2	MA0095.2	21	2912	12.426	7.28	1.70687	0.011482	YY1	0.0163778
MA0744.2	MA0744.2	17	2190	10.0592	5.475	1.83729	0.0115997	SCRT2	0.0165141
MA0697.1	MA0697.1	15	1843	8.87574	4.6075	1.92637	0.0117422	ZIC3	0.0166851
MA0100.3	MA0100.3	16	2018	9.46746	5.045	1.8766	0.011805	MYB	0.016723
MA1139.1	MA1139.1	11	1178	6.50888	2.945	2.21014	0.0118137	FOSL2::JUNB(var.2)	0.016723
MA0462.2	MA0462.2	24	3486	14.2012	8.715	1.62951	0.0119596	BATF::JUN	0.0168975
MA0861.1	MA0861.1	10	1025	5.91716	2.5625	2.30914	0.0121598	TP73	0.0171479
MA1592.1	MA1592.1	19	2571	11.2426	6.4275	1.74914	0.0126328	ZNF274	0.0177813
MA0626.1	MA0626.1	11	1196	6.50888	2.99	2.17688	0.0130986	Npas2	0.0184022
MA0629.1	MA0629.1	14	1700	8.28402	4.25	1.94918	0.0134128	Rhox11	0.0188082
MA0477.2	MA0477.2	20	2775	11.8343	6.9375	1.70585	0.0136263	FOSL1	0.0190717
MA0798.2	MA0798.2	21	2971	12.426	7.4275	1.67298	0.0141285	RFX3	0.0197375
MA0043.3	MA0043.3	14	1723	8.28402	4.3075	1.92316	0.0149103	HLF	0.0207689
MA1572.1	MA1572.1	12	1384	7.10059	3.46	2.05219	0.0149225	TGIF2LY	0.0207689
MA0615.1	MA0615.1	4	223	2.36686	0.5575	4.2455	0.0151008	Gmeb1	0.020978
MA1554.1	MA1554.1	9	905	5.32544	2.2625	2.35379	0.0151906	RFX7	0.0210401
MA0671.1	MA0671.1	16	2078	9.46746	5.195	1.82242	0.0152019	NFIX	0.0210401
MA1616.1	MA1616.1	26	3960	15.3846	9.9	1.554	0.0157635	Prdm15	0.0217769
MA1421.1	MA1421.1	28	4361	16.568	10.9025	1.51966	0.0161757	TCF7L1	0.0223052
MA0105.4	MA0105.4	9	918	5.32544	2.295	2.32045	0.0165081	NFKB1	0.0227215
MA0632.2	MA0632.2	9	919	5.32544	2.2975	2.31793	0.0166128	TCFL5	0.0228235
MA0652.1	MA0652.1	16	2103	9.46746	5.2575	1.80075	0.0168243	IRF8	0.0230715
MA0031.1	MA0031.1	16	2118	9.46746	5.295	1.788	0.0178603	FOXD1	0.0244026
MA0157.2	MA0157.2	16	2118	9.46746	5.295	1.788	0.0178603	FOXO3	0.0244026
MA0778.1	MA0778.1	9	931	5.32544	2.3275	2.28805	0.0179077	NFKB2	0.0244225
MA0868.2	MA0868.2	17	2323	10.0592	5.8075	1.7321	0.0195654	SOX8	0.0266347
MA0760.1	MA0760.1	15	1963	8.87574	4.9075	1.80861	0.0196632	ERF	0.026719
MA0116.1	MA0116.1	14	1793	8.28402	4.4825	1.84808	0.0202711	Znf423	0.027495
MA0792.1	MA0792.1	19	2709	11.2426	6.7725	1.66004	0.0207094	POU5F1B	0.0280384
MA1115.1	MA1115.1	23	3494	13.6095	8.735	1.55804	0.0222286	POU5F1	0.0300409
MA0814.2	MA0814.2	20	2923	11.8343	7.3075	1.61948	0.0225389	TFAP2C(var.2)	0.030405
MA0680.1	MA0680.1	9	971	5.32544	2.4275	2.1938	0.0227576	PAX7	0.0306447
MA0035.4	MA0035.4	17	2368	10.0592	5.92	1.69918	0.0230517	GATA1	0.0309848
MA0766.2	MA0766.2	19	2746	11.2426	6.865	1.63767	0.0234418	GATA5	0.0314524
MA1127.1	MA1127.1	12	1481	7.10059	3.7025	1.91778	0.023848	FOSB::JUN	0.03194
MA0670.1	MA0670.1	18	2570	10.6509	6.425	1.65773	0.0243838	NFIA	0.0325991
MA0833.2	MA0833.2	14	1839	8.28402	4.5975	1.80185	0.0245176	ATF4	0.0327194
MA0829.2	MA0829.2	12	1490	7.10059	3.725	1.9062	0.0248412	SREBF1(var.2)	0.0330921
MA1555.1	MA1555.1	10	1169	5.91716	2.9225	2.02469	0.0273352	RXRB(var.2)	0.0363494
MA0751.1	MA0751.1	14	1867	8.28402	4.6675	1.77483	0.0274095	ZIC4	0.0363834
MA0007.3	MA0007.3	12	1515	7.10059	3.7875	1.87474	0.0277602	Ar	0.0367835
MA0825.1	MA0825.1	10	1177	5.91716	2.9425	2.01093	0.0284569	MNT	0.0376398
MA0866.1	MA0866.1	17	2435	10.0592	6.0875	1.65243	0.0290972	SOX21	0.0384187
MA1511.1	MA1511.1	31	5211	18.3432	13.0275	1.40804	0.0301883	KLF10	0.0397888
MA0740.1	MA0740.1	23	3604	13.6095	9.01	1.51048	0.0304108	KLF14	0.0400114
MA0719.1	MA0719.1	12	1538	7.10059	3.845	1.84671	0.03066	RHOXF1	0.0402682
MA0648.1	MA0648.1	10	1194	5.91716	2.985	1.9823	0.0309491	GSC	0.0405765
MA0646.1	MA0646.1	7	710	4.14201	1.775	2.33353	0.0318367	GCM1	0.041667
MA0819.1	MA0819.1	7	713	4.14201	1.7825	2.32371	0.0324595	CLOCK	0.0424076
MA0775.1	MA0775.1	17	2472	10.0592	6.18	1.6277	0.032909	MEIS3	0.0429197
MA1552.1	MA1552.1	10	1211	5.91716	3.0275	1.95447	0.0335922	RARB(var.3)	0.0437344
MA0525.2	MA0525.2	8	883	4.73373	2.2075	2.14438	0.0346321	TP63	0.0450096
MA0491.2	MA0491.2	16	2301	9.46746	5.7525	1.6458	0.0348362	JUND	0.0451962
MA1101.2	MA1101.2	13	1752	7.69231	4.38	1.75623	0.0353842	BACH2	0.0458274
MA0502.2	MA0502.2	17	2496	10.0592	6.24	1.61205	0.0355725	NFYB	0.0459914
MA1142.1	MA1142.1	17	2517	10.0592	6.2925	1.5986	0.0380307	FOSL1::JUND	0.0490846
MA1585.1	MA1585.1	11	1415	6.50888	3.5375	1.83996	0.038485	ZKSCAN1	0.0495009
MA0077.1	MA0077.1	13	1774	7.69231	4.435	1.73445	0.038486	SOX9	0.0495009
MA0727.1	MA0727.1	11	1419	6.50888	3.5475	1.83478	0.0391443	NR3C2	0.0502062
MA1553.1	MA1553.1	10	1244	5.91716	3.11	1.90262	0.039169	RARG(var.3)	0.0502062
MA0895.1	MA0895.1	9	1074	5.32544	2.685	1.98341	0.0394564	HMBOX1	0.0504879
MA0724.1	MA0724.1	8	907	4.73373	2.2675	2.08764	0.0395321	VENTX	0.0504982
MA1559.1	MA1559.1	15	2156	8.87574	5.39	1.6467	0.040196	SNAI3	0.0512585
MA1602.1	MA1602.1	8	911	4.73373	2.2775	2.07848	0.0403917	ZSCAN29	0.0514201
MA0767.1	MA0767.1	5	445	2.95858	1.1125	2.6594	0.0411909	GCM2	0.0523482
MA0844.1	MA0844.1	6	598	3.5503	1.495	2.37478	0.042189	XBP1	0.0535255
MA1122.1	MA1122.1	10	1263	5.91716	3.1575	1.874	0.0426552	TFDP1	0.0540251
MA1141.1	MA1141.1	18	2754	10.6509	6.885	1.54697	0.0435793	FOS::JUND	0.055102
MA0070.1	MA0070.1	13	1821	7.69231	4.5525	1.68969	0.0457543	PBX1	0.0577541
MA1143.1	MA1143.1	8	937	4.73373	2.3425	2.0208	0.046284	FOSL1::JUND(var.2)	0.0583241
MA0834.1	MA0834.1	9	1110	5.32544	2.775	1.91908	0.0468717	ATF7	0.0589651
MA1603.1	MA1603.1	18	2783	10.6509	6.9575	1.53085	0.047397	Dmrt1	0.0595256
MA0489.1	MA0489.1	19	2983	11.2426	7.4575	1.50756	0.0479757	JUN(var.2)	0.0601511
MA0745.2	MA0745.2	14	2024	8.28402	5.06	1.63716	0.048473	SNAI2	0.060571
MA0143.4	MA0143.4	14	2024	8.28402	5.06	1.63716	0.048473	SOX2	0.060571
MA0464.2	MA0464.2	7	781	4.14201	1.9525	2.12139	0.0488181	BHLHE40	0.0609002
MA1479.1	MA1479.1	15	2219	8.87574	5.5475	1.59995	0.049421	DMRTC2	0.0615494
MA0019.1	MA0019.1	9	1122	5.32544	2.805	1.89855	0.0495372	Ddit3::Cebpa	0.0615912
MA0597.1	MA0597.1	14	2031	8.28402	5.0775	1.63152	0.0496202	THAP1	0.0615918
MA1561.1	MA1561.1	7	797	4.14201	1.9925	2.0788	0.053312	SOX12	0.0660643
MA0763.1	MA0763.1	12	1683	7.10059	4.2075	1.6876	0.0541372	ETV3	0.0669757
MA0611.1	MA0611.1	10	1320	5.91716	3.3	1.79308	0.0543737	Dux	0.0671569
MA0762.1	MA0762.1	16	2445	9.46746	6.1125	1.54887	0.054875	ETV2	0.067664
MA0463.2	MA0463.2	17	2654	10.0592	6.635	1.51608	0.0571993	BCL6	0.0704136
MA0891.1	MA0891.1	9	1157	5.32544	2.8925	1.84112	0.0578791	GSC2	0.0711332
MA1583.1	MA1583.1	6	649	3.5503	1.6225	2.18816	0.0582373	ZFP57	0.0714557
MA1145.1	MA1145.1	11	1522	6.50888	3.805	1.71061	0.0589365	FOSL2::JUND(var.2)	0.0721947
MA1513.1	MA1513.1	23	3873	13.6095	9.6825	1.40557	0.0599405	KLF15	0.0733043
MA1580.1	MA1580.1	13	1903	7.69231	4.7575	1.61688	0.0606441	ZBTB32	0.0740434
MA1137.1	MA1137.1	16	2483	9.46746	6.2075	1.52516	0.0612891	FOSL1::JUNB	0.0747086
MA0051.1	MA0051.1	19	3090	11.2426	7.725	1.45535	0.063683	IRF2	0.0775
MA0136.2	MA0136.2	19	3092	11.2426	7.73	1.45441	0.064007	ELF5	0.0777675
MA0098.3	MA0098.3	13	1925	7.69231	4.8125	1.5984	0.0651382	ETS1	0.0790132
MA1130.1	MA1130.1	16	2523	9.46746	6.3075	1.50098	0.0685804	FOSL2::JUN	0.0830536
MA0649.1	MA0649.1	7	851	4.14201	2.1275	1.94689	0.0703532	HEY2	0.0850623
MA0872.1	MA0872.1	9	1208	5.32544	3.02	1.76339	0.0715825	TFAP2A(var.3)	0.0864087
MA0058.3	MA0058.3	9	1215	5.32544	3.0375	1.75323	0.0736089	MAX	0.0887112
MA1106.1	MA1106.1	5	535	2.95858	1.3375	2.21202	0.077437	HIF1A	0.093056
MA1535.1	MA1535.1	11	1599	6.50888	3.9975	1.62824	0.0774635	NR2C1	0.093056
MA0780.1	MA0780.1	7	898	4.14201	2.245	1.84499	0.0875614	PAX3	0.105017
MA1135.1	MA1135.1	14	2229	8.28402	5.5725	1.48659	0.0902583	FOSB::JUNB	0.108078
MA0510.2	MA0510.2	12	1845	7.10059	4.6125	1.53942	0.0922096	RFX5	0.110238
MA1517.1	MA1517.1	21	3658	12.426	9.145	1.35878	0.0925106	KLF6	0.110421
MA1556.1	MA1556.1	10	1465	5.91716	3.6625	1.61561	0.0931899	RXRG(var.2)	0.110977
MA1512.1	MA1512.1	33	6206	19.5266	15.515	1.25856	0.0932743	KLF11	0.110977
MA1533.1	MA1533.1	9	1284	5.32544	3.21	1.65902	0.0954801	NR1I2	0.113421
MA1144.1	MA1144.1	14	2280	8.28402	5.7	1.45334	0.103399	FOSL2::JUND	0.122632
MA1503.1	MA1503.1	8	1125	4.73373	2.8125	1.6831	0.105423	HOXB9	0.124835
MA0603.1	MA0603.1	9	1314	5.32544	3.285	1.62114	0.106061	Arntl	0.125391
MA1128.1	MA1128.1	16	2704	9.46746	6.76	1.40051	0.108795	FOSL1::JUN	0.128248
MA0815.1	MA0815.1	8	1134	4.73373	2.835	1.66975	0.108993	TFAP2C(var.3)	0.128248
MA0908.1	MA0908.1	8	1134	4.73373	2.835	1.66975	0.108993	HOXD11	0.128248
MA0509.2	MA0509.2	18	3118	10.6509	7.795	1.36637	0.109839	RFX1	0.129039
MA0799.1	MA0799.1	12	1912	7.10059	4.78	1.48548	0.111851	RFX4	0.131196
MA0145.3	MA0145.3	6	783	3.5503	1.9575	1.81369	0.115643	TFCP2	0.135432
MA0099.3	MA0099.3	14	2334	8.28402	5.835	1.41971	0.118531	FOS::JUN	0.138595
MA0523.1	MA0523.1	23	4242	13.6095	10.605	1.28331	0.127448	TCF7L2	0.148789
MA0911.1	MA0911.1	7	994	4.14201	2.485	1.66681	0.129451	Hoxa11	0.150892
MA0511.2	MA0511.2	8	1194	4.73373	2.985	1.58584	0.134461	RUNX2	0.156487
MA0595.1	MA0595.1	12	1982	7.10059	4.955	1.43302	0.134804	SREBF1	0.156642
MA0806.1	MA0806.1	10	1590	5.91716	3.975	1.48859	0.137289	TBX4	0.159034
MA0807.1	MA0807.1	10	1590	5.91716	3.975	1.48859	0.137289	TBX5	0.159034
MA0476.1	MA0476.1	17	3019	10.0592	7.5475	1.33278	0.138236	FOS	0.159883
MA0871.2	MA0871.2	9	1398	5.32544	3.495	1.52373	0.139065	TFEC	0.160592
MA1134.1	MA1134.1	13	2211	7.69231	5.5275	1.39164	0.143836	FOS::JUNB	0.165845
MA0831.2	MA0831.2	8	1222	4.73373	3.055	1.5495	0.147308	TFE3	0.169586
MA1584.1	MA1584.1	11	1822	6.50888	4.555	1.42895	0.149903	ZIC5	0.172308
MA0794.1	MA0794.1	6	847	3.5503	2.1175	1.67664	0.150436	PROX1	0.172654
MA0162.4	MA0162.4	22	4140	13.0178	10.35	1.25775	0.155015	EGR1	0.177636
MA0743.2	MA0743.2	12	2040	7.10059	5.1	1.39227	0.155654	SCRT1	0.178095
MA0694.1	MA0694.1	5	674	2.95858	1.685	1.75583	0.15786	ZBTB7B	0.180343
MA0147.3	MA0147.3	8	1245	4.73373	3.1125	1.52088	0.158298	MYC	0.18044
MA1484.1	MA1484.1	10	1642	5.91716	4.105	1.44145	0.158429	ETS2	0.18044
MA1557.1	MA1557.1	5	677	2.95858	1.6925	1.74805	0.159883	SMAD5	0.181819
MA0748.2	MA0748.2	7	1055	4.14201	2.6375	1.57043	0.160483	YY2	0.182223
MA0059.1	MA0059.1	9	1450	5.32544	3.625	1.46909	0.16188	MAX::MYC	0.18353
MA1563.1	MA1563.1	8	1255	4.73373	3.1375	1.50876	0.163195	SOX18	0.18474
MA0742.1	MA0742.1	18	3326	10.6509	8.315	1.28092	0.166723	Klf12	0.188448
MA0877.2	MA0877.2	4	507	2.36686	1.2675	1.86735	0.167966	BARHL1	0.189565
MA0641.1	MA0641.1	13	2289	7.69231	5.7225	1.34422	0.171758	ELF4	0.193552
MA0156.2	MA0156.2	10	1674	5.91716	4.185	1.4139	0.172205	FEV	0.193763
MA1639.1	MA1639.1	15	2715	8.87574	6.7875	1.30766	0.174534	MEIS1(var.2)	0.196088
MA0009.2	MA0009.2	6	888	3.5503	2.22	1.59923	0.174932	TBXT	0.19624
MA1420.1	MA1420.1	8	1281	4.73373	3.2025	1.47814	0.176255	IRF5	0.197426
MA0686.1	MA0686.1	7	1085	4.14201	2.7125	1.52701	0.176887	SPDEF	0.197838
MA1138.1	MA1138.1	13	2304	7.69231	5.76	1.33547	0.177423	FOSL2::JUNB	0.19814
MA0474.2	MA0474.2	11	1896	6.50888	4.74	1.37318	0.17987	ERG	0.200573
MA1464.1	MA1464.1	7	1097	4.14201	2.7425	1.51031	0.183645	ARNT2	0.204476
MA0777.1	MA0777.1	3	349	1.77515	0.8725	2.03455	0.183927	MYBL2	0.204485
MA0863.1	MA0863.1	8	1316	4.73373	3.29	1.43882	0.194546	MTF1	0.21597
MA0037.3	MA0037.3	16	3001	9.46746	7.5025	1.26191	0.200583	GATA3	0.222175
MA0813.1	MA0813.1	9	1531	5.32544	3.8275	1.39136	0.200732	TFAP2B(var.3)	0.222175
MA1506.1	MA1506.1	7	1132	4.14201	2.83	1.46361	0.203955	HOXD10	0.225408
MA1650.1	MA1650.1	7	1136	4.14201	2.84	1.45845	0.20633	ZBTB14	0.227696
MA0600.2	MA0600.2	10	1756	5.91716	4.39	1.34787	0.209969	RFX2	0.231228
MA0804.1	MA0804.1	6	943	3.5503	2.3575	1.50596	0.210151	TBX19	0.231228
MA1099.2	MA1099.2	5	748	2.95858	1.87	1.58213	0.210621	HES1	0.231404
MA0873.1	MA0873.1	6	947	3.5503	2.3675	1.4996	0.212807	HOXD12	0.233462
MA0636.1	MA0636.1	5	757	2.95858	1.8925	1.56332	0.217402	BHLHE41	0.238152
MA1475.1	MA1475.1	5	758	2.95858	1.895	1.56126	0.21816	CREB3L4(var.2)	0.238632
MA1132.1	MA1132.1	11	1997	6.50888	4.9925	1.30373	0.224941	JUN::JUNB	0.24569
MA0259.1	MA0259.1	3	394	1.77515	0.985	1.80218	0.232844	ARNT::HIF1A	0.253949
MA0475.2	MA0475.2	10	1805	5.91716	4.5125	1.31128	0.234069	FLI1	0.254913
MA0776.1	MA0776.1	3	407	1.77515	1.0175	1.74462	0.247405	MYBL1	0.269044
MA0906.1	MA0906.1	6	1037	3.5503	2.5925	1.36945	0.275322	HOXC12	0.298967
MA0754.1	MA0754.1	3	433	1.77515	1.0825	1.63986	0.276914	CUX1	0.300258
MA1516.1	MA1516.1	13	2544	7.69231	6.36	1.20948	0.279315	KLF3	0.302423
MA0841.1	MA0841.1	10	1899	5.91716	4.7475	1.24637	0.282976	NFE2	0.305942
MA0655.1	MA0655.1	10	1905	5.91716	4.7625	1.24245	0.2862	JDP2	0.30898
MA0830.2	MA0830.2	14	2784	8.28402	6.96	1.19023	0.288621	TCF4	0.311143
MA0604.1	MA0604.1	3	447	1.77515	1.1175	1.5885	0.292953	Atf1	0.315358
MA0472.2	MA0472.2	7	1276	4.14201	3.19	1.29844	0.29517	EGR2	0.317287
MA1558.1	MA1558.1	13	2601	7.69231	6.5025	1.18298	0.30605	SNAI1	0.328508
MA1644.1	MA1644.1	13	2607	7.69231	6.5175	1.18025	0.308906	NFYC	0.331098
MA0104.4	MA0104.4	5	876	2.95858	2.19	1.35095	0.312209	MYCN	0.334158
MA0750.2	MA0750.2	13	2665	7.69231	6.6625	1.15457	0.336877	ZBTB7A	0.360044
MA0837.1	MA0837.1	3	501	1.77515	1.2525	1.41728	0.355138	CEBPE	0.379017
MA0522.3	MA0522.3	14	2939	8.28402	7.3475	1.12746	0.360505	TCF3	0.384196
MA0631.1	MA0631.1	5	975	2.95858	2.4375	1.21378	0.39479	Six3	0.420133
MA0838.1	MA0838.1	3	537	1.77515	1.3425	1.32227	0.396304	CEBPG	0.421144
MA0828.1	MA0828.1	5	980	2.95858	2.45	1.20758	0.39897	SREBF2(var.2)	0.423374
MA1648.1	MA1648.1	14	3025	8.28402	7.5625	1.09541	0.401758	TCF12(var.2)	0.425727
MA0087.1	MA0087.1	7	1437	4.14201	3.5925	1.15296	0.405358	Sox5	0.428932
MA1483.1	MA1483.1	9	1895	5.32544	4.7375	1.1241	0.408324	ELF2	0.431459
MA1102.2	MA1102.2	18	3981	10.6509	9.9525	1.07017	0.417542	CTCFL	0.440575
MA0466.2	MA0466.2	3	567	1.77515	1.4175	1.25231	0.430084	CEBPB	0.453168
MA0102.4	MA0102.4	9	1936	5.32544	4.84	1.1003	0.433146	CEBPA	0.45575
MA0024.3	MA0024.3	2	365	1.18343	0.9125	1.29691	0.457367	E2F1	0.480558
MA0759.1	MA0759.1	7	1517	4.14201	3.7925	1.09216	0.460524	ELK3	0.483194
MA0765.2	MA0765.2	10	2221	5.91716	5.5525	1.06567	0.464527	ETV5	0.48671
MA0836.2	MA0836.2	8	1757	4.73373	4.3925	1.07768	0.465614	CEBPD	0.487165
MA0028.2	MA0028.2	7	1545	4.14201	3.8625	1.07237	0.479617	ELK1	0.501113
MA0485.2	MA0485.2	5	1092	2.95858	2.73	1.08373	0.491158	HOXC9	0.512453
MA0823.1	MA0823.1	4	860	2.36686	2.15	1.10087	0.493613	HEY1	0.514295
MA0076.2	MA0076.2	10	2320	5.91716	5.8	1.0202	0.520332	ELK4	0.541378
MA0749.1	MA0749.1	1	181	0.591716	0.4525	1.30766	0.536096	ZBED1	0.557002
MA0755.1	MA0755.1	2	426	1.18343	1.065	1.1112	0.538893	CUX2	0.559129
MA0864.2	MA0864.2	2	430	1.18343	1.075	1.10087	0.543939	E2F2	0.563581
MA1542.1	MA1542.1	6	1426	3.5503	3.565	0.995875	0.561626	OSR1	0.5811
MA0014.3	MA0014.3	3	722	1.77515	1.805	0.983461	0.590611	PAX5	0.610244
MA0060.3	MA0060.3	10	2455	5.91716	6.1375	0.964099	0.593288	NFYA	0.612162
MA0469.3	MA0469.3	1	231	0.591716	0.5775	1.02462	0.625016	E2F3	0.644008
MA0067.1	MA0067.1	2	517	1.18343	1.2925	0.915615	0.644099	Pax2	0.662756
MA0736.1	MA0736.1	4	1043	2.36686	2.6075	0.907714	0.645464	GLIS2	0.663245
MA0862.1	MA0862.1	1	246	0.591716	0.615	0.96214	0.648224	GMEB2	0.665165
MA0103.3	MA0103.3	9	2316	5.32544	5.79	0.919766	0.649185	ZEB1	0.665237
MA0506.1	MA0506.1	6	1629	3.5503	4.0725	0.871773	0.689732	NRF1	0.705817
MA1545.1	MA1545.1	1	286	0.591716	0.715	0.827575	0.703365	OVOL2	0.718781
MA0616.2	MA0616.2	2	585	1.18343	1.4625	0.809184	0.709737	HES2	0.724301
MA0637.1	MA0637.1	1	298	0.591716	0.745	0.79425	0.718165	CENPB	0.731901
MA1544.1	MA1544.1	1	310	0.591716	0.775	0.763505	0.732231	OVOL1	0.745218
MA1560.1	MA1560.1	2	621	1.18343	1.5525	0.762275	0.740228	SOHLH2	0.75233
MA0651.1	MA0651.1	3	962	1.77515	2.405	0.738107	0.775361	HOXC11	0.786965
MA0657.1	MA0657.1	7	2101	4.14201	5.2525	0.788579	0.789672	KLF13	0.800401
MA0470.2	MA0470.2	1	390	0.591716	0.975	0.606888	0.809735	E2F4	0.819624
MA1509.1	MA1509.1	1	407	0.591716	1.0175	0.581539	0.823077	IRF6	0.831999
MA0695.1	MA0695.1	2	767	1.18343	1.9175	0.617174	0.837354	ZBTB7C	0.845286
MA0527.1	MA0527.1	1	434	0.591716	1.085	0.54536	0.842381	ZBTB33	0.849211
MA0822.1	MA0822.1	1	564	0.591716	1.41	0.419657	0.90973	HES7	0.915868
MA0139.1	MA0139.1	29	9119	17.1598	22.7975	0.752704	0.970557	CTCF	0.975789
MA0131.2	MA0131.2	0	399	0	0.9975	0	1	HINFP	1
MA0711.1	MA0711.1	0	243	0	0.6075	0	1	OTX1	1
MA0821.1	MA0821.1	0	614	0	1.535	0	1	HES5	1
MA0594.2	MA0594.2	0	265	0	0.6625	0	1	HOXA9	1

## Sheet: Motif &DEG c0 NR2F2 peak
Motif in c0 with Nr2f2 ChIP peak			Expressed in c0 snRNA-seq							Motif in c0 Expressed in c0 with Nr2f2 ChIP peak	expresion order			Motif in c0 Expressed in c0 with Nr2f2 ChIP peak	motif order
Zbtb18			Nhs							Pknox2	1			Tcf12	1
Tcf12			Adgrl3							Nr2f2	2			Twist1	2
Ptf1a			Cdh11							Gli2	3			Tcf21	3
Bhlha15			Efna5							Tcf7l1	4			Rarb	4
Myf5			Rbms3							Bach2	5			Wt1	5
Ptf1a			Fat3							Arx	6			Esr2	6
Ascl2			Dnm3os							Maf	7			Gli2	7
Tal1			Ednra							Lhx9	8			Gli3	8
Rbpj			Hmcn1							Ebf1	9			Lhx9	9
Twist1			Pknox2							Hoxd3	10			Nr2f1	10
Msc			Slc8a1							Smad3	11			Ebf1	11
Tcf21			Pdgfra							Hoxd4	12			Smad3	12
Pou6f2			Nr2f2							Ar	13			Pknox2	13
Rarg			Gpc6							Sox11	14			Sox4	14
Atoh1			B130024G19Rik							Tead2	15			Nfib	15
Lhx8			Sncaip							Creb3l1	16			Hoxd3	16
Myf6			Etl4							Sox4	17			Hoxc4	17
Pou6f1			Tshz3							Nfix	18			Hoxd4	18
Myog			Egflam							Hoxc4	19			Plagl1	19
Myod1			Fbn2							Pknox1	20			Maf	20
Tlx2			Sema5a							Lef1	21			Sox11	21
Rarb			Itgb8							Osr2	22			Hoxd9	22
Meox1			Adcy2							Wt1	23			Nfix	23
Lhx5			Unc5c							Tcf21	24			Meis2	24
Nr2c2			Gli2							Hoxd9	25			Tead1	25
Wt1			B3galt1							Sox13	26			Sp3	26
Gsx1			Sorcs2							Rarb	27			Arx	27
Klf4			Arhgap20							E2f7	28			E2f8	28
Hoxb13			Itga4							Esr2	29			Meis1	29
Mef2a			Frem1							Tead3	30			Osr2	30
Nr2f6			Tenm4							Tbx2	31			Bach2	31
Tfap4			Tafa2							Meis2	32			Pbx3	32
Nfatc4			Ncam1							Creb5	33			E2f7	33
Lbx2			St6galnac3							Glis1	34			Ahr	34
Hand2			Hs3st3a1							Meis1	35			Lef1	35
Znf75d			Cxcl12							E2f8	36			Tbx2	36
Znf263			Kcnd3							Plagl1	37			Creb5	37
Ascl1			Sgcd							Nr2f1	38			Sox13	38
Nfatc2			Mir100hg							Tead1	39			Pknox1	39
Stat2			Col25a1							Nfia	40			Nr2f2	40
Vsx1			Gucy1a2							Nfib	41			Tead2	41
Vsx2			Lrfn5							Gli3	42			Tead3	42
Nfat5			Fn1							Rfx3	43			Jdp2	43
Hoxb2			Tln2							Pbx3	44			Glis1	44
Nhlh1			Nlgn1							Sp3	45			Creb3l1	45
Prrx2			Setbp1							Tcf12	46			Rfx3	46
Bhlhe22			2610307P16Rik							Ahr	47			Tcf7l1	47
Stat5a			Tcf7l1							Twist1	48			Nfia	48
Ewsr1-fli1			Gucy1a1							Jdp2	49			Ar	49
Znf341			Cdk14
Znf384			Palld
Pparg			Runx1t1
Pdx1			Ncald
Irf1			Bicc1
Lmx1a			Dlk1
Esr2			Adamts2
Cdx2			Ccdc141
Lbx1			Ror1
Alx3			Itih5
Gli2			Adam23
Hoxb3			Lhfpl2
Rreb1			Vstm4
Alx1			Nhsl2
Gli3			Mcc
Dlx2			Dcn
Mix-a			Pde5a
Nfatc3			Col23a1
Maz			Sulf2
Prdm4			Bach2
Arid3a			Arx
Nkx6-1			Maf
Shox			Lhx9
Isx			Col5a1
Prrx1			Ets1
Rax2			Mical2
Shox2			Bcl2
Lhx9			Prkd1
Klf5			Kcnd2
Hoxb4			Ptn
Znf740			Adamts5
Hoxa5			Igf2r
Nr2c2			P3h2
Noto			Tle4
En1			Adamts12
Etv4			2600014E21Rik
Dlx1			Ebf1
Znf148			Grip1
Hoxb6			Peli2
Znf281			Hoxd3
Atoh7			Slc16a2
Gbx1			Notch3
Zscan4			Hpse2
Znf317			Pla2g4a
Klf9			Srgap3
Vax1			Syt1
Mxi1			Adamts19
Nr2f6			Alcam
Gabpa			Pde3a
Stat4			Gnai1
Spi1			Rhou
Stat1			Cachd1
Lmx1b			Ptpro
Nr2e3			Lhfp
Elf1			Pdgfrb
Rxrb			Piezo1
Stat3			Map2
Vezf1			Nrp1
Spib			Myh10
Ferd3l			Gjc1
Emx2			Mark1
Pax4			Rad51b
Pou4f2			Pdzrn3
Hoxb7			Reps2
Hmx3			Dab2ip
Nr2f1			Col13a1
Znf528			Hdgfl3
Nkx6-2			Flna
Dlx5			Magi3
Ikzf1			Col4a5
Alx4			Stxbp5l
Ppara			Pmepa1
Hoxa1			Tns1
Emx1			Shroom4
Hoxa2			Gse1
Hoxb5			Adgrb3
Znf382			Sema5b
Smad4			Gria4
Znf354c			Plekhg1
Foxe1			Eda
Gbx2			Tacr3
Neurod1			Ptk7
Rxrg			Cacnb4
Lhx4			Zc3h12b
Barx1			Svep1
Hoxa6			Hgf
Lhx2			Plxna2
Sp2			Uaca
Rorb			Ptpn13
Ppard			Atad2
Neurog2			Mmp14
Argfx			Tril
Irf3			Ldlrad4
Rara			Smad3
Hoxa13			Nkain3
Foxq1			Tmtc1
Nfatc1			Npas3
Etv1			Pcdh7
Zbtb12			Hdac9
Evx1			Mki67
Foxd3			Sema6a
Bach1			Col6a2
Zic1			Rab8b
Dlx6			Sestd1
Meox2			Mylk
Stat1			Nrep
Zic2			Gucy1b1
Rara			Pld1
Hmx1			Rassf5
Mixl1			Hoxd4
Twist2			Gm29683
Rarg			Tgfb2
Nfic			Sorbs1
Klf16			Ror2
Nhlh2			Smc2
Stat5b			St8sia2
Sox3			Fat4
Uncx			Thra
Hoxc13			Asxl3
Sox10			Zfp608
Runx1			Clmp
Pou2f1			Nuak1
Atf2			Fbln1
Nobox			Igf1
Ebf1			Matn2
Msx3			Efnb1
Pou4f1			Ar
Nkx6-3			Ptprf
Mef2c			Kcnn2
Arid3b			Oxct1
Lin54			Pdzd2
Sp8			Ccdc34
Znf16			Kirrel
Plag1			Diaph3
Rxra			Slc2a13
Nr4a2			Rnd3
Thrb			Map2k6
Hmx2			Dennd2a
Nr4a2			Mrc2
Nr1i3			Pdlim3
Zkscan5			Fgfr1
Mzf1			Nid2
Foxc2			Sh3d19
Lhx6			Stc1
Smad3			Hs3st3b1
Smad2			Syne1
Foxj3			Hells
Stat5a			Ahnak
Insm1			Itm2a
Pou4f3			Fnbp1
Hesx1			Cttnbp2
E2f6			Cdk5rap2
Pknox2			Cntn4
Pou3f3			Colec12
Gfi1			Cenpe
Phox2b			Mms22l
Glis3			Nrk
Evx2			Hmga2
Klf17			Plekhh2
Gfi1b			4833422C13Rik
Foxc1			Adcy7
Rorc			Lbh
Znf684			Myo5a
Vax2			Dock10
Foxp2			Rgs22
Drgx			Sox11
En2			Slit3
Sox4			Plxnc1
Foxn3			Sned1
Sox6			Adamts17
Foxd2			Top2a
Pou3f1			Plcxd3
Nr1h2			Tead2
Gsx2			Ltbp4
Foxf1			Zim1
Prdm1			Actn1
Nfib			Topbp1
Onecut1			Creb3l1
Onecut3			Sema6d
Pparg			Zdhhc15
Stat6			Wipf1
Lhx1			Serpini1
Sry			Bgn
Zbtb26			Il1rapl1
Jund			Abr
Ebf3			Iqsec1
Barx2			Atad5
Hoxd3			Cdh2
Hnf4a			Pld5
Foxl2			Ripor2
Hoxc4			Emp1
Hoxd4			Arhgef40
Elf3			Vim
Rax			Ckap4
Rora			Neto2
Hsf4			Vegfd
Foxg1			Anxa2
Bcl6b			Col15a1
Pbx2			Cenpp
Lhx3			Dse
Nr2f1			Igfbp4
Plagl1			Sox4
Msgn1			Hs6st2
Hnf1a			Sash1
Neurog1			Erc2
Egr4			Rhoj
Foxj2			Dach1
Nfe2l1			Col11a1
Msx1			Ccnd3
Msx2			Arhgef25
Bsx			Dtx4
Rara			Dlgap4
Maf			Kcnq3
Foxa1			Nin
Creb1			Dgkh
Tead4			Nipal2
Nr1d1			Parm1
Esx1			Thbd
Zbtb6			Hspg2
Sox11			Chsy3
Nr1h4			Tmod3
Hoxa10			Kif26b
Hnf4a			Heph
Hoxd9			Slc12a2
Hoxa4			Ptch2
Spic			Fblim1
Nr1h3			Rgma
Isl1			Slc7a2
Olig1			Flrt2
Nfix			H2afv
Hoxc8			Fam92a
Rel			Rcn1
Rela			Wnt5b
Znf652			Wdyhv1
Zfx			Bbs9
Hltf			Kif3a
Meis2			Gli1
Hnf4g			Nfix
Nr2f6			Epha7
Ehf			Lrp12
Figla			Tmeff2
Tfap4			Eln
Tbx1			Enpep
Znf135			Dock6
Foxb1			Cntn6
Phox2a			Man1a
Foxk1			Tpcn1
Rarb			Chn1
Nkx3-2			Rad18
Olig2			Plscr4
Six2			Cntn3
Nkx2-5			Usp29
Neurod2			Mfap4
Pou6f1			Timp2
Hnf1b			Arhgap29
Rara			Skp2
Tgif1			Gm15270
Gata2			Tmem47
Pou3f2			Col26a1
Foxo1			Dnmbp
Tead1			Alg6
Arnt			Mrvi1
Cdx4			Rgl1
Ebf2			Mtus1
Rxra			Slit2
Srf			Taf4b
Thap11			Thsd7b
Znf449			Rnf145
Foxf2			Smad7
Mef2d			Rtn4rl1
Neurog2			Nrn1
Relb			Ddr2
Mafk			Ska2
Mafg			Cacna1c
Znf410			Selenoi
Znf140			Blm
Nr4a1			Tll1
Sp3			Arhgap24
Atf6			Lpar1
Foxk2			Idh2
Nkx3-1			Hoxc4
Hoxd13			Cep128
Pou3f4			Pcdh11x
Arx			Amotl1
Hic1			Pi15
Creb3l2			Vcan
Hsf2			Dtl
Foxi1			4933413J09Rik
Foxl1			5033421B08Rik
Foxo4			Fmn2
Foxo6			Dock4
Foxp3			Trabd2b
Creb3l4			Csmd3
Spz1			Reck
Usf1			Ift80
Arid5a			4933431K23Rik
Thrb			Efnb2
Pou5f1			Tmem45a
Mnx1			Rcsd1
Bhlhe23			Wnt4
Tbx6			Zfp354c
Fosl2			Fbxw17
Sp4			Tfdp1
Dlx3			Sertad2
Dlx4			Hoxc6
Jun			Flnb
Bach1			Ankrd26
Hsf1			2410018L13Rik
Hoxa7			Brca2
Hoxb8			Ccdc82
Hoxd8			Apba1
Irf7			Hunk
Sox17			Naaladl2
Tfap2a			Enc1
Otx2			Ank
Tbx20			Rhobtb1
Pou2f3			Cnrip1
Nfe2l2			Epha6
Rora			Arhgef26
Tbr1			Lrrk2
Usf2			Frmd6
Olig3			Dlc1
Bhlhe22			Raver2
Tgif2lx			Hdac7
Nr1h4			Bmp5
Hand1			Kif20b
Plagl2			Haus6
Fosb			Tipin
Dux4			Grik2
Znf682			Ncapg2
Mitf			Rell1
Fos			Pknox1
Cdx1			Tox
Nkx2-5			Smad1
E2f8			Aspm
Meis2			Zgrf1
Foxa3			Gm10125
Meis1			Lrrfip1
Nr1d2			Tbc1d1
Six1			Cenpf
Tfap2b			Rbl1
Nr2e1			Triqk
Runx3			Eml1
Znf282			Fmnl3
Srebf2			Manea
Maff			Rras2
Foxp1			Amer1
Dbp			Knl1
Pax9			Rap2a
Mecom			A830082K12Rik
Eomes			Mfap2
Znf24			Adamts1
Thrb			Cyp7b1
Nr2f1			Gnb4
Sox14			Kank4
Osr2			Brip1
Sox15			Kif15
Bach2			Gng2
Prop1			Akap12
Ptf1a			Col6a3
Dprx			Traf3ip2
Nkx2-8			2700081O15Rik
Nfic			Rnf150
Nr3c1			Spats2l
Pbx3			Cenpk
Sp9			Ptprj
Nrl			Tmx4
E2f7			Sufu
Tfap2b			Cacng7
Foxa2			D630045J12Rik
Esrrg			Carmn
Ahr			Lef1
Pou1f1			Mex3a
Grhl1			Igfbp3
Tef			Tex15
Atoh1			Kif18a
Mef2b			Vstm2b
Rest			Scarb2
Mzf1			Acss3
Barhl2			Dzip1l
Lef1			Tnfaip8
Nkx2-2			Mill2
Mafb			Fzd2
Znf143			Ephb2
Atf3			Ttc8
Znf460			Olfml3
Tgif2			Ptprk
Nr5a1			Nav3
Nfil3			Hmgb2
Vdr			Mmp2
Nfic			Anln
Onecut2			Dnmt1
Pou2f2			Fhl2
Creb3			Prdx4
Tfap2a			Negr1
Tbx2			Fgf10
Irf4			Plekhg2
Tbp			Cyp1b1
Tfeb			Igsf10
Bhlha15			Tbc1d2b
Znf136			Zwilch
Tcf21			Dtnbp1
Msantd3			BC055324
Dmrt3			Acss1
Gata6			Itga6
Tcf7			Msn
Tbx21			Fsd1l
Tbx3			Tbc1d16
Dmrta2			Ccdc18
Tfap2c			Sh3pxd2b
Zic1			Vgll3
Hoxc10			Oaz2
Nkx2-3			Rad54b
Creb5			Usp46
Esrra			Ift81
Nr5a2			Nrg1
Cebpg			Usp1
Foxh1			Col4a6
Grhl2			Cuedc1
Pax3			Lama2
Pitx1			Kif11
Klf1			Amot
Klf2			Nell1
Etv6			Cep152
Hes6			Lin9
Ascl1			Osr2
Tp53			Pi4k2b
Junb			Slc4a4
Egr3			Vav3
Sox1			Wdhd1
Mlxipl			Ncapd2
Fosl1			Zfp385b
Mlx			Bcl2l1
Isl2			Nynrin
Batf3			Wt1
Mga			Nrxn1
Tbx15			Npr3
Sox13			Kntc1
Dmbx1			Efcab11
Maf			Ssbp2
Crx			Edil3
Nr6a1			Lrch2
Batf			Slc22a15
Smad3			Gm49692
Pknox1			Ntng1
Nr2f2			Wee1
Gata1			Htra3
Tead2			Zfp710
Tead3			Pitpnc1
Jun			Pmp22
Smad2			Zfp101
Gata4			Rrm1
Sp1			Elmsan1
Jdp2			Arl3
Mafa			Cspg4
Glis1			Arsb
Pitx3			Btbd11
Hic2			Ect2
Duxa			Asap2
Junb			Adgra2
Esrrb			Snx24
Rbpjl			Aff3
Tfap2e			Zfp9
Zfp42			Mis18bp1
Tbx18			Dpysl3
Pax6			Pdpn
Pax1			Col4a2
Esr1			Prickle2
Irf9			Polq
Pitx2			Rnf24
Creb3l1			Clip2
Crem			Syn3
Mlxip			Lrig3
Fosl2			Tpx2
Yy1			Tubb5
Scrt2			Jazf1
Zic3			Il17rd
Myb			Ptch1
Fosl2			Ank3
Batf			Stmn1
Tp73			Hif3a
Znf274			Lrrtm3
Npas2			Cdc7
Rhox11			Adgrl2
Fosl1			Ptgfrn
Rfx3			Klhl5
Hlf			Pygo1
Tgif2ly			Kcnt2
Gmeb1			Slc44a2
Rfx7			Rimklb
Nfix			Sostdc1
Prdm15			Dlg4
Tcf7l1			Arhgap31
Nfkb1			Neil3
Tcfl5			Nova1
Irf8			Arhgef10
Foxd1			Cdca2
Foxo3			Emilin1
Nfkb2			Pde3b
Sox8			Tgfbr2
Erf			Rnaseh2b
Znf423			Dsel
Pou5f1b			Tcf21
Pou5f1			Farp1
Tfap2c			Islr
Pax7			Rmst
Gata1			Brca1
Gata5			Kif4
Fosb			Tyms
Nfia			Asb4
Atf4			Gpsm2
Srebf1			Pms1
Rxrb			Hist1h2ap
Zic4			Adamtsl1
Ar			Pole
Mnt			Ddr1
Sox21			BC067074
Klf10			Lgals1
Klf14			Slc38a4
Rhoxf1			Gramd1a
Gsc			Stil
Gcm1			Zfp36l2
Clock			Ttk
Meis3			Atp2b4
Rarb			Cit
Tp63			Lsp1
Jund			Bub1
Bach2			Elavl2
Nfyb			Ncapg
Fosl1			Gm26827
Zkscan1			Pdzd4
Sox9			Oaf
			Poglut3
			Mest
			Tshz2
			Plk4
			Lpcat1
			Pdyn
			Arap1
			Prim1
			Pfn2
			Col4a1
			Heyl
			Lrrc17
			Ghr
			Mthfd1l
			Agrn
			Vopp1
			Inpp4a
			Kcnip3
			Ggta1
			Cip2a
			Tnk2
			Patj
			Twsg1
			Slc43a3
			Kif23
			Hoxd9
			Col14a1
			Dipk1a
			Olfml1
			Ccp110
			Clic4
			Gga2
			P3h3
			Myo5b
			Nemp1
			Dixdc1
			Nusap1
			Adamts20
			Loxl1
			Gm20631
			Ccdc14
			Pde1c
			Shcbp1
			Racgap1
			Syt13
			Sh2d3c
			Mbnl3
			Mastl
			Tspan12
			Cttnbp2nl
			Osbpl10
			Clspn
			Sass6
			Pcdh15
			2610316D01Rik
			Cd200
			Prc1
			Hist1h2ae
			Spon1
			St3gal1
			Ndc80
			Elk3
			Hdx
			Capn2
			Zfp664
			Lepr
			Col16a1
			Msrb3
			Gm17167
			Srpx2
			Gen1
			Lrfn2
			Cacna1g
			Cenph
			Coro1c
			Calcrl
			Depdc1a
			Prokr2
			Cenpi
			Plxnb2
			Dbf4
			Ngfr
			Ticrr
			Flnc
			Pclaf
			Casq2
			Pald1
			Loxl2
			Gpsm1
			Rhbdl3
			Rassf4
			Sdc1
			Nlgn2
			Fgf2
			Spc25
			Ggt5
			Dbn1
			Cald1
			Bub1b
			Fbxo5
			Cacng4
			Scarf2
			Melk
			Phldb1
			Rbm46
			Cfh
			Cldn34c1
			Tmem184b
			Tmsb10
			Kirrel3
			Slc36a4
			Grm7
			Ltbp1
			Dchs1
			Cand2
			Ppic
			Magi2
			Lrrtm4
			Bdnf
			Lrrn3
			Gpr173
			G630064G18Rik
			Prkg1
			Bard1
			Arsj
			Sox13
			Lockd
			Ap1s2
			Hectd2
			Rad51
			Gins1
			Samhd1
			Col1a2
			Dok6
			Sgo2a
			Hmmr
			Trim59
			Emx2os
			AW551984
			Dut
			Airn
			Dock11
			Pdlim7
			Eldr
			Ntf3
			Atp1a2
			Nes
			Notch1
			Ptpn14
			Pltp
			Rarb
			Fam102b
			Parpbp
			Wt1os
			Cdk1
			Itga8
			Cenpa
			Vangl1
			Ckap2l
			Fbn1
			Slc49a4
			E2f7
			Sirpa
			Dzip1
			Gm15261
			Lig1
			Dhfr
			Arhgap6
			Snhg18
			Cdk6
			Vangl2
			Ano5
			Map3k5
			Rbpms2
			Lamb1
			Arhgef10l
			2024-09-11
			Xkr4
			Fstl1
			Igfbp5
			Atp10a
			Col4a4
			Nek6
			Ccnf
			Isoc1
			Itpripl2
			Hs6st3
			Ppargc1a
			Mgat3
			Cep112
			Fgf13
			Mfhas1
			Hsd11b2
			Mxra7
			Naalad2
			Timeless
			Esr2
			Pgm5
			Fam111a
			Rmi2
			Phc2
			Sox5
			Pear1
			Zfp367
			Selenop
			Tead3
			Tmem200a
			Stox2
			Ccn4
			Esco2
			Col5a2
			Grk3
			Crybg3
			S1pr3
			Fam117a
			Gm6213
			Dlgap5
			Lpar4
			Smtn
			Aldh1a2
			Mcm4
			Tacc3
			Clstn2
			Ncs1
			Epb41l2
			Pth1r
			Trmt9b
			Sh2b2
			Slc25a24
			Lancl3
			Nde1
			Tbx2
			Ptpdc1
			Ezh2
			Mdm1
			Sgo1
			Ckap2
			Mir99ahg
			Ccbe1
			Sparcl1
			Nexmif
			Pik3c2b
			Uhrf1
			Cenpn
			Gab3
			Hspa12b
			Plxdc2
			Chsy1
			Frmpd4
			Synj2
			Hes1
			Rnf165
			Trip13
			Btbd3
			Pak7
			Zdhhc1
			Il1rapl2
			Dab1
			Gm19938
			Frk
			Exo1
			Kcns2
			Anxa11
			Kif14
			2024-09-08
			B930095G15Rik
			Meis2
			Hoxc5
			Plppr1
			Akt3
			Pias3
			Mybl1
			Cep55
			Chaf1a
			Mamdc2
			Epha3
			Armh4
			Prr11
			Kcnc2
			Flrt3
			Gpc3
			Sulf1
			Arhgap11a
			Mmp28
			Sytl2
			Tmem132c
			Spag5
			Map7d1
			Nuf2
			Cdca8
			Tanc1
			Dkk3
			Fancd2
			Mob3b
			Kcnmb2
			Cdh6
			Mex3b
			Csnk1e
			Sh3kbp1
			Col3a1
			Gabra3
			Rem1
			Arhgap42
			Gm3364
			Inf2
			Mxra8
			Mbd4
			Nedd4l
			Rabgap1l
			Creb5
			Stard8
			Pgm2l1
			Dkk2
			Kcns3
			Depdc1b
			Kifc1
			Scml2
			Clip3
			Gm19610
			Parva
			Wnt5a
			Ephb1
			Crppa
			Usp13
			A630012P03Rik
			Tpm1
			Fscn1
			Kif22
			6720489N17Rik
			Tspan9
			Setd7
			Klf6
			Evl
			Slc24a3
			Fignl1
			Ncaph
			Inhba
			Trpm5
			Lamc3
			Glis1
			Slc35f1
			Khdrbs2
			A4galt
			Plekhh3
			Il1rl2
			Myh11
			Nid1
			Phldb2
			Cntfr
			Rnasel
			Map3k14
			Stard5
			Notch2
			Gm13652
			Lgr4
			Cdca7
			Necab1
			Sorbs2
			Ptprd
			Spdl1
			Prim2
			Phlpp1
			Hpgd
			Dclk1
			Adamts14
			Ccdc136
			Sdc3
			Zfp811
			Kdelr3
			Meis1
			Nsl1
			Ttc28
			Pip4k2a
			Klhdc10
			Fgd5
			Plekhg3
			C630043F03Rik
			Zfp808
			Hykk
			Arhgap32
			Pola1
			Unc5b
			Bcl9
			Ubash3b
			E2f8
			Lgi2
			Fnbp1l
			Tbl1xr1
			Sema3c
			Espl1
			Hjurp
			Zdhhc2
			Fam129b
			Myo1b
			B3gnt5
			Frmd4a
			Gm43507
			Abi2
			Ldb2
			Tns2
			Prkca
			Tspan2
			Mcm10
			Knstrn
			Ddx60
			Tle1
			Rev3l
			Gabrb1
			Raph1
			Fli1
			Chn2
			Evc
			Zeb1
			Chst1
			Ccdc80
			Hmgcs2
			Nrxn3
			Rin3
			Rab30
			Gria3
			Axl
			Peg3
			Cry1
			Robo2
			Zfp36l1
			Plagl1
			Scn7a
			Trps1
			Gm14396
			Alpl
			Tube1
			Sptbn1
			Slc2a3
			Rhbdf1
			Kifc5b
			Slc24a5
			Cygb
			Gna14
			Tafa1
			Pck2
			Fanca
			Uggt2
			Rbpms
			Ndrg2
			Plppr3
			Gm13936
			Dleu2
			Pam
			Tspan5
			Mertk
			Vgll4
			Nsd2
			Rad51ap1
			Ska3
			Gm5577
			Zfpm2
			Hace1
			Angptl2
			Nr2f1
			Loxl3
			Dek
			Rbms1
			Plekho1
			Pkp4
			Cchcr1
			Daam1
			Marcks
			Mindy4
			Lmnb1
			Birc5
			Dna2
			Tmpo
			Pde4d
			Cgnl1
			Sema3f
			Arhgap10
			Maml2
			Stk10
			Ccna2
			Nasp
			Antxr2
			Rhobtb3
			Sorcs3
			Bzw2
			Sdc2
			Gm16152
			E2f1
			Cplane1
			Smoc2
			Arid5b
			Tns3
			Mdk
			Syt17
			Rtkn2
			Lrrc8c
			Smc4
			Wsb1
			Pde7a
			Fam114a1
			Mpzl1
			Glipr2
			Cnn2
			Tanc2
			Sipa1l1
			Slc9a5
			Pdcd4
			Kif18b
			Mcm5
			3010001F23Rik
			Zdbf2
			Tead1
			Cacna2d1
			Nkain4
			Jak1
			Nbea
			Rad21
			Smad5
			Meg3
			Grb10
			Syt6
			Ptar1
			Scai
			Zfp423
			Ngf
			Zfp934
			Nxn
			Itprid2
			Serinc5
			Pkd2
			Zcchc24
			Auts2
			2024-09-07
			Adam22
			Col1a1
			Tmem196
			Mn1
			Gfra2
			Abcg2
			Cbx5
			Gtf2ird1
			Tusc3
			Gm28258
			Srgap2
			Lrp1
			Il15ra
			B4galt6
			Sclt1
			Ska1
			Ppp1r13b
			Gmds
			Adcy6
			Purg
			Tut4
			St5
			Gins3
			Ext1
			Pard3b
			Pakap
			Eya1
			Enox1
			Psip1
			Igf2
			Fign
			Ptma
			Rad54l
			Arhgap19
			Kif2c
			Nfia
			Rcbtb2
			Rcn2
			Cntln
			Atp2b1
			Heg1
			Anxa6
			Anks1
			Trpc6
			Pcdh18
			2610028E06Rik
			Smc5
			Thbs1
			Tgfb1i1
			Zfp618
			Stim2
			Prtg
			Eefsec
			Cdc45
			Stk3
			Luzp1
			Pkig
			Fchsd2
			Zc2hc1a
			Trio
			Zfp68
			Ncoa1
			Wwtr1
			Ubtd2
			Pias1
			Snx25
			Fam171a1
			Ssbp3
			Nfib
			BC052040
			Itpr2
			Gm4258
			Pxdn
			Nup155
			Rnf38
			2610037D02Rik
			Gli3
			Pds5b
			Frmd4b
			Kcnj3
			Parp8
			Vldlr
			Fanci
			Cenpl
			Acyp2
			Smo
			Gpx7
			Ccdc186
			Zfp704
			Cers6
			Sfmbt1
			1500009L16Rik
			Nap1l1
			St7
			Ift74
			Mme
			Wls
			Atp13a3
			Zbtb41
			Rbfox2
			Mirg
			Tspan3
			Spidr
			Cpd
			Ss18
			Smurf1
			Maml3
			Nectin3
			Ktn1
			Pxk
			Lrrcc1
			Dock7
			Serpinh1
			Mrtfb
			Itm2b
			Ankrd12
			Map4k5
			Igf1r
			Prrg1
			Mgat5
			Mast2
			Fmr1
			Sgce
			Arnt2
			Mcph1
			Ptprs
			Rtn4
			Mprip
			Gulp1
			Platr25
			Lnpk
			Vps13d
			Npat
			Rfx3
			Actb
			Col6a1
			Clca3a1
			Ehbp1
			Gls
			Ccm2
			Myef2
			Arhgef17
			Fip1l1
			Cbx3
			Rian
			Kif2a
			Agtpbp1
			L3mbtl3
			Antxr1
			Rpl34
			Fermt2
			Pbx3
			Prkd3
			Rps9
			Hnrnpr
			Fkbp9
			Bmp1
			Dennd5b
			AU020206
			Rpl24
			Rplp1
			Resf1
			C1qtnf7
			Taf15
			Ptprg
			Gnas
			Rttn
			Lrp6
			Smc1a
			B830012L14Rik
			H3f3b
			Large1
			Cd164
			Rpl32
			Rps19
			Cdc42bpa
			Alms1
			Ccdc88a
			Rps29
			Rpl27a
			Tcf4
			Itgb1
			Phactr2
			Rpl23
			Hmgb1
			Rack1
			Hexb
			Rps20
			Smurf2
			Lars2
			Pip4p2
			Chic2
			Laptm4a
			Akap13
			Peak1
			E130307A14Rik
			Rpl13a
			Prdm5
			Smchd1
			Rps16
			Ankrd28
			Rpl37a
			Bnc2
			Rpl37
			Rps15a
			Ttc3
			Stxbp4
			Tcf7l2
			Rps7
			Rps5
			Gab2
			Bbx
			Adamts9
			Rpl35a
			Camk1d
			Rplp2
			mt-Nd5
			Rnf144a
			Agap1
			mt-Cytb
			Rrbp1
			Eef1a1
			Fam135a
			Tsc22d2
			Cep170
			Baz1b
			Cdc14b
			Cmss1
			Rps27a
			Srsf1
			Uhrf2
			Sh3rf1
			Tnrc6c
			Rps21
			Npm1
			Rps14
			mt-Nd4l
			mt-Co3
			mt-Co2
			mt-Atp6
			Rpl41
			Chd9
			Lamp2
			Sparc
			Khdrbs1
			Rps8
			Pcnx
			Nrf1
			Rif1
			mt-Co1
			Mnat1
			Xpo1
			Enah
			mt-Nd4
			Atrnl1
			Bace2
			AY036118
			Dennd5a
			AW554918
			Tdrd3
			mt-Nd3
			Fmnl2
			Pard3
			Afap1
			Atp11c
			mt-Nd1
			Gm42418
			Sp3
			Ksr1
			Bptf
			Zbtb46
			Ppp3cb
			Ppp3ca
			mt-Nd2
			Celf2
			Smarcad1
			Nf1
			Phip
			Rapgef6
			Trerf1
			Med13l
			Nsmce2
			Zfp609
			Asap1
			Arhgef12
			Smarcc1
			Fyn
			Wdfy3
			Plpp3
			Pum2
			Pcm1
			Eml4
			Sbf2
			Myo9a
			Utrn
			Tnrc6a
			Fndc3b
			Nedd4
			Tasor
			Phf21a
			Ptbp2
			Tcf12
			Stag1
			Mmp11
			Rassf2
			Colec11
			Gprc5c
			Fhod1
			Cdc25c
			Plxna4
			B3galnt1
			Cdr2
			Mad2l1
			Brsk1
			Lrrc32
			Prkar1b
			Tmem255a
			Slfn9
			Smim41
			Plppr5
			Nrxn2
			Asap3
			Palm
			Fbxo32
			Speg
			Angpt1
			Ifngr1
			Kcnn3
			Eng
			Slitrk2
			Itgb3
			Angpt2
			Adcy5
			Iqgap3
			Arhgap20os
			Gm16263
			Gypc
			Gm49959
			Cenpu
			Bambi
			Adamts3
			Acsf2
			Cap2
			Cpne5
			S1pr2
			Vash2
			Camk2a
			Fam124a
			Arhgap44
			A230077H06Rik
			P4ha3
			Otof
			Cplx2
			4930447N08Rik
			Ahr
			Lox
			Gm10848
			4921504A21Rik
			Col24a1
			Nuak2
			Tnfrsf21
			Kcnd3os
			Gm43847
			Pdgfc
			Impa2
			Kif21b
			Serping1
			Troap
			Cdh24
			Slc16a9
			Sapcd1
			Tvp23a
			Aox2
			Aurkb
			Lin7a
			Csrp1
			Gm11149
			Mdga1
			Grik1
			Twist1
			Mapk8ip1
			Syngap1
			Il13ra1
			A630001G21Rik
			Ube2t
			Ddx43
			Galnt13
			Gm10824
			Adgre5
			Cacna1a
			Dscc1
			Wscd2
			Cgas
			Arhgap33
			Pask
			Mr1
			Fsbp
			Vash1
			Tmem136
			Spc24
			Dcc
			Zkscan16
			Samd14
			Cntn1
			Zfp804b
			Gm49390
			Gm4425
			Wdr86
			Eya4
			2310014F06Rik
			Scn3a
			Lnx1
			Tk1
			Rasgrp2
			Cnksr2
			Tmc3
			Rarres2
			Gm9947
			Ankle1
			Has2os
			Gm4221
			Hmgcll1
			Snai2
			Cdc25b
			Exph5
			Pgf
			Emp2
			Kctd17
			Cpne8
			St8sia4
			Fam13c
			Kctd15
			Nxpe3
			Dact1
			Spry1
			Gm12963
			Dok5
			Rasa4
			Anks6
			Eif4e3
			Pik3cd
			Ehd2
			Sox5os4
			Efna4
			Ackr3
			Col12a1
			Erbb2
			9630002D21Rik
			Gm42397
			Lpcat2
			Eva1a
			Cenpm
			Cdca7l
			Rnf152
			Smtnl2
			Gm13986
			Gm30075
			Has2
			Fgfr3
			Gm34759
			Gabra4
			D630033O11Rik
			Tmem51
			Sorbs2os
			Rims1
			Arsi
			Pxylp1
			Cacnb3
			Ccdc3
			4933406I18Rik
			Cdc6
			Gm13470
			Gpr174
			Tek
			Six4
			Rap1gap2
			A730056A06Rik
			Myocd
			Adra1a
			Dagla
			Lrr1
			Thsd7a
			Fap
			Gm1968
			Tcf23
			Gm32443
			Crispld1
			Jdp2
			Gm30003
			D630003M21Rik
			BC030867
			Ankrd35
			Col6a6
			Psrc1
			Gm32531
			Tsga13
			Slitrk1
			Hs3st5
			Orai2
			Adamtsl3
			E330018M18Rik
			Gm15958
			Hecw1
			Gm15418
			Pcp4l1
			Gm14964
			Col6a4
			Adgrb2
			Adamts4
			Abcd2
			Gm15419
			Cd40
			Kcnip1
			A830012C17Rik
			Ampd3
			Arhgap45
			Ntrk2
			Colec10
			Slitrk5
			Shc2
			9330175M20Rik
			Serinc2
			Fut9
			Mical1
			Ntrk1
			Gm35835
			Insrr
			Rims3
			Sox5os2
			Mndal
			2024-09-03
			AW011738
			Stx1b
			4933401D09Rik
			Casp12

## Sheet: Final order Motif&DEG NR2F2peak
Motif in c0 Expressed in c0 with Nr2f2 ChIP peak	expresion order			Motif in c0 Expressed in c0 with Nr2f2 ChIP peak	motif order					Motif in c0 Expressed in c0 with Nr2f2 ChIP peak	Expression order + Motif order				Motif in c0 Expressed in c0 with Nr2f2 ChIP peak	Final Order #
Ahr	47			Ahr	34					Ahr	81				Gli2	10
Ar	13			Ar	49					Ar	62				Pknox2	14
Arx	6			Arx	27					Arx	33				Lhx9	17
Bach2	5			Bach2	31					Bach2	36				Ebf1	20
Creb3l1	16			Creb3l1	45					Creb3l1	61				Smad3	23
Creb5	33			Creb5	37					Creb5	70				Hoxd3	26
E2f7	28			E2f7	33					E2f7	61				Maf	27
E2f8	36			E2f8	28					E2f8	64				Tcf21	27
Ebf1	9			Ebf1	11					Ebf1	20				Wt1	28
Esr2	29			Esr2	6					Esr2	35				Hoxd4	30
Gli2	3			Gli2	7					Gli2	10				Rarb	31
Gli3	42			Gli3	8					Gli3	50				Sox4	31
Glis1	34			Glis1	44					Glis1	78				Arx	33
Hoxc4	19			Hoxc4	17					Hoxc4	36				Esr2	35
Hoxd3	10			Hoxd3	16					Hoxd3	26				Sox11	35
Hoxd4	12			Hoxd4	18					Hoxd4	30				Bach2	36
Hoxd9	25			Hoxd9	22					Hoxd9	47				Hoxc4	36
Jdp2	49			Jdp2	43					Jdp2	92				Nfix	41
Lef1	21			Lef1	35					Lef1	56				Nr2f2	42
Lhx9	8			Lhx9	9					Lhx9	17				Hoxd9	47
Maf	7			Maf	20					Maf	27				Tcf12	47
Meis1	35			Meis1	29					Meis1	64				Nr2f1	48
Meis2	32			Meis2	24					Meis2	56				Gli3	50
Nfia	40			Nfia	48					Nfia	88				Twist1	50
Nfib	41			Nfib	15					Nfib	56				Tcf7l1	51
Nfix	18			Nfix	23					Nfix	41				Osr2	52
Nr2f1	38			Nr2f1	10					Nr2f1	48				Lef1	56
Nr2f2	2			Nr2f2	40					Nr2f2	42				Meis2	56
Osr2	22			Osr2	30					Osr2	52				Nfib	56
Pbx3	44			Pbx3	32					Pbx3	76				Plagl1	56
Pknox1	20			Pknox1	39					Pknox1	59				Tead2	56
Pknox2	1			Pknox2	13					Pknox2	14				Pknox1	59
Plagl1	37			Plagl1	19					Plagl1	56				Creb3l1	61
Rarb	27			Rarb	4					Rarb	31				E2f7	61
Rfx3	43			Rfx3	46					Rfx3	89				Ar	62
Smad3	11			Smad3	12					Smad3	23				E2f8	64
Sox11	14			Sox11	21					Sox11	35				Meis1	64
Sox13	26			Sox13	38					Sox13	64				Sox13	64
Sox4	17			Sox4	14					Sox4	31				Tead1	64
Sp3	45			Sp3	26					Sp3	71				Tbx2	67
Tbx2	31			Tbx2	36					Tbx2	67				Creb5	70
Tcf12	46			Tcf12	1					Tcf12	47				Sp3	71
Tcf21	24			Tcf21	3					Tcf21	27				Tead3	72
Tcf7l1	4			Tcf7l1	47					Tcf7l1	51				Pbx3	76
Tead1	39			Tead1	25					Tead1	64				Glis1	78
Tead2	15			Tead2	41					Tead2	56				Ahr	81
Tead3	30			Tead3	42					Tead3	72				Nfia	88
Twist1	48			Twist1	2					Twist1	50				Rfx3	89
Wt1	23			Wt1	5					Wt1	28				Jdp2	92
