# Supplementary material for: NR2F2 regulation of interstitial cell fate in the embryonic mouse testis and its impact on differences of sex development
Source: Nat Commun. 2025 Apr 29;16:3987. doi: 10.1038/s41467-025-59183-6 (PMC12038043; doi:10.1038/s41467-025-59183-6)
Supplement: Supplementary file 10 — Supplementary Data 8 [file 41467_2025_59183_MOESM10_ESM.xlsx]

## Sheet: Sheet1
Antibody type	Conjucated	Host	Target	Catalog	Company	Dilution
Primary	No	Rabbit	p-Histone H3 Antibody (Ser 10)	sc-8656-R	Santa Cruz	1:200
Primary	No	Rabbit	ALDH1A2	HPA010022	Sigma-Aldrich	1:200
Primary	No	Mouse	ITGA8	sc-365798	Santa Cruz	1:200
Primary	No	Mouse	LGI1	MA5-27652	Invitrogen	1:200
Primary	No	Mouse	NR2F2	PP-H7147-00	R&D Systems	1:200
Primary	No	Rat	NR5A1	KO610	Cosmo Bio	1:200
Primary	No	Goat	AMH	sc-6886	Santa Cruz	1:500
Primary	No	Goat	CYP17A1	sc-46081	Santa Cruz	1:200
Primary	No	Rabbit	ARX	Collaborator	DOI: 10.1038/ng1009	1:200
Primary	No	Rabbit	PDGFRA	ab203491	Abcam	1:200
Primary	No	Rabbit	SMA	ab5694	Abcam	1:200
Primary	No	Goat	PECAM1	AF3628	R&D Systems	1:200
Primary	No	Rabbit	NR2F2	ab211777	Abcam	1:200
Primary	No	Goat	GFP	ab5450	Abcam	1:200
Primary	No	Chicken	GFP	ab13970	Abcam	1:200
Primary	No	Rabbit	HSD3B1	K0607	CosmoBio	1:200
Primary	No	Chicken	LACZ	ab9361	Abcam	1:1000
Primary	No	Rat	TRA98	73-003	DiagnoCine	1:1000
Primary	No	Rabbit	MAFB	A700-046	Bethyl Labs	1:200
Secondary	Alexa Fluor 488	Donkey	Mouse IgG	A21202	Invitrogen	1:200
Secondary	Alexa Fluor 488	Donkey	Rabbit	A21206	Invitrogen	1:200
Secondary	Alexa Fluor 488	Donkey	Rat	A21208	Invitrogen	1:200
Secondary	Alexa Fluor 488	Donkey	Goat	A11055	Invitrogen	1:200
Secondary	Alexa Fluor 568	Donkey	Mouse IgG	A10037	Invitrogen	1:200
Secondary	Alexa Fluor 568	Donkey	Rabbit	A10042	Invitrogen	1:200
Secondary	Alexa Fluor 568	Donkey	Rat	A78946	Invitrogen	1:200
Secondary	Alexa Fluor 568	Donkey	Goat	A11057	Invitrogen	1:200
Secondary	Alexa Fluor 647	Donkey	Mouse IgG	A31571	Invitrogen	1:200
Secondary	Alexa Fluor 647	Donkey	Rabbit	A31573	Invitrogen	1:200
Secondary	DyLight™ 650	Donkey	Rat	SA510029	Invitrogen	1:200
Secondary	Alexa Fluor 647	Donkey	Goat	A21447	Invitrogen	1:200
Secondary	Cy5	Donkey	Chicken	703-175-155	Jackson	1:200
