# Supplementary material for: NR2F2 regulation of interstitial cell fate in the embryonic mouse testis and its impact on differences of sex development
Source: Nat Commun. 2025 Apr 29;16:3987. doi: 10.1038/s41467-025-59183-6 (PMC12038043; doi:10.1038/s41467-025-59183-6)
Supplement: Supplementary file 13 — Source Data [file 41467_2025_59183_MOESM13_ESM.xlsx]

## Sheet: Figure 5 C& D
Figure 5C: Leydig cells / mm2				Figure 5D: % Leydig cells per testis
Control	Nr2f2 cKO			Control	Nr2f2 cKO
713.55	103.215			86.1671	8.06916
515.345	207.46			69.1643	13.5447
679.582	427.44			122.19	33.7176
820.62	484.309			159.654	57.3487
473.11				85.5908	38.0403
473.889				77.2334

## Sheet: Sup Fig 4B-G
Sup Fig 6B: % gonadal area					Sup Fig 6B: % gonadal interstitium						Sup Fig 6D: % testicular cords
	Control	Nr2f2 cKO				Control	Nr2f2 cKO					Control	Nr2f2 cKO
	110.747	63.6402				63.9825	49.7033					36.0175	50.2967
	95.926	87.4927				56.8889	50.8056					43.1111	49.1944
	93.3268	71.2994				60.1187	48.7069					39.8813	51.2931
	98.6674	76.5195				63.0588	55.2184					36.9412	44.7816
	103.673	83.93				65.1021	58.5306					34.8979	41.4694
	101.834	93.2442				64.4446	49.756					35.5554	50.244
	82.3142	61.9121				61.2365	56.8922					38.7635	43.1078
	99.8561	45.7352				63.1173	54.4162					36.8827	45.5838
	113.656	102.122				62.3172	51.5231					37.6828	48.4769
		92.3156					51.3731						48.6269
Sup Fig 6E: % Interstitial cells per testis
	NR2F2 +								LacZ +
Control	114.155	86.2677	113.087	86.0006	100.829	99.6605
Nr2f2 cKO	12.157	18.6028	10.4203	10.654	14.1275	15.9644	13.0253	10.4537	41.7478	40.8795	46.6908	65.661	41.2803	37.3059	26.8188	35.9699
Sup Fig 6F: % Interstitial cells per gonadal area								Sup Fig 6G: % Leydig cells per mm2
	Control	Nr2f2 cKO						Control	Nr2f2 cKO
	115.103	70.084						94.4048	33.7182
	82.7841	67.6965						124.585	44.5139
	110.479	81.4239						60.6637	47.1765
	103.942	89.0345						120.346	10.5287
	100.456	115.877							72.5963
	87.2359	38.8158							46.6907
		50.0296							72.5786

## Sheet: Sup Fig 6C&D
Figure 6C: % pH3 positive interstitial cells					Figure 6D: % pH3 positive interstitial cells
	Control	Nr2f2 cKO				cKO NR2F2 +	cKO LacZ +
	0.93622	0.743494				1.64835	0.48
	1.08401	0.95452				1.97487	0.490196
	1.0632	0.760234				2.5641	0.357654
	0.932039	0.787746				2.50784	0.508647
	1.25869	1.02471				1.41844	0.889968
	0.904826	0.877743				1.25523	0.716204
		0.335289				0.512821	0.249066
		0.935252				1.59744	0.742804

## Sheet: Sup Fig 7A
	Gonadal area (mm2)
	Control	Nr2f2 cKO
	0.419032	0.271278
	0.465707	0.22655
	0.623913	0.273722
	0.6751	0.271946
	0.627761	0.272553
	0.565534
